# Supplementary material for: A conserved population of MHC II-restricted, innate-like, commensal-reactive T cells in the gut of humans and mice
Source: Nat Commun. 2022 Dec 3;13:7472. doi: 10.1038/s41467-022-35126-3 (PMC9719512; doi:10.1038/s41467-022-35126-3)
Supplement: Supplementary file 4 — Supplementary Data 1 [file 41467_2022_35126_MOESM4_ESM.xlsx]

## Sheet: Supplementary Data 1_CD161 core
Supplemental Table 1: CD161core Genes
ABCA2	GPR68	PODXL
ABCB1	GT3C1	PRDM1
ACTN4	GZMA	PRDM8
ADCY9	GZMK	PRF1
ADRB2	IFI44	PTGDS
AGPAT4	IFNGR1	PTRM
ALCAM	IGFBP4	RAB11FIP1
ARNTL	IL12RB2	RASD1
AUTS2	IL15	RHBDF2
B4GALT1	IL18R1	RORA
CACNA2D2	IL18RAP	RORC
CACnA2D4	IL23R	RPPH1
CAMTA1	IRAK2	SESN1
CAPN12	JSRP1	SIPA1L2
CCR2	KIAA1539	SLAMF1
CD58	KIF5C	SLC1A5
CD72	KLRB1	SLC2A8
CERK	KLRG1	SLC7A5
CFH	LAG3	SLCO3A1
CLCF1	LATS2	SMAD3
CLIC5	LONRF3	SMAD7
COL5A1	LTB4R	SNAI3
COL5A3	LTK	SYNE2
COLQ	MAFF	SYTL2
CREB3L2	MAP3K5	THBS1
CTNNA1	MAP3K8	TLE1
CTSH	MATK	TNF
CXCR6	ME1	TNFRSF18
CXX5	METRNL	TNFSF14
CYB561	MICALCL	TPM2
CYFIP1	MYO1D	VCL
DENND3	MYO1F	VLDLR
DUSP5	NADK	WNT1
EIF2C4	NBEAL2	YPEL1
ELVOL4	NETO1	ZBTB16
ELVOL6	NPC1	ZDHHC14
ERN1	PBX4
FAM43A	PERP
FAS	PHACTR2
FOSL2	PHLDA1
GALM	PIK3AP1
GBP5	PLCB1
GFPT2	PLEKHG3
GPR65	PLXNC1
Source:
https://www.cell.com/cell-reports/fulltext/S2211-1247(14)00828-6#relatedArticles
