# Supplementary material for: A conserved population of MHC II-restricted, innate-like, commensal-reactive T cells in the gut of humans and mice
Source: Nat Commun. 2022 Dec 3;13:7472. doi: 10.1038/s41467-022-35126-3 (PMC9719512; doi:10.1038/s41467-022-35126-3)
Supplement: Supplementary file 5 — Supplementary Data 2 [file 41467_2022_35126_MOESM5_ESM.xlsx]

## Sheet: Supp_Table_2_DP_vs_CD161int
Supplemental Table 2: DP vs CD161int
	baseMean	log2FoldChange	lfcSE	stat	pvalue	padj
GZMB	1343.39	5.43579	1.39568	3.89471	9.83156e-05	0.00771953
IGHA2	225.879	4.60714	1.0934	4.21359	2.51347e-05	0.00269554
CA2	863.217	4.23993	1.06227	3.9914	6.56839e-05	0.00583459
IGKC	2776.71	4.19625	0.988573	4.24476	2.18828e-05	0.00237577
MCAM	245.154	4.12772	0.850024	4.856	1.19779e-06	0.000239394
MXRA7	239.98	4.06355	0.935622	4.34315	1.40454e-05	0.00171549
LOC100132057	55.2109	4.05126	1.32828	3.05001	0.00228832	0.0752602
GNLY	1327.45	3.90781	1.35115	2.89222	0.00382532	0.107275
LINC01136	90.9288	3.8996	1.11162	3.50804	0.000451418	0.0256114
CCL4	26552.8	3.89178	0.615448	6.32348	2.5573e-10	1.12445e-07
IGHA1	524.287	3.84472	0.743447	5.17147	2.32259e-07	6.18935e-05
GFPT2	1220.6	3.69197	1.05962	3.48425	0.000493512	0.0268944
CD274	173.532	3.55694	0.970353	3.66562	0.000246744	0.0168207
DYRK3	419.479	3.53598	0.810487	4.36278	1.2842e-05	0.00161332
DIS3L	142.084	3.48935	1.0464	3.33463	0.000854137	0.0380488
GABBR1	99.9014	3.40478	1.12017	3.03952	0.00236957	0.0767444
SERPINE1	351.526	3.37694	0.826182	4.08741	4.36216e-05	0.00416965
FASLG	326.295	3.34501	0.980157	3.41274	0.000643144	0.0315391
TRGV3	101.053	3.33409	1.18592	2.8114	0.00493257	0.125554
CEBPD	1000.63	3.29653	1.21022	2.72391	0.00645137	0.151289
IL12RB2	473.047	3.27043	0.68912	4.7458	2.07679e-06	0.000344591
MYD88	232.34	3.23625	1.0008	3.23365	0.00122217	0.0475566
IGHV1-45	79.7936	3.22916	1.09961	2.93663	0.00331795	0.09726
LRTOMT	97.4961	3.17802	1.19616	2.65685	0.00788755	0.170425
PLEKHA5	201.362	3.15959	0.969252	3.25982	0.00111481	0.0445621
AUTS2	361.592	3.12647	0.707779	4.4173	9.99408e-06	0.00133164
SMARCD2	130.826	3.11917	0.982432	3.17495	0.00149863	0.0543665
MSH3	1072.26	3.08444	0.473691	6.5115	7.44019e-11	3.84877e-08
DOCK5	438.316	3.01639	1.42929	2.11041	0.0348234	0.380493
CCL4L2	6835.54	3.00908	0.627388	4.79621	1.61696e-06	0.000284392
SLC4A10	656.415	2.94675	1.28489	2.29339	0.0218257	0.298499
GOLGA8O	94.5228	2.94534	0.825814	3.56659	0.000361652	0.0219174
DUSP7	167.641	2.89827	0.813391	3.56319	0.00036637	0.0219174
SFXN3	133.141	2.88278	1.07416	2.68376	0.00727992	0.160921
TCHP	75.0248	2.84541	1.18624	2.39868	0.0164541	0.258085
NKG7	945.661	2.84505	0.4599	6.18625	6.16135e-10	2.35578e-07
IRF8	271.214	2.82327	0.847199	3.33247	0.000860781	0.0380488
HOPX	3343.63	2.80787	0.8506	3.30104	0.000963258	0.0401464
GZMA	4215.73	2.80494	0.41329	6.78685	1.14605e-11	6.29895e-09
GOLGA8J	96.2803	2.79896	0.853075	3.28102	0.00103433	0.0421108
CRELD2	433.305	2.7628	0.648018	4.26346	2.01286e-05	0.00224065
RTCA-AS1	51.6217	2.74425	1.47497	1.86055	0.0628074	0.509528
FAM168A	151.525	2.73252	1.14354	2.38953	0.01687	0.260475
GOLGA8R	93.3774	2.70701	0.813695	3.32681	0.000878466	0.038434
MOSMO	121.719	2.69872	1.12566	2.39746	0.0165092	0.258085
PELO	1600.1	2.6906	0.414801	6.48648	8.78643e-11	4.29266e-08
GOLGA8N	126.104	2.64098	0.76073	3.47164	0.000517283	0.0277377
MORC4	291.17	2.64068	0.997115	2.64832	0.00808924	0.171828
TRGV2	129.499	2.63706	1.03094	2.55792	0.01053	0.200846
CCL20	40994.7	2.61514	0.353462	7.39866	1.37571e-13	1.27041e-10
TPPP	141.003	2.60268	1.12372	2.31614	0.0205505	0.291957
TLE1	144.295	2.59622	0.837588	3.09964	0.00193754	0.0662984
EZR-AS1	49.7788	2.5579	1.1214	2.28099	0.0225491	0.302422
GOLGA8K	100.402	2.54015	0.823953	3.08289	0.00205004	0.0684509
TNFRSF12A	344.694	2.52814	0.74311	3.40211	0.000668684	0.0320791
IL22	2221.42	2.52121	0.756893	3.331	0.000865335	0.0380488
IFI44L	556.511	2.515	0.552362	4.55318	5.28421e-06	0.000787616
GLIPR2	930.266	2.49975	0.557607	4.483	7.36004e-06	0.00104394
RNVU1-14	1813.33	2.49442	0.510203	4.88907	1.01314e-06	0.00020919
NCR3LG1	200.664	2.48603	1.15186	2.15827	NA	NA
TBC1D31	184.213	2.48168	0.946895	2.62086	0.00877074	0.18191
DHX33	135.854	2.46976	0.865164	2.85467	0.00430817	0.116572
GOLGA8H	105.442	2.46922	0.785233	3.14457	0.0016633	0.0594596
TNFSF14	494.09	2.46114	0.72138	3.41171	0.000645558	0.0315391
PPP2R2B	328.291	2.44929	0.717378	3.41423	0.000639627	0.0315391
PPIP5K1	68.3695	2.41676	1.23152	1.96242	0.0497133	0.454448
CCDC62	60.5847	2.41255	1.23573	1.95233	0.0508985	0.460598
IRGM	71.5338	2.41115	1.03687	2.32542	0.0200496	0.288098
FAM222B	149.207	2.4051	0.798491	3.01206	0.00259481	0.0812054
SLC15A4	101.884	2.39477	1.27451	1.87897	0.0602487	0.502172
XCL1	1350.43	2.38487	0.989247	2.4108	0.0159176	0.253678
VCL	176.501	2.38254	0.858528	2.77514	0.00551773	0.135161
DYRK1B	67.104	2.3807	1.17518	2.02582	0.0427833	0.426799
CYTH3	398.217	2.37857	0.690439	3.44501	0.000571045	0.0290276
CC2D1B	89.5901	2.3763	1.18371	2.00751	0.0446958	0.437701
TMEM88	48.2143	2.37585	1.23852	1.9183	0.055073	0.477625
DUS3L	123.42	2.36879	1.16181	2.03888	0.0414615	0.42189
RPUSD3	184.942	2.36348	0.913001	2.58869	0.00963417	0.191681
ACTA2	48.389	2.3572	1.42647	1.65247	0.0984384	0.599077
CTC1	287.171	2.34869	0.591402	3.97139	7.14559e-05	0.00610081
PLCB1	195.834	2.34349	0.680193	3.44533	0.000570354	0.0290276
TRPV2	64.4096	2.33513	1.06386	2.19497	0.0281661	0.339359
GLE1	152.734	2.32757	1.07361	2.16799	0.0301591	0.351749
CD72	102.552	2.32539	1.08785	2.13761	0.0325482	0.366961
THBS1	466.277	2.31568	0.701973	3.29882	0.00097092	0.0402748
DPY19L2P2	60.7039	2.30821	1.15474	1.9989	0.0456195	0.442801
ZNF189	290.164	2.30112	0.923828	2.49085	0.0127436	0.22475
TMEM107	1681.6	2.27444	0.449724	5.05741	4.24978e-07	0.000101007
KLRB1	11624	2.26892	0.843949	2.68845	0.0071784	0.159815
GFI1	184.118	2.2683	1.00131	2.26534	0.0234917	0.307293
ZC3HC1	213.208	2.23223	0.955663	2.3358	0.0195019	0.28394
TATDN3	309.763	2.22902	0.726639	3.06758	0.00215799	0.0716126
PHC2	85.2193	2.19684	1.25118	1.75582	0.0791193	0.545706
MRPL10	1029.43	2.1955	0.493177	4.45174	8.5179e-06	0.00118899
XPNPEP1	181.604	2.19464	0.848513	2.58646	0.00969675	0.19249
PDE4A	428.376	2.19358	0.814073	2.69457	0.00704795	0.158554
GALC	583.715	2.18671	0.595491	3.6721	0.000240562	0.0165783
SLC49A4	83.1352	2.17724	1.28002	1.70094	0.0889544	0.571831
TBX21	284.208	2.1767	0.685738	3.17424	0.00150228	0.0543665
EGR1	5820.69	2.17112	0.380508	5.70584	1.15772e-08	3.78214e-06
ARMC5	65.3944	2.16172	1.16161	1.86097	0.0627483	0.509528
ATF3	3155.33	2.15303	0.307811	6.99464	2.65942e-12	1.67049e-09
IFNGR1	18687.2	2.14227	0.375486	5.70532	1.16122e-08	3.78214e-06
EXOC6	454.693	2.14169	0.51051	4.1952	2.72632e-05	0.00285146
RNVU1-19	725.985	2.14027	0.445398	4.8053	1.54517e-06	0.00027731
TNFSF9	901.208	2.13198	0.611125	3.48862	0.000485522	0.0266855
ATP10D	481.017	2.12099	0.554213	3.82703	0.000129699	0.00974852
TRAV41	159.043	2.11441	0.819752	2.57933	0.00989911	0.193882
NR1D1	84.6845	2.11157	1.22029	1.73038	0.0835626	0.55863
PHLDB2	318.51	2.10876	1.03698	2.03356	0.0419957	0.423622
ACP6	371.07	2.10491	0.675494	3.1161	0.00183258	0.0636983
LOC100133091	119.334	2.09681	0.778431	2.69364	0.00706768	0.158554
RHOT2	141.989	2.08879	0.910473	2.29419	0.0217799	0.298391
ECE1	93.0001	2.08465	1.03954	2.00536	0.044925	0.439456
FAR2	182.35	2.08143	0.955711	2.17789	0.0294141	0.347622
CTSH	121.839	2.07493	1.12655	1.84185	0.0654971	0.516942
LYSMD2	637.356	2.07322	0.59323	3.4948	0.000474409	0.026555
CASTOR2	67.0394	2.05798	1.18878	1.73117	0.0834207	0.55863
NOC4L	171.081	2.05681	1.14791	1.79178	0.0731686	0.534306
HSPA6	536.888	2.05632	0.862278	2.38476	0.0170903	0.261377
POLR1E	427.112	2.04721	0.75046	2.72793	0.00637322	0.150662
ADAM8	201.471	2.04562	0.720166	2.84048	0.00450453	0.118958
CFL1P1	53.115	2.04296	1.16618	1.75184	0.0798005	0.547399
LINC01644	398.008	2.04261	0.650175	3.14164	0.00168007	0.0598158
FHL1	191.258	2.03629	1.2785	1.59273	0.111222	0.629397
FURIN	216.38	2.03132	0.777329	2.61321	0.00896968	0.18344
SPAG16	282.851	2.03022	0.869958	2.3337	0.0196115	0.284552
FECH	78.2764	2.01903	1.24948	1.61589	0.106118	0.614689
PIEZO1	135.582	2.01721	1.09249	1.84644	0.064828	0.514993
SAMD4A	155.489	2.01376	0.918541	2.19234	0.0283547	0.340179
RNVU1-6	280.715	2.00853	0.739946	2.71443	0.00663909	0.153643
ANKAR	184.43	1.99298	0.917519	2.17214	0.0298454	0.350883
KIF5C	338.62	1.99032	1.04001	1.91374	0.0556531	0.479817
CENPBD1P1	197.464	1.98977	0.927092	2.14625	0.0318533	0.361909
EGR2	1267.57	1.9879	0.428968	4.63414	3.58424e-06	0.000552979
ABCA1	551.686	1.98523	0.559486	3.54831	0.000387707	0.02273
RNVU1-8	141.259	1.9839	0.844414	2.34944	0.0188019	0.277888
PANK3	287.273	1.98007	0.68422	2.89391	0.00380477	0.107275
IL18RAP	1690.78	1.97787	0.588434	3.36124	0.000775923	0.0355389
CCR9	165.583	1.97346	1.11015	1.77765	0.0754617	0.542165
ABI3	242.257	1.96963	0.882561	2.23172	0.0256332	0.323412
SPIN1	345.217	1.96167	1.00027	1.96114	0.0498626	0.45534
PRF1	151.607	1.95835	0.97744	2.00355	0.0451184	0.440693
ST3GAL5	384.295	1.95501	0.625185	3.12709	0.00176543	0.0623503
CCSAP	546.518	1.9531	0.735706	2.65473	0.00793728	0.171079
RNU5E-1	194.337	1.95254	0.756366	2.58147	0.00983812	0.193117
RNVU1-15	427.88	1.95159	0.533382	3.65889	0.000253312	0.0171356
BLMH	292.801	1.94022	0.74507	2.60407	0.00921231	0.185585
ZNF614	453.705	1.93577	0.490186	3.94905	7.84623e-05	0.00644857
IGKV1D-8	26.455	1.92557	1.61074	1.19545	0.231909	0.798869
CLUHP3	119.024	1.92363	1.15495	1.66555	0.0958026	0.591765
SMIM13	369.721	1.92324	0.739909	2.5993	0.00934152	0.186703
IFIT2	1081.75	1.91969	1.00039	1.91893	0.0549927	0.477625
MTBP	180.542	1.91765	1.25098	1.53292	0.125297	0.659101
CENPL	219.468	1.91242	0.687845	2.7803	0.00543081	0.133491
CRACR2A	190.397	1.90726	1.15364	1.65326	0.0982778	0.598514
CDK19	157.581	1.90377	0.961158	1.9807	0.0476248	0.447853
IFNG	9129.55	1.8966	0.377116	5.02923	4.92463e-07	0.000113966
SMIM3	869.38	1.88959	0.735356	2.56963	0.0101808	0.197203
PSMG3	732.868	1.88895	0.434453	4.34788	1.37462e-05	0.00170259
PFKL	142.051	1.88114	0.964427	1.95052	0.0511139	0.461021
CCL5	12983	1.86406	0.272973	6.82872	8.56727e-12	5.02271e-09
TBC1D17	100.716	1.85738	0.871653	2.13087	0.0330996	0.369433
LOC102724329	73.1487	1.85518	1.21382	1.52838	0.126417	0.659169
CXCR6	810.577	1.85462	0.61685	3.00659	0.00264195	0.081959
IL4I1	671.615	1.85177	0.466853	3.96649	7.29395e-05	0.00616759
GZMH	357.52	1.85125	0.874923	2.1159	0.0343532	0.3781
FSIP1	284.759	1.84573	0.971758	1.89938	0.0575151	0.487344
ARFRP1	182.477	1.8448	0.883729	2.08752	0.0368416	0.392453
XCL2	725.554	1.84256	0.767987	2.39921	0.0164307	0.258085
OSTM1	520.325	1.84061	0.640767	2.87252	0.00407217	0.11156
SMAD7	837.091	1.83887	0.391735	4.69415	2.67713e-06	0.000420404
URB1-AS1	177.416	1.83164	1.28137	1.42944	0.152878	0.707214
XKR6	87.604	1.83015	1.20365	1.52049	0.128387	0.659689
COQ6	276.769	1.82844	1.02274	1.78779	0.0738093	0.537317
SNAI1	106.617	1.82595	1.25364	1.45652	0.14525	0.69355
GSDMD	179.432	1.82132	1.11348	1.6357	0.101902	0.608449
MAST4-AS1	69.1571	1.81888	1.37033	1.32733	0.1844	0.750668
RNPEP	66.0038	1.8176	1.52303	1.19341	0.232708	0.800361
JCHAIN	2235.74	1.81543	0.548801	3.30799	0.000939666	0.0395379
DMAC2	80.0459	1.81491	1.1515	1.57613	0.114995	0.637272
HSPA7	226.031	1.8126	0.992677	1.82597	0.067855	0.523463
MMUT	306.601	1.80752	1.04384	1.73161	0.0833423	0.55863
SPDYE2	90.5581	1.80714	1.02456	1.76382	0.0777615	0.544021
JAML	2308.52	1.80367	0.512142	3.52182	0.000428592	0.0246342
MYBL1	1203.4	1.80132	0.382382	4.71077	2.46781e-06	0.000401888
THAP11	211.799	1.79981	1.1093	1.62247	0.104702	0.612199
VASN	48.8468	1.79875	1.37322	1.30987	0.190239	0.754971
SPON1	154.366	1.79757	1.16049	1.54897	0.121389	0.649722
RFX2	77.0365	1.79105	0.979941	1.82771	0.0675931	0.52299
APLF	109.52	1.79031	0.973045	1.8399	0.0657828	0.517724
DIS3L2	237.543	1.78595	0.775419	2.30321	0.0212671	0.296391
HCG27	60.929	1.78464	1.27481	1.39993	0.161534	0.725152
SYTL2	1384.85	1.78275	0.375633	4.746	2.07478e-06	0.000344591
SLFN12	143.958	1.78101	0.745705	2.38836	0.0169236	0.260475
APOBEC3H	541.041	1.77869	1.49579	1.18913	0.234387	0.801705
UNC13D	81.8866	1.77634	1.12711	1.57601	0.115023	0.637272
PNKP	126.487	1.77524	1.25592	1.41351	0.157507	0.718423
GRK2	129.816	1.77435	0.935171	1.89735	0.0577818	0.487687
GPR65	13303.1	1.77316	0.355167	4.99246	5.96152e-07	0.000134425
EDARADD	902.888	1.77288	0.497292	3.56506	0.000363771	0.0219174
PLEKHO2	138.155	1.76975	1.17431	1.50705	0.131798	0.668415
LANCL1	147.012	1.76931	0.971522	1.82117	0.0685805	0.523463
GBP3	448.908	1.76319	0.731411	2.41067	0.0159234	0.253678
ANKRD28	23175	1.75758	0.344138	5.10721	3.26945e-07	8.21472e-05
ZGPAT	75.4059	1.75684	1.25634	1.39838	0.162	0.725842
PRIMPOL	99.9083	1.75053	1.1095	1.57777	0.114619	0.637272
ZNF429	195.428	1.74127	0.829831	2.09835	0.0358746	0.385674
FNDC3B	247.39	1.73819	0.888274	1.95682	0.0503689	0.458647
THAP2	190.727	1.73705	1.03142	1.68414	0.0921543	0.580935
SNHG19	77.2115	1.73515	1.13403	1.53007	0.125999	0.659169
B4GALT5	106.996	1.73406	0.998145	1.73729	0.0823368	0.556109
TNFSF13B	1060.52	1.73279	0.523772	3.30829	0.00093869	0.0395379
SH2D3A	118.198	1.73252	1.07215	1.61593	0.106109	0.614689
MAD2L1	268.08	1.73251	0.738349	2.34646	0.0189525	0.278164
CDK2AP1	142.516	1.73199	1.16625	1.48509	0.137519	0.678388
IFT46	244.239	1.72939	0.868158	1.99202	0.0463686	0.445159
PPP3CA	4037.46	1.72897	0.404967	4.26941	1.95987e-05	0.00220963
MCTP2	191.885	1.72788	0.970299	1.78077	0.0749503	0.540915
ZCCHC4	95.1421	1.72761	1.17505	1.47024	0.141495	0.686671
LGALS1	5735.79	1.72706	0.656396	2.63113	0.00851018	0.178478
EIF2AK1	327.891	1.72583	0.751667	2.296	0.0216757	0.298062
GPR137	125.009	1.724	0.956778	1.80188	0.071565	0.529626
TTC7A	142.104	1.71362	0.805937	2.12624	0.0334832	0.371782
DLGAP4	98.7747	1.70909	1.28018	1.33503	0.181866	0.75019
AVIL	98.7098	1.70906	1.06367	1.60676	0.108107	0.619347
ATG2A	73.0017	1.70829	1.24074	1.37684	NA	NA
BISPR	152.028	1.70754	1.24239	1.3744	0.169316	0.734929
ATP13A1	129.78	1.70651	0.938104	1.81911	0.0688948	0.523755
ZNF142	129.57	1.70518	1.0901	1.56424	0.11776	0.641585
CARD6	119.534	1.70483	1.03673	1.64443	0.100087	0.605817
NR4A1	1373.35	1.70283	0.424095	4.01521	5.93934e-05	0.0053846
MAN1B1	95.8706	1.70101	1.04806	1.62301	0.104586	0.612054
LATS2	111.703	1.69615	1.1125	1.52463	0.127351	0.659169
QPRT	90.2811	1.68727	1.0866	1.5528	0.120471	0.648148
AMFR	244.898	1.68275	0.711205	2.36605	0.0179789	0.27073
GTSF1	568.355	1.68153	0.681745	2.4665	0.0136441	0.232531
ENTPD5	129.054	1.67732	1.06495	1.57503	0.115249	0.637272
CAPG	589.576	1.67727	0.619458	2.70763	0.00677646	0.155188
PELP1	103.396	1.67533	1.02153	1.64002	0.101001	0.608449
IGF2R	260.142	1.67414	0.789412	2.12075	0.033943	0.375466
TATDN2	226.064	1.67279	0.761811	2.19581	0.0281059	0.339359
ENO1-AS1	135.842	1.67228	0.858481	1.94796	0.0514203	0.462836
YPEL1	129.434	1.6709	1.13714	1.46939	0.141727	0.686671
RFLNB	487.201	1.6681	0.834096	1.99989	0.0455125	0.442251
TSEN54	343.622	1.66607	0.909189	1.83248	0.0668798	0.52115
PSMG1	592.577	1.66515	0.480586	3.46483	0.000530558	0.0281068
DHDDS	209.738	1.65886	0.802795	2.06636	0.0387946	0.40562
HYLS1	299.575	1.65871	0.940773	1.76313	0.0778782	0.544128
IL2	6556.91	1.65789	0.404984	4.09371	4.2452e-05	0.00410245
RHOT1	183.488	1.65742	0.821306	2.01803	0.0435882	0.4322
NFE2L3	365.502	1.65571	0.772456	2.14343	0.0320784	0.363287
E2F3	82.076	1.65561	1.07825	1.53547	0.124669	0.657276
LOC101928093	106.312	1.65251	1.01354	1.63044	0.103009	0.610008
MRPS24	61.6865	1.65075	0.949299	1.73891	0.0820501	0.554611
PAM	353.143	1.64814	0.828074	1.99033	0.0465547	0.445972
TUBGCP3	139.304	1.64677	0.818078	2.01297	0.0441178	0.43491
ITPR2	709.681	1.63752	0.511384	3.20213	0.00136414	0.051486
ZNF93	99.5654	1.63516	0.892513	1.83209	0.0669385	0.52115
NCDN	82.9101	1.63488	1.007	1.62352	0.104478	0.612054
IQCG	645.011	1.63289	0.5399	3.02444	0.00249096	0.0794637
GSDMB	76.9376	1.63232	1.30687	1.24903	0.211653	0.782377
URB2	166.003	1.63184	0.902867	1.8074	0.0707006	0.527611
GAB3	214.72	1.63167	0.900842	1.81127	0.0700992	0.527611
CD83	5260.46	1.63164	0.300517	5.42945	5.65273e-08	1.657e-05
ITGA1	722.8	1.63053	0.503111	3.24091	0.00119151	0.0465694
EZH2	1158.37	1.62081	0.344739	4.70155	2.5819e-06	0.000412823
KIT	328.869	1.60663	0.729267	2.20308	0.0275894	0.335576
SKAP2	456.697	1.60523	0.671184	2.39164	0.0167735	0.260157
CDKN1A	2162.17	1.6026	0.363822	4.4049	1.05833e-05	0.00134883
TMEM177	83.48	1.60012	1.09865	1.45644	0.145271	0.69355
OLFML3	81.434	1.59924	1.22521	1.30528	0.191797	0.757244
NPHP1	60.057	1.59431	1.32005	1.20777	0.227135	0.794854
LOC100506123	423.879	1.59355	0.677422	2.35238	0.0186537	0.277096
SLFN12L	268.827	1.5906	0.757372	2.10015	0.0357156	0.384906
PGAP6	125.496	1.58724	1.20512	1.31709	0.18781	0.753177
SMIM14	311.438	1.58673	0.75856	2.09177	0.0364594	0.391005
GPR68	193.224	1.58433	0.707606	2.23901	0.0251555	0.319679
GNE	138.137	1.5841	0.799506	1.98134	0.0475526	0.447853
ZNF684	368.695	1.58215	0.720735	2.19519	0.0281499	0.339359
GINS4	57.2976	1.57763	1.38047	1.14282	0.253114	0.813746
GOLGA6L5P	188.445	1.57607	1.06047	1.48621	0.137224	0.677967
ZNF408	74.5812	1.57252	1.2982	1.21131	0.225777	0.794374
FAM8A1	252.892	1.57007	0.833586	1.88352	0.0596306	0.49942
MTMR10	187.11	1.56547	0.904947	1.7299	0.0836485	0.55863
SPINK2	1176.75	1.55916	0.464125	3.35935	0.000781263	0.0355981
TM7SF3	222.506	1.55649	1.06051	1.46768	0.142191	0.687048
LOC100287015	71.3431	1.55631	1.22726	1.26812	0.204756	0.770159
GOLGA6L4	155.859	1.55407	1.12966	1.37569	0.168917	0.734285
PRKCSH	87.8355	1.5537	1.02961	1.50902	0.131294	0.667819
CYB5R1	256.708	1.55285	1.12132	1.38484	0.1661	0.729592
PHKB	403.261	1.54856	0.848439	1.82519	0.0679722	0.523463
LINC02648	58.8305	1.54775	1.31437	1.17756	0.238971	0.803925
ARHGEF37	431.985	1.54506	0.693855	2.22677	0.0259626	0.325716
ARFIP2	147.675	1.54462	0.694011	2.22564	0.026038	0.325716
KIAA0319L	261.089	1.54362	0.847998	1.82031	0.0687122	0.523463
CLIC5	142.265	1.54338	0.891573	1.73107	0.0834387	0.55863
SDC4	1677.57	1.54215	0.464097	3.3229	0.000890853	0.038552
ZNF44	541.542	1.53909	0.64974	2.36878	0.017847	0.269204
ARMC1	476.358	1.53209	0.54601	2.80597	0.00501649	0.126043
FLNB	145.414	1.52923	1.17578	1.30061	0.193393	0.757244
RORA-AS1	990.324	1.52547	0.492451	3.09771	0.0019502	0.0664732
CHFR	145.752	1.52422	0.9533	1.59889	0.109846	0.626319
LAIR1	329.61	1.5214	0.848891	1.79222	0.0730983	0.534306
GDE1	425.004	1.52138	0.961036	1.58306	0.113407	0.634822
RFWD3	164.96	1.52093	0.871809	1.74457	0.0810593	0.552586
BAIAP2	307.387	1.51228	0.75535	2.00209	0.0452751	0.441407
TPRG1	230.901	1.50128	1.10337	1.36062	0.173633	0.741242
CREB3L2	639.302	1.50111	0.555719	2.7012	0.00690899	0.157403
ID1	589.379	1.5009	0.518071	2.89709	0.00376638	0.107189
RNU1-1	1797.96	1.49995	0.401159	3.73903	0.00018473	0.0132075
ICAM1	282.117	1.49735	0.848209	1.76531	0.0775118	0.544021
SWI5	188.861	1.49543	0.889568	1.68107	0.0927495	0.582975
SPDYE2B	107.432	1.49209	0.953142	1.56544	0.11748	0.641585
MYO1F	358.664	1.48878	0.93379	1.59434	0.11086	0.628474
GCN1	289.571	1.48842	0.770781	1.93105	0.0534766	0.468785
PLAAT3	515.403	1.48832	0.60523	2.4591	0.0139285	0.234649
SH2D2A	731.454	1.48444	0.684218	2.16955	0.0300411	0.351749
ZSWIM8	66.8062	1.48387	1.32458	1.12026	0.262604	0.822401
MKNK1	859.44	1.48264	0.523332	2.83307	0.00461027	0.119962
ULBP2	504.467	1.48023	0.640762	2.31011	0.0208822	0.295034
FKBP7	196.754	1.48006	0.831549	1.77989	0.0750941	0.541293
SOS2	864.132	1.47956	0.519569	2.84767	0.00440409	0.118439
FKBP4	155.525	1.47605	1.13895	1.29598	0.194983	0.759182
RNU1-27P	1794.12	1.47526	0.413959	3.56379	0.000365538	0.0219174
RNU1-28P	1794.25	1.47467	0.414761	3.55547	0.0003773	0.0224188
CACNA2D4	176.006	1.47338	1.22584	1.20194	0.229386	0.796954
LINC00667	211.197	1.47068	0.903144	1.6284	0.103441	0.611427
SDF4	224.453	1.46861	0.710931	2.06575	0.0388519	0.40562
DLEC1	171.204	1.46618	0.789349	1.85746	0.0632461	0.512142
USP28	168.195	1.46367	1.14715	1.27592	0.201984	0.766516
PPOX	250.911	1.46315	0.747956	1.9562	0.0504417	0.458722
RAET1L	108.407	1.4629	0.955751	1.53062	0.125862	0.659169
SETDB2	382.967	1.46228	0.769899	1.89931	0.0575236	0.487344
HDLBP	545.997	1.46024	0.53684	2.72006	0.00652696	0.152246
MUC12-AS1	63.8014	1.45921	1.10872	1.31612	0.188132	0.753177
IFI35	317.826	1.45915	0.656314	2.22325	0.0261989	0.327262
TMEM192	130.922	1.45788	0.929469	1.5685	0.116764	0.641103
LOC100506076	519.423	1.4517	0.588978	2.46478	0.0137097	0.232748
MAN2A2	356.963	1.44822	0.526355	2.75142	0.00593378	0.144148
FBXW2	359.113	1.44783	0.649121	2.23045	0.0257179	0.323908
EML2-AS1	60.299	1.44654	1.11479	1.29759	0.194429	0.758878
TACC3	135.528	1.44567	1.00056	1.44486	0.148497	0.700734
GPR174	220.462	1.44455	0.708626	2.03852	0.0414981	0.42189
FAM193B	134.04	1.44436	1.13304	1.27476	0.202394	0.766516
PYCARD	263.395	1.44413	0.679061	2.12665	0.0334492	0.371782
RNVU1-18	1653.99	1.44249	0.401884	3.58933	0.000331523	0.0208244
EMB	3288.03	1.44142	0.294938	4.88719	1.02287e-06	0.00020919
CLP1	772.233	1.43742	0.537082	2.67635	0.00744279	0.16252
DHX35	113.161	1.43507	1.20354	1.19237	0.233115	0.800473
FAF1	463.105	1.43357	0.579581	2.47346	0.0133812	0.229624
RNU12	257.99	1.43304	0.670892	2.13602	0.0326776	0.367007
DLG5	100.014	1.43266	1.21219	1.18187	NA	NA
RRAGD	74.546	1.42988	1.27073	1.12524	0.260487	0.820167
RNVU1-4	243.424	1.42987	0.876694	1.63097	0.102896	0.610008
ERICH6-AS1	202.097	1.42826	0.868404	1.64469	0.100034	0.605817
ZFAND2B	913.007	1.42797	0.449288	3.17829	0.00148147	0.0540583
SLC25A30	482.211	1.4239	0.556818	2.55721	0.0105516	0.200846
ZNF487	128.832	1.42361	1.22567	1.1615	0.245439	0.807785
RINL	168.247	1.42083	0.673914	2.10832	0.0350033	0.380493
RNU1-3	1672.56	1.42065	0.412196	3.44654	0.000567812	0.0290276
RNU1-4	1672.47	1.42048	0.412182	3.44624	0.000568449	0.0290276
ZBTB22	69.1536	1.4198	1.10582	1.28393	0.199167	0.762938
PIK3R5	282.406	1.41561	0.645071	2.1945	0.0281994	0.339359
RNU5A-1	435.263	1.41496	0.570707	2.4793	0.013164	0.227614
RAET1G	46.9856	1.41485	1.19789	1.18111	0.237558	0.803482
ERN1	526.584	1.41144	0.457936	3.08218	0.00205493	0.0684509
PIGF	670.574	1.41089	0.53261	2.64901	0.00807271	0.171828
SH2B3	483.954	1.40603	0.616944	2.27903	0.0226655	0.302919
SLC24A1	354.548	1.40504	0.727039	1.93255	0.0532917	0.468785
KBTBD6	144.684	1.40401	0.977099	1.43692	0.150741	0.702831
SETD1B	258.548	1.39954	0.724696	1.93121	0.0534575	0.468785
RNU1-2	1632.67	1.39907	0.409184	3.41919	0.00062809	0.0312983
RUNX2	1753.84	1.39802	0.368184	3.79708	0.000146411	0.0107295
ICA1L	153.659	1.39763	0.745759	1.8741	0.0609169	0.504641
PAXIP1	77.5324	1.39717	1.12651	1.24026	0.214878	0.784496
TPD52	1547.03	1.39677	0.437607	3.19183	0.00141373	0.0528603
ITPRID2	356.582	1.3964	0.779297	1.79188	0.0731528	0.534306
TSR3	345.965	1.39464	0.785777	1.77485	0.0759224	0.543698
CHMP4B	231.846	1.39436	0.98746	1.41207	0.15793	0.719376
GBP1	456.133	1.3929	0.763268	1.82492	0.068013	0.523463
HDAC9	182.353	1.39107	0.99692	1.39537	0.162905	0.726463
TARP	820.128	1.38918	0.48055	2.8908	0.00384257	0.107275
TRBV10-3	503.19	1.38528	1.34114	1.03291	0.301644	0.847646
IER3	322.712	1.38162	0.599258	2.30554	0.0211362	0.295034
PRKX	419.939	1.38146	0.487786	2.8321	0.0046244	0.119962
SLC17A5	260.751	1.38121	0.873842	1.58062	0.113964	0.636287
MFSD1	491.251	1.37999	0.836945	1.64884	0.0991806	0.601929
TECPR1	90.3107	1.37394	1.28356	1.07041	0.284434	0.834058
NRBP2	128.595	1.37366	1.00667	1.36455	0.172393	0.738803
RBM42	156.328	1.3723	0.897417	1.52917	0.126223	0.659169
FANCM	288.77	1.37055	0.812278	1.68729	0.0915483	0.580055
ARAF	243.176	1.36887	0.990884	1.38146	0.167137	0.731246
RNVU1-7	1463.07	1.36832	0.417949	3.2739	0.00106075	0.0426337
CAB39	984.496	1.36714	0.428461	3.19081	0.00141874	0.0528603
KIAA0825	323.029	1.3666	0.660666	2.06852	0.0385913	0.404496
GPR15	2036.35	1.36632	0.45172	3.02471	0.0024887	0.0794637
IER5L	190.171	1.36228	0.672717	2.02505	0.0428627	0.42688
SLC35E1	334.779	1.35871	0.700606	1.93933	0.0524606	0.467337
TENT4A	316.726	1.35844	0.815736	1.66529	0.0958544	0.591765
GNGT2	203.566	1.35731	0.980023	1.38497	0.16606	0.729592
GTF2E2	540.046	1.35616	0.656498	2.06574	0.0388528	0.40562
TRI-TAT1-1	155.953	1.35395	0.73346	1.84598	0.064895	0.51506
CST7	3989.28	1.3523	0.389444	3.4724	0.000515834	0.0277377
ZNF140	939.31	1.34593	0.522304	2.5769	0.00996912	0.19476
RNU4-2	438.267	1.34447	0.529631	2.5385	0.011133	0.208305
VASP	111.706	1.34318	1.10714	1.2132	0.225054	0.793721
MAP11	39.295	1.34309	1.52991	0.877884	0.380007	0.894241
ATIC	403.522	1.3382	0.739044	1.81072	0.0701848	0.527611
HOXB2	353.265	1.338	0.657219	2.03586	0.0417647	0.423014
SBF2	240.381	1.33514	0.757778	1.76191	0.0780845	0.544128
GBA	88.2716	1.33471	1.18128	1.12989	0.258524	0.818434
MCC	302.993	1.33317	1.05073	1.2688	0.204511	0.769895
LRRC59	213.443	1.33218	0.868082	1.53463	0.124875	0.657971
DNAJC13	342.643	1.33152	0.738939	1.80193	0.0715561	0.529626
ATXN1-AS1	334.733	1.32717	0.660312	2.00992	0.04444	0.436167
ZSCAN31	204.056	1.32686	0.789439	1.68076	0.0928094	0.582975
HOMER1	307.273	1.32573	0.779334	1.70111	0.0889229	0.571831
TRNM	23.4659	1.32278	1.62084	0.816108	0.414438	0.918478
AHCYL1	454.924	1.32076	0.575716	2.29412	0.0217838	0.298391
CCDC103	58.6669	1.32057	1.08515	1.21695	0.223624	0.791353
CHST12	93.3704	1.32025	1.15824	1.13988	0.254337	0.81505
ALG2	478.205	1.32024	0.770141	1.71428	0.0864766	0.564989
ANTXR2	931.289	1.31935	0.467266	2.82355	0.00474949	0.122371
KIF1B	324.41	1.31828	0.663158	1.98789	0.0468239	0.446878
KLHL36	174.853	1.31725	0.771105	1.70826	0.0875883	0.568605
TRNT	41.9589	1.31573	1.20169	1.0949	0.27356	0.828815
EMBP1	845.627	1.31572	0.400455	3.28556	0.00101779	0.0416792
SLC41A1	292.916	1.31506	0.722133	1.82107	0.068596	0.523463
NEK8	200.55	1.31478	0.696111	1.88875	0.058926	0.494933
ANO9	186.683	1.31187	0.856879	1.53099	0.125772	0.659169
SPRYD7	159.841	1.30932	0.858642	1.52488	0.12729	0.659169
GPAT3	128.864	1.30587	1.15212	1.13346	0.257023	0.817452
DDX31	222.405	1.30553	0.758573	1.72104	0.0852439	0.561104
LSMEM1	396.572	1.30494	0.573214	2.27654	0.022814	0.303304
CPEB2	404.402	1.30449	0.671138	1.94371	0.051931	0.466001
TRGC2	561.04	1.30446	0.565655	2.3061	0.0211052	0.295034
ZNF799	129.17	1.3041	1.11394	1.17071	0.241716	0.806086
UBAC1	110.609	1.29765	1.06097	1.22308	0.221301	0.789726
GTF3C1	450.874	1.29752	0.60125	2.15804	0.0309249	0.357066
GPD1L	368.136	1.29519	0.905905	1.42972	0.152798	0.707214
TRIM11	97.9126	1.29397	1.08953	1.18765	0.234973	0.801705
NRIP3	602.444	1.2919	0.56366	2.29198	0.0219068	0.298679
NAT10	340.364	1.29106	0.644487	2.00324	0.0451518	0.440693
ABCB1	1553.04	1.29065	0.506859	2.54636	0.0108852	0.205418
PTPRE	1616.35	1.29057	0.361571	3.56934	0.000357881	0.0219174
WWC3	96.2198	1.29034	0.950784	1.35714	0.174737	0.742041
GTF2A1	656.842	1.28986	0.621269	2.07617	0.0378781	0.397969
TCTN2	104.062	1.28908	1.15296	1.11806	0.263541	0.822401
EIF4EBP1	244.188	1.28867	0.72847	1.769	0.0768931	0.544021
MTX1	657.91	1.28681	0.566974	2.26961	0.0232311	0.305672
PMEPA1	369.713	1.28497	0.598206	2.14803	0.0317113	0.361695
PTGER2	679.862	1.28429	0.476556	2.69494	0.00704008	0.158554
CHM	579.738	1.28243	0.7054	1.81802	0.0690608	0.524456
MAN1A1	624.408	1.2817	0.550565	2.32797	0.0199138	0.287086
WDR18	106.055	1.28	1.2672	1.0101	0.312448	0.858914
NUDT9	205.437	1.27856	1.13481	1.12668	0.259878	0.81942
SDHAF4	94.8502	1.2785	1.35596	0.942877	0.345744	0.88067
ZNF417	342.469	1.27831	0.615638	2.0764	0.0378574	0.397969
GUSBP15	128.549	1.27818	0.899188	1.42149	0.155175	0.71303
SURF6	109.219	1.27755	0.81896	1.55996	0.118768	0.641585
TRBJ2-2	26.7285	1.2773	1.3492	0.946708	0.343787	0.88067
IL23R	1045.95	1.27339	0.555994	2.29029	0.0220047	0.299212
SETD3	249.568	1.27153	1.00445	1.2659	0.205548	0.77192
UNC45A	119.525	1.27037	0.801529	1.58494	0.112981	0.633642
EEA1	750.483	1.2701	0.466252	2.72406	0.00644857	0.151289
DYRK2	343.949	1.26685	0.83557	1.51615	0.12948	0.661621
PTCH2	250.447	1.26597	0.638036	1.98417	0.0472373	0.447853
METAP1	347.863	1.26498	0.877201	1.44207	0.149284	0.702012
FBH1	198.634	1.26324	0.643083	1.96435	0.0494896	0.45419
DYNC2H1	321.247	1.26314	0.762365	1.65688	0.0975445	0.597536
MAVS	114.599	1.26132	1.10486	1.14161	0.253615	0.814063
ARHGEF12	194.15	1.2613	0.785348	1.60603	0.108266	0.619817
ANXA4	231.845	1.26112	1.03435	1.21925	0.22275	0.791192
RNU6-2	54.7328	1.26107	1.18601	1.06329	0.287651	0.839283
LRRC37B	254.383	1.261	0.652709	1.93194	0.0533663	0.468785
PTPN4	1043.36	1.26091	0.393709	3.20266	0.00136167	0.051486
ANKRD46	140.165	1.26021	0.947568	1.32995	0.183536	0.750203
ZFYVE26	158.701	1.26013	0.929777	1.35531	0.175319	0.742248
PTOV1-AS2	28.0041	1.25943	1.48306	0.849214	0.395762	0.906309
CCPG1	205.223	1.25864	0.873567	1.4408	0.149641	0.702212
H2BP1	53.3123	1.25837	1.16181	1.08311	0.27876	0.83083
CD63	2491.52	1.25724	0.301877	4.16476	3.11687e-05	0.00315054
LOC401261	393.168	1.25542	0.555822	2.25867	0.0239041	0.310966
NBPF3	46.2066	1.25346	1.36649	0.91728	0.358996	0.884719
JUN	3569.42	1.25234	0.367811	3.40486	0.000661975	0.0319858
TGFB1	550.1	1.25224	0.476033	2.63057	0.00852407	0.178478
N4BP1	882.449	1.24863	0.55052	2.26809	0.0233237	0.305675
SP1	147.311	1.24739	1.13103	1.10288	0.270078	0.826973
SLC25A52	56.9137	1.24723	1.07975	1.15512	0.248043	0.809385
TLCD1	95.0843	1.24394	0.920987	1.35066	0.176804	0.744999
TRK-TTT3-5	30.9389	1.24358	1.2922	0.962376	0.335861	0.878359
GPANK1	200.385	1.2424	1.00645	1.23444	0.217039	0.787144
IGSF22	125.394	1.24088	0.960873	1.29141	0.19656	0.760138
PRKAB2	221.184	1.24002	0.995873	1.24515	0.213075	0.783353
ZSCAN18	174.98	1.23968	0.822831	1.50661	0.131912	0.668607
GSS	251.391	1.23859	0.707507	1.75064	0.0800083	0.547906
EMP1	774.471	1.23773	0.601257	2.05857	0.0395354	0.409731
LFNG	119.137	1.23741	0.907582	1.36341	0.172753	0.739987
XPOT	327.355	1.23498	0.977596	1.26328	0.206487	0.773688
C1RL-AS1	107.238	1.23153	1.4302	0.861092	0.389187	0.9022
STK26	1143.16	1.22925	0.486389	2.52731	0.0114941	0.210858
SNORD3D	754.719	1.22903	0.444386	2.76569	0.00568027	0.138756
ACTR3B	156.895	1.22899	0.990499	1.24078	0.214686	0.784496
HENMT1	399.745	1.22806	0.664313	1.84862	0.0645121	0.513691
MIB2	155.066	1.22612	0.83329	1.47142	0.141177	0.686117
RNU4ATAC	456.1	1.2236	0.550858	2.22126	0.0263335	0.328477
ZNF461	270.548	1.22291	1.03451	1.18212	0.237158	0.803482
YOD1	239.481	1.22151	0.829334	1.47288	0.140784	0.684891
MAFF	422.891	1.22091	0.573986	2.12708	0.0334133	0.371782
C11orf71	226.319	1.21939	0.870283	1.40114	0.161171	0.725152
PI4K2A	101.151	1.21743	0.895313	1.35979	0.173898	0.741998
SLC26A2	196.88	1.2166	1.06262	1.1449	0.252249	0.813746
ENTPD7	119.43	1.21195	1.07938	1.12282	0.261515	0.822224
BST2	800.366	1.21143	0.49447	2.44995	0.0142874	0.237064
CDIPT	131.917	1.21076	1.11951	1.08151	0.279471	0.830903
TRK-TTT3-2	102.589	1.21058	0.914677	1.32351	0.185666	0.751696
SLC25A51	358.678	1.2103	0.640618	1.88927	0.058856	0.494933
SLC35A4	163.131	1.21028	1.0317	1.17309	0.240758	0.80551
TNF	7204.56	1.20822	0.307634	3.92745	8.58511e-05	0.00692638
STOM	1926.9	1.20635	0.364071	3.3135	0.000921376	0.0393329
RUNX3	2957.27	1.20625	0.302948	3.98173	6.84163e-05	0.00595696
ANXA2P3	72.9329	1.20574	0.913457	1.31997	0.186844	0.752937
KANSL3	286.826	1.20435	0.985134	1.22253	0.221509	0.789922
ZNF720	129.53	1.20339	1.1453	1.05072	0.293388	0.843143
SMUG1	250.182	1.20242	0.744574	1.61491	0.10633	0.615173
KARS1	1298.02	1.20092	0.499844	2.40259	0.0162794	0.257022
SSBP4	117.087	1.20079	0.981911	1.22291	0.221364	0.789726
PPP1R21	369.337	1.20077	0.585714	2.05009	0.0403556	0.414104
CENPT	114.144	1.19978	1.18953	1.00861	0.31316	0.859406
IL10RB	485.413	1.19701	1.24381	0.962375	0.335861	0.878359
PUS3	562.589	1.1956	0.582498	2.05254	0.0401174	0.413608
PRDX4	494.655	1.19514	0.739409	1.61634	0.106021	0.614689
H2BC8	195.099	1.1936	0.760589	1.56931	0.116576	0.641103
UTP3	245.39	1.19356	0.727991	1.63952	0.101105	0.608449
ADAM19	487.01	1.19227	0.577938	2.06298	0.0391147	0.40707
PLK3	649.036	1.19003	0.655503	1.81545	0.0694549	0.52654
PHLDA2	1647.13	1.18916	0.532097	2.23485	0.0254272	0.321821
CUBN	336.826	1.18829	0.494057	2.40517	0.0161651	0.256183
LOC100128568	52.2878	1.18717	1.40141	0.847125	0.396926	0.906875
IER5	2652.97	1.18699	0.334969	3.54359	0.000394719	0.0229878
ZNF528-AS1	145.042	1.18421	0.747738	1.58373	0.113256	0.634376
CLMP	75.3081	1.1841	1.09125	1.08509	0.277882	0.829777
ARHGAP30	242.308	1.18367	1.08243	1.09353	0.274163	0.828815
SCYL3	311.761	1.18329	0.793068	1.49204	0.135689	0.677852
STRADA	184.169	1.18151	1.11953	1.05537	0.291258	0.841871
KCNMB3	25.5601	1.18114	1.40422	0.841137	0.400271	0.908784
CISD3	649.065	1.17811	0.461843	2.55089	0.0107447	0.20364
CRTAP	233.183	1.17797	1.08779	1.0829	0.278851	0.83083
BLVRB	378.494	1.17768	0.780444	1.50899	0.131301	0.667819
LOC100289230	217.07	1.17759	0.759214	1.55106	0.120887	0.648148
NOCT	188.019	1.17663	0.858939	1.36986	0.170731	0.736664
CBL	355.123	1.17368	0.750223	1.56444	0.117715	0.641585
MTAP	290.223	1.17154	0.998807	1.17294	0.240819	0.80551
MTF1	437.469	1.17068	0.515008	2.27313	0.0230181	0.304494
C1orf109	149.371	1.17045	0.870349	1.34481	0.178688	0.746499
LIMK2	126.37	1.16956	0.836882	1.39752	0.162256	0.726319
FAM50A	296.841	1.16876	0.693676	1.68488	0.092011	0.580935
ACVR1C	127.495	1.16832	0.928437	1.25837	0.208258	0.776494
SH3BP2	90.3448	1.16533	0.92212	1.26375	0.206318	0.773385
SPATA2	129.052	1.16339	1.0874	1.06989	0.28467	0.834288
NEMP1	389.642	1.1625	0.518109	2.24373	0.0248496	0.317352
PITPNA-AS1	83.716	1.16043	1.2131	0.956586	0.338776	0.88034
CHUK	473.933	1.15861	0.685805	1.68941	0.0911401	0.578971
UBN2	351.922	1.15795	0.67959	1.70389	0.0884015	0.57078
TCP11L1	172.854	1.15697	0.916454	1.26244	0.206791	0.773837
AAMDC	546.82	1.15623	0.50326	2.29747	0.0215918	0.298062
RGS19	86.6137	1.15269	1.32145	0.872287	0.383052	0.896131
SNORD104	54.6669	1.15169	1.04617	1.10087	0.270955	0.827062
ZNF570	350.511	1.15167	1.05454	1.09211	0.274787	0.828815
AQP3	229.855	1.15081	0.705811	1.63047	0.103001	0.610008
MMD	174.789	1.15045	1.03884	1.10743	0.268106	0.826638
ZRANB3	138.251	1.14722	1.01846	1.12642	0.259989	0.819479
GLRX2	654.259	1.14605	0.58021	1.97524	0.0482414	0.451009
GOLGA8S	43.7186	1.14592	1.17012	0.979312	0.327426	0.870011
ATMIN	483.093	1.14415	0.704677	1.62365	0.10445	0.612054
GYG1	858.849	1.14385	0.589712	1.93968	0.0524191	0.467337
RNU5F-1	259.487	1.14341	0.6733	1.69822	0.0894669	0.57269
LOC100288798	531.644	1.14277	0.639432	1.78716	0.0739123	0.537622
E2F4	123.538	1.14191	1.28633	0.887725	0.374689	0.890544
RNU5D-1	69.3073	1.1405	1.19247	0.956416	0.338862	0.88034
FBXO46	63.194	1.13971	1.05822	1.07701	0.281476	0.832033
TMBIM1	607.276	1.1374	0.556573	2.04358	0.0409952	0.418713
DUSP5	1953.05	1.13715	0.350591	3.24353	0.00118057	0.0463481
GUSBP3	104.972	1.13681	1.06427	1.06816	0.285448	0.834837
LINC00938	323.214	1.13609	0.765198	1.48471	0.137622	0.678388
HSFX4	52.6442	1.13383	1.20711	0.939295	0.347579	0.88067
RNU5B-1	251.16	1.13191	0.671208	1.68638	0.0917233	0.580055
ZNF529	1030.3	1.12839	0.458636	2.46032	0.0138814	0.234649
FICD	316.373	1.12787	0.682984	1.65138	0.0986612	0.599612
LOC100996351	61.6994	1.1256	1.41365	0.796238	0.425894	0.919874
CYB5D1	270.716	1.12468	0.863293	1.30278	0.19265	0.757244
IL18R1	2929.12	1.12454	0.288188	3.9021	9.53602e-05	0.00755494
FBXO45	369.689	1.12427	0.795664	1.413	0.157657	0.718733
ANXA2R	481.119	1.12143	0.457146	2.45311	0.0141626	0.23678
RIDA	325.495	1.11942	0.647999	1.7275	0.0840784	0.559326
FAM53C	964.028	1.11866	0.576628	1.94001	0.0523787	0.467337
SCPEP1	146.636	1.11705	1.26404	0.883718	0.376848	0.891341
PARVG	514.015	1.1168	0.499867	2.23419	0.0254704	0.321821
NFKBIZ	8312.03	1.11677	0.25265	4.42025	9.85888e-06	0.00133164
RASGRF2	414.602	1.11487	0.849101	1.313	0.189185	0.754203
HEG1	233.252	1.11435	1.07678	1.03489	0.300721	0.847646
ID2	29595.3	1.1141	0.252466	4.41288	1.02007e-05	0.00133887
MCM4	135.279	1.11388	0.923193	1.20655	0.227605	0.795003
INTS6	1860.31	1.11306	0.392258	2.83757	0.00454587	0.119332
STX6	189.605	1.11034	0.856179	1.29686	0.19468	0.758878
TMED9	453.768	1.10811	0.798219	1.38822	0.16507	0.729592
MYO1G	90.8119	1.10641	1.16901	0.946452	0.343918	0.88067
BTBD6	141.197	1.10586	1.13333	0.975756	0.329185	0.871419
ZFYVE28	168.928	1.10512	1.0448	1.05773	0.290177	0.840716
LGALS3	2901.96	1.10404	0.384764	2.8694	0.00411252	0.112315
SH2B1	64.8456	1.10155	1.21916	0.903535	0.366242	0.886859
MFSD5	211.255	1.10154	1.02673	1.07286	0.283334	0.833068
SNORD3B-2	1312.9	1.10109	0.420431	2.61896	0.00881976	0.182173
LACTB	377.065	1.09911	0.559769	1.96351	0.0495869	0.45419
STRADB	176.851	1.09907	1.07523	1.02218	NA	NA
STAT6	288.631	1.09847	0.763353	1.439	0.15015	0.702508
ST20	120.411	1.09843	0.93297	1.17735	0.239057	0.803925
AMMECR1L	842.264	1.09573	0.459324	2.38552	0.0170548	0.261377
MTMR14	281.274	1.09564	0.781781	1.40147	0.161074	0.725152
SNORD3B-1	1296.92	1.0949	0.418802	2.61435	0.00893968	0.183253
MKRN2	285.915	1.09461	1.00063	1.09392	0.27399	0.828815
SLC1A5	366.007	1.0932	0.591516	1.84813	0.0645828	0.513691
LINC01366	44.7067	1.09294	1.27565	0.856773	0.39157	0.903661
TMEM117	91.92	1.09276	1.06793	1.02325	0.306189	0.853669
FAM104B	1153.2	1.09225	0.493741	2.21219	0.0269538	0.332358
CTSW	929.148	1.09215	0.57262	1.90728	0.0564845	0.484781
NLRC3	376.364	1.09192	0.604217	1.80717	0.0707361	0.527611
BBS9	229.583	1.09129	0.622368	1.75344	0.0795259	0.546284
ZSCAN16	367.702	1.09123	0.75539	1.4446	0.148571	0.700734
LINC00641	621.183	1.09073	0.572889	1.90392	0.0569208	0.485702
AFDN	401.292	1.08981	0.608219	1.79181	0.0731632	0.534306
ACOT2	158.197	1.08779	1.21234	0.897263	0.369578	0.888215
SENP1	446.167	1.08575	0.648732	1.67365	0.0942	0.586982
SLF1	1489.47	1.08496	0.380038	2.85488	0.00430527	0.116572
PEX2	1240.38	1.08419	0.384068	2.82291	0.00475903	0.122371
ACBD6	213.544	1.08406	0.996913	1.08742	0.276852	0.829236
LAMP1	399.554	1.08302	0.582004	1.86084	0.0627667	0.509528
RASSF2	652.78	1.08196	0.51793	2.08901	0.0367071	0.392226
MUL1	140.149	1.0808	1.00227	1.07836	0.280875	0.831655
GIMAP8	166.514	1.08078	1.10219	0.98057	0.326805	0.869568
AHR	4593.63	1.07897	0.321399	3.35712	0.000787586	0.0357012
ZNF512	229.702	1.07777	0.914228	1.17889	0.238442	0.803482
UBR3	476.445	1.07662	0.628191	1.71384	0.0865575	0.565098
ACO1	69.1972	1.07597	1.03647	1.03811	0.299217	0.846082
NCALD	616.727	1.07082	0.435777	2.45726	0.014	0.235403
CRIP2	180.968	1.06938	1.19383	0.895751	0.370386	0.888215
SEC23B	787.567	1.06656	0.482226	2.21174	0.0269847	0.332358
TRK-TTT3-3	41.6024	1.06643	1.18699	0.898429	0.368957	0.888215
RPL23AP53	275.169	1.06593	0.674632	1.58002	0.114103	0.636287
SP2	246.278	1.06592	0.67425	1.5809	0.113902	0.636287
FRMD4A	154.702	1.06449	0.897646	1.18587	0.235674	0.801705
TNPO2	119.211	1.06444	1.25653	0.847125	0.396925	0.906875
SOS1	817.771	1.06395	0.480591	2.21383	0.0268405	0.332358
ZHX1	633.827	1.06347	0.555424	1.91469	0.0555318	0.479241
FAM122B	589.851	1.06265	0.548417	1.93766	0.0526644	0.467337
VIM	20571.6	1.06146	0.208375	5.094	3.50589e-07	8.56411e-05
AGAP6	209.844	1.06137	0.949147	1.11823	0.263468	0.822401
MAD2L2	526.585	1.06065	0.707912	1.49828	0.13406	0.673284
GOLGA6L9	233.558	1.05843	0.987527	1.0718	NA	NA
IGLV2-14	174.512	1.0573	1.19193	0.887043	0.375056	0.890935
MIR22HG	1111.33	1.05481	0.341619	3.08767	0.00201733	0.0679708
BLM	516.02	1.054	0.718772	1.46639	0.142541	0.687782
RCBTB1	236.18	1.05389	0.824603	1.27806	0.20123	0.766398
ZNF549	142.011	1.05076	1.13121	0.928883	0.35295	0.883734
SPAG1	1068.27	1.04956	0.467064	2.24714	0.0246314	0.31578
ASB6	107.012	1.04887	0.950111	1.10395	0.269616	0.826973
FAM120A	1121.64	1.04598	0.456854	2.28953	0.0220483	0.299212
VTRNA1-3	823.509	1.04503	0.479395	2.17989	0.0292659	0.347622
CHAF1B	84.6479	1.04361	1.11039	0.939858	0.34729	0.88067
PHOSPHO2	231.829	1.04325	0.815615	1.2791	0.200862	0.765331
BCOR	401.991	1.04178	0.542574	1.92007	0.0548486	0.477091
TCTA	198.283	1.0402	1.1487	0.905546	0.365176	0.886859
EOGT	232.996	1.03842	0.748467	1.3874	0.16532	0.729592
HECW2-AS1	6661.25	1.03781	0.423419	2.45102	0.0142453	0.236811
C12orf75	640.222	1.03593	1.22223	0.847575	0.396675	0.906773
GNPNAT1	547.919	1.03587	0.571049	1.81397	0.0696823	0.527611
ZNF605	81.8785	1.03562	1.10389	0.938161	0.348162	0.88067
PHYKPL	200.327	1.03485	0.96588	1.07141	0.283985	0.834043
FADS3	95.3347	1.03453	1.1641	0.888701	0.374164	0.890368
ACAA2	734.061	1.03446	0.550813	1.87807	0.0603722	0.502172
HERC4	453.673	1.03071	0.654928	1.57378	0.115539	0.637423
PDE4D	4563.62	1.03013	0.286	3.60187	0.000315938	0.02028
DSE	312.061	1.02755	0.791273	1.2986	0.194081	0.758876
RPL23AP7	420.499	1.02733	0.583578	1.76039	0.078341	0.544128
LOC154761	189.471	1.02376	0.88389	1.15825	0.246764	0.808531
MMS22L	141.368	1.02355	1.17743	0.869305	0.384681	0.897554
MED26	186.424	1.02339	0.748799	1.36671	0.171715	0.737696
POC5	522.6	1.02006	0.45232	2.25517	0.0241224	0.31196
SPATA33	174.954	1.01801	0.773345	1.31638	0.188048	0.753177
STIMATE	218.565	1.0178	0.975923	1.04291	0.296989	0.845166
ATP2B4	1401.18	1.01728	0.404353	2.51581	0.0118758	0.215331
NTPCR	358.671	1.0153	0.708862	1.43229	0.15206	0.705653
KDM6B	885.989	1.01425	0.375068	2.70419	0.00684719	0.1564
WEE1	903.441	1.01367	0.576179	1.75929	0.0785287	0.544128
TRH-GTG1-5	68.643	1.0136	1.13816	0.890562	0.373164	0.889806
RGL2	79.0653	1.01336	1.0939	0.926376	0.354251	0.883734
ZDHHC4	273.44	1.01291	1.07905	0.938709	0.34788	0.88067
MRPL12	315.566	1.01193	0.72491	1.39594	0.162733	0.726463
ATP6V1H	322.88	1.01077	0.614806	1.64405	0.100166	0.605817
PVRIG	603.727	1.01075	0.510399	1.98032	0.0476677	0.447853
S100A11	22958.7	1.01015	0.34982	2.88763	0.0038815	0.1079
ZNF468	289.466	1.00923	0.746546	1.35187	0.176418	0.74373
RING1	100.357	1.00898	1.05041	0.960559	0.336774	0.878359
RBSN	463.821	1.0078	0.572919	1.75906	0.0785673	0.544128
PURA	441.994	1.00712	0.517257	1.94704	0.0515296	0.463345
AXDND1	46.568	1.00541	1.22711	0.819326	0.412601	0.916894
DESI2	766.18	1.00512	0.476316	2.11019	0.034842	0.380493
RBBP8	1193.57	1.00487	0.38881	2.58448	0.00975259	0.192729
UQCC3	308.634	1.00416	0.508974	1.97291	0.0485059	0.451009
UFL1	782.586	1.00197	0.4245	2.36037	0.0182569	0.272395
TOMM70	624.877	1.00144	0.657835	1.52232	0.127928	0.659689
INPP4A	553.465	1.00014	0.537292	1.86145	0.0626811	0.509528
HK2	114.224	0.998753	1.18663	0.841669	0.399973	0.90841
CCDC88A	201.508	0.998069	0.994028	1.00407	0.315347	0.860059
TRIM23	474.02	0.997346	0.632489	1.57686	0.114828	0.637272
ZMAT1	299.489	0.996994	0.772913	1.28992	0.197079	0.760138
TIMP1	1799.81	0.995207	0.401355	2.47961	0.0131524	0.227614
SPNS3	368.231	0.994732	0.614449	1.6189	0.105469	0.613021
LOC101929185	62.2403	0.994368	1.23642	0.804231	0.421263	0.91878
COG3	656.071	0.993992	0.554956	1.79112	0.0732742	0.534306
CPSF1	108.584	0.992932	1.23442	0.80437	0.421183	0.91878
DHFR2	93.1373	0.9925	1.04561	0.949203	0.342517	0.88067
LMO4	409.273	0.991056	0.776277	1.27668	0.201716	0.766514
DDX55	192.607	0.99031	0.811814	1.21987	0.222513	0.791192
YBEY	236.654	0.990107	0.716124	1.38259	0.16679	0.73118
TRUB1	164.611	0.988491	0.768035	1.28704	0.198081	0.762328
WHAMM	694.446	0.988128	0.467863	2.112	0.034686	0.380335
NEDD9	2315.51	0.985489	0.496752	1.98387	0.0472707	0.447853
NDUFS2	538.093	0.985411	0.532923	1.84907	0.0644477	0.513691
RPRD1A	222.387	0.985178	0.837637	1.17614	0.239539	0.80405
SNORD3A	1834.51	0.985118	0.367915	2.67757	0.00741584	0.16252
STT3A	673.847	0.984933	0.477272	2.06367	0.0390488	0.406867
HIC1	57.623	0.982504	1.0596	0.927242	0.353801	0.883734
PRMT5-AS1	139.79	0.981756	1.07648	0.912003	0.361767	0.886859
EGR3	1806.47	0.978392	0.436593	2.24097	0.0250279	0.318518
TBC1D19	597.85	0.976282	0.565129	1.72754	0.0840711	0.559326
EI24	358.423	0.975871	0.948167	1.02922	0.303377	0.849007
NOA1	169.102	0.975511	1.03495	0.942565	0.345903	0.88067
UMPS	797.901	0.975438	0.607469	1.60574	0.10833	0.619817
CEP70	557.596	0.973703	0.64875	1.50089	0.133384	0.671424
C2orf68	160.472	0.973673	0.959094	1.0152	0.31001	0.856523
MYLIP	2731.17	0.97334	0.296278	3.28523	0.00101899	0.0416792
LOC105371934	56.8582	0.973047	0.970167	1.00297	0.315876	0.860536
S100A4	19901.8	0.972561	0.323537	3.00603	0.00264684	0.081959
POC1B	887.885	0.971987	0.507297	1.91601	0.0553637	0.479201
AKIRIN2	1133.08	0.971322	0.427329	2.27301	0.0230258	0.304494
FOSB	14674	0.97038	0.313842	3.09194	0.00198856	0.0672592
C6orf89	696.341	0.970272	0.466961	2.07784	0.0377237	0.397772
YIPF4	352.615	0.967964	0.486624	1.98914	0.0466854	0.44638
DENND4B	134.636	0.967413	0.969937	0.997399	0.318571	0.862031
RRAGA	1311.55	0.967268	0.431305	2.24266	0.0249189	0.31759
TMEM67	377.663	0.967161	0.575302	1.68114	0.0927362	0.582975
BRD1	788.157	0.966885	0.559768	1.72729	0.0841147	0.559326
ZC3H4	815.235	0.966809	0.424377	2.27819	0.0227154	0.303125
SBNO2	64.5642	0.96656	1.16309	0.831028	0.405958	0.913275
BCL2A1	10071.9	0.96612	0.360281	2.68157	0.00732774	0.161279
S100A10	23520.9	0.964338	0.318993	3.02307	0.00250223	0.0794637
F2R	369.086	0.963977	0.616442	1.56377	0.11787	0.641585
ITPR3	217.03	0.96395	0.726286	1.32723	0.184432	0.750668
RRAS2	301.759	0.963848	0.995339	0.968361	0.332864	0.876147
POP7	584.957	0.963002	0.642628	1.49854	0.133994	0.673284
TRIM39	630.254	0.961297	0.52847	1.81902	0.0689089	0.523755
NXPE3	317.365	0.960406	0.8508	1.12883	0.258971	0.819205
FOXJ2	152.725	0.960223	1.01338	0.947548	0.34336	0.88067
ULK1	115.064	0.957939	0.978193	0.979295	0.327434	0.870011
PARP8	8572.44	0.956707	0.262028	3.65116	0.000261057	0.0173997
APOOP5	50.3398	0.955694	1.13028	0.845536	0.397811	0.907485
ZNF264	367.797	0.955471	0.600235	1.59183	0.111423	0.629471
FKBP11	4250.6	0.953591	0.328255	2.90503	0.00367215	0.105878
C12orf43	221.304	0.953552	0.884847	1.07765	0.281192	0.832033
RECK	165.95	0.953425	1.09088	0.873999	0.382119	0.895096
TFB1M	312.619	0.951728	0.669554	1.42144	0.15519	0.71303
WASHC2A	483.942	0.951625	0.477433	1.99321	0.0462384	0.445061
MAP2K1	855.368	0.950933	0.490931	1.937	0.0527452	0.467582
ZNF674	153.333	0.950221	1.19869	0.792713	0.427945	0.919874
FMNL1	197.829	0.949651	0.75036	1.26559	0.205658	0.77192
SNORD3C	1456.4	0.949642	0.375403	2.52966	0.0114172	0.210858
LINC00863	633.572	0.949444	0.369274	2.57111	0.0101372	0.197079
LOC105371932	236.657	0.94906	0.650028	1.46003	0.144282	0.691828
CAMK1D	251.777	0.946463	0.642637	1.47278	0.14081	0.684891
UBXN11	385.678	0.946162	0.622338	1.52033	0.128427	0.659689
MAP4	332.905	0.945421	0.685093	1.37999	0.16759	0.732499
VIM-AS1	493.553	0.945223	0.474789	1.99083	0.0464999	0.445932
UBE2Z	234.137	0.945189	0.726568	1.3009	0.193294	0.757244
EIF2AK4	322.295	0.944763	0.57698	1.63743	0.101541	0.608449
H2BC18	264.768	0.943957	0.737765	1.27948	0.200727	0.765147
CDC16	588.081	0.942462	0.600432	1.56964	0.116498	0.641103
KCNQ1OT1	1504.16	0.94223	0.44632	2.11111	0.0347631	0.380493
PCGF3	250.241	0.939552	0.804026	1.16856	0.242581	0.807135
TBK1	1234.9	0.93927	0.346414	2.71141	0.00669978	0.154235
LYPLAL1	344.292	0.938894	0.676048	1.3888	0.164894	0.729592
ZSWIM7	739.365	0.938084	0.587603	1.59646	0.110386	0.627091
SNTB1	201.329	0.937732	1.13721	0.82459	0.409605	0.915974
ABCB8	99.7851	0.937442	1.06056	0.883912	0.376744	0.891341
SLC66A3	949.56	0.937311	0.518249	1.80861	0.0705114	0.527611
FLII	199.732	0.936277	0.968761	0.966469	0.33381	0.877323
ZNF280D	258.636	0.935341	0.953557	0.980897	0.326644	0.869568
STX5	577.963	0.935307	0.846311	1.10516	0.269092	0.826832
TNFSF10	1181.76	0.9351	0.571904	1.63506	0.102036	0.608449
CEP290	799.232	0.934717	0.504794	1.85168	0.064072	0.513627
PANK2	703.33	0.932955	0.552312	1.68918	0.0911844	0.578971
UBE2L6	1588.64	0.932674	0.333554	2.79617	0.0051712	0.128462
ZNF253	493.87	0.931575	0.8552	1.08931	0.276019	0.828815
TRNS1	260.906	0.931021	0.5733	1.62397	0.104383	0.612054
ANXA2	6715.95	0.930435	0.298495	3.11709	0.00182647	0.0636983
LOC729603	116.505	0.929987	1.16343	0.799349	0.424088	0.919258
ZBED6	381.595	0.929963	0.675825	1.37604	0.168809	0.734285
TRGJ2	19.7137	0.929957	1.49527	0.621933	0.533986	0.950698
NDRG1	695.712	0.929898	0.501021	1.85601	0.0634525	0.512398
PLGRKT	1193.12	0.929285	0.481169	1.93131	0.0534449	0.468785
PURB	305.973	0.928754	0.660095	1.407	0.159428	0.723559
MCM9	254.353	0.927745	0.755464	1.22805	0.219429	0.789199
ARRDC2	297.794	0.927457	0.578947	1.60197	0.109162	0.623762
GOLGA7	2059.63	0.927189	0.384249	2.41299	0.0158221	0.253442
BCS1L	185.622	0.926683	1.04044	0.890663	0.37311	0.889806
BICRAL	547.182	0.926673	0.616593	1.50289	0.132867	0.670931
RBM15B	150.708	0.925898	0.741595	1.24852	0.211839	0.782568
GPR137B	402.795	0.925381	0.706239	1.31029	0.190097	0.754971
ANKRD20A9P	61.7157	0.924893	0.998852	0.925956	0.354469	0.883734
RECQL	1058.3	0.924678	0.422478	2.1887	0.0286185	0.342409
PHYH	643.74	0.924542	0.556239	1.66213	0.0964865	0.593773
RGS16	687.851	0.924449	0.437458	2.11323	0.034581	0.379657
RNF220	541.231	0.924368	0.631626	1.46347	0.143338	0.689513
ZNF646	41.7836	0.924255	1.50042	0.615998	0.537896	0.951762
RHOQ	275.839	0.924045	0.721248	1.28117	0.200132	0.7642
TALDO1	410.685	0.923989	0.682043	1.35474	0.175501	0.742248
C11orf54	581.558	0.922451	0.664705	1.38776	0.16521	0.729592
PPT1	1470.52	0.922199	0.529723	1.74091	0.0817	0.553291
GSAP	253.518	0.921575	0.88998	1.0355	0.300435	0.847646
ARMC10	505.326	0.920746	0.52255	1.76203	0.078065	0.544128
TIMM9	628.551	0.917818	0.502215	1.82754	0.0676188	0.52299
RAB29	296.803	0.917735	0.711351	1.29013	0.197006	0.760138
CLDND1	17768.9	0.917097	0.307542	2.98203	0.00286346	0.0868321
GSTM2	688.417	0.916235	0.482911	1.89732	0.057786	0.487687
AKNA	949.411	0.916074	0.403406	2.27085	0.023156	0.305298
NAA50	2171.3	0.91546	0.301238	3.03899	0.00237372	0.0767444
SLC30A9	696.111	0.914516	0.425374	2.14991	0.0315624	0.361038
MBD5	199.353	0.913602	0.738848	1.23652	0.216265	0.786632
PPME1	463.592	0.909182	0.656419	1.38506	0.166034	0.729592
RPS6KA3	1791.74	0.908695	0.35844	2.53514	0.0112403	0.209422
SRGAP2D	636.503	0.907897	0.505659	1.79547	0.0725783	0.532322
SSX2IP	347.348	0.907693	0.655432	1.38488	0.16609	0.729592
TERF2	186.681	0.907225	0.721715	1.25704	0.208739	0.777488
ST3GAL1	638.805	0.907057	0.443622	2.04466	0.0408881	0.418116
SMIM30	1203.59	0.906099	0.363418	2.49327	0.0126572	0.22475
DENND1B	730.121	0.904421	0.456204	1.98249	0.0474242	0.447853
DNAJC11	164.451	0.903871	1.21088	0.746459	0.45539	0.929823
GUSBP4	137.55	0.902169	0.928362	0.971785	0.331157	0.874089
STK40	139.584	0.901707	0.933213	0.96624	0.333924	0.877362
C19orf25	156.643	0.901138	0.991198	0.90914	0.363276	0.886859
TPGS2	377.459	0.90102	0.645047	1.39683	0.162465	0.726344
DHRS7	4154.77	0.900932	0.271758	3.31519	0.000915794	0.0392853
HIRA	47.8314	0.900162	1.43014	0.629424	0.529072	0.950698
GBE1	249.668	0.899938	0.741714	1.21332	0.225007	0.793721
PNKD	617.022	0.899641	0.472678	1.90329	0.0570032	0.485702
WHAMMP1	184.05	0.898823	0.888794	1.01128	0.311881	0.858599
ZNF443	254.372	0.898739	1.21772	0.738049	0.460484	0.931134
PPP2CB	401.455	0.898688	0.683662	1.31452	0.188671	0.754
WDFY2	528.233	0.898228	0.586072	1.53262	0.125368	0.659101
NHLRC3	240.213	0.898114	1.03747	0.86568	0.386666	0.89956
CTDSP2	423.632	0.898055	0.641521	1.39988	0.161548	0.725152
BBS4	209.155	0.897879	1.16302	0.772027	0.440098	0.923997
MLF2	689.787	0.897352	0.442671	2.02713	0.0426488	0.426799
SLC2A1	317.167	0.896857	0.851577	1.05317	0.292262	0.842398
LRATD2	472.084	0.896107	0.568435	1.57644	0.114924	0.637272
ANXA2P1	286.617	0.894828	0.622843	1.43668	0.150808	0.702831
CHSY1	638.88	0.892541	0.438778	2.03415	0.0419361	0.423622
CORO1C	470.406	0.891633	0.882043	1.01087	0.312077	0.858652
DRAM1	114.632	0.891533	1.23268	0.72325	0.469526	0.933807
TANK	23621.7	0.89152	0.299465	2.97704	0.00291049	0.0877182
RPPH1	1827.55	0.888738	0.485343	1.83115	0.0670775	0.52115
NUDT4B	1517.15	0.888106	0.34833	2.54961	0.0107843	0.20395
CAPN2	989.906	0.887324	0.390006	2.27516	0.0228966	0.3037
SIAH1	189.804	0.887062	0.838929	1.05737	0.290341	0.840716
NEK7	1686.72	0.887035	0.446978	1.98452	0.0471983	0.447853
GUSBP14	207.509	0.886537	0.72322	1.22582	0.220267	0.789334
NOTCH2NLR	451.475	0.885414	0.549434	1.6115	0.107071	0.616026
SASH3	112.683	0.884879	0.842089	1.05081	0.293344	0.843143
CHAC2	332.394	0.884683	0.82612	1.07089	0.284219	0.834058
YAE1	323.04	0.884008	0.639886	1.38151	0.167123	0.731246
NUBP2	396.71	0.883953	0.650679	1.35851	0.174303	0.742041
NEXN	185.39	0.882976	0.767524	1.15042	0.24997	0.812358
DDX41	103.937	0.882695	0.986413	0.894854	0.370865	0.888662
TGIF2	425.368	0.882671	0.700821	1.25948	0.207857	0.776176
SYTL1	217.428	0.88149	0.669456	1.31673	0.18793	0.753177
PTBP1	781.603	0.88087	0.421346	2.09061	0.0365629	0.391637
PPP4R2	835.13	0.880111	0.447652	1.96606	0.0492915	0.45342
H2AC19	8490.9	0.879953	0.309681	2.84148	0.00449048	0.118958
H2AC18	8490.58	0.879759	0.3097	2.84068	0.00450168	0.118958
KLF10	1491.86	0.879618	0.350389	2.5104	0.0120593	0.217761
HPGD	1058.29	0.879588	0.960115	0.916128	0.3596	0.885159
ARL13B	374.156	0.879385	0.807308	1.08928	0.27603	0.828815
XAF1	324.698	0.879286	0.934644	0.94077	0.346823	0.88067
RASAL3	242.992	0.87779	0.680134	1.29061	0.196838	0.760138
NUDT4P2	1437.22	0.876193	0.344411	2.54403	0.0109581	0.206351
SLX1B	67.0432	0.87571	0.95086	0.920967	0.357068	0.883734
SLX1A	67.0432	0.87571	0.95086	0.920967	0.357068	0.883734
LINC00623	3872.39	0.874878	0.25465	3.43561	0.000591226	0.0297821
DUSP6	1320.98	0.872672	0.395728	2.20523	0.0274377	0.334585
CRY1	1460.35	0.872576	0.303161	2.87826	0.00399878	0.110583
PGGHG	682.759	0.87147	0.530786	1.64185	0.100622	0.607738
WDR82	360.032	0.871412	0.675002	1.29098	0.196712	0.760138
MAPK9	202.709	0.870914	1.09622	0.794474	0.42692	0.919874
NKAP	905.8	0.870165	0.475667	1.82936	0.0673462	0.521799
SFMBT2	529.812	0.869929	0.521811	1.66713	0.0954879	0.590936
GCH1	1212.31	0.869557	0.334852	2.59684	0.0094085	0.187615
SLK	1148.54	0.869001	0.419155	2.07322	0.0381517	0.400365
NPIPB15	54.4816	0.868826	1.19344	0.728	0.466614	0.933006
CENPB	29.602	0.868347	1.56039	0.556492	0.577875	0.959917
ACTR1B	148.068	0.86648	0.986782	0.878086	0.379897	0.894235
PIGX	289.886	0.865177	0.828954	1.0437	0.296625	0.845166
NEO1	149.701	0.865108	0.885508	0.976963	0.328587	0.870823
FBXL17	200.694	0.865107	0.881903	0.980954	0.326615	0.869568
IGKV4-1	131.115	0.863787	0.988854	0.873523	0.382378	0.895269
BTN2A1	325.138	0.863091	0.756698	1.1406	NA	NA
IDH3G	339.74	0.862348	0.741235	1.16339	0.24467	0.807667
TMEM184B	128.456	0.861902	1.00697	0.855935	0.392034	0.903682
SYTL3	5173.26	0.86079	0.250597	3.43495	0.000592661	0.0297821
BAP1	111.643	0.860037	0.962155	0.893866	0.371394	0.888896
ZNF576	209.667	0.859304	0.68884	1.24746	0.212227	0.782893
ZNF3	122.719	0.859256	0.913932	0.940175	0.347128	0.88067
PHLDA1	3754.5	0.857407	0.383758	2.23424	0.0254672	0.321821
ZNF669	341.084	0.856332	0.790847	1.0828	0.278896	0.83083
GPKOW	215.308	0.855683	1.04627	0.81784	0.413448	0.917684
AGPS	429.88	0.855279	0.718414	1.19051	0.233846	0.801705
NUDT14	277.668	0.855132	0.680121	1.25732	0.208636	0.777435
STK38	929.401	0.854248	0.500209	1.70778	0.0876767	0.568605
SMIM11B	326.435	0.85356	0.640909	1.3318	0.182927	0.750203
ZBTB11	1207.28	0.853527	0.423078	2.01742	0.0436516	0.432288
HLA-F-AS1	86.5085	0.853526	1.2146	0.702723	0.482229	0.938253
ROCK2	389.598	0.853473	0.653485	1.30603	0.191541	0.75704
HSCB	148.794	0.853178	0.911748	0.935761	0.349396	0.88067
NOL9	271.716	0.85301	0.568312	1.50095	0.133368	0.671424
CISD1	800.371	0.852761	0.426893	1.9976	0.0457602	0.443677
SLC36A4	758.835	0.852654	0.462661	1.84293	0.0653386	0.516725
MTA1	42.3253	0.851124	1.45144	0.586398	0.557608	0.958067
THG1L	1132.44	0.850341	0.428144	1.98611	0.0470211	0.447514
TRH-GTG1-7	47.7581	0.850197	1.17655	0.722618	0.469915	0.933807
SPPL3	225.527	0.849949	0.832048	1.02151	0.307011	0.853669
COLQ	181.565	0.849017	1.10139	0.770859	0.440791	0.924166
IL5RA	381.224	0.847504	0.738348	1.14784	0.251036	0.812469
LINC01465	149.044	0.847133	0.774854	1.09328	0.274271	0.828815
SRSF4	712.533	0.846548	0.478195	1.7703	0.0766774	0.544021
HINT3	471.533	0.845971	0.848318	0.997234	0.318651	0.862031
ZNF721	1468.13	0.84374	0.420037	2.00873	0.0445659	0.436915
RAD18	777.898	0.843499	0.603741	1.39712	0.162377	0.726319
STK35	290.643	0.843361	0.661996	1.27397	0.202675	0.766921
EAF2	1105.79	0.842802	0.338977	2.48631	0.0129076	0.226114
BAG2	377.33	0.842562	0.695464	1.21151	0.2257	0.794374
UTP14A	276.863	0.842331	0.769306	1.09492	0.27355	0.828815
RNF115	772.15	0.84225	0.48042	1.75315	0.0795758	0.546284
ANXA2P2	3867.75	0.842211	0.365835	2.30216	0.021326	0.29665
ZNF75D	173.791	0.841101	1.13718	0.739636	0.459521	0.93081
LRRN3	984.777	0.841057	1.00736	0.834914	0.403766	0.910702
KCTD9	340.788	0.840638	0.628169	1.33824	0.18082	0.748929
SIPA1L1	1063.4	0.840174	0.43047	1.95176	0.0509666	0.460638
BHLHE40	1316.85	0.839957	0.433472	1.93774	0.0526549	0.467337
CPD	1070.82	0.839647	0.452998	1.85353	0.0638061	0.512898
SEPHS2	274.141	0.839525	0.741133	1.13276	0.257315	0.817638
GOLGA8M	82.9717	0.839483	0.865909	0.969482	0.332305	0.87557
SLC35B4	199.862	0.839461	1.12996	0.74291	0.457536	0.930091
RORA	8572.63	0.839297	0.24026	3.49329	0.000477109	0.026555
PNPLA2	175.068	0.839214	0.726232	1.15557	0.247856	0.809385
CHRNA10	50.4948	0.83885	1.27308	0.658912	0.509952	0.947774
DDX58	1212.68	0.837198	0.447876	1.86926	0.0615863	0.504641
KANSL1	363.356	0.836613	0.681465	1.22767	0.219571	0.789199
HEATR6	265.899	0.836463	0.964964	0.866833	0.386034	0.899272
ACSL1	229.969	0.836225	1.05707	0.791079	0.428898	0.919874
SPEF2	288.371	0.835866	0.590733	1.41496	0.157079	0.717586
FAM227B	203.601	0.835249	0.93985	0.888705	0.374162	0.890368
TM2D2	242.88	0.834932	1.11378	0.749642	0.453471	0.929694
SAMD9L	589.053	0.834545	0.557225	1.49768	0.134216	0.673687
CDC25B	133.973	0.834524	1.07085	0.779308	0.435798	0.92378
MAT2A	906.962	0.833563	0.473397	1.76081	0.0782705	0.544128
H1-10	750.019	0.832684	0.481774	1.72837	0.0839218	0.559326
MTRNR2L3	259.989	0.832335	0.585968	1.42044	0.155479	0.713611
RBM12B	268.058	0.832329	0.815933	1.02009	0.307683	0.854363
SMAD4	766.327	0.831839	0.485556	1.71317	0.0866816	0.565488
NIBAN1	1888.25	0.831717	0.319914	2.59982	0.00932736	0.186703
FBRSL1	71.2461	0.831616	1.00535	0.827193	0.408128	0.914414
PDXK	479.892	0.831336	0.688025	1.20829	0.226934	0.794854
CAPNS1	380.548	0.830577	0.796122	1.04328	0.296819	0.845166
RIC8B	135.964	0.830364	1.21001	0.686245	0.492558	0.940416
GMDS	213.095	0.828438	0.83197	0.995754	0.31937	0.862031
GATC	171.925	0.828426	0.952897	0.869377	0.384641	0.897554
GTDC1	672.158	0.82831	0.644319	1.28556	0.198597	0.762938
HSPA1B	3967.07	0.82823	0.474936	1.74388	0.0811804	0.552853
LOC100130298	98.2151	0.827901	1.24745	0.663674	0.506899	0.947095
ZNF587	469.1	0.827558	0.532191	1.555	0.119945	0.646719
MAP7D3	696.514	0.827017	0.481107	1.71899	0.0856165	0.562068
TRK-TTT3-1	399.495	0.826427	0.454033	1.82019	0.0687301	0.523463
FAM136A	794.634	0.825551	0.440749	1.87306	0.0610597	0.504641
ZNF529-AS1	218.691	0.825514	0.849061	0.972266	0.330918	0.874089
APOO	510.664	0.824364	0.505594	1.63049	0.102998	0.610008
ARHGEF1	504.213	0.824352	0.447306	1.84293	0.0653398	0.516725
ARHGEF2	56.9091	0.823401	1.136	0.724828	0.468558	0.933718
RPL23AP82	295.959	0.823184	0.670103	1.22844	0.21928	0.789199
HIKESHI	2447.03	0.822804	0.424547	1.93808	0.0526137	0.467337
PRKCA	585.834	0.822792	0.52969	1.55335	0.12034	0.648148
SEC63	672.526	0.822331	0.492135	1.67094	0.0947326	0.588332
SHARPIN	308.821	0.822294	1.0211	0.805306	0.420643	0.91878
USP30-AS1	129.993	0.821104	0.881228	0.931773	0.351454	0.883053
ZSCAN12P1	199.742	0.819647	1.24634	0.657643	0.510768	0.947774
PPIL2	319.249	0.819576	0.614855	1.33296	0.182545	0.750203
FAM21EP	70.8797	0.818603	1.0795	0.758317	0.448261	0.928187
FUBP1	877.069	0.818191	0.462712	1.76825	0.0770193	0.544021
GOLGA8G	31.5558	0.817757	1.23768	0.660715	0.508795	0.947774
MORF4L2-AS1	59.3382	0.81687	1.20517	0.677803	0.497897	0.943033
SKIV2L	59.7111	0.816818	1.44572	0.564992	0.572079	0.959861
NOTCH2NLA	766.061	0.816727	0.403114	2.02605	0.0427601	0.426799
ZSCAN32	84.7319	0.816567	1.30133	0.627487	0.53034	0.950698
TRNV	171.861	0.816515	0.700086	1.16631	0.24349	0.807652
RRP7BP	150.878	0.816084	0.833564	0.979031	0.327565	0.870011
DAP	225.279	0.816003	0.736961	1.10725	0.268184	0.826638
CASP7	140.518	0.815764	1.16142	0.702385	0.482439	0.938253
DCAF8	926.101	0.815609	0.467863	1.74327	0.0812871	0.552853
CCDC144A	480.733	0.815496	0.534279	1.52635	0.126923	0.659169
TP53	270.918	0.815026	0.641427	1.27064	0.203855	0.769058
FAM126A	1006.85	0.814332	0.416988	1.95289	0.0508325	0.460598
SMYD2	491.604	0.813852	0.707177	1.15084	0.249796	0.812358
LOC441242	63.3628	0.813688	1.08297	0.751347	0.452444	0.929694
KRI1	306.022	0.813433	0.655494	1.24095	0.214625	0.784496
RAB11FIP4	156.965	0.813057	1.12142	0.725024	0.468438	0.93369
TRNK	51.1164	0.812979	1.05733	0.768897	0.441954	0.924166
HDAC2	738.612	0.811161	0.477104	1.70018	0.0890975	0.572237
STAT4	9088.8	0.810081	0.265493	3.05123	0.00227906	0.0752602
MCRS1	298.439	0.809541	0.749594	1.07997	0.280155	0.831655
ZDHHC18	117.235	0.808987	1.04064	0.777391	0.436928	0.92378
LOC642361	664.897	0.808553	0.370113	2.18461	0.0289172	0.345513
NAAA	457.818	0.807558	0.585426	1.37944	0.16776	0.732876
GAK	220.114	0.806594	0.730718	1.10384	0.269664	0.826973
GOSR2	632.545	0.805965	0.667119	1.20813	0.226998	0.794854
CTSD	143.387	0.804998	1.10628	0.72766	0.466822	0.933006
SUDS3	741.402	0.804403	0.514698	1.56287	0.118084	0.641585
NUDT4	1828.49	0.803798	0.329536	2.43918	0.0147207	0.241069
ERMARD	271.898	0.803537	0.730341	1.10022	0.271236	0.827062
GOLGA8EP	32.4318	0.803366	1.23943	0.648175	0.516872	0.947774
PFKFB3	1568.4	0.803259	0.376414	2.13398	0.0328447	0.36785
STN1	632.843	0.801796	0.54276	1.47726	0.139607	0.682627
TDP1	616.77	0.801427	0.529915	1.51237	0.13044	0.66492
ATAD5	251	0.801127	0.673889	1.18881	0.234514	0.801705
DAGLB	82.3007	0.800127	1.07472	0.744498	0.456575	0.929823
SDHC	184.758	0.799407	1.04126	0.767734	0.442645	0.924394
MAN1A2	1011.16	0.798519	0.458199	1.74274	0.0813799	0.553056
RNU2-2P	984.225	0.798144	0.471516	1.69272	0.0905086	0.577708
TAPBPL	244.602	0.7979	1.07983	0.73891	0.459962	0.93081
STAP1	427.735	0.797598	0.699093	1.1409	0.25391	0.814332
CLIC1	7868.31	0.797146	0.297873	2.67613	0.00744777	0.16252
MAPKAPK5	194.632	0.795916	0.987694	0.805833	0.420339	0.91878
ABHD13	618.928	0.79544	0.541417	1.46918	0.141784	0.686671
WASH5P	307.943	0.794791	0.66174	1.20106	0.229727	0.796954
LIAS	142.109	0.794655	1.13862	0.697909	0.485234	0.938253
CLASP2	818.116	0.794588	0.474834	1.6734	0.0942483	0.586982
P4HB	489.989	0.793977	0.592084	1.34099	0.179925	0.748112
PDZD11	759.54	0.793861	0.599414	1.3244	0.185372	0.751225
ATP8A1	458.785	0.793323	0.487721	1.62659	0.103824	0.611427
TRBJ1-5	82.863	0.793276	0.863361	0.918823	0.358188	0.883734
LRIF1	948.086	0.793173	0.516963	1.53429	0.124958	0.658011
GZF1	157.449	0.793158	1.15435	0.687106	0.492016	0.940416
INPP5K	503.481	0.793032	0.505653	1.56833	0.116803	0.641103
PMS2P7	309.613	0.792436	0.503494	1.57387	0.115517	0.637423
C8orf76	320.3	0.79221	0.608279	1.30238	0.192787	0.757244
VAMP7	1178.7	0.791891	0.491295	1.61184	0.106996	0.616026
GUSBP1	266.852	0.791279	0.735343	1.07607	0.281897	0.832238
WBP4	828.653	0.789523	0.457863	1.72437	0.0846418	0.560167
FLJ32255	1455.11	0.789251	0.374697	2.10637	0.0351722	0.381423
WASH9P	562.57	0.788629	0.492714	1.60058	0.10947	0.625114
ANKRD42	303.499	0.788363	0.595103	1.32475	0.185254	0.751225
WASH7P	609.606	0.788064	0.476353	1.65437	0.0980522	0.598384
LINC00869	1252.41	0.787878	0.343195	2.29572	0.021692	0.298062
FKBP8	149.694	0.787094	0.999245	0.787689	0.430879	0.920813
MRPL18	1864.56	0.786514	0.383634	2.05017	0.0403482	0.414104
CALU	966.168	0.786217	0.587902	1.33733	0.181116	0.749167
BBC3	33.0203	0.785956	1.23361	0.637121	0.524046	0.949611
CCZ1B	1017.11	0.785664	0.459803	1.7087	0.0875068	0.568605
ZNF43	462.153	0.785565	0.65006	1.20845	0.226874	0.794854
PARGP1	181.52	0.785432	1.06272	0.739076	0.459861	0.93081
S100A6	21730	0.784856	0.332567	2.35999	0.0182753	0.272395
NDUFAF5	506.79	0.783306	0.583736	1.34188	0.179633	0.748112
SMG7-AS1	154.833	0.783012	1.18921	0.658432	0.51026	0.947774
PITPNC1	975.513	0.782932	0.461307	1.6972	0.0896581	0.57342
HGSNAT	531.406	0.78249	0.499897	1.5653	0.117512	0.641585
RASGEF1B	12742	0.782055	0.340136	2.29924	0.0214913	0.297496
RNU11	67.6809	0.781226	0.971112	0.804466	0.421128	0.91878
PIK3C2B	95.9665	0.780485	1.07951	0.722999	0.46968	0.933807
TMTC3	457.611	0.779859	0.864888	0.901688	0.367223	0.886859
DUSP10	2018.1	0.779022	0.36774	2.1184	0.0341408	0.376798
EML3	61.4159	0.777259	1.19686	0.649417	0.516069	0.947774
SRGAP2C	935.565	0.776702	0.449727	1.72705	0.0841584	0.559326
ALPK1	179.337	0.776485	1.03514	0.750127	0.453178	0.929694
SVBP	639.53	0.776418	0.465583	1.66763	0.0953898	0.590745
MXD1	875.676	0.776185	0.404222	1.9202	0.054833	0.477091
CYB5R3	242.988	0.775628	0.733317	1.0577	0.290193	0.840716
MAP3K5	808.342	0.775107	0.463783	1.67127	0.094668	0.588332
NUP153	1065.99	0.774861	0.507242	1.5276	0.126613	0.659169
COPG1	206.181	0.773925	0.658462	1.17535	0.239854	0.804147
CCZ1	1060.25	0.773336	0.474588	1.62949	0.103209	0.610782
DUS1L	325.039	0.772966	0.700845	1.10291	0.270068	0.826973
MRTO4	256.85	0.772535	0.855817	0.902687	0.366692	0.886859
AKT1S1	112.206	0.772137	0.953316	0.809949	0.41797	0.91878
SQSTM1	3276.22	0.771056	0.315954	2.44041	0.0146708	0.240699
CDK5RAP1	662.652	0.768713	0.495249	1.55218	0.12062	0.648148
MNAT1	2148.51	0.767709	0.419348	1.83072	0.0671421	0.52115
MASP2	61.5232	0.767173	1.09794	0.698742	0.484714	0.938253
HEXIM1	1572.39	0.76638	0.340243	2.25245	0.0242937	0.312338
RNR1	97201	0.765858	0.244682	3.13001	0.00174798	0.0619828
CLOCK	373.252	0.765648	0.856654	0.893766	0.371447	0.888896
AMZ2P1	1415.22	0.76564	0.467265	1.63856	0.101305	0.608449
CMAHP	686.723	0.765412	0.57148	1.33935	0.180457	0.748929
KCNAB2	303.852	0.765251	0.670324	1.14161	0.253615	0.814063
DDX60	341.332	0.765199	0.741635	1.03177	0.302178	0.847646
NF2	178.515	0.764596	1.03139	0.741329	0.458494	0.930533
MTRNR2L9	2307.06	0.764429	0.354464	2.15658	0.0310384	0.357626
TMEM30A	752.975	0.763479	0.451419	1.69129	0.0907823	0.578507
WAKMAR2	1700.07	0.763116	0.361935	2.10844	0.0349932	0.380493
TRND	47.3117	0.762868	1.05341	0.724188	0.46895	0.933807
ARL5B	2614.39	0.762696	0.301015	2.53374	0.0112851	0.209812
CDADC1	815.022	0.762316	0.416495	1.83031	0.0672031	0.52115
TXNDC11	224.391	0.761585	0.729084	1.04458	0.296218	0.845166
EDEM3	688.563	0.761473	0.577871	1.31772	0.187597	0.753177
ZBED4	1082.38	0.761249	0.43535	1.74859	0.0803622	0.549111
PTPRJ	349.696	0.761052	0.573277	1.32755	0.184328	0.750668
KIAA0753	163.455	0.76018	1.15298	0.659315	0.509694	0.947774
POU2F1	475.414	0.760064	0.564332	1.34684	0.178032	0.745505
PAXX	1353.24	0.759922	0.379971	1.99994	0.0455062	0.442251
CBX6	194.182	0.758953	0.70658	1.07412	0.282768	0.833053
ZNF652	1111.66	0.758902	0.54315	1.39722	0.162347	0.726319
ZKSCAN1	497.035	0.758654	0.606677	1.25051	0.211115	0.782164
RPL23AP87	115.122	0.758518	0.857593	0.884474	0.37644	0.891341
SNORA24	44.4661	0.758418	1.26317	0.600407	0.548235	0.956704
ND3	7053.96	0.758411	0.290671	2.60917	0.00907615	0.184332
PAG1	1169.48	0.757932	0.394316	1.92215	0.0545874	0.475759
NSD2	177.947	0.756354	0.895868	0.844269	0.398519	0.907671
WASH8P	570.848	0.756263	0.45121	1.67608	0.0937232	0.58585
ARMCX6	633.632	0.754527	0.569648	1.32455	0.18532	0.751225
SETD9	585.952	0.753888	0.575004	1.3111	0.189824	0.754971
CREB3	762.041	0.753703	0.605951	1.24383	0.21356	0.78391
ZNF761	464.276	0.753403	0.561525	1.34171	0.17969	0.748112
MARCHF9	127.518	0.753273	1.14408	0.658412	0.510273	0.947774
DCP1B	431.269	0.753252	1.43784	0.523878	0.600363	0.968371
TRL-TAG3-1	75.6518	0.753008	0.93963	0.801388	0.422907	0.91878
HLA-DRB1	398.249	0.751973	0.803168	0.936258	0.349141	0.88067
C19orf12	117.164	0.751883	0.981424	0.766114	0.443608	0.924868
IL23A	2264.7	0.751136	0.331131	2.26839	0.0233052	0.305675
TLNRD1	106.618	0.751119	1.01674	0.738754	0.460056	0.93081
QKI	963.289	0.751031	0.412643	1.82005	0.0687514	0.523463
GALT	525.19	0.750781	0.762051	0.985211	0.324521	0.868082
HSPA1A	4243.8	0.750774	0.473896	1.58426	0.113135	0.634105
UBL7	601.732	0.750279	0.689356	1.08838	0.276429	0.828815
ACBD7	151.423	0.749848	1.06604	0.703398	0.481808	0.938253
SLA2	156.563	0.749735	1.08067	0.693771	0.487826	0.939334
BMI1	33.9908	0.747761	1.26853	0.589469	0.555547	0.958067
POLG	122.878	0.747104	0.972896	0.767918	0.442536	0.924394
IQSEC1	178.529	0.746917	0.888597	0.840557	0.400596	0.908804
RNU6-36P	32.6014	0.746818	1.20694	0.618768	0.536069	0.950698
AGAP11	65.9676	0.746515	1.15146	0.648318	0.516779	0.947774
HOTAIRM1	322.484	0.746193	0.500125	1.49201	0.135696	0.677852
SLC30A7	2001.54	0.746125	0.345076	2.16221	0.0306023	0.354568
ZNF542P	108.612	0.745109	1.17029	0.63669	0.524327	0.949728
VAV1	295.897	0.741536	0.612483	1.2107	0.226009	0.794374
WDR19	402.479	0.74131	0.643567	1.15188	0.249372	0.811311
DEDD2	635.52	0.741079	0.522297	1.41888	0.155933	0.714577
NOTCH2	475.006	0.740682	0.478408	1.54822	0.121569	0.650204
TCAIM	163.548	0.740161	1.14966	0.643809	0.5197	0.947774
HMOX2	1745.76	0.739768	0.366589	2.01798	0.0435935	0.4322
ZNF480	1044.37	0.739622	0.438623	1.68623	0.0917507	0.580055
TRK-TTT3-4	30.6882	0.739277	1.25366	0.589695	0.555395	0.958067
C20orf194	105.576	0.739188	1.18271	0.624993	0.531975	0.950698
KIAA0513	145.5	0.73917	0.776008	0.952529	0.340829	0.88067
METRNL	592.872	0.738481	0.669519	1.103	0.270026	0.826973
MTRNR2L10	3484.59	0.738212	0.319858	2.30794	0.0210026	0.295034
DDX23	253.645	0.738096	0.954635	0.773171	0.439421	0.92378
ZFP91	624.725	0.737984	0.699995	1.05427	0.291759	0.842257
RSBN1L	299.242	0.73768	0.659428	1.11867	0.263283	0.822401
ZNF764	83.8701	0.737503	1.06589	0.691915	0.488991	0.940112
THAP9	213.712	0.737242	1.14228	0.645411	0.518661	0.947774
MPZL2	140.793	0.737001	1.21508	0.606544	0.544153	0.95591
VPS8	562.104	0.736781	0.512751	1.43692	0.150741	0.702831
CEP41	98.3276	0.736391	1.19173	0.617916	0.53663	0.950698
RNY4	100.771	0.735525	0.796615	0.923313	0.355844	0.883734
RNF41	292.216	0.734513	0.691422	1.06232	0.28809	0.839728
LINC02611	181.417	0.734477	0.83847	0.875973	0.381045	0.894919
GPR108	282.049	0.733147	0.929236	0.788978	0.430125	0.920051
KIF21B	195.2	0.733113	0.876896	0.836032	0.403137	0.91043
SLC35B1	848.332	0.732503	0.473935	1.54558	0.122206	0.652042
JMJD6	1702.61	0.732116	0.467759	1.56516	0.117546	0.641585
WASH3P	565.194	0.732086	0.475043	1.5411	0.123294	0.654737
FAM78A	96.3655	0.731752	1.11389	0.656931	0.511225	0.947774
ATG4C	269.57	0.730793	0.939773	0.777627	0.436789	0.92378
RNF19B	540.166	0.730308	0.495602	1.47358	0.140596	0.684606
GPR155	507.506	0.729432	0.609481	1.19681	0.231381	0.79826
KLHDC4	96.5944	0.729325	0.887954	0.821354	0.411445	0.916894
ARAP1	127.409	0.727855	0.945482	0.769825	0.441404	0.924166
RNY3	82.4735	0.727833	0.91423	0.796116	0.425965	0.919874
TXN	22336.2	0.727714	0.321296	2.26493	0.0235169	0.307293
DMAP1	188.461	0.727325	0.901193	0.807069	0.419627	0.91878
DUSP22	269.328	0.724945	0.874912	0.828592	0.407335	0.913678
DCUN1D3	231.444	0.72466	0.758507	0.955378	0.339387	0.88067
MIB1	308.541	0.722942	0.65304	1.10704	0.268276	0.826638
LINC00309	572.733	0.722034	0.461328	1.56512	0.117555	0.641585
ZNF101	438.763	0.721973	0.764696	0.944131	0.345103	0.88067
CNOT6	403.486	0.721318	0.631332	1.14253	0.253233	0.813746
ABRAXAS1	198.183	0.72086	0.807579	0.892618	0.372062	0.889226
FAM222A	121.573	0.720553	0.781123	0.922457	0.35629	0.883734
NFKB1	3749.28	0.720537	0.330678	2.17897	0.0293339	0.347622
PHTF1	590.308	0.720453	0.573813	1.25555	0.209278	0.778836
DCTN1	191.828	0.720185	1.04568	0.688723	0.490998	0.940112
TMEM181	794.657	0.720114	0.580644	1.2402	0.214902	0.784496
MYLPF	99.8842	0.719857	0.856527	0.840438	0.400663	0.908804
SUPT3H	1198.82	0.719791	0.351053	2.05038	0.0403275	0.414104
MICAL1	247.202	0.719712	0.608559	1.18265	0.236948	0.803482
MPP5	288.766	0.719444	0.812882	0.885053	0.376128	0.891341
RAB4A	477.867	0.718911	0.514132	1.3983	0.162023	0.725842
CHCHD4	250.175	0.718897	1.02863	0.69889	0.484621	0.938253
CHCHD3	489.664	0.718689	0.516855	1.39051	0.164375	0.728587
TPRKB	2129.96	0.718166	0.393536	1.82491	0.0680151	0.523463
SLC9A1	83.8228	0.718165	1.19889	0.599025	0.549156	0.956704
HIP1	81.6058	0.717867	0.997344	0.719779	0.471661	0.933807
ILF3-DT	885.155	0.717435	0.459253	1.56218	0.118246	0.641585
FTSJ3	304.633	0.717177	0.578085	1.24061	0.214751	0.784496
LOC102724207	37.7767	0.716773	1.16726	0.614067	0.539171	0.952406
ZFYVE1	213.49	0.716716	0.994243	0.720866	0.470992	0.933807
EFHD2	1506.43	0.716582	0.385	1.86125	0.0627084	0.509528
ZBTB49	173.193	0.716132	1.05048	0.68172	0.495416	0.941783
SETD7	455.382	0.71602	0.628455	1.13933	0.254564	0.81505
AP3D1	244.746	0.715931	0.657271	1.08925	0.276044	0.828815
CD69	388093	0.715873	0.26046	2.7485	0.0059869	0.144243
BNIP1	522.523	0.715752	0.657408	1.08875	0.276265	0.828815
AIDA	376.315	0.71574	0.68981	1.03759	0.29946	0.846226
CNOT2-DT	1116.38	0.715631	0.386755	1.85035	0.0642635	0.513691
IDE	276.704	0.715012	0.939889	0.760741	0.446812	0.925622
AEN	163.47	0.71491	1.10843	0.644972	0.518945	0.947774
PDLIM5	544.103	0.714902	0.567278	1.26023	0.207586	0.775821
MTRNR2L6	2376.9	0.714633	0.358162	1.99528	0.0460127	0.444198
ZBTB43	1489.51	0.714037	0.347883	2.05252	0.0401192	0.413608
CARMIL1	309.872	0.71399	0.700081	1.01987	0.307791	0.854392
LPCAT4	72.1213	0.71366	1.37145	0.520369	0.602806	0.969206
IFFO2	410.888	0.7136	0.576033	1.23882	0.215412	0.785055
LAX1	1135.48	0.712955	0.38479	1.85284	0.0639054	0.513228
CRSP8P	284.611	0.712731	0.583281	1.22194	0.221732	0.790249
DSTNP2	90.4448	0.712565	0.955885	0.745451	0.455999	0.929823
CEP44	468.806	0.712499	0.609337	1.1693	0.242282	0.806614
ZW10	362.103	0.712167	0.795201	0.895581	0.370477	0.888215
LARP4B	601.988	0.711866	0.526568	1.3519	0.176408	0.74373
STX18	413.324	0.711561	0.621836	1.14429	0.252503	0.813746
GBAP1	52.741	0.711226	1.39544	0.509679	0.610276	0.970905
LRR1	686.347	0.711017	0.592345	1.20034	0.230006	0.797483
GRAP2	393.756	0.710485	1.00828	0.704648	NA	NA
CPQ	93.9563	0.709867	1.08112	0.656604	0.511436	0.947774
H4C6	95.7796	0.709836	1.02046	0.695604	0.486677	0.93856
XYLT2	58.0971	0.709623	1.01413	0.699736	0.484092	0.938253
SLC39A4	203.448	0.709466	1.11118	0.63848	0.523161	0.949246
LOC648987	941.971	0.709357	0.402363	1.76298	0.0779045	0.544128
DPY19L1	272.861	0.70903	0.69613	1.01853	0.308426	0.855207
SLC7A5	929.417	0.708741	0.464626	1.5254	0.127159	0.659169
WASH2P	292.857	0.7083	0.625402	1.13255	0.257403	0.817638
RRP8	541.572	0.70802	0.580223	1.22026	0.222368	0.791192
HLA-L	177.423	0.707766	1.07234	0.660018	0.509242	0.947774
GGH	342.491	0.707685	0.800754	0.883773	0.376819	0.891341
GOPC	630.085	0.70726	0.436967	1.61857	0.10554	0.613027
ITPRIP	426.895	0.706982	0.524102	1.34894	0.177356	0.745505
TNFAIP3	52740.6	0.706973	0.241663	2.92545	0.00343962	0.100492
SGPL1	235.496	0.705388	0.676886	1.04211	0.297362	0.845166
KLRG1	1790.37	0.705333	0.381596	1.84838	0.0645477	0.513691
ZNF484	785.49	0.705327	0.697938	1.01059	0.312214	0.858652
SET	3538.83	0.705083	0.279355	2.52397	0.0116038	0.211708
KMT5C	127.796	0.705055	0.796379	0.885326	0.375981	0.891341
MAGT1	1414.26	0.704912	0.435399	1.619	0.105447	0.613021
RPS6KA2	48.6917	0.704562	1.467	0.480276	0.631031	0.979472
TRBV28	761.331	0.703932	0.545449	1.29056	0.196858	0.760138
LOC105369889	55.8572	0.703261	1.2481	0.563466	0.573118	0.959861
TRNC	325.058	0.702961	0.505392	1.39092	0.164249	0.728587
ZC3H12A	1083.98	0.702453	0.388912	1.8062	0.0708868	0.528287
UPP1	630.993	0.701176	0.503362	1.39299	0.163624	0.727696
EPB41L2	281.286	0.700963	0.643706	1.08895	0.276176	0.828815
H2AC20	1983.25	0.700894	0.323726	2.16508	0.0303813	0.353871
TTC39C	6626.91	0.7004	0.284244	2.46408	0.0137366	0.232755
GBP4	242.576	0.699957	0.905395	0.773095	0.439466	0.92378
GNS	242.376	0.699931	0.981015	0.713476	0.475551	0.936928
MIS12	841.662	0.699708	0.437444	1.59954	0.109701	0.62603
APH1A	163.818	0.699688	1.19119	0.587384	0.556946	0.958067
HNRNPUL1	3013.07	0.698797	0.290756	2.40337	0.0162445	0.256932
YEATS4	1173.48	0.698749	0.43297	1.61385	0.10656	0.615694
TAOK1	776.625	0.69835	0.556868	1.25407	0.209818	0.779855
H2BC20P	69.2022	0.698227	1.1714	0.596063	0.551133	0.956704
PA2G4P4	219.307	0.69802	0.591975	1.17914	0.238343	0.803482
ALKBH1	431.807	0.696673	0.534849	1.30256	0.192725	0.757244
CPEB4	679.463	0.69602	0.621656	1.11962	0.262874	0.822401
UBR1	1365.52	0.69596	0.469815	1.48135	0.138514	0.680379
TIMM22	813.573	0.695824	0.489149	1.42252	0.154875	0.712703
NUTM2A-AS1	497.981	0.694991	0.436525	1.5921	0.111363	0.629471
CKLF	1336.03	0.694891	0.409204	1.69815	0.0894787	0.57269
IRGQ	244.288	0.694695	0.841857	0.825194	0.409262	0.915788
WIPF2	430.766	0.694682	0.697083	0.996555	0.31898	0.862031
MAEA	578.814	0.694595	0.777955	0.892847	0.371939	0.889226
C12orf57	3948.93	0.694331	0.264785	2.62224	0.00873537	0.181605
HTATIP2	559.116	0.693729	0.500804	1.38523	0.165982	0.729592
PRKAR1A	3707.03	0.693499	0.279826	2.47832	0.0132003	0.227614
LARP1B	600.92	0.692719	0.57235	1.21031	0.226162	0.79442
APOL2	216.955	0.692642	0.666783	1.03878	0.298906	0.846019
XYLT1	374.418	0.692634	0.601137	1.15221	0.249237	0.811172
VPS16	92.3843	0.692423	0.947446	0.730832	0.464882	0.933006
ARHGEF6	1073.23	0.691886	0.424155	1.63121	0.102846	0.610008
MOSPD3	376.56	0.691001	0.632294	1.09285	0.274461	0.828815
GBP5	1868.53	0.690698	0.463256	1.49096	0.135971	0.677852
HMG20A	414.495	0.690638	0.535969	1.28858	0.197545	0.760932
TRAV16	324.639	0.690497	0.677484	1.01921	0.308104	0.854992
CBY1	123.007	0.689165	1.20865	0.570195	0.568545	0.95935
CSE1L	1076.19	0.689008	0.474664	1.45157	0.146621	0.697488
MAP3K8	3506.49	0.688444	0.35056	1.96384	0.0495483	0.45419
H2BC11	92.6319	0.68796	0.982734	0.700047	0.483898	0.938253
SPDYE1	87.6357	0.687812	0.896788	0.766973	0.443098	0.924538
COPB1	3706.65	0.687677	0.312829	2.19826	0.0279309	0.338792
TRAV35	123.537	0.686899	1.20584	0.569644	0.568919	0.95935
SUGP2	289.861	0.686427	0.720164	0.953153	0.340512	0.88067
IFI44	1538.78	0.685793	0.519958	1.31894	0.18719	0.753177
SRGAP2B	868.187	0.685711	0.465084	1.47438	0.140379	0.684489
STXBP4	361.773	0.684961	0.617443	1.10935	0.267279	0.826319
ZBTB7A	111.209	0.68471	0.850023	0.80552	0.42052	0.91878
TIMM50	596.977	0.684453	0.596393	1.14766	0.251111	0.812469
SPTSSA	460.081	0.683831	0.576313	1.18656	0.235401	0.801705
ZDHHC7	113.142	0.683259	0.892306	0.765723	0.443841	0.925
ZHX3	49.2037	0.682784	1.23795	0.551543	0.581261	0.961191
GPATCH11	877.032	0.682677	0.598367	1.1409	0.253912	0.814332
MTA2	47.2753	0.681823	1.21947	0.559113	0.576085	0.959861
SAMD4B	312.637	0.681694	0.639107	1.06664	0.286136	0.836252
KCND3	13.5425	0.681653	1.7101	0.398603	0.690186	0.987406
GLIDR	148.017	0.681286	0.887947	0.767259	0.442927	0.924538
LINC02256	237.982	0.681243	0.713697	0.954526	0.339817	0.88067
LOC284454	1463.13	0.681086	0.554342	1.22864	0.219208	0.789199
QPCTL	43.3071	0.680736	1.24353	0.547421	0.58409	0.96297
DMAC2L	979.937	0.679576	0.384553	1.76719	0.0771972	0.544021
ZNF26	398.08	0.679405	0.552611	1.22944	0.218905	0.789199
SLC25A32	719.833	0.678283	0.477501	1.42049	0.155466	0.713611
AP2B1	1568.43	0.678275	0.325913	2.08115	0.0374199	0.396207
KDELR1	80.5323	0.677508	1.19937	0.564886	0.572151	0.959861
IFIH1	352.003	0.675697	0.748933	0.902212	0.366944	0.886859
PRKD3	1199.54	0.675462	0.422901	1.59721	0.110219	0.626545
SH3BGRL3	47427.7	0.675456	0.323795	2.08606	0.0369734	0.392686
SHC1	120.564	0.674943	1.06618	0.633047	0.526703	0.950313
ZBTB5	168.962	0.674743	0.969622	0.695883	0.486502	0.938429
CDC42EP3	2145.18	0.674437	0.373105	1.80763	0.0706637	0.527611
PRMT2	1839.51	0.674234	0.287177	2.3478	0.0188846	0.278164
GTPBP6	157.456	0.674227	1.03907	0.648875	0.516419	0.947774
MGAT2	594.074	0.673505	0.538886	1.24981	0.211369	0.782377
LOC102724760	2548.59	0.673344	0.736855	0.913808	0.360818	0.886678
EIF2D	418.346	0.673109	0.816895	0.823985	0.409948	0.916158
NEDD4	141.377	0.672977	1.09597	0.614044	0.539186	0.952406
CHEK1	202.445	0.672607	0.815524	0.824755	0.409511	0.915974
TXLNB	132.952	0.672416	0.793189	0.847737	0.396584	0.906773
ZNF574	144.994	0.671541	1.03815	0.646865	0.517719	0.947774
FAHD1	103.502	0.671468	1.27346	0.52728	0.597999	0.968101
KDELR2	1750.15	0.671252	0.357503	1.87761	0.060434	0.502172
SKAP1	2642.69	0.671107	0.289524	2.31796	0.0204513	0.291957
LIN54	220.172	0.670805	0.991124	0.676812	0.498525	0.943286
RABGGTB	977.18	0.670797	0.389518	1.72212	0.0850476	0.560955
EP400	311.38	0.666802	0.850449	0.784059	0.433005	0.921095
SMAD5	399.447	0.666319	0.895901	0.743741	0.457033	0.929823
SNX16	305.523	0.665161	1.16383	0.571528	0.567642	0.95935
SLC35A3	441.822	0.665037	0.899689	0.739185	0.459795	0.93081
CUX1	415.089	0.66352	0.738714	0.898209	0.369074	0.888215
RGS2	56217.8	0.663404	0.273702	2.42382	0.0153583	0.247365
HCFC2	445.386	0.662892	0.659963	1.00444	0.315168	0.860059
ARHGEF26	82.2294	0.662612	0.910527	0.727724	0.466783	0.933006
MBNL2	3342.4	0.662538	0.289753	2.28656	0.0222215	0.300178
GATAD1	136.839	0.662496	1.2428	0.533065	0.593989	0.966622
TSHZ1	195.429	0.662456	0.949905	0.697392	0.485557	0.938253
MGAT4A	11010.8	0.661479	0.299615	2.20777	0.0272606	0.334301
WDR27	109.169	0.661017	1.09161	0.605542	0.544819	0.956092
WHRN	118.393	0.660652	1.05946	0.623573	0.532908	0.950698
AGAP5	105.076	0.660609	1.04388	0.632842	0.526837	0.95036
NFKBID	786.65	0.660405	0.415537	1.58928	0.111997	0.630068
CINP	454.752	0.659911	0.611585	1.07902	0.28058	0.831655
RRM2B	523.084	0.659895	0.611485	1.07917	0.280513	0.831655
CHIC1	254.22	0.658271	1.07791	0.610692	0.541404	0.953938
GOLGA8DP	32.6573	0.658011	1.25056	0.526171	0.59877	0.968101
ERCC3	489.288	0.657485	0.743519	0.884289	0.37654	0.891341
LOC100506023	147.952	0.657444	0.930386	0.706635	0.479793	0.938253
ITPR1	1127.32	0.657223	0.374488	1.75499	0.0792611	0.545828
BBS7	330.025	0.656755	0.701764	0.935864	0.349343	0.88067
RAB39B	267.341	0.65671	0.57914	1.13394	0.25682	0.817383
MPC1	2348.73	0.656103	0.282352	2.32371	0.0201413	0.288943
PIGC	295.413	0.654605	0.890557	0.735052	0.462308	0.932414
SEC61G	9178.76	0.654319	0.31365	2.08615	0.0369654	0.392686
USP42	516.232	0.654213	0.588848	1.11101	0.266566	0.825126
WHAMMP3	104.051	0.652749	1.0472	0.623325	0.533071	0.950698
SNORA44	37.224	0.651542	1.25862	0.517664	0.604693	0.969846
CD82	170.996	0.651414	0.86075	0.756798	0.449171	0.929414
PI4KA	258.301	0.651293	0.693659	0.938924	0.34777	0.88067
MMP25-AS1	87.2929	0.650824	0.930962	0.699088	0.484497	0.938253
SEC61A1	1293.98	0.650078	0.416158	1.56209	0.118266	0.641585
B4GALT4	668.914	0.64989	0.464327	1.39964	0.161621	0.725152
SF3B3	440.495	0.649879	0.695496	0.934412	0.350091	0.881098
SMAD3	291.954	0.64971	0.558913	1.16245	0.245052	0.807785
ADHFE1	401.399	0.648175	0.82577	0.784934	0.432492	0.921095
LONP2	781.856	0.647602	0.64334	1.00663	0.314115	0.860059
ATXN7L2	80.7768	0.647538	1.32627	0.488239	0.62538	0.977503
CDK7	1954.57	0.647102	0.410734	1.57548	0.115146	0.637272
RNU6-1	39.975	0.647056	1.19384	0.541995	0.587822	0.963312
CNOT11	447.898	0.647003	0.500407	1.29295	0.196027	0.76008
TOR1A	617.984	0.646833	0.673557	0.960324	0.336892	0.878359
MARCHF5	736.589	0.646154	0.399132	1.6189	0.10547	0.613021
SIPA1	161.959	0.646053	1.02913	0.627766	0.530157	0.950698
SELENOI	524.579	0.645505	0.670617	0.962553	0.335772	0.878359
KLF13	329.582	0.645473	0.553397	1.16638	0.24346	0.807652
NRIP1	763.679	0.645069	0.505098	1.27712	0.201561	0.766514
TRAF3IP1	110.362	0.644816	0.977989	0.659328	0.509685	0.947774
MTERF4	596.462	0.644408	0.581539	1.10811	0.267815	0.826638
CLPTM1	195.043	0.643808	1.03694	0.620872	0.534684	0.950698
TRAV12-1	192.846	0.643604	0.845512	0.7612	0.446537	0.925622
LINC00674	1132.22	0.64337	0.408184	1.57618	0.114985	0.637272
PERP	945.128	0.643078	0.419968	1.53126	0.125706	0.659169
UBE2W	1881.74	0.642581	0.342111	1.87828	0.0603423	0.502172
AGO3	655.521	0.642366	0.486491	1.32041	0.186699	0.752937
SMURF2	1101.08	0.641632	0.495912	1.29384	0.195719	0.76008
TRNE	292.648	0.641279	0.596214	1.07558	0.282113	0.832238
WDR54	318.44	0.640944	1.12607	0.569187	0.569229	0.95935
PPM1B	1000.67	0.640843	0.459462	1.39477	0.163085	0.726899
MTRNR2L1	3011.41	0.640689	0.38239	1.67548	0.0938392	0.586095
PITPNA	308.886	0.639675	0.810966	0.788782	0.43024	0.920051
PLAC8	6006.46	0.639317	0.312678	2.04465	0.0408892	0.418116
RGPD4-AS1	39.0178	0.639122	1.14331	0.55901	0.576155	0.959861
TAB2	2479.63	0.638666	0.32132	1.98763	0.0468526	0.446878
RABL2A	132.868	0.638509	0.901971	0.707904	0.479005	0.938253
RALY	1008.96	0.637361	0.450267	1.41552	0.156917	0.717586
POLH	224	0.637342	0.827262	0.770423	0.441049	0.924166
SERPINB6	276.241	0.637187	1.08527	0.587124	0.55712	0.958067
ZNF749	266.452	0.63713	0.830888	0.766807	0.443197	0.924538
DCAF1	210.36	0.634999	0.662465	0.958541	0.33779	0.879138
JAGN1	812.834	0.634561	0.510434	1.24318	0.213801	0.78391
C1GALT1C1	589.008	0.633712	0.845514	0.749499	0.453557	0.929694
ECPAS	536.269	0.633261	0.556081	1.13879	0.254789	0.815076
ZNF37BP	210.007	0.632715	0.737326	0.858121	0.390826	0.903661
ZCCHC14	329.318	0.632583	0.837139	0.755648	0.44986	0.929629
ENDOD1	133.909	0.632206	0.860661	0.734559	0.462608	0.932414
RPIA	95.7316	0.631654	1.26637	0.498792	0.617926	0.975721
CARD19	781.13	0.63165	0.465602	1.35663	0.174898	0.742041
MIR155HG	2879.23	0.631038	0.4355	1.449	0.147339	0.699028
DCUN1D1	2543.13	0.630996	0.296128	2.13082	0.0331036	0.369433
SNX29	245.047	0.629629	0.760729	0.827665	0.40786	0.914281
NR1D2	1841.7	0.629347	0.32804	1.91851	0.0550467	0.477625
ATG10	278.186	0.629054	0.980034	0.64187	0.520958	0.947774
HACL1	852.119	0.628787	0.571072	1.10107	0.270868	0.827062
TRBV5-5	168.538	0.628028	0.869383	0.722383	0.470059	0.933807
PRKY	340.098	0.627436	0.938746	0.668376	0.503893	0.946594
EID3	396.278	0.627276	0.732758	0.856049	0.391971	0.903682
CFAP54	144.132	0.62726	0.832627	0.753351	0.451239	0.929694
BICD2	187.792	0.627138	0.794662	0.789189	0.430001	0.920051
ASAH1	1133.17	0.627103	0.341867	1.83435	0.0666022	0.52115
KDM4A	215.925	0.627015	1.02079	0.614243	0.539055	0.952406
WDR53	330.16	0.626796	0.924586	0.677921	0.497822	0.943033
LTV1	1476.09	0.626649	0.341786	1.83346	0.0667349	0.52115
TUSC2	879.308	0.626261	0.497593	1.25858	0.208182	0.776494
DUSP1	14663.4	0.626121	0.314154	1.99304	0.0462572	0.445061
DCUN1D5	360.17	0.626068	0.65728	0.952513	0.340837	0.88067
TAF3	597.466	0.626023	0.524679	1.19315	0.232809	0.800361
PSMC4	1423.11	0.625842	0.454911	1.37575	0.1689	0.734285
ZNF257	169.171	0.625809	1.22014	0.5129	0.608021	0.970583
SERBP1	3096.53	0.625296	0.250633	2.49487	0.0126003	0.224306
PGLS	213.816	0.625081	0.851764	0.733866	0.46303	0.932414
ZNF124	483.602	0.624742	0.656105	0.952198	0.340997	0.88067
CEP76	287.693	0.624435	0.970435	0.643458	0.519927	0.947774
SNORD50A	167.391	0.624155	0.721741	0.864791	0.387154	0.900024
YEATS2	169.441	0.622942	0.759905	0.819763	0.412351	0.916894
KAT7	922.287	0.622819	0.485117	1.28385	0.199193	0.762938
PARD6G	107.901	0.622365	1.11318	0.559089	0.576101	0.959861
KLHL32	63.8298	0.622358	1.15634	0.538212	0.590431	0.965071
FUT8	438.787	0.621804	0.864174	0.719536	0.471811	0.933807
INAFM1	109.22	0.621461	0.840749	0.739175	0.459801	0.93081
NEPRO	1147.53	0.620815	0.406628	1.52674	0.126826	0.659169
KAT2B	755.228	0.620618	0.50795	1.22181	0.22178	0.790249
TMEM263	1991.01	0.62023	0.393563	1.57594	0.11504	0.637272
TMEM106C	573.231	0.619638	0.585754	1.05785	0.290125	0.840716
PLEKHF2	562.428	0.618755	0.691775	0.894446	0.371083	0.888803
LOC100132215	68.5517	0.61843	1.10807	0.558115	0.576766	0.959861
H3C10	180.899	0.618177	1.17573	0.525781	0.59904	0.968101
URM1	204.875	0.618086	0.825093	0.749111	0.45379	0.929694
ZNF493	219.55	0.61808	0.828795	0.745758	0.455814	0.929823
TRNQ	840.463	0.616894	0.461047	1.33803	0.180888	0.748929
ZNF274	236.065	0.616761	0.711612	0.86671	0.386101	0.899272
SMIM20	556.948	0.616564	0.52735	1.16918	0.242333	0.806614
TRNS2	37.1276	0.615326	1.26473	0.486528	0.626593	0.978558
PXN-AS1	117.541	0.61499	0.907246	0.677865	0.497857	0.943033
TRBV27	215.842	0.614732	1.07445	0.572134	0.567231	0.95935
MAF1	420.731	0.614719	0.638145	0.963289	0.335402	0.878359
ADAMTSL4-AS1	177.852	0.614631	0.852804	0.720718	0.471083	0.933807
DCAF4	239.571	0.614571	0.67378	0.912124	0.361703	0.886859
AKTIP	495.424	0.613942	1.28197	0.478907	0.632005	0.979472
TAP2	223.755	0.613782	0.980264	0.62614	0.531223	0.950698
HCST	8941.2	0.613711	0.277202	2.21395	0.0268324	0.332358
PIP5K1A	112.251	0.612672	0.945491	0.647993	0.516989	0.947774
ZNF852	165.701	0.612417	0.857018	0.71459	0.474863	0.936741
TRANK1	607.014	0.612399	0.585969	1.0451	0.295975	0.845166
RDH14	29.3869	0.611974	1.58878	0.385184	0.700101	0.988434
EXOC6B	264.232	0.609727	0.924049	0.659843	NA	NA
IL32	31124.6	0.609119	0.324582	1.87662	0.0605696	0.502499
LRRFIP2	332.743	0.609027	0.703321	0.86593	0.386529	0.899479
LPP	801.631	0.60769	0.417084	1.457	0.145117	0.69355
PDAP1	313.835	0.607159	0.663159	0.915555	0.3599	0.88538
AGAP4	179.081	0.606987	0.900397	0.674133	0.500227	0.944396
MUTYH	180.892	0.606923	0.801238	0.757482	0.448761	0.928956
CEP126	97.8762	0.606721	1.06542	0.569468	0.569039	0.95935
MAPKAPK2	364.993	0.606388	0.4983	1.21691	0.223637	0.791353
LIX1L	444.15	0.605738	0.808707	0.74902	0.453845	0.929694
CCDC144CP	333.05	0.605385	0.540409	1.12023	0.262614	0.822401
PIP4K2A	4615.09	0.605178	0.44119	1.37169	0.170159	0.736391
PPP2R1A	317.479	0.604856	0.56846	1.06403	0.287317	0.838588
DHX15	3134.92	0.604703	0.335498	1.80241	0.0714814	0.529626
TOP1P1	135.617	0.604565	0.777432	0.777644	0.436779	0.92378
PMAIP1	11734.3	0.604477	0.2558	2.36308	0.0181235	0.272376
COMMD2	858.46	0.604334	0.539864	1.11942	0.262962	0.822401
RPS16	23739.9	0.603624	0.26258	2.29881	0.0215155	0.297496
ARF6	2734.13	0.602347	0.367426	1.63937	0.101136	0.608449
RIF1	1301.08	0.601976	0.364057	1.65352	0.0982252	0.598514
SNX4	345.35	0.601641	0.954181	0.630531	0.528347	0.950698
ZNF17	295.227	0.601541	0.713299	0.843322	0.399048	0.907951
RMRP	89.9852	0.601297	0.87686	0.685739	0.492878	0.940527
MRPL48	1210.79	0.600932	0.400234	1.50145	0.133238	0.671424
LOC644936	217.743	0.60056	0.58329	1.02961	0.303194	0.848867
SMURF1	104.961	0.600016	1.31112	0.457637	0.647214	0.981738
RAPGEF2	934.577	0.599899	0.463557	1.29412	0.195623	0.76008
CSNK2A3	435.305	0.599564	0.560631	1.06945	0.284869	0.834288
TOGARAM1	262.441	0.599374	0.940407	0.637357	0.523893	0.949611
SCARNA17	1372.09	0.59927	0.34373	1.74343	0.0812578	0.552853
CYGB	59.9963	0.598815	1.12941	0.5302	0.595974	0.967825
APC	692.649	0.597993	0.569539	1.04996	0.293737	0.843213
PHPT1	4916.15	0.596498	0.443138	1.34608	0.178278	0.745505
NFKBIA	57572.3	0.596295	0.257429	2.31634	0.0205395	0.291957
EP400P1	113.138	0.596126	0.867014	0.687562	0.491728	0.940416
TRNY	278.174	0.595891	0.545883	1.09161	0.275005	0.828815
FEM1C	791.478	0.595843	0.436557	1.36487	0.172294	0.738776
GOLGA8T	34.7557	0.59552	1.30197	0.457399	0.647384	0.981738
CRIM1	325.755	0.595256	0.66195	0.899245	0.368522	0.888215
SIN3A	657.806	0.59511	0.488647	1.21787	0.223272	0.791353
ZNF217	1337.68	0.594812	0.452714	1.31388	0.188886	0.754
CERK	565.652	0.594671	0.569949	1.04338	0.296774	0.845166
PRR14	77.2885	0.593969	1.26218	0.47059	0.637934	0.980255
FOCAD	298.843	0.593492	0.619701	0.957706	0.338211	0.879689
IRS2	3455.67	0.593286	0.335163	1.77014	0.0767036	0.544021
GPR22	943.159	0.59226	0.521294	1.13613	0.255901	0.81654
YIF1B	350.012	0.591658	0.656035	0.90187	0.367126	0.886859
CD99	11178.6	0.590931	0.298397	1.98035	0.0476637	0.447853
ERCC4	229.864	0.590726	1.16346	0.507731	0.611642	0.971601
CREBBP	1066.8	0.590274	0.443673	1.33042	0.183378	0.750203
NBPF10	195.655	0.590234	0.73702	0.800838	0.423225	0.91878
ZKSCAN8	503.301	0.590025	0.488652	1.20746	0.227257	0.794946
TMOD2	100.626	0.58978	1.12831	0.522709	0.601177	0.968371
SAMM50	584.958	0.589776	0.477167	1.23599	0.216461	0.786918
SF3B4	1471.16	0.589775	0.375931	1.56884	0.116686	0.641103
BABAM2-AS1	423.812	0.589346	0.689132	0.855201	0.39244	0.903838
PKN1	107.006	0.58934	1.00563	0.586039	0.557849	0.958067
PPP1R16B	1046.27	0.589314	0.500384	1.17772	0.238906	0.803925
TMUB2	238.575	0.589266	0.691194	0.852534	0.393918	0.905144
SPAG4	231.511	0.588939	0.66262	0.888803	0.374109	0.890368
GALNT1	1002.71	0.588559	0.476008	1.23645	0.216292	0.786632
ARRB2	381.95	0.587541	0.532729	1.10289	0.270076	0.826973
USO1	807.141	0.587524	0.481682	1.21973	0.222566	0.791192
NUCB1	174.217	0.587125	0.723703	0.811279	0.417206	0.91878
GPATCH4	1060.99	0.586588	0.467864	1.25376	0.20993	0.779873
PGAM4	493.359	0.586409	0.534978	1.09614	0.273019	0.828815
MAP2K3	485.347	0.585787	0.489073	1.19775	0.231014	0.798235
WDR45	599.308	0.58535	1.37475	0.425786	0.670264	0.984838
MDFIC	1307.37	0.584487	0.418835	1.39551	0.162863	0.726463
TOX4	1404.86	0.584413	0.315226	1.85395	0.0637464	0.512898
CDK17	3912.75	0.58413	0.325173	1.79637	0.0724362	0.532322
FGD5-AS1	710.877	0.583733	0.458023	1.27446	0.2025	0.766589
TAF12	981.112	0.583563	0.553729	1.05388	0.291938	0.842257
SEPSECS-AS1	73.0907	0.583486	0.942428	0.61913	0.535831	0.950698
MEF2D	181.19	0.583253	0.736549	0.791872	0.428435	0.919874
COQ9	120.247	0.583114	1.23769	0.471131	0.637547	0.980255
PREPL	847.139	0.582786	0.409126	1.42447	0.154312	0.711224
USF2	83.5962	0.582669	0.861741	0.676153	0.498943	0.943702
KIF21A	1108.37	0.582333	0.404593	1.43931	0.150064	0.702508
LINC01588	443.04	0.582281	0.718958	0.809896	0.418	0.91878
GDI2	1173.52	0.581599	0.490186	1.18649	0.23543	0.801705
H2BC5	290.61	0.581525	0.571822	1.01697	0.309169	0.855785
CYB5A	2153.18	0.581523	0.365964	1.58902	0.112057	0.630068
FSD1L	290.931	0.581321	0.898005	0.647347	0.517407	0.947774
RN7SL2	1474.62	0.58119	0.416507	1.39539	0.162898	0.726463
MMADHC-DT	35.0855	0.581154	1.55336	0.374126	0.70831	0.988434
CPT1A	100.801	0.581065	0.855147	0.679492	0.496826	0.942623
METTL1	622.116	0.581041	0.458193	1.26811	0.204757	0.770159
TUBGCP6	170.353	0.58096	0.791362	0.734127	0.462871	0.932414
UPRT	425.687	0.580322	0.535942	1.08281	0.278894	0.83083
TXNL4B	1031.28	0.579616	0.349855	1.65673	0.0975735	0.597536
RASGRP3	210.263	0.579455	1.07536	0.538847	0.589992	0.964923
LYRM1	424.4	0.579213	0.61154	0.947139	0.343568	0.88067
PRDM4	485.05	0.578831	0.628494	0.920981	0.357061	0.883734
NME6	309.4	0.578777	0.539905	1.072	0.283721	0.833625
GCHFR	1542.5	0.57876	0.343188	1.68642	0.0917142	0.580055
ARMC2	278.596	0.578608	0.674914	0.857306	0.391276	0.903661
NUS1	915.616	0.57858	0.586032	0.987283	0.323504	0.866817
AATF	217.371	0.578219	0.807683	0.715899	0.474054	0.936185
TUBB	336.345	0.577866	0.910563	0.634624	0.525673	0.950285
CEBPB	471.329	0.57773	0.512601	1.12706	0.259719	0.8194
BCKDHB	224.191	0.577094	0.698789	0.825848	0.40889	0.91519
CCP110	493.518	0.576717	0.762301	0.756547	0.449321	0.929506
DMAC1	707.174	0.575314	0.446776	1.2877	0.19785	0.761774
IGHV1-2	98.9191	0.575185	0.995172	0.577975	0.563281	0.95935
CLTC	1457.14	0.575104	0.377745	1.52247	0.127892	0.659689
ATXN10	738.909	0.575021	0.62546	0.919356	0.357909	0.883734
MAP4K5	779.23	0.575002	0.472654	1.21654	0.22378	0.791353
RPL23AP64	21.3283	0.574881	1.46414	0.392641	0.694584	0.988434
LMAN1	858.868	0.574258	0.434812	1.3207	0.1866	0.752937
COA3	1553.31	0.573818	0.351165	1.63404	0.10225	0.608449
DCAF5	403.698	0.573102	0.564224	1.01574	0.309755	0.856523
RRP7A	482.818	0.57287	0.564303	1.01518	0.31002	0.856523
TFIP11	622.003	0.572402	0.491862	1.16375	0.244527	0.807652
WAPL	1296.94	0.57219	0.496096	1.15339	0.248752	0.810495
SMIM19	2511.96	0.572124	0.29676	1.9279	0.0538669	0.470881
SMG7	317.653	0.571735	0.574617	0.994985	0.319744	0.862031
TCAF2	371.903	0.571499	0.592868	0.963956	0.335068	0.878359
NIPSNAP3A	325.707	0.571336	0.799937	0.714227	0.475087	0.936928
ATF4	4934.03	0.571189	0.283816	2.01253	0.0441636	0.43491
LOC100996447	210.172	0.570792	0.670863	0.850833	0.394862	0.90528
HSD17B12	287.166	0.570182	0.676743	0.842539	0.399486	0.908243
DAXX	198.048	0.570027	0.798832	0.713576	0.475489	0.936928
PTP4A2	3948.27	0.569347	0.252219	2.25735	0.0239864	0.3115
MBD1	332.628	0.569167	0.723324	0.786876	0.431354	0.920826
CD2AP	576.128	0.569161	0.48	1.18575	0.235719	0.801705
RPAP2	1248.68	0.567817	0.4135	1.3732	0.169691	0.735414
TOM1	125.517	0.567317	0.913758	0.620862	0.53469	0.950698
COMMD9	435.859	0.567291	0.708793	0.800362	0.423501	0.91878
GSTM2P1	46.8064	0.566748	1.0787	0.525399	0.599306	0.968194
ABR	80.1141	0.566233	1.32491	0.427376	0.669106	0.984838
ALS2	299.402	0.566009	0.932519	0.606968	0.543872	0.95591
SNUPN	409.335	0.565988	0.794085	0.712755	0.475998	0.936928
LOC101927151	132.965	0.565973	1.01015	0.560288	0.575283	0.959861
VWA8	271.245	0.565749	0.729109	0.775946	0.437781	0.92378
MSN	2828.36	0.565617	0.31273	1.80864	0.0705064	0.527611
FAM207A	74.211	0.565492	1.01366	0.557871	0.576932	0.959861
TRAPPC2B	4056.59	0.565387	0.422856	1.33707	0.181201	0.749167
KIAA2026	761.278	0.565022	0.475062	1.18937	0.234296	0.801705
SEC24D	304.573	0.565001	0.709427	0.796419	0.425789	0.919874
NPHP3	141.186	0.564644	1.2437	0.454005	0.649825	0.982221
MYADM	4083.93	0.564077	0.336851	1.67456	0.0940205	0.586775
ZRANB1	1135.82	0.563465	0.333269	1.69072	0.0908904	0.578595
RPS16P5	217.655	0.563149	0.745142	0.75576	0.449793	0.929629
KIF3B	200.112	0.563022	0.767711	0.733377	0.463329	0.932414
EIF4EBP2	739.774	0.562931	0.425656	1.3225	0.186001	0.752151
B3GALT6	203.956	0.56284	0.874058	0.643939	0.519615	0.947774
MRPL58	255.121	0.561979	0.972426	0.577914	0.563322	0.95935
PPP1R14B	497.93	0.561969	0.529693	1.06093	0.28872	0.840175
KLHL8	284.551	0.561908	0.849412	0.661525	0.508275	0.947774
HSPA2	157.658	0.561907	0.985135	0.570386	0.568416	0.95935
TOB2	1153.65	0.561827	0.430993	1.30357	0.192382	0.757244
IL15RA	107.812	0.561341	1.31204	0.427837	0.66877	0.984838
PGAM1	1562.75	0.561326	0.427138	1.31415	0.188794	0.754
C12orf76	92.4397	0.561301	0.996091	0.563504	0.573092	0.959861
MIATNB	144.185	0.561299	1.02756	0.546245	0.584897	0.963242
SLC37A3	441.612	0.561296	0.48311	1.16184	0.245301	0.807785
GSTM1	685.105	0.561178	0.528871	1.06109	0.288651	0.840175
KMT2D	147.562	0.560838	0.760427	0.737531	0.4608	0.931343
SLC31A2	1693.39	0.5608	0.420108	1.3349	0.18191	0.75019
SREK1IP1	1554.44	0.560731	0.317482	1.76618	0.0773658	0.544021
ANKRD44-IT1	180.65	0.560331	0.731004	0.766522	0.443366	0.924581
SNHG10	347.463	0.559973	0.588974	0.950759	0.341727	0.88067
S100PBP	251.338	0.559227	0.996748	0.561051	0.574763	0.959861
LYAR	1713.39	0.558669	0.320893	1.74098	0.0816865	0.553291
ND5	43844.7	0.557555	0.22374	2.49198	0.0127033	0.22475
ZFP36	11526	0.556858	0.361745	1.53937	0.123715	0.655602
NIF3L1	497.657	0.556124	1.23197	0.451411	0.651693	0.982627
TBC1D9B	168.162	0.555946	1.15332	0.482038	0.629779	0.979472
ZNF680	209.075	0.555285	0.893549	0.621438	0.534312	0.950698
LINC01145	564.507	0.554558	0.40878	1.35662	0.174903	0.742041
DTD1	430.653	0.553645	0.682753	0.810901	0.417423	0.91878
SRGAP2	245.517	0.553213	0.697492	0.793146	0.427693	0.919874
KMT2E-AS1	4305.63	0.553162	0.292178	1.89324	0.0583265	0.491777
RAB3IP	751.763	0.552665	0.515141	1.07284	0.283342	0.833068
DNAJC1	1035.13	0.551714	0.361178	1.52754	0.126627	0.659169
LRRC41	151.078	0.551395	0.976444	0.564697	0.57228	0.959861
KCTD6	357.945	0.551355	0.989102	0.55743	0.577234	0.959861
ABCA5	921.308	0.551318	0.402589	1.36943	0.170864	0.736664
WDR12	684.661	0.551301	0.717092	0.768802	0.442011	0.924166
ASNSD1	4407.6	0.550975	0.288482	1.90991	0.0561448	0.483109
IQCB1	2010.54	0.550767	0.396768	1.38813	0.165097	0.729592
PLEKHA3	1086.78	0.55067	0.355734	1.54798	0.121627	0.650204
RNF24	510.406	0.549875	0.597758	0.919896	0.357627	0.883734
ZNF841	576.949	0.549485	0.680972	0.806912	0.419717	0.91878
RN7SL1	1965.53	0.549365	0.418068	1.31406	0.188827	0.754
STXBP5	292.757	0.54927	0.739947	0.74231	0.4579	0.9304
FBXO48	553.131	0.548368	0.564783	0.970936	0.33158	0.874337
CEP192	370.875	0.54835	0.855661	0.640849	0.521621	0.947774
COX3	81993.8	0.547871	0.252697	2.16809	0.0301516	0.351749
SCYL2	846.204	0.54767	0.429045	1.27649	0.201783	0.766514
UBE2E1	154.376	0.547638	0.755067	0.725284	0.468278	0.933641
ZNF85	213.485	0.547599	1.17672	0.46536	0.641674	0.981199
RASD1	329.544	0.547094	0.91345	0.598931	0.549219	0.956704
H4C8	112.901	0.546128	0.780086	0.700087	0.483873	0.938253
POLR1C	3354.67	0.546036	0.381375	1.43176	0.152213	0.705972
STK24	941.635	0.545684	0.353139	1.54524	0.122289	0.652042
PRRC2A	139.35	0.545424	0.772178	0.706344	0.479974	0.938253
CXorf65	189.205	0.545341	0.802914	0.679203	0.497009	0.942623
HCCS	442.255	0.545264	0.748243	0.728725	0.46617	0.933006
ANKRD40	1423.03	0.545093	0.419831	1.29836	0.194163	0.758876
PIGU	261.847	0.54465	1.09219	0.498675	0.618008	0.975721
ABHD10	331.051	0.54434	1.01768	0.534885	0.59273	0.966169
OGFRL1	598.534	0.544318	0.610932	0.890963	0.372949	0.889806
INTS6L	1070.85	0.544034	0.490458	1.10924	0.267328	0.826319
CCDC14	629.697	0.543804	0.473557	1.14834	0.250829	0.812446
SDHAF3	787.98	0.54365	0.51963	1.04623	0.295457	0.845166
PHF8	234.566	0.54354	0.980712	0.55423	0.579421	0.960415
PTPN22	12536	0.543368	0.290483	1.87057	0.0614047	0.504641
H3C4	103.761	0.543301	1.10382	0.4922	0.622578	0.97683
POLI	720.776	0.543224	0.74635	0.727841	0.466711	0.933006
ZNF888	300.407	0.542597	0.628043	0.863948	0.387616	0.900343
GNAQ	686.381	0.542542	0.538742	1.00705	0.313909	0.860059
OXNAD1	5128.36	0.542273	0.33644	1.6118	0.107006	0.616026
PPM1K	1480.86	0.542166	0.467039	1.16086	0.2457	0.808035
KDM5B	781.472	0.542109	0.466673	1.16165	0.245379	0.807785
BSDC1	228.485	0.541918	0.686142	0.789805	0.429642	0.919874
WDR5B	119.073	0.541669	1.21248	0.446744	0.65506	0.982627
KDM1A	333.985	0.541407	0.597232	0.906527	0.364657	0.886859
USP7	1405.33	0.54134	0.381478	1.41906	0.155882	0.714577
ARPC5	3451.09	0.540968	0.30569	1.76966	0.0767837	0.544021
BBOF1	97.352	0.539532	0.936536	0.576093	0.564552	0.95935
ADAM17	1005.84	0.539446	0.405693	1.32969	0.183621	0.750203
RAB3GAP2	771.873	0.538757	0.421927	1.2769	0.201639	0.766514
HIF1A	1907.53	0.538016	0.390256	1.37862	0.168011	0.733198
ZDHHC12	316.698	0.53748	0.841729	0.638543	0.52312	0.949246
DBT	190.809	0.536607	1.01313	0.529653	0.596353	0.967825
DNAJB11	2061.78	0.535991	0.484693	1.10584	0.268797	0.826822
GPR171	6208.6	0.535486	0.362258	1.47819	0.139357	0.682627
C11orf1	305.687	0.535279	0.866758	0.617565	0.536862	0.950698
RNF113A	1467.64	0.53518	0.506063	1.05754	0.290267	0.840716
ZAP70	582.138	0.534626	0.48947	1.09225	0.274721	0.828815
MRPL47	4145.99	0.533525	0.307414	1.73553	0.0826474	0.556509
YAF2	1401.21	0.533431	0.447884	1.191	0.233653	0.801694
DDX52	1859.52	0.533213	0.333603	1.59835	0.109966	0.626319
RPS27L	4047.14	0.532711	0.392672	1.35663	0.174898	0.742041
KCTD21	107.234	0.532191	1.07923	0.493121	0.621927	0.976794
TAF7	3660.46	0.53196	0.405443	1.31205	0.189504	0.754757
NDUFAF1	258.91	0.531833	1.00304	0.530223	0.595957	0.967825
SERPINB9	10776.5	0.531705	0.3475	1.53008	0.125996	0.659169
OSBPL3	713.622	0.531519	0.575502	0.923574	0.355708	0.883734
CFDP1	707.709	0.53143	0.427466	1.24321	0.213791	0.78391
SKI	275.583	0.530534	0.813539	0.652131	0.514316	0.947774
CHCHD10	226.719	0.530213	0.591984	0.895654	0.370438	0.888215
TNIP1	666.731	0.53012	0.446626	1.18694	0.23525	0.801705
ATXN2L	242.471	0.529635	0.608323	0.870647	0.383947	0.896899
METTL15	750.669	0.529626	0.427682	1.23836	0.215581	0.78527
PCBP1-AS1	133.568	0.529538	0.94069	0.562925	0.573486	0.959861
SMIM10L1	628.58	0.528697	0.476787	1.10887	0.267484	0.826365
JOSD1	1136.13	0.52846	0.383922	1.37648	0.168674	0.734285
TGIF1	2056.52	0.528348	0.400329	1.31978	0.186907	0.752937
SOCS5	267.946	0.528254	1.17186	0.450783	0.652146	0.982627
COX1	230084	0.52796	0.263904	2.00058	0.0454381	0.442251
SLC41A2	189.255	0.527747	0.91417	0.577297	0.563739	0.95935
MAML3	137.716	0.527743	0.792009	0.666335	0.505197	0.946665
PSTPIP2	177.83	0.52746	0.874548	0.603123	0.546427	0.956704
CSNK1G3	1170.65	0.527405	0.367246	1.43611	0.150972	0.702831
ZNF248	211.795	0.527191	0.741987	0.710512	0.477386	0.937919
CARD11	190.804	0.527186	0.810796	0.650207	0.515558	0.947774
TEX30	2041.15	0.527153	0.47366	1.11294	0.265736	0.823847
GOLGA8CP	21.5454	0.526299	1.47777	0.356143	0.721733	0.990853
CWF19L1	559.812	0.526129	0.519873	1.01203	0.311522	0.858415
SPAST	359.527	0.526016	0.646793	0.813267	0.416065	0.91878
ABCD3	449.154	0.525885	0.624677	0.841851	0.399871	0.90841
PREX1	545.043	0.52572	0.527328	0.996951	0.318788	0.862031
PRKCD	90.1364	0.525591	1.23166	0.426733	0.669574	0.984838
B3GLCT	404.771	0.524927	0.565788	0.927779	0.353522	0.883734
FAM27B	327.813	0.524254	0.590054	0.888484	0.37428	0.890368
MKKS	1698.73	0.522784	0.352804	1.4818	0.138394	0.680288
C1orf131	729.705	0.522492	0.450287	1.16035	0.245906	0.808108
AQR	1359.73	0.52246	0.419587	1.24518	0.213067	0.783353
ATF7	479.303	0.522437	0.5909	0.884139	0.376621	0.891341
FAM102A	451.664	0.522396	0.724875	0.720669	0.471113	0.933807
CLNS1A	724.022	0.522355	0.40775	1.28107	0.200171	0.7642
TRNH	29.6958	0.522214	1.26644	0.412347	0.680085	0.986611
SLC45A4	170.199	0.522059	0.797637	0.654506	0.512786	0.947774
CDK4	355.613	0.521926	0.69619	0.749689	0.453442	0.929694
URI1	685.88	0.521895	0.466735	1.11818	0.263489	0.822401
TRAV8-2	350.28	0.521583	0.62691	0.831991	0.405414	0.912632
GLO1	1895.58	0.521099	0.447374	1.16479	0.244102	0.807652
RASSF5	1578.05	0.520747	0.318714	1.6339	0.102279	0.608449
LINC01138	568.498	0.520441	0.459929	1.13157	0.257816	0.817674
CS	584.712	0.520279	0.428906	1.21304	0.225116	0.793721
STX11	1484.61	0.519911	0.362669	1.43357	0.151696	0.704859
HNRNPC	9953.21	0.519823	0.219075	2.37281	0.0176532	0.268121
MVD	199.128	0.519683	0.635186	0.818159	0.413266	0.917512
MDM2	1485.55	0.519645	0.371159	1.40006	0.161494	0.725152
SLC44A2	343.176	0.519538	0.647362	0.802546	0.422237	0.91878
CAP1	2306.53	0.519301	0.298975	1.73694	0.0823982	0.556109
SNX14	501.362	0.519043	0.574657	0.903222	0.366408	0.886859
LIPE-AS1	306.939	0.518395	0.49782	1.04133	0.297722	0.845166
ZNF383	784.477	0.517995	0.587057	0.882359	0.377583	0.891773
LOC729732	249.159	0.517826	0.566178	0.914598	0.360403	0.886044
PI4K2B	384.805	0.517475	0.603328	0.857701	0.391058	0.903661
SLC25A44	383.417	0.517455	0.700825	0.738351	0.460301	0.930977
SEC24A	573.875	0.517415	0.571602	0.9052	0.365359	0.886859
CMTR1	142.153	0.517245	0.977823	0.528976	0.596822	0.967825
RAB28	314.599	0.517116	0.84257	0.613737	0.539389	0.952406
NDC1	241.268	0.516988	1.09492	0.47217	0.636805	0.980255
SLC25A37	192.882	0.516964	1.08959	0.474459	0.635173	0.979886
POGZ	635.651	0.51689	0.516524	1.00071	0.316968	0.861377
DTHD1	620.573	0.516828	0.629589	0.820897	0.411705	0.916894
RAB12	189.723	0.516269	0.657141	0.78563	0.432084	0.921095
GLMN	1603.13	0.516213	0.442758	1.1659	0.243654	0.807652
ATAD3A	35.1342	0.515627	1.34633	0.382988	0.701729	0.988434
MBNL3	372.389	0.514844	0.515601	0.99853	0.318022	0.862031
PPP1R11	1566.89	0.514811	0.579464	0.888427	0.374311	0.890368
ZNF263	256.833	0.514668	0.770951	0.667575	0.504405	0.946594
PSMB4	5152.56	0.514386	0.316952	1.62292	0.104607	0.612054
ZNF37A	227.9	0.514036	0.769255	0.668225	0.50399	0.946594
RAPGEF1	341.589	0.513952	0.602976	0.852358	0.394015	0.905144
RPL22L1	1664.6	0.51378	0.354247	1.45034	0.146963	0.698382
TMEM147	1964.63	0.513346	0.379253	1.35357	0.175873	0.742499
SNORA31	34.1125	0.513107	1.33832	0.383396	0.701426	0.988434
GADD45B	8366.39	0.512892	0.387155	1.32477	0.185247	0.751225
LITAF	3978.78	0.512642	0.415564	1.2336	0.21735	0.787484
TRMT13	586.763	0.512484	0.504719	1.01538	0.309923	0.856523
SCAF8	654.753	0.512407	0.464589	1.10292	0.27006	0.826973
KRBOX4	360.259	0.512087	0.969645	0.528119	0.597417	0.967825
LOC606724	356.067	0.512001	0.504128	1.01562	0.309811	0.856523
CD27-AS1	103.788	0.511886	1.18781	0.430948	NA	NA
OLA1	614.699	0.511855	0.470478	1.08795	0.276618	0.828817
TRAV9-2	544.956	0.511381	0.57495	0.889435	0.373769	0.890368
ZNF354A	352.756	0.511361	0.664084	0.770026	0.441285	0.924166
NIFK-AS1	183.124	0.511093	0.864856	0.590957	0.554549	0.958067
LARP1	178.453	0.511008	0.842389	0.606618	0.544105	0.95591
SLC35A2	305.985	0.510923	0.607925	0.840437	0.400663	0.908804
RHOC	582.622	0.510815	0.543726	0.939471	0.347489	0.88067
NONO	2638.46	0.509889	0.272685	1.86988	0.0614999	0.504641
CD96	22038.7	0.509841	0.278186	1.83273	0.0668426	0.52115
IRF2	635.208	0.509555	0.562336	0.906139	0.364862	0.886859
ETHE1	442.358	0.509178	0.678565	0.750375	0.453029	0.929694
LIN37	312.308	0.508859	1.00197	0.507858	0.611553	0.971601
UBA7	147.821	0.508814	0.853515	0.596139	0.551082	0.956704
BOLA2	7380.39	0.508372	0.194441	2.61452	0.00893516	0.183253
PLPBP	433.937	0.507628	0.699102	0.726114	0.467769	0.933415
CBLB	4047.5	0.506993	0.232382	2.18172	0.0291304	0.346647
LETMD1	315.247	0.506972	0.588828	0.860985	0.389246	0.9022
TYW3	1291.86	0.506838	0.426047	1.18963	0.234192	0.801705
TSC22D2	4222.88	0.506678	0.283884	1.78481	0.0742928	0.539052
LATS1	920.645	0.506617	0.429445	1.1797	0.238119	0.803482
TXN2	735.089	0.506381	0.506498	0.99977	0.317422	0.861812
PPP2R3C	2673.62	0.505871	0.288539	1.75322	0.0795644	0.546284
RGS1	82762.7	0.505621	0.228525	2.21254	0.0269293	0.332358
TRBV7-9	584.969	0.504979	0.55738	0.905986	0.364943	0.886859
TOPBP1	684.286	0.504961	0.456773	1.1055	0.268945	0.826822
HSD17B11	1281.37	0.504841	0.364476	1.38511	0.166017	0.729592
UEVLD	269.518	0.504496	0.778056	0.648405	0.516723	0.947774
NADK	69.0588	0.503715	0.924076	0.545101	0.585684	0.963312
FRMD4B	2266.7	0.503691	0.389993	1.29154	0.196517	0.760138
ZNF280C	437.475	0.503519	0.604787	0.832556	0.405095	0.912632
RABAC1	3484.16	0.502923	0.333454	1.50822	0.131498	0.66805
PDK1	506.164	0.502591	0.589475	0.852608	0.393877	0.905144
HMGN4	1375.06	0.502585	0.402894	1.24744	0.212238	0.782893
ATP6	108012	0.502299	0.261961	1.91746	0.0551797	0.478079
RAB11B-AS1	81.1091	0.501975	1.31917	0.380524	0.703557	0.988434
ARHGAP18	750.61	0.501802	0.621398	0.807538	0.419356	0.91878
OSTCP1	254.195	0.501797	0.553414	0.906729	0.36455	0.886859
ZNF655	1743.35	0.501648	0.368229	1.36233	0.173095	0.740633
SNRNP70	244.714	0.501289	0.56855	0.881697	0.377941	0.892005
TRBJ2-4	25.0814	0.501211	1.38573	0.361694	0.717581	0.990853
GATAD2A	311.648	0.501131	0.536202	0.934593	0.349998	0.881098
GTF2H3	284.475	0.501002	0.906418	0.552727	0.58045	0.960679
WASHC1	517.97	0.500958	0.455889	1.09886	0.271829	0.828011
CAPN1	83.4498	0.50079	1.14108	0.438872	0.660754	0.983414
PSMC3	1110.12	0.50061	0.521144	0.960598	0.336755	0.878359
SGF29	856.346	0.500211	0.400408	1.24925	0.211572	0.782377
WDR37	327.411	0.499503	0.529097	0.944067	0.345135	0.88067
SEH1L	304.095	0.499253	0.764433	0.653102	0.51369	0.947774
TRAFD1	280.176	0.499037	0.876687	0.569231	0.569199	0.95935
CYREN	102.432	0.498838	0.919756	0.54236	0.587571	0.963312
HMGN5	547.93	0.498777	0.474274	1.05166	0.292954	0.843009
NSUN6	1179.36	0.498325	0.419286	1.18851	0.234633	0.801705
COPS7B	211.743	0.497591	1.03297	0.481709	0.630013	0.979472
EFNB2	286.928	0.497225	0.800324	0.621279	0.534416	0.950698
C6orf226	401.859	0.49574	0.598936	0.827701	0.40784	0.914281
CRIP1	30627	0.495583	0.280846	1.7646	0.0776303	0.544021
SNTB2	548.46	0.495522	0.697919	0.709998	0.477705	0.937919
IGLC2	693.771	0.495486	0.546773	0.9062	0.36483	0.886859
EXOSC10	638.687	0.494722	0.525042	0.942254	0.346063	0.88067
PFDN1	2636.25	0.494502	0.337404	1.46561	0.142755	0.688259
POLDIP2	195.569	0.494084	1.16016	0.425876	0.670198	0.984838
LPXN	3212.5	0.493566	0.294799	1.67425	0.0940815	0.586775
RRP36	314.976	0.493328	0.563546	0.8754	0.381356	0.894919
UIMC1	431.006	0.492961	0.488552	1.00902	0.312964	0.859258
DNAH1	102.43	0.492833	1.2697	0.388151	0.697904	0.988434
SLC25A45	305.26	0.492481	0.5289	0.931142	0.35178	0.883115
ZNF397	486.139	0.492399	0.543234	0.906422	0.364713	0.886859
HIF1AN	472.858	0.492289	0.559121	0.880469	0.378605	0.892855
SSR2	3588.64	0.491988	0.393287	1.25096	0.210948	0.782074
CAB39L	135.863	0.491912	0.950001	0.517801	0.604597	0.969846
PTRH2	1210.33	0.491884	0.363578	1.3529	0.176087	0.743049
ARHGEF7	1017.87	0.491848	0.447804	1.09836	0.272049	0.828126
FAM228B	131.514	0.491455	0.996242	0.493309	0.621795	0.976794
APOBEC3D	69.4392	0.491352	1.14626	0.428658	0.668172	0.984838
CORO1A	1032.27	0.49092	0.331446	1.48115	0.138567	0.680379
CCNYL1	485.324	0.490841	0.534507	0.918308	0.358458	0.883734
LINC00963	170.31	0.490568	0.932589	0.526028	0.598869	0.968101
TACC1	1198.64	0.489792	0.335395	1.46035	0.144195	0.691791
MVB12B	122.676	0.489731	0.976499	0.501517	0.616007	0.974304
EBP	1949.28	0.489719	0.476161	1.02847	0.303727	0.849007
APPL1	561.147	0.488814	0.417145	1.17181	0.241274	0.80551
SLC25A13	189.285	0.488758	0.952776	0.512984	0.607963	0.970583
MMADHC	5166.47	0.488657	0.36966	1.32191	0.186199	0.752151
RAC2	2215.39	0.488565	0.350736	1.39297	0.163629	0.727696
ETFBKMT	199.654	0.487915	0.722881	0.674959	0.499702	0.944013
PLAUR	1132.76	0.487901	0.469221	1.03981	0.298429	0.846019
MTRNR2L8	49666.6	0.487823	0.3253	1.49961	0.133716	0.672712
APTR	384.213	0.487627	0.751256	0.649082	0.516286	0.947774
MIER3	741.824	0.487422	0.514761	0.946889	0.343695	0.88067
CCT7	1134.69	0.487353	0.492472	0.989605	0.322367	0.86647
JUND	4815.64	0.48709	0.246964	1.97231	0.0485739	0.451009
BTG2	3327.42	0.486635	0.323164	1.50584	0.132107	0.66921
MON2	1165.36	0.486601	0.446564	1.08966	0.275865	0.828815
MYNN	3113.72	0.486395	0.346628	1.40322	0.160552	0.725152
MED27	504.065	0.485736	0.449414	1.08082	0.279776	0.831201
RFK	368.613	0.485705	0.548071	0.886208	0.375505	0.891281
CD53	19128.4	0.485579	0.238827	2.03318	0.042034	0.423622
TRBV7-3	142.098	0.485513	1.03925	0.467176	0.640374	0.980921
PUM2	1896.96	0.484502	0.325777	1.48722	0.136957	0.677967
SRPRB	2389.33	0.484482	0.335354	1.44469	0.148545	0.700734
IFI6	411.974	0.484296	0.764475	0.633501	0.526407	0.950285
TRNL1	86.0345	0.484263	0.829985	0.58346	0.559583	0.95832
MRPL55	1932.23	0.484054	0.290218	1.6679	0.0953354	0.590745
DENND10P1	186.976	0.484007	1.21142	0.399538	0.689497	0.987406
ZBTB17	60.047	0.484003	1.29059	0.375023	0.707643	0.988434
WARS1	374.628	0.483821	0.743181	0.651014	0.515037	0.947774
CLUAP1	305.512	0.482697	0.668994	0.721527	0.470586	0.933807
CFH	800.787	0.482332	0.749369	0.643651	0.519802	0.947774
WDR61	1767.76	0.48195	0.339049	1.42148	0.155179	0.71303
TTC39C-AS1	1136.24	0.481834	0.415442	1.15981	0.246126	0.808315
TMEM242	1468.25	0.481515	0.323759	1.48726	0.136945	0.677967
ANP32E	7772.44	0.481337	0.264034	1.82302	0.068301	0.523463
YARS1	406.407	0.481072	0.607874	0.7914	0.428711	0.919874
TFE3	91.6474	0.480846	1.16829	0.411579	0.680648	0.986911
ING1	601.738	0.480839	0.521709	0.921662	0.356705	0.883734
GNG2	7491.66	0.480497	0.249893	1.92281	0.054504	0.475504
NETO2	365.15	0.480283	0.616358	0.779227	0.435846	0.92378
UBE2V1	285.644	0.480012	0.798973	0.600786	0.547982	0.956704
CRY2	203.722	0.479901	1.13185	0.423996	0.671568	0.985711
PSENEN	2253.28	0.479875	0.405048	1.18474	0.236122	0.801888
UBE2M	348.883	0.479572	0.499939	0.959261	0.337427	0.87895
LOC100996792	54.978	0.479253	1.09771	0.436594	0.662406	0.983414
MLEC	858.873	0.479178	0.509247	0.940954	0.346728	0.88067
ACADVL	418.047	0.478607	0.515646	0.92817	0.35332	0.883734
UGGT1	433.11	0.477725	0.480765	0.993676	0.320381	0.862918
RNF11	1206.55	0.477433	0.494558	0.965373	0.334358	0.878208
INO80D	3582.86	0.4771	0.251065	1.90031	0.057393	0.487176
KIF22	308.899	0.476902	1.12426	0.424191	0.671426	0.985711
CTBP1	463.372	0.476438	0.538331	0.885028	0.376142	0.891341
TSG101	2562.5	0.476368	0.38575	1.23491	0.216862	0.787144
TERF1	834.922	0.476133	0.397982	1.19637	0.231552	0.798538
THAP9-AS1	2488.22	0.476018	0.36825	1.29265	0.196132	0.760138
FAM160B1	809.044	0.475585	0.552991	0.860023	0.389776	0.902593
CITED4	75.3783	0.475502	1.00852	0.471484	0.637295	0.980255
NCF4	446.811	0.475159	0.613835	0.774083	0.438882	0.92378
PIGA	1140.28	0.474883	0.476408	0.996799	0.318862	0.862031
ALYREF	287.502	0.47461	0.665804	0.712838	0.475946	0.936928
CHMP5	1767.08	0.474427	0.395875	1.19843	0.230751	0.798235
VPS72	283.774	0.474328	0.964227	0.491925	0.622772	0.97683
FKBP2	1836.39	0.473971	0.294545	1.60916	0.107581	0.617942
MIR150	76.5684	0.473798	0.914395	0.518155	0.60435	0.969846
CMC1	1687.83	0.473679	0.33977	1.39412	0.163283	0.72741
STAT2	976.549	0.473306	0.408538	1.15854	0.246645	0.808531
LINC00513	464.279	0.472821	0.571916	0.826732	0.408389	0.914534
PTCH1	91.7294	0.472732	1.16297	0.406487	0.684385	0.987406
FAM13A	223.207	0.47265	0.690781	0.684225	0.493833	0.94131
ADA	993.634	0.472345	0.531412	0.888849	0.374084	0.890368
FAM27C	299.85	0.471954	0.606703	0.7779	0.436628	0.92378
SLC4A1AP	479.514	0.471911	0.523657	0.901183	0.367491	0.886859
ADGRE5	4396.71	0.471605	0.263301	1.79112	0.0732735	0.534306
XRCC4	606.09	0.471148	0.616093	0.764734	0.44443	0.925264
FNBP1	15014.1	0.471111	0.305466	1.54227	0.123008	0.654012
CD55	12988.2	0.471023	0.27046	1.74156	0.0815854	0.553291
SRM	673.564	0.470887	0.490074	0.96085	0.336628	0.878359
ZBTB34	90.8296	0.470766	1.06531	0.441904	0.658559	0.982942
TKT	114.769	0.470619	1.16586	0.403666	0.686458	0.987406
MTRNR2L2	53371.2	0.469597	0.339117	1.38476	0.166124	0.729592
HEXA	274.846	0.469247	0.999855	0.469316	0.638844	0.980474
ZNF335	389.669	0.469118	0.616348	0.761125	0.446582	0.925622
CD209	36.2161	0.468905	1.19898	0.391086	0.695734	0.988434
RTN3	1300.93	0.468496	0.442856	1.0579	0.290102	0.840716
CTAGE11P	50.0096	0.46763	1.12269	0.416526	0.677025	0.986371
BOLA2B	3454.62	0.467042	0.26535	1.7601	0.078391	0.544128
SPTY2D1	2081.17	0.466988	0.354696	1.31659	0.187977	0.753177
SDHD	6342	0.466894	0.247621	1.88552	0.0593602	0.49763
PTPN7	427.951	0.466719	0.548717	0.850563	0.395012	0.90528
PPAN	26.9524	0.466618	1.40996	0.330945	0.740686	0.992865
NXT1	3135.42	0.466573	0.379311	1.23005	0.218677	0.789199
PI4KB	327.766	0.466031	0.535435	0.870378	0.384094	0.896899
COA8	724.988	0.466026	0.44632	1.04415	0.296415	0.845166
POLR2K	16494	0.465732	0.311932	1.49306	0.135422	0.677852
CNBD2	28.7494	0.465575	1.32433	0.351554	0.725173	0.990853
LARP4	1220.01	0.46554	0.45921	1.01379	0.310685	0.857284
NDUFB7	3101.1	0.465354	0.354938	1.31109	0.189828	0.754971
VPS36	1165.12	0.464539	0.47372	0.980618	0.326781	0.869568
ARHGAP26	915.904	0.464277	0.511472	0.907727	0.364023	0.886859
TM9SF2	1728.94	0.464183	0.322128	1.44099	0.149587	0.702212
SNRNP35	504.474	0.463977	0.644331	0.720091	0.471469	0.933807
MED6	2378.06	0.463774	0.278028	1.66808	0.095299	0.590745
RNR2	1.78703e+06	0.463441	0.320595	1.44557	0.148299	0.700734
ENTPD3-AS1	215.029	0.463367	0.737315	0.628453	0.529707	0.950698
IL2RA	2360.82	0.463049	0.409839	1.12983	0.258547	0.818434
[truncated: 6,822 more rows]

## Sheet: Supp_Table_2_DP_vs_CD161-
Supplemental Table 2: DP vs CD161-
	baseMean	log2FoldChange	lfcSE	stat	pvalue	padj
KLRB1	11624	10.6001	0.871194	12.1674	4.64e-34	1.77e-30
FASLG	326.295	4.47447	0.984158	4.5465	5.45e-06	0.00047712
IGKC	2776.71	4.46451	0.988653	4.51575	6.31e-06	0.0005456
IGHA2	225.879	4.18718	1.08968	3.84257	0.00012175	0.00631741
CCL20	40994.7	4.00773	0.353565	11.3352	8.78e-30	2.23e-26
CEBPD	1000.63	3.81939	1.21063	3.15488	0.00160566	0.0407303
XPNPEP1	181.604	3.79128	0.858913	4.41404	1.01e-05	0.00083022
IL12RB2	473.047	3.79105	0.690495	5.49033	4.01e-08	7.83e-06
TRBV5-5	168.538	3.61748	0.883873	4.09277	4.26e-05	0.00265887
IL22	2221.42	3.57636	0.757386	4.72198	2.34e-06	0.00025582
CA2	863.217	3.55045	1.0609	3.34663	0.00081802	0.0251012
GFPT2	1220.6	3.39637	1.05923	3.20644	0.00134386	0.0355097
SLC4A10	656.415	3.30122	1.28514	2.56876	0.0102064	0.149655
IGHV1-45	79.7936	3.29071	1.09884	2.99473	0.00274691	NA
ZGRF1	361.455	3.26614	0.77162	4.23283	2.31e-05	0.00162605
CD274	173.532	3.19112	0.966985	3.30007	0.0009666	0.0280758
ZNF208	144.664	3.17894	1.25621	2.53058	0.0113875	NA
HSPA6	536.888	3.15381	0.863975	3.65035	0.00026189	0.0102203
KIAA0319L	261.089	3.1331	0.852637	3.6746	0.00023822	0.00969437
NIFK-AS1	183.124	3.07981	0.873423	3.52614	0.00042166	0.0151361
MYBL1	1203.4	3.07456	0.384164	8.00324	1.21e-15	1.15e-12
CTSD	143.387	3.06914	1.11495	2.75272	0.00591033	NA
DSE	312.061	3.0334	0.795586	3.81278	0.00013741	0.00683468
BLMH	292.801	3.02544	0.748602	4.04145	5.31e-05	0.00318317
RNVU1-6	280.715	3.01794	0.742828	4.06277	4.85e-05	0.00300028
IFT122	148.202	3.01543	1.1018	2.73682	0.00620362	NA
HSPA7	226.031	2.99517	0.996182	3.00665	0.00264145	0.060184
IL23R	1045.95	2.93897	0.557643	5.27035	1.36e-07	2.36e-05
DOCK5	438.316	2.9332	1.42905	2.05256	0.0401154	0.3186
PLCB1	195.834	2.91943	0.682681	4.27641	1.9e-05	0.00141701
LOC100132057	55.2109	2.91841	1.31132	2.22556	0.0260439	NA
IGSF22	125.394	2.91557	0.968459	3.01053	0.00260792	NA
PRKAB2	221.184	2.91368	0.999806	2.91425	0.0035655	0.0727438
HOPX	3343.63	2.86096	0.850583	3.36353	0.00076951	0.0242988
IFI44L	556.511	2.83542	0.552914	5.12814	2.93e-07	4.47e-05
TNFSF14	494.09	2.81435	0.721775	3.89921	9.65e-05	0.00533436
FURIN	216.38	2.77238	0.779876	3.5549	0.00037812	0.0137679
COMTD1	140.401	2.76141	1.16861	2.36299	0.018128	NA
SLC26A2	196.88	2.75136	1.06646	2.57991	0.00988256	0.146887
PELO	1600.1	2.74007	0.414717	6.60707	3.92e-11	1.66e-08
IL4I1	671.615	2.73523	0.468411	5.83938	5.24e-09	1.37e-06
IGHA1	524.287	2.7338	0.740537	3.69164	0.00022281	0.00931649
EFNB2	286.928	2.72844	0.804511	3.39143	0.00069529	0.02242
CYTH3	398.217	2.71437	0.690922	3.92862	8.54e-05	0.00484381
LOC105371934	56.8582	2.67419	0.98537	2.7139	0.00664965	NA
ASB1	84.7828	2.66957	1.36771	1.95185	0.0509561	NA
JCHAIN	2235.74	2.63977	0.549082	4.8076	1.53e-06	0.00017884
MSH3	1072.26	2.60068	0.472737	5.50133	3.77e-08	7.55e-06
SLC49A4	83.1352	2.58363	1.28152	2.01607	0.0437929	NA
H2BC11	92.6319	2.57717	0.991378	2.59959	0.00933362	NA
MKNK1	859.44	2.55939	0.524563	4.87909	1.07e-06	0.00013296
GALC	583.715	2.5326	0.595932	4.24982	2.14e-05	0.00153595
RNVU1-14	1813.33	2.50808	0.510134	4.9165	8.81e-07	0.00011174
FSIP1	284.759	2.50417	0.972918	2.57387	0.0100568	0.148262
SERPINE1	351.526	2.48373	0.822945	3.01809	0.0025437	0.0587608
CC2D1B	89.5901	2.46026	1.18343	2.07893	0.0376237	NA
CYB5D1	270.716	2.45846	0.865633	2.84007	0.00451036	0.0853826
NEO1	149.701	2.45264	0.890869	2.75308	0.00590368	0.101187
UEVLD	269.518	2.4321	0.782599	3.10772	0.00188536	0.0462858
ZSCAN12P1	199.742	2.42422	1.25004	1.93931	0.0524638	0.366284
DHX33	135.854	2.39521	0.864246	2.77144	0.00558086	NA
ASB6	107.012	2.38942	0.956973	2.49686	0.01253	NA
MXRA7	239.98	2.35884	0.927212	2.54402	0.0109585	0.155712
IL2	6556.91	2.35593	0.405089	5.81584	6.03e-09	1.48e-06
NEK8	200.55	2.34508	0.699105	3.3544	0.00079537	0.0248065
DPY19L2P2	60.7039	2.33772	1.15386	2.02601	0.0427636	NA
PRKCD	90.1364	2.3275	1.23877	1.87888	0.0602609	NA
TLE1	144.295	2.32667	0.835269	2.78553	0.00534398	NA
RFX2	77.0365	2.30409	0.982751	2.34453	0.019051	NA
ANKRD46	140.165	2.29847	0.9514	2.41589	0.0156969	NA
FAM8A1	252.892	2.2872	0.834895	2.73951	0.00615316	0.102913
SPON1	154.366	2.28007	1.16179	1.96255	0.0496982	0.354819
ANKRD28	23175	2.27722	0.344166	6.61662	3.68e-11	1.65e-08
HLA-F-AS1	86.5085	2.26759	1.22018	1.85841	0.0631115	NA
ZNF580	93.8449	2.26613	1.14482	1.97947	0.047763	NA
XCL1	1350.43	2.25961	0.989139	2.28442	0.0223469	0.229484
LOC105369889	55.8572	2.25707	1.25785	1.79438	0.072752	NA
TMED8	138.491	2.25097	0.996907	2.25795	0.0239487	NA
ITGA1	722.8	2.2448	0.503812	4.45562	8.37e-06	0.00069954
GOLGA8N	126.104	2.23638	0.756903	2.95464	0.00313029	NA
MAVS	114.599	2.22517	1.10819	2.00793	0.0446513	NA
IFNGR1	18687.2	2.22261	0.375483	5.91934	3.23e-09	9.11e-07
GZMB	1343.39	2.222	1.3929	1.59524	0.11066	0.530104
KLC2	40.0373	2.21833	1.29594	1.71176	0.0869412	NA
LINC00943	118.092	2.21547	1.38086	1.60442	0.108623	NA
ERICH6-AS1	202.097	2.20653	0.870094	2.53597	0.0112137	0.157738
GATC	171.925	2.19769	0.955848	2.2992	0.0214935	0.223451
GINS4	57.2976	2.18636	1.38303	1.58085	0.113913	NA
UNC45A	119.525	2.18497	0.804903	2.71458	0.00663602	NA
ZNF615	325.308	2.18221	1.02149	2.13631	0.0326542	0.289017
ADAM8	201.471	2.17973	0.720198	3.02658	0.00247341	0.0575615
LRRN3	984.777	2.15678	1.00789	2.13989	0.0323636	0.287048
IL18RAP	1690.78	2.14916	0.588463	3.65216	0.00026005	0.0102008
RNVU1-19	725.985	2.14668	0.445209	4.82173	1.42e-06	0.00016922
MMUT	306.601	2.14581	1.04426	2.05485	0.0398932	0.3186
WEE1	903.441	2.13737	0.576957	3.70455	0.00021177	0.00926662
SNTB2	548.46	2.13501	0.699611	3.05171	0.00227539	0.0542812
AQP3	229.855	2.1232	0.708287	2.99765	0.0027207	0.0614378
ADAM19	487.01	2.1202	0.579347	3.65964	0.00025257	0.0100579
DCAF4	239.571	2.10785	0.677217	3.11252	0.00185496	0.0459814
RNVU1-8	141.259	2.1072	0.844406	2.49548	0.0125786	NA
CPQ	93.9563	2.10693	1.08756	1.9373	0.0527093	NA
FAM72A	39.3797	2.09781	1.4609	1.43597	0.15101	NA
RNU5A-1	435.263	2.09746	0.57174	3.66856	0.00024392	0.0098214
GPR65	13303.1	2.09265	0.355189	5.89165	3.82e-09	1.04e-06
CLIC5	142.265	2.08325	0.893155	2.33246	0.0196766	NA
AUTS2	361.592	2.08196	0.704049	2.95713	0.00310518	0.0663775
EGR1	5820.69	2.07782	0.380456	5.46138	4.72e-08	8.99e-06
EGOT	97.6394	2.07315	1.27007	1.63231	0.102614	NA
RHOT2	141.989	2.06663	0.9099	2.27127	0.0231307	NA
ZNF408	74.5812	2.05997	1.30003	1.58455	0.113068	NA
PER3	130.879	2.05925	1.19524	1.72288	0.0849101	NA
TMEM107	1681.6	2.05523	0.449498	4.57228	4.82e-06	0.00043277
STX6	189.605	2.05078	0.858177	2.38969	0.0168626	0.19683
LATS2	111.703	2.04818	1.11344	1.8395	0.0658415	NA
CACNA2D4	176.006	2.04803	1.22701	1.66912	0.0950937	0.494643
ZNF799	129.17	2.04684	1.11636	1.83349	0.0667294	NA
SDHAF4	94.8502	2.04143	1.35797	1.50329	0.132763	NA
ZNF680	209.075	2.03785	0.897395	2.27085	0.0231562	0.234645
MCAM	245.154	2.03245	0.838569	2.42371	0.015363	0.187661
RRAS2	301.759	2.02867	0.996827	2.03513	0.0418383	0.323838
ZNF181	363.042	2.02443	0.688676	2.93959	0.00328643	0.0687082
ORAI2	136.717	2.02372	0.831522	2.43376	0.0149431	NA
GOLGA8R	93.3774	2.02081	0.806166	2.50669	0.0121868	NA
GTDC1	672.158	2.01155	0.645404	3.11672	0.00182872	0.0454791
ANKMY2	264.341	2.00993	0.84941	2.36627	0.0179683	0.203284
GNLY	1327.45	2.00225	1.35031	1.4828	0.138126	0.581014
TMLHE	186.659	2.00093	1.03408	1.93499	0.052992	0.367276
RNVU1-15	427.88	2.00061	0.533225	3.7519	0.0001755	0.00811296
LINC00667	211.197	1.99723	0.904004	2.20932	0.0271525	0.256211
LRRC49	249.449	1.99621	1.05451	1.89302	0.0583547	0.390915
BHLHE40	1316.85	1.99409	0.434293	4.59157	4.4e-06	0.00041848
ZNF460	249.427	1.99151	0.797027	2.49867	0.0124659	0.166563
PI4K2B	384.805	1.99052	0.605332	3.28831	0.00100791	0.0289148
MAP11	39.295	1.98988	1.53366	1.29748	0.194467	NA
DDX60	341.332	1.98124	0.743188	2.66586	0.00767907	0.122535
GOLGA8O	94.5228	1.97938	0.815301	2.42779	0.0151911	NA
GPR68	193.224	1.97811	0.708587	2.79163	0.00524438	0.0941267
ZNF253	493.87	1.97422	0.856277	2.30559	0.0211336	0.220916
THBS1	466.277	1.96787	0.701152	2.80662	0.00500642	0.0918045
EGR2	1267.57	1.96614	0.428839	4.58479	4.54e-06	0.00042656
PRMT5-AS1	139.79	1.96481	1.07863	1.82158	0.0685181	NA
ARMC5	65.3944	1.95495	1.15946	1.68609	0.0917789	NA
ARHGEF12	194.15	1.94462	0.786724	2.47179	0.0134438	0.172525
SMAD5	399.447	1.94389	0.897218	2.16657	0.0302677	0.275194
MMS22L	141.368	1.9437	1.17896	1.64865	0.0992184	NA
GNAT2	114.501	1.94103	0.958379	2.02533	0.0428334	NA
SAMD4A	155.489	1.94041	0.917806	2.11419	0.0344993	0.29868
COLQ	181.565	1.93978	1.10384	1.7573	0.0788674	0.455172
AAMDC	546.82	1.9368	0.504244	3.841	0.00012253	0.00631741
ERMARD	271.898	1.91882	0.732617	2.61914	0.00881523	0.13525
SOCS5	267.946	1.91225	1.1739	1.62897	0.10332	0.515921
TMEM185B	105.338	1.91152	1.06642	1.79247	0.0730584	NA
IGLV2-14	174.512	1.91018	1.19322	1.60085	0.10941	0.528975
FAR2	182.35	1.90775	0.954797	1.99807	0.0457093	0.34237
PTCH2	250.447	1.89959	0.639433	2.97075	0.00297077	0.064593
ATF3	3155.33	1.89611	0.307607	6.16408	7.09e-10	2.25e-07
PPP3CA	4037.46	1.89403	0.40498	4.67683	2.91e-06	0.00030684
XKR6	87.604	1.87809	1.20333	1.56074	0.118585	NA
ZNF562	294.639	1.87311	0.813169	2.30347	0.0212524	0.22151
LGALS1	5735.79	1.86927	0.656399	2.84776	0.00440282	0.0843966
GOLGA6L5P	188.445	1.86399	1.06081	1.75715	0.0788925	0.455172
SLC35B1	848.332	1.8515	0.474909	3.89864	9.67e-05	0.00533436
MRPL10	1029.43	1.85099	0.492702	3.75682	0.00017209	0.00808395
ARIH2OS	194.516	1.85056	0.896355	2.06454	0.0389668	0.315465
CAPS2	69.1588	1.84848	1.2334	1.49869	0.133954	NA
PTPN13	544.254	1.84551	1.24793	1.47885	0.13918	0.581558
ZNF189	290.164	1.84035	0.92268	1.99457	0.0460897	0.344151
CUBN	336.826	1.83979	0.495325	3.71431	0.00020376	0.00906799
HIP1	81.6058	1.83947	1.00404	1.83206	0.066943	NA
CCL4L2	6835.54	1.83264	0.627219	2.92185	0.00347962	0.0718917
TMOD2	100.626	1.83138	1.13183	1.61808	0.105646	NA
LINC01792	140.977	1.82975	0.992562	1.84346	0.0652612	NA
SLC25A12	196.417	1.82736	0.916929	1.99291	0.0462714	0.344313
DTNB	153.398	1.81747	0.912176	1.99246	0.0463208	0.344313
C12orf76	92.4397	1.8169	1.00134	1.81447	0.069606	NA
TFE3	91.6474	1.81529	1.17252	1.5482	0.121574	NA
LINC01184	191.682	1.81125	0.716609	2.52753	0.0114868	0.158648
PPP1R12C	79.5272	1.81097	1.07569	1.68354	0.0922713	NA
TCHP	75.0248	1.80986	1.17765	1.53684	0.124332	NA
RABL6	65.4035	1.80553	1.22779	1.47055	0.141413	NA
GMIP	151.845	1.79886	0.784215	2.29384	0.0217996	0.2254
LAIR1	329.61	1.79576	0.84917	2.11472	0.0344535	0.298623
CHAC2	332.394	1.79409	0.82725	2.16874	0.0301022	0.274674
IFNG	9129.55	1.79133	0.377088	4.75043	2.03e-06	0.00022717
TCEA2	133.59	1.7913	1.03936	1.72347	NA	NA
ALPK1	179.337	1.78683	1.03687	1.72329	0.0848356	0.470553
SIRPB1	103.23	1.78647	1.30025	1.37395	NA	NA
MTMR10	187.11	1.78338	0.905263	1.97001	0.0488367	0.35314
GOLGA6L4	155.859	1.78307	1.1299	1.57807	0.114549	0.540868
TMEM80	305.937	1.78052	0.921655	1.93187	0.0533751	0.368923
RBBP8	1193.57	1.77695	0.389334	4.56407	5.02e-06	0.00044396
PDP2	65.6435	1.77445	1.40763	1.26059	0.207456	NA
KIAA2026	761.278	1.77229	0.476301	3.72095	0.00019848	0.00904442
HECTD4	255.932	1.77057	0.78615	2.25221	0.024309	0.24309
ICAM1	282.117	1.76566	0.848545	2.0808	0.0374519	0.311972
LENG8	164.733	1.76421	0.957913	1.84172	0.065516	0.413757
PPOX	250.911	1.75738	0.748367	2.34829	0.0188597	0.207776
CCL4	26552.8	1.75579	0.615344	2.85335	0.00432605	0.083345
HECW2-AS1	6661.25	1.75568	0.423499	4.14566	3.39e-05	0.00220379
PIGC	295.413	1.75475	0.892002	1.9672	0.0491599	0.354604
VASP	111.706	1.75287	1.10815	1.58179	0.113697	NA
ICK	190.241	1.7521	1.00307	1.74673	0.0806835	0.459326
ERN1	526.584	1.75086	0.458378	3.8197	0.00013362	0.0066896
TNFRSF12A	344.694	1.74775	0.7411	2.35832	0.0183578	0.204843
PP2D1	133.367	1.74227	0.867779	2.00773	0.0446717	NA
RNU5E-1	194.337	1.73132	0.755288	2.29227	0.0218902	0.225724
SASH3	112.683	1.71874	0.845183	2.03357	0.0419951	NA
LOC101928093	106.312	1.71673	1.01329	1.69421	0.0902246	NA
CCL5	12983	1.71667	0.272939	6.28956	3.18e-10	1.1e-07
ABI2	226.12	1.71602	0.843593	2.03417	0.041934	0.323977
GOLGA8H	105.442	1.71577	0.778833	2.20301	0.0275944	NA
SPINK2	1176.75	1.7152	0.46415	3.69536	0.00021957	0.00931649
DAGLB	82.3007	1.70826	1.07831	1.5842	0.113147	NA
KIAA0753	163.455	1.70635	1.15478	1.47764	0.139503	0.581558
LOC102723728	170.199	1.70116	0.99452	1.71053	0.0871674	0.473817
NEXN	185.39	1.69951	0.769334	2.20907	0.0271698	0.256211
RORA-AS1	990.324	1.69547	0.492497	3.44259	0.00057616	0.0197802
CCS	278.028	1.69523	0.677146	2.50349	0.0122975	0.165182
IQCN	78.3418	1.67728	1.08699	1.54305	0.122818	NA
LOC729603	116.505	1.67533	1.16479	1.43831	0.150347	NA
ZNF684	368.695	1.67301	0.720687	2.32141	0.0202649	0.215949
SGO2	332.351	1.66971	1.0172	1.64148	0.100698	0.507828
SLC2A1	317.167	1.6697	0.852511	1.95856	0.0501638	0.357385
TRIM11	97.9126	1.66715	1.09059	1.52868	0.126345	NA
TAF1B	661.29	1.66473	0.454068	3.66625	0.00024613	0.00985826
TTC39C-AS1	1136.24	1.66472	0.416365	3.99823	6.38e-05	0.00370724
EID2	237.959	1.66225	0.91396	1.81873	0.0689522	0.426734
IRF8	271.214	1.65867	0.843723	1.9659	0.0493105	0.354819
EZR-AS1	49.7788	1.65855	1.11148	1.4922	0.135647	NA
WDR5B	119.073	1.65041	1.21482	1.35856	0.174286	NA
TRAV26-1	280.137	1.64974	1.0191	1.61883	0.105484	0.519537
ZBTB22	69.1536	1.64922	1.10632	1.49072	0.136034	NA
DCUN1D3	231.444	1.64308	0.76023	2.1613	0.0306725	0.277547
RNU5B-1	251.16	1.64298	0.672056	2.44471	0.0144969	0.180558
PSMG1	592.577	1.64266	0.48036	3.41964	0.00062705	0.0208377
USP45	371.565	1.64108	0.794701	2.06503	0.0389199	0.315465
ZBTB49	173.193	1.63898	1.05192	1.55809	0.119211	0.548139
SNORD3D	754.719	1.63842	0.444742	3.68398	0.00022962	0.00944627
COX11	470.087	1.63826	0.592867	2.76329	0.00572224	0.0992817
LEMD2	52.7452	1.63437	1.30404	1.25332	0.21009	NA
H2BC20P	69.2022	1.63263	1.17471	1.38982	0.164585	NA
LSMEM1	396.572	1.63005	0.573546	2.84206	0.00448232	0.0853826
QPRT	90.2811	1.62633	1.0858	1.49781	0.134182	NA
ANO9	186.683	1.62375	0.857363	1.89389	0.0582398	0.390489
SWI5	188.861	1.61777	0.88957	1.8186	0.0689728	0.426734
CD83	5260.46	1.61719	0.30048	5.38201	7.37e-08	1.33e-05
LOC100288798	531.644	1.61536	0.639885	2.52445	0.0115879	0.159465
AHCYL1	454.924	1.61378	0.575983	2.80178	0.00508212	0.0920832
CCDC62	60.5847	1.61354	1.22994	1.31189	0.189558	NA
CMC4	302.521	1.61122	0.518011	3.11039	0.00186839	0.0461639
SMARCD2	130.826	1.60944	0.973309	1.65358	0.0982127	NA
PLEKHO2	138.155	1.60702	1.17363	1.36927	0.170914	NA
PHF2	85.9625	1.60534	1.10124	1.45776	0.144906	NA
TRUB1	164.611	1.60463	0.769523	2.08522	0.0370493	0.311198
LETMD1	315.247	1.60429	0.59056	2.71655	0.00659654	0.108893
DNAL1	225.683	1.60408	0.916925	1.74941	0.0802204	0.459326
ZC3HC1	213.208	1.6031	0.953856	1.68065	0.0928311	0.48967
ATG2A	73.0017	1.60067	1.23972	1.29116	NA	NA
S100A11	22958.7	1.59943	0.349842	4.57187	4.83e-06	0.00043277
SLC18A2	258.505	1.59684	0.83718	1.9074	0.0564691	0.382322
GZMA	4215.73	1.59604	0.412901	3.86544	0.00011089	0.00594277
CAPG	589.576	1.59456	0.619187	2.57524	0.010017	0.148018
TRMT1L	209.649	1.59368	0.912599	1.74631	0.0807576	0.459326
SKAP2	456.697	1.593	0.671003	2.37406	0.0175937	0.201336
NRBP2	128.595	1.5925	1.00693	1.58154	0.113754	NA
LINC00309	572.733	1.58864	0.462418	3.4355	0.00059146	0.0200046
NPHP3	141.186	1.58455	1.24536	1.27236	0.203245	NA
CROCCP2	100.488	1.58307	1.21167	1.30651	0.191378	NA
KIF16B	121.213	1.57788	1.06395	1.48305	0.138062	NA
BORA	165.31	1.57778	0.961071	1.64169	0.100654	0.507828
PDCD1	132.216	1.57759	0.903286	1.7465	0.0807244	NA
MPZL2	140.793	1.57724	1.2167	1.29632	0.194865	NA
ELP3	210.674	1.57393	0.977038	1.61092	0.107198	0.523953
DTWD1	485.181	1.57325	0.633619	2.48295	0.0130298	0.169789
TXLNB	132.952	1.57205	0.795929	1.97511	0.0482557	NA
MAP3K7	384.438	1.572	0.547607	2.87067	0.00409604	0.0801307
KIF18A	505.929	1.5705	1.23432	1.27236	0.203244	0.659315
CPD	1070.82	1.5701	0.453487	3.46229	0.0005356	0.0186114
CDK19	157.581	1.56557	0.959569	1.63153	0.102779	0.514231
GOLGA8K	100.402	1.56555	0.816474	1.91745	0.0551802	NA
TMEM135	322.419	1.56331	0.780157	2.00385	0.0450866	0.33904
GOLGA8J	96.2803	1.56217	0.842775	1.85361	0.0637953	NA
TBK1	1234.9	1.56177	0.346838	4.50288	6.7e-06	0.00057323
EPS8L2	178.447	1.56112	0.846355	1.84452	0.0651076	0.412547
NKG7	945.661	1.56048	0.458166	3.40593	0.0006594	0.0215367
RNU12	257.99	1.55935	0.670899	2.32426	0.0201114	0.21556
CD200R1	481.985	1.55911	0.94166	1.65571	0.097781	0.501433
TMEM267	357.578	1.55616	0.84064	1.85117	0.0641456	0.409651
ZNF528-AS1	145.042	1.55559	0.748559	2.07812	0.0376987	NA
MGAT4FP	133.096	1.55503	0.925783	1.67969	0.0930172	NA
LACTB	377.065	1.55038	0.560308	2.767	0.0056574	0.098972
ZDHHC4	273.44	1.54785	1.07956	1.43378	0.151636	0.594912
ADHFE1	401.399	1.54494	0.826686	1.86884	0.0616449	0.402424
SMIM3	869.38	1.54477	0.734995	2.10174	0.0355757	0.304411
PGAP3	51.7138	1.5441	1.19882	1.28802	0.19774	NA
TRK-TTT3-3	41.6024	1.54378	1.18938	1.29796	0.1943	NA
OGFRL1	598.534	1.54348	0.611856	2.52262	0.0116484	0.15973
ZNF605	81.8785	1.54204	1.10525	1.3952	0.162956	NA
CPOX	262.745	1.54192	0.920372	1.67533	0.0938704	0.49164
SKA2	1015.45	1.5392	0.404738	3.80295	0.00014298	0.00697504
TRNM	23.4659	1.53907	1.62185	0.94896	0.342641	NA
RNU1-27P	1794.12	1.53846	0.413929	3.71672	0.00020182	0.00906799
RNU1-28P	1794.25	1.53633	0.41473	3.70442	0.00021188	0.00926662
ID2	29595.3	1.53541	0.252482	6.08126	1.19e-09	3.49e-07
P2RX5	192.98	1.5349	0.845332	1.81574	0.06941	0.428394
FIG4	227.84	1.53227	1.08762	1.40883	0.158886	0.609546
TRGV2	129.499	1.5319	1.0247	1.49498	0.13492	NA
JUN	3569.42	1.52875	0.367859	4.15581	3.24e-05	0.00214495
RNU4ATAC	456.1	1.52842	0.551143	2.77318	0.00555109	0.0984703
CYP2R1	388.719	1.52834	0.493763	3.09529	0.00196621	0.0479578
C2orf42	190.091	1.51634	1.03911	1.45926	0.144492	0.585198
RPRD1A	222.387	1.51565	0.838373	1.80785	0.0706302	0.431422
PDE4A	428.376	1.51456	0.812834	1.8633	0.0624194	0.404352
H3C10	180.899	1.5143	1.17703	1.28655	0.198251	0.656095
RHOB	221.938	1.51368	0.706801	2.14159	0.0322266	0.287048
SPIN1	345.217	1.50943	0.999563	1.51009	0.13102	0.570353
GTF2A1	656.842	1.50934	0.621355	2.42912	0.0151357	0.18638
TUBGCP3	139.304	1.50738	0.817083	1.84483	0.0650629	NA
TRBV7-4	119.941	1.50716	0.976185	1.54392	0.122607	NA
KIT	328.869	1.50448	0.728689	2.06463	0.0389578	0.315465
GPR15	2036.35	1.50415	0.451728	3.32977	0.00086917	0.0263522
ZFYVE28	168.928	1.50213	1.04539	1.43691	0.150743	0.594143
LOC100190986	327.498	1.50059	0.622744	2.40964	0.0159683	0.191016
CRY1	1460.35	1.49959	0.303593	4.93948	7.83e-07	0.00010192
SMIM14	311.438	1.49874	0.75817	1.97679	0.0480654	0.349073
COG7	102.312	1.4982	1.14713	1.30604	0.191539	NA
RUFY3	303.337	1.4969	0.589087	2.54105	0.011052	0.15633
XCL2	725.554	1.49603	0.767639	1.94887	0.0513105	0.361884
POLR1E	427.112	1.49498	0.749465	1.99473	0.0460719	0.344151
TRG-AS1	219.039	1.49493	0.831097	1.79874	0.0720599	0.435493
SIAH1	189.804	1.49475	0.839997	1.77947	0.0751629	0.444436
E2F3	82.076	1.49373	1.07664	1.3874	0.165321	NA
RNU6-2	54.7328	1.49206	1.18666	1.25736	0.208624	NA
ACP6	371.07	1.49184	0.673929	2.21365	0.026853	0.256079
ABCB1	1553.04	1.49077	0.506901	2.94095	0.00327209	0.0685966
MYO1F	358.664	1.49023	0.933641	1.59615	0.110454	0.530104
MTX1	657.91	1.48967	0.567054	2.62703	0.00861341	0.132957
ARHGEF26	82.2294	1.48767	0.913834	1.62795	0.103536	NA
RNU1-1	1797.96	1.48308	0.401085	3.69768	0.00021758	0.00931649
EMP1	774.471	1.47898	0.60136	2.4594	0.0139171	0.175648
TUBB	336.345	1.47889	0.911501	1.62248	0.104701	0.518401
GFI1	184.118	1.47466	0.998785	1.47645	0.139824	0.581558
MSANTD4	277.271	1.47062	1.08895	1.3505	0.176855	0.629922
TNFSF13B	1060.52	1.46988	0.523438	2.80812	0.00498311	0.0917686
EML3	61.4159	1.46763	1.19947	1.22356	0.221119	NA
LOC101930071	44.3641	1.4651	1.09118	1.34268	0.179376	NA
ACVR1C	127.495	1.46294	0.928923	1.57488	0.115284	NA
LOC100996351	61.6994	1.46243	1.41453	1.03386	0.3012	NA
IFFO2	410.888	1.46196	0.577055	2.53348	0.0112938	0.158279
PRKD2	97.5592	1.45769	1.091	1.3361	0.181516	NA
GPANK1	200.385	1.45444	1.00662	1.44487	0.148495	0.590866
RNU4-2	438.267	1.45389	0.529609	2.74521	0.00604718	0.102227
LOC100287015	71.3431	1.45191	1.22626	1.18401	0.236409	NA
CREB3L2	639.302	1.45046	0.555524	2.61098	0.00902832	0.13756
LOC401261	393.168	1.44829	0.555948	2.60508	0.0091854	0.139245
PTGER2	679.862	1.44805	0.476605	3.03826	0.00237947	0.0560613
RUNX3	2957.27	1.44766	0.303001	4.77775	1.77e-06	0.00020135
MORF4L2-AS1	59.3382	1.4462	1.20732	1.19787	0.230969	NA
RHOC	582.622	1.44305	0.544667	2.64943	0.00806287	0.126252
PYCARD	263.395	1.44204	0.678791	2.12443	0.0336341	0.293864
EDARADD	902.888	1.44147	0.496866	2.90113	0.00371824	0.0750551
GNGT2	203.566	1.44076	0.979941	1.47025	0.141493	0.581561
SLC1A4	142.796	1.44047	0.77362	1.86199	0.0626049	NA
RNVU1-18	1653.99	1.43934	0.401813	3.58211	0.00034083	0.0127142
LINC00641	621.183	1.43912	0.573119	2.51103	0.012038	0.163587
TK2	69.7643	1.43887	1.1666	1.23339	0.217431	NA
H4C6	95.7796	1.43844	1.02242	1.4069	0.159456	NA
RASSF1	465.681	1.43766	0.9575	1.50147	0.133234	0.572376
RPGRIP1L	120.488	1.43606	1.01958	1.40849	0.158986	NA
ALS2	299.402	1.43542	0.933441	1.53777	0.124104	0.561173
C11orf71	226.319	1.43221	0.870459	1.64535	0.0998976	0.506139
FAM184B	54.1077	1.43217	1.25167	1.1442	0.252541	NA
GYG1	858.849	1.43154	0.589835	2.42703	0.0152232	0.186551
CREB3	762.041	1.4294	0.606362	2.35734	0.0184064	0.205084
JAML	2308.52	1.42932	0.511939	2.79198	0.00523864	0.0941267
H2BC8	195.099	1.42871	0.760874	1.87772	0.06042	0.3977
POC1B	887.885	1.42859	0.507601	2.8144	0.00488679	0.0904829
XRCC4	606.09	1.42837	0.616862	2.31555	0.0205829	0.217611
IL15RA	107.812	1.4266	1.31356	1.08605	0.277455	NA
GBP3	448.908	1.42289	0.730821	1.94698	0.051537	0.362809
NDUFAF1	258.91	1.42156	1.00393	1.416	0.156776	0.604871
LGALS3	2901.96	1.42092	0.384834	3.69229	0.00022224	0.00931649
SYTL2	1384.85	1.41825	0.375214	3.77985	0.00015692	0.00751067
RNU1-3	1672.56	1.41775	0.412129	3.44006	0.00058158	0.0197802
RNU1-4	1672.47	1.41757	0.412114	3.43976	0.00058223	0.0197802
EML2-AS1	60.299	1.4153	1.11384	1.27064	0.203855	NA
TNF	7204.56	1.4141	0.30765	4.59645	4.3e-06	0.00041848
PTCH1	91.7294	1.41367	1.16556	1.21287	0.225178	NA
COA5	362.431	1.41067	0.627303	2.24878	0.0245264	0.244013
GZMM	259.071	1.41036	1.02501	1.37595	0.168837	0.621437
RPPH1	1827.55	1.40988	0.485507	2.90393	0.00368514	0.0745848
STK25	164.002	1.4089	1.14534	1.23011	0.218655	0.672332
CPEB2	404.402	1.40781	0.671113	2.09773	0.0359293	0.306527
PURB	305.973	1.40652	0.660785	2.12856	0.0332909	0.292883
RBM10	234.01	1.40647	0.716108	1.96404	0.0495254	0.354819
C1orf109	149.371	1.40057	0.870628	1.60869	0.107684	0.524297
LOC100289511	102.32	1.39797	1.01682	1.37484	0.16918	NA
FKBP11	4250.6	1.39765	0.328343	4.25668	2.07e-05	0.00150375
ELMOD3	142.025	1.39741	0.943963	1.48037	0.138775	NA
NCDN	82.9101	1.39713	1.00534	1.38972	0.164614	NA
FAM222A	121.573	1.39709	0.783007	1.78426	0.0743812	NA
TFB1M	312.619	1.3959	0.670044	2.0833	0.0372239	0.311972
ALDH3A2	188.157	1.39519	1.12921	1.23555	0.216625	0.670946
SMUG1	250.182	1.39514	0.74471	1.8734	0.0610134	0.39958
KDM5B	781.472	1.394	0.46739	2.98253	0.00285876	0.0634213
TRGC2	561.04	1.39173	0.565615	2.46056	0.0138719	0.175648
RRAGA	1311.55	1.39139	0.4315	3.22455	0.00126172	0.0340486
ZSCAN31	204.056	1.39124	0.789298	1.76263	0.0779628	0.452553
RNU1-2	1632.67	1.39099	0.409112	3.40002	0.00067382	0.0219136
CD72	102.552	1.38697	1.08299	1.28068	0.200304	NA
SDC4	1677.57	1.38648	0.463956	2.9884	0.00280445	0.0625862
VTRNA1-3	823.509	1.38491	0.479605	2.88762	0.00388174	0.07733
TCAIM	163.548	1.38392	1.15067	1.20271	0.229088	0.684192
TATDN3	309.763	1.38341	0.724561	1.9093	0.0562231	0.382006
FAM222B	149.207	1.38202	0.792943	1.7429	0.0813505	0.459326
SLC35B4	199.862	1.38192	1.13062	1.22228	0.221603	0.673572
RNVU1-7	1463.07	1.38153	0.417884	3.30602	0.00094631	0.0280758
CORO1C	470.406	1.37928	0.882402	1.5631	0.11803	0.545028
IQCH-AS1	110.616	1.3787	1.08461	1.27115	0.203676	NA
GGCT	323.87	1.37836	0.643954	2.14046	0.0323175	0.287048
TANK	23621.7	1.37555	0.299485	4.59304	4.37e-06	0.00041848
TMPO	261.392	1.37013	0.999899	1.37027	0.170602	0.622881
TIMP1	1799.81	1.36757	0.401481	3.40631	0.00065847	0.0215367
RGS2	56217.8	1.36358	0.273715	4.98175	6.3e-07	8.56e-05
FAM3C	437.695	1.36105	0.697237	1.95207	0.0509304	0.36054
MGAT2	594.074	1.36004	0.539545	2.52072	0.0117116	0.16001
ZNF669	341.084	1.35771	0.791382	1.71562	0.0862321	0.473037
ANXA2P3	72.9329	1.35405	0.913581	1.48213	0.138305	NA
FMNL1	197.829	1.35218	0.75105	1.80038	0.0718007	0.435035
MGME1	235.492	1.35206	0.673029	2.00891	0.0445463	0.336976
PREB	177.916	1.35185	1.20223	1.12445	0.260822	0.720894
DVL3	159.37	1.35035	1.18633	1.13826	0.25501	0.715024
PIGS	84.8526	1.34974	1.31432	1.02695	0.304443	NA
IL5RA	381.224	1.34912	0.738813	1.82606	0.0678411	0.422826
HYLS1	299.575	1.3479	0.940162	1.43369	0.15166	0.594912
PLGRKT	1193.12	1.34609	0.481346	2.7965	0.00516588	0.0931572
CHMP4B	231.846	1.34451	0.987184	1.36197	0.173208	0.627166
SEC23IP	476.012	1.34265	0.504446	2.66164	0.00777618	0.123029
WDR18	106.055	1.33836	1.26703	1.0563	0.290832	NA
GPR107	430.835	1.33622	0.505673	2.64246	0.0082305	0.128047
CINP	454.752	1.33608	0.612273	2.18216	0.0290979	0.267433
ZDHHC7	113.142	1.33573	0.89386	1.49434	0.135086	NA
MAPKAPK2	364.993	1.33426	0.499453	2.67144	0.00755274	0.121514
ARMCX5	59.0782	1.33317	1.28055	1.04109	0.297833	NA
GLE1	152.734	1.33007	1.07051	1.24246	0.214067	0.667757
TPPP	141.003	1.32965	1.11888	1.18837	0.234686	NA
ZNF429	195.428	1.32887	0.828692	1.60358	0.108807	0.528083
TRK-TTT3-2	102.589	1.32668	0.914651	1.45047	0.146927	NA
RUNX2	1753.84	1.32656	0.368052	3.60426	0.00031304	0.0119053
IGLC2	693.771	1.32461	0.547394	2.41984	0.0155273	0.188457
SNRNP48	387.772	1.32375	0.670332	1.97476	0.0482953	0.349725
TRRAP	264.094	1.32327	0.735635	1.79882	0.0720473	0.435493
CLDND1	17768.9	1.32216	0.30756	4.29885	1.72e-05	0.00129361
GLRX2	654.259	1.32182	0.580263	2.27796	0.022729	0.232172
DTNBP1	305.478	1.32154	0.787197	1.67879	0.0931931	0.489779
LRRC57	309.174	1.31985	1.02094	1.29278	0.196088	0.652197
MAP3K8	3506.49	1.31778	0.350705	3.75752	0.0001716	0.00808395
USP28	168.195	1.31775	1.14666	1.1492	0.250472	0.711635
DUSP6	1320.98	1.31696	0.395947	3.32611	0.00088067	0.0265947
MIR22HG	1111.33	1.31669	0.341755	3.85273	0.00011681	0.00613035
DLGAP1-AS1	880.593	1.31487	0.509255	2.58194	0.00982466	0.146312
PDE4D	4563.62	1.3148	0.28605	4.5964	4.3e-06	0.00041848
ITM2C	88.5746	1.31461	1.02303	1.28502	0.198785	NA
HSPA1B	3967.07	1.31258	0.475008	2.76329	0.00572226	0.0992817
MCC	302.993	1.30747	1.05056	1.24456	0.213295	0.667151
TRBJ1-5	82.863	1.30745	0.865489	1.51065	0.130878	NA
LRTOMT	97.4961	1.30615	1.18636	1.10097	0.270908	NA
CLECL1	1467.29	1.30576	0.457416	2.85465	0.00430843	0.083216
H2AC8	89.4062	1.30423	1.40413	0.928851	NA	NA
NADK	69.0588	1.30422	0.928548	1.40459	0.160145	NA
STK26	1143.16	1.30417	0.486355	2.68152	0.00732875	0.118371
DPY19L4	314.095	1.30338	0.809891	1.60933	0.107545	0.523953
SBF2	240.381	1.30147	0.757484	1.71815	0.0857699	0.472997
FBXL17	200.694	1.29776	0.88249	1.47056	0.14141	0.581561
INTS6	1860.31	1.29548	0.392288	3.30236	0.00095876	0.0280758
PVRIG	603.727	1.29286	0.510607	2.532	0.0113413	0.158362
RNU5D-1	69.3073	1.29123	1.19259	1.08271	0.278935	NA
ARL13B	374.156	1.29011	0.807638	1.59739	0.110179	0.530104
USF2	83.5962	1.28824	0.864686	1.48984	0.136267	NA
TTBK2	216.946	1.28819	0.820869	1.56929	0.116579	0.54368
CD58	7917.45	1.28799	0.353173	3.6469	0.00026542	0.0103053
LINC01011	231.419	1.2861	1.14103	1.12713	0.259686	0.719408
MAML3	137.716	1.28572	0.793903	1.61949	0.105342	NA
S100A4	19901.8	1.28523	0.323548	3.97229	7.12e-05	0.00410399
ACAA2	734.061	1.28425	0.550931	2.33106	0.0197504	0.21289
ARHGEF40	562.475	1.28418	0.736649	1.74327	0.0812861	0.459326
IER5	2652.97	1.28404	0.33496	3.83341	0.00012638	0.00636908
ZNF549	142.011	1.28257	1.13154	1.13347	0.257016	NA
ITPR3	217.03	1.28187	0.726685	1.764	0.0777326	0.451561
MAP3K4	917.766	1.28153	0.499628	2.56497	0.0103186	0.150183
DYNC2H1	321.247	1.27556	0.762196	1.67353	0.0942239	0.492137
SMAD7	837.091	1.27432	0.390728	3.26139	0.00110868	0.0309051
HEG1	233.252	1.27421	1.07684	1.18329	0.236695	0.691414
SDF4	224.453	1.2736	0.710106	1.79354	0.072887	0.436875
IER3	322.712	1.27226	0.598801	2.12468	0.0336137	0.293864
PIGF	670.574	1.27126	0.532322	2.38814	0.016934	0.197285
ZNF248	211.795	1.26784	0.74317	1.70599	0.0880101	0.47568
TRH-GTG1-7	47.7581	1.26728	1.17829	1.07553	0.282138	NA
MTMR2	300.806	1.26654	0.914191	1.38542	0.165924	0.619234
CYB5R1	256.708	1.26649	1.12076	1.13003	0.258466	0.718642
BMI1	33.9908	1.26543	1.27167	0.99509	0.319693	NA
FAM50A	296.841	1.26488	0.693629	1.82357	0.0682167	0.423937
NFKBIZ	8312.03	1.26384	0.252655	5.00223	5.67e-07	7.84e-05
LINC01136	90.9288	1.26263	1.0878	1.16072	0.245756	NA
SNORD3B-2	1312.9	1.25921	0.420456	2.99485	0.00274576	0.061726
NOA1	169.102	1.25903	1.03528	1.21613	0.223937	0.67706
CARD6	119.534	1.25728	1.03493	1.21485	0.224424	NA
TPGS1	466.981	1.25723	0.554174	2.26865	0.0232894	0.235368
PEX2	1240.38	1.25584	0.384103	3.26953	0.00107726	0.0302507
TATDN2	226.064	1.25565	0.760718	1.65061	0.0988173	0.503297
THAP2	190.727	1.25429	1.03015	1.21758	0.223383	0.676191
PLCL2	442.911	1.25351	0.550858	2.27556	0.0228722	0.23292
PEA15	173.116	1.25245	0.835019	1.4999	0.13364	0.572376
MIB2	155.066	1.25102	0.832992	1.50184	0.133139	0.572376
AGBL5	58.809	1.24933	1.30589	0.956686	0.338726	NA
SNAI1	106.617	1.24891	1.25126	0.998119	0.318221	NA
CXCR6	810.577	1.24851	0.616241	2.02601	0.0427633	0.32865
GLIPR2	930.266	1.24754	0.55635	2.24236	0.0249379	0.246785
SNORD3B-1	1296.92	1.24654	0.418823	2.9763	0.00291748	0.0637988
PNKP	126.487	1.24643	1.25388	0.99406	0.320194	NA
ANTXR2	931.289	1.24565	0.46709	2.66682	0.00765718	0.122535
SH2B1	64.8456	1.2443	1.21925	1.02055	0.307467	NA
NXPE3	317.365	1.24217	0.851037	1.45959	0.144402	0.585142
ZSCAN16	367.702	1.24185	0.755428	1.64391	0.100196	0.506778
SLC35A3	441.822	1.24142	0.900038	1.3793	0.167803	0.620195
SNORD3A	1834.51	1.24105	0.367989	3.37252	0.00074485	0.0237168
EIF2D	418.346	1.23989	0.817364	1.51694	0.129281	0.566986
PPP2R2B	328.291	1.23985	0.714431	1.73543	0.0826643	0.462896
RSBN1L	299.242	1.23952	0.660167	1.87758	0.060438	0.3977
TRAV35	123.537	1.23735	1.20676	1.02535	0.305198	NA
EEF1AKMT2	461.414	1.23496	0.611912	2.0182	0.0435704	0.331571
TCEANC2	158.104	1.234	1.00902	1.22297	0.221341	0.673572
TMEM184B	128.456	1.2339	1.00781	1.22433	0.220826	NA
PLEKHA5	201.362	1.23379	0.962578	1.28175	0.199929	0.657596
ATP2B4	1401.18	1.23361	0.404413	3.05036	0.00228564	0.0543553
LRRC37B	254.383	1.23068	0.652333	1.88659	0.0592158	0.394524
TRGJ2	19.7137	1.23037	1.49712	0.821829	0.411174	NA
CDK5RAP1	662.652	1.23	0.495625	2.48172	0.0130749	0.169795
ATP10D	481.017	1.22951	0.552459	2.22553	0.0260459	0.252496
CHEK1	202.445	1.22887	0.816333	1.50536	0.132232	0.571215
LINC01366	44.7067	1.22589	1.27569	0.960957	0.336574	NA
LYSMD2	637.356	1.22451	0.591861	2.06892	0.0385538	0.314708
SPEF2	288.371	1.22335	0.591198	2.06927	0.0385209	0.314708
QPCTL	43.3071	1.22189	1.24613	0.980549	0.326815	NA
GATAD1	136.839	1.2199	1.24368	0.980878	0.326653	NA
SNORD3C	1456.4	1.21968	0.375502	3.24814	0.00116163	0.0318905
IGKV1D-8	26.455	1.21945	1.60235	0.761039	0.446634	NA
SRGAP2D	636.503	1.21793	0.505857	2.40765	0.0160554	0.191016
IFT80	200.267	1.21781	1.10887	1.09824	0.272101	0.731417
XPOT	327.355	1.21725	0.977439	1.24534	0.213005	0.667066
IGLC3	421.438	1.21605	0.618763	1.9653	0.0493798	0.354819
CCNJ	72.1055	1.2143	1.14637	1.05926	0.289484	NA
LMAN1	858.868	1.21362	0.435238	2.7884	0.00529697	0.0948468
RORA	8572.63	1.2124	0.240306	5.04522	4.53e-07	6.63e-05
PELP1	103.396	1.21236	1.01959	1.18907	0.234413	NA
MMD	174.789	1.21233	1.0387	1.16716	0.243146	0.699826
RIDA	325.495	1.20994	0.647945	1.86735	0.0618523	0.403339
PPP1R21	369.337	1.20994	0.585521	2.06643	0.0387877	0.315357
SLC31A2	1693.39	1.20771	0.420344	2.87315	0.00406405	0.0799158
C8orf76	320.3	1.20608	0.608764	1.98119	0.04757	0.348084
LOC100506473	308.948	1.20379	0.982737	1.22493	0.220601	0.673557
GPR137	125.009	1.20107	0.954814	1.25791	0.208424	NA
SCMH1	140.283	1.20074	0.800365	1.50024	0.133551	NA
SFR1	967.913	1.19722	0.445427	2.68781	0.00719233	0.116952
SH2D3A	118.198	1.19656	1.07013	1.11814	0.263505	NA
SLC17A5	260.751	1.19495	0.873316	1.36829	0.171222	0.623148
PMEPA1	369.713	1.19212	0.597807	1.99415	0.0461362	0.344151
ITPR2	709.681	1.1918	0.510772	2.33334	0.0196305	0.212848
NCR3LG1	200.664	1.19127	1.14884	1.03693	NA	NA
ZNF841	576.949	1.19122	0.681412	1.74817	0.0804346	0.459326
TRBV10-3	503.19	1.19098	1.34099	0.888135	0.374468	0.808534
WDR53	330.16	1.18991	0.925059	1.2863	0.198337	0.656095
PLEKHF2	562.428	1.1889	0.692217	1.71752	0.0858836	0.472997
IGHV1-2	98.9191	1.18848	0.996831	1.19226	0.233161	NA
RNVU1-4	243.424	1.18805	0.876084	1.35609	0.175072	0.627778
HSPA1A	4243.8	1.18761	0.473951	2.50577	0.0122184	0.165155
RRM2B	523.084	1.18686	0.61198	1.93937	0.0524562	0.366284
ZBED4	1082.38	1.18632	0.435598	2.72342	0.00646107	0.107121
TMEM242	1468.25	1.18589	0.324153	3.65844	0.00025376	0.0100579
SETD9	585.952	1.18517	0.57532	2.06003	0.039396	0.316582
PHLDA2	1647.13	1.1825	0.532042	2.22257	0.0262449	0.253971
DLEC1	171.204	1.18233	0.788194	1.50005	0.133601	0.572376
TTC39C	6626.91	1.17756	0.284312	4.14178	3.45e-05	0.00220379
PI4K2A	101.151	1.17689	0.894388	1.31586	0.188221	NA
LOC642361	664.897	1.17686	0.370426	3.17705	0.00148782	0.0381223
RETSAT	60.2944	1.17487	1.46317	0.802961	0.421997	NA
BBC3	33.0203	1.17423	1.23573	0.950235	0.341993	NA
MIR150	76.5684	1.17351	0.916931	1.27983	0.200606	NA
ELOA	623.006	1.17303	0.507909	2.30952	0.0209148	0.218929
PSMG3	732.868	1.17287	0.433242	2.70719	0.00678558	0.11105
LINC00937	60.4699	1.17229	1.20484	0.972985	0.330561	NA
ARRDC2	297.794	1.17012	0.579179	2.0203	0.0433521	0.331161
BRCA2	269.541	1.16995	0.872387	1.34108	0.179893	0.634913
INPP1	129.4	1.1677	1.05588	1.10589	0.268772	NA
SMIM30	1203.59	1.16666	0.363516	3.20938	0.0013302	0.0352711
DIS3L2	237.543	1.16497	0.773543	1.50602	0.132063	0.571215
TOP1P1	135.617	1.16306	0.778742	1.49352	0.135302	NA
BRD1	788.157	1.1625	0.559835	2.07651	0.0378467	0.313263
NELFA	99.5808	1.16214	1.03708	1.12059	0.262462	NA
ANXA4	231.845	1.16182	1.03399	1.12363	0.26117	0.720894
TNIP2	401.714	1.16141	0.558447	2.07972	0.0375515	0.311972
IL18R1	2929.12	1.16019	0.288153	4.02631	5.67e-05	0.00336856
DUSP5	1953.05	1.16008	0.350537	3.30945	0.0009348	0.0278973
RNU6-1	39.975	1.15911	1.19674	0.968553	0.332768	NA
ADA2	156.094	1.15904	0.740869	1.56443	0.117716	0.544572
IFI35	317.826	1.1582	0.655566	1.76672	0.0772758	0.449938
MAP2K1	855.368	1.15814	0.491002	2.35872	0.0183381	0.204843
TBC1D19	597.85	1.15601	0.565193	2.04535	0.0408207	0.319924
METAP1	347.863	1.15539	0.876965	1.31749	0.187675	0.644556
ERCC6	110.401	1.15362	1.10126	1.04754	0.294849	NA
EIF2B2	496.606	1.15288	0.849762	1.35671	0.174872	0.627778
CKLF	1336.03	1.15287	0.409402	2.81599	0.00486265	0.0902555
ANXA2	6715.95	1.15185	0.298513	3.85862	0.00011403	0.00602614
FDX2	147.208	1.15098	0.972822	1.18314	0.236755	NA
CYGB	59.9963	1.14896	1.13123	1.01567	0.309785	NA
ATG16L1	197.204	1.14723	0.779951	1.4709	0.141318	0.581561
UQCC3	308.634	1.14534	0.50901	2.25014	0.0244402	0.243761
H2AC19	8490.9	1.1449	0.3097	3.69678	0.00021835	0.00931649
H2AC18	8490.58	1.14442	0.309719	3.69502	0.00021987	0.00931649
BUD13	229.242	1.1442	0.866563	1.32039	0.186704	0.644077
S100A10	23520.9	1.1435	0.318996	3.58468	0.0003375	0.0127142
ANXA2P2	3867.75	1.14332	0.36588	3.12484	0.00177902	0.044388
FBXO44	188.386	1.14275	0.920025	1.24208	0.214206	0.667757
CBY1	123.007	1.14244	1.20932	0.944693	0.344816	NA
ARHGDIA	389.111	1.14233	0.581944	1.96295	0.0496522	0.354819
FKBP8	149.694	1.14036	0.999735	1.14067	0.254009	0.714605
GNPDA1	292.455	1.14013	0.926795	1.23019	0.218626	0.672332
KCNMB3	25.5601	1.13833	1.40266	0.811555	0.417047	NA
GBE1	249.668	1.13661	0.741916	1.532	0.125523	0.563302
LMO4	409.273	1.1349	0.776308	1.46192	0.143762	0.58473
FOCAD	298.843	1.13338	0.620488	1.82659	0.0677611	0.422674
NPIPB15	54.4816	1.13336	1.1944	0.948894	0.342675	NA
UBASH3B	669.6	1.13335	0.580587	1.95209	0.050928	0.36054
LZTFL1	1005.99	1.13261	0.396426	2.85706	0.0042758	0.0827959
SNX27	147.138	1.13177	0.926379	1.22171	0.221817	NA
NDC1	241.268	1.1309	1.09548	1.03233	0.301917	0.760538
TBCCD1	233.479	1.13071	0.887504	1.27404	0.202651	0.659188
DHRS7	4154.77	1.13065	0.27179	4.16002	3.18e-05	0.00214302
PIK3C2B	95.9665	1.12967	1.08015	1.04585	0.295633	NA
NUCB1	174.217	1.12895	0.724598	1.55804	0.119224	0.548139
IFI44	1538.78	1.12723	0.520099	2.16733	0.0302094	0.274992
ZBTB44	770.957	1.12587	0.451036	2.49619	0.0125534	0.167013
SRGAP2C	935.565	1.12376	0.449906	2.49777	0.0124977	0.166563
PNKD	617.022	1.12337	0.4728	2.376	0.0175015	0.200582
FLJ32255	1455.11	1.1224	0.37483	2.99442	0.00274969	0.061726
KLRG1	1790.37	1.12152	0.381728	2.93802	0.0033032	0.0688695
RNU5F-1	259.487	1.12087	0.673021	1.66543	0.0958275	0.496762
RRAGD	74.546	1.11952	1.26892	0.882263	0.377635	NA
LOC100130992	115.33	1.11918	1.00444	1.11423	0.26518	NA
CREG1	366.206	1.11914	0.75487	1.48256	0.138191	0.581014
UBE2E1	154.376	1.11887	0.756235	1.47952	0.139001	0.581558
CAB39	984.496	1.11668	0.428166	2.60805	0.0091059	0.138315
RDH10	618.641	1.11661	0.481336	2.31981	0.0203509	0.216299
ARHGAP18	750.61	1.11646	0.621778	1.79559	0.0725602	0.436829
FICD	316.373	1.11358	0.682757	1.631	0.10289	0.514448
CMTM3	388.683	1.11341	0.754225	1.47622	0.139884	0.581558
HAVCR2	123.72	1.11288	1.19191	0.933691	0.350463	NA
HEATR5A	908.233	1.11274	0.534545	2.08166	0.0373736	0.311972
SLC7A5	929.417	1.11195	0.464854	2.39204	0.0167552	0.19677
GSDMD	179.432	1.1114	1.11213	0.999341	0.317629	0.771064
ARHGEF37	431.985	1.11121	0.693132	1.60318	0.108896	0.528083
PPP4R1	373.066	1.11093	0.688758	1.61295	0.106756	0.52245
LINC00938	323.214	1.11021	0.764991	1.45128	0.146702	0.589277
LINC01644	398.008	1.10985	0.648394	1.71169	0.086954	0.473612
FAM168A	151.525	1.10944	1.13749	0.975348	0.329388	0.779894
PPRC1	250.433	1.10831	0.62203	1.78176	0.0747887	0.442912
ARFRP1	182.477	1.10718	0.881287	1.25633	0.208998	0.663824
MEX3C	427.962	1.1069	0.528151	2.09581	0.0360994	0.307289
ECT2	99.0426	1.10606	1.1504	0.961455	0.336324	NA
ANKIB1	424.555	1.10559	0.682925	1.61891	0.105467	0.519537
RASAL3	242.992	1.10477	0.680366	1.62379	0.10442	0.51829
SFMBT2	529.812	1.10455	0.521934	2.11627	0.0343218	0.298453
CLIC1	7868.31	1.10357	0.297899	3.70452	0.00021179	0.00926662
NEDD9	2315.51	1.10295	0.496751	2.22032	0.0263969	0.254279
DHX35	113.161	1.10288	1.2024	0.917234	0.35902	NA
ZNF44	541.542	1.10252	0.649074	1.6986	0.0893949	0.480435
MORN3	95.8399	1.10199	1.175	0.937862	0.348316	NA
C2CD4A	100.37	1.10142	1.262	0.872762	0.382793	NA
SAP130	225.672	1.10118	0.738852	1.49039	0.136122	0.578203
AMZ2P1	1415.22	1.10077	0.467373	2.35523	0.0185115	0.205653
LINC00271	70.1373	1.09956	1.20438	0.912967	0.36126	NA
LINC00612	123.08	1.09917	1.12377	0.978109	0.32802	NA
DYRK2	343.949	1.09907	0.835207	1.31592	0.188199	0.644556
TRPT1	334.578	1.09834	0.734627	1.4951	0.134888	0.576682
UTP3	245.39	1.09822	0.72746	1.50967	0.131128	0.570353
ANKRD42	303.499	1.09765	0.595455	1.84338	0.0652736	0.412911
KBTBD8	1539.44	1.09696	0.46926	2.33764	0.0194061	0.212185
ZNF211	383.717	1.09637	1.38709	0.790411	0.429288	0.844873
TRAV41	159.043	1.09626	0.815805	1.34377	0.179022	0.633335
MFSD1	491.251	1.09611	0.836571	1.31024	0.190114	0.64544
CCSAP	546.518	1.09486	0.734677	1.49026	0.136155	0.578203
GAB3	214.72	1.09264	0.899662	1.2145	0.224559	0.67867
TAF1C	113.323	1.09067	1.1509	0.947666	0.343299	NA
ANXA2P1	286.617	1.09049	0.622987	1.75043	0.0800448	0.459296
CHFR	145.752	1.08932	0.951909	1.14436	0.252476	NA
SLC44A2	343.176	1.08715	0.648008	1.67768	0.0934094	0.490239
BCL2A1	10071.9	1.08679	0.360281	3.01649	0.00255719	0.0587922
PRKAB1	128.19	1.08551	1.05927	1.02477	0.30547	NA
MRPL24	481.965	1.08516	0.521762	2.0798	0.0375435	0.311972
KMT5C	127.796	1.08472	0.79726	1.36056	0.173653	NA
PITPNC1	975.513	1.08384	0.461437	2.34883	0.0188324	0.207776
CEP152	676.964	1.08329	0.654239	1.6558	0.0977623	0.501433
DHRS12	882.559	1.08301	0.528944	2.04748	0.0406105	0.319924
LOC102724760	2548.59	1.08107	0.736907	1.46703	0.142367	0.582669
FAM193B	134.04	1.07991	1.13196	0.954017	0.340075	NA
MAD2L2	526.585	1.07976	0.707828	1.52546	0.127144	0.564843
ACAD8	166.983	1.0781	1.08349	0.995019	0.319727	0.771685
TIFA	1987.12	1.07794	0.33566	3.21142	0.00132083	0.0351539
RALGDS	406.986	1.07701	0.52043	2.06946	0.0385025	0.314708
LARP1	178.453	1.07686	0.843305	1.27696	0.201617	0.658699
POP7	584.957	1.07617	0.642621	1.67465	0.0940029	0.491996
RPUSD3	184.942	1.07604	0.908881	1.18392	0.236444	0.690991
H2AC20	1983.25	1.07571	0.323855	3.32159	0.00089506	0.0269226
PERP	945.128	1.07478	0.420243	2.55751	0.0105425	0.151948
CD69	388093	1.07452	0.260461	4.12546	3.7e-05	0.00234634
S100A6	21730	1.07439	0.332575	3.23051	0.00123569	0.0335843
RAB27A	2654.3	1.07417	0.387919	2.76906	0.0056218	0.0985757
NOCT	188.019	1.07334	0.858491	1.25026	0.211204	0.665951
TGFB1	550.1	1.07269	0.475548	2.2557	0.0240896	0.24153
SRGAP2B	868.187	1.07158	0.465293	2.30302	0.0212778	0.22151
RAB39B	267.341	1.07128	0.579696	1.848	0.0646018	0.411053
SEPTIN11	2230.67	1.07127	0.359287	2.98166	0.00286688	0.0634213
CEP68	240.224	1.07035	1.00961	1.06016	0.289072	0.747183
ACOT13	442.616	1.06915	0.477485	2.23912	0.0251479	0.247255
RNF24	510.406	1.06894	0.598186	1.78697	0.0739425	0.439955
ATXN1-AS1	334.733	1.06769	0.659686	1.61848	0.10556	0.519537
SEH1L	304.095	1.06685	0.765021	1.39453	0.163157	0.615581
KLHL36	174.853	1.06632	0.770167	1.38453	0.166196	0.619234
FAS-AS1	485.086	1.06477	0.56829	1.87364	0.0609794	0.39958
LINC00892	2626.41	1.06372	0.386947	2.749	0.00597769	0.101829
UBE2W	1881.74	1.06363	0.342256	3.1077	0.00188549	0.0462858
VIM	20571.6	1.06299	0.208365	5.10156	3.37e-07	5.03e-05
PANK3	287.273	1.06271	0.681583	1.55918	0.118954	0.547886
BAP1	111.643	1.06263	0.962418	1.10413	0.269537	NA
CDKN1C	283.294	1.06072	0.642021	1.65216	0.0985029	0.503092
UTP15	618.853	1.06038	1.21304	0.874152	0.382036	0.81222
SLK	1148.54	1.05984	0.419206	2.52821	0.0114647	0.158648
ACTR3C	248.271	1.05752	0.891115	1.18673	0.235333	0.690359
RNF25	302.615	1.05746	0.82822	1.27679	0.201678	0.658699
WWC3	96.2198	1.05746	0.949028	1.11425	0.265171	NA
ELL	123.443	1.05704	0.99891	1.05819	0.289969	NA
TCTN2	104.062	1.05542	1.15192	0.916226	0.359548	NA
IREB2	609.079	1.05532	0.714654	1.47669	0.139759	0.581558
ETFBKMT	199.654	1.05532	0.723875	1.45788	0.144875	0.586435
IL23A	2264.7	1.05427	0.331208	3.18309	0.00145711	0.0374614
LINC00944	318.136	1.05338	0.671667	1.56831	0.11681	0.543871
LOC441242	63.3628	1.05269	1.08353	0.971539	0.33128	NA
ZBTB11	1207.28	1.05096	0.423131	2.48376	0.0130002	0.169772
ZNF737	184.749	1.04691	0.890767	1.17529	0.239878	0.69517
LYAR	1713.39	1.04667	0.321104	3.25959	0.00111573	0.030988
TSTA3	288.872	1.04537	0.846829	1.23445	0.217035	0.671125
NAA35	1028.53	1.04377	0.449372	2.32273	0.0201937	0.215835
PCGF3	250.241	1.04198	0.803992	1.29601	0.194972	0.651834
ITPRID2	356.582	1.04174	0.778682	1.33783	0.180953	0.63612
PKD1	68.1369	1.04083	1.02514	1.0153	0.309961	NA
TXN	22336.2	1.04065	0.321305	3.23883	0.00120021	0.032737
ZSWIM4	76.2489	1.03848	0.885237	1.17311	0.240751	NA
CISD1	800.371	1.03796	0.42695	2.4311	0.015053	0.185887
LOC100132215	68.5517	1.0374	1.10926	0.935224	0.349673	NA
DPP7	356.057	1.03595	0.713627	1.45167	0.146595	0.589277
CMTR2	341.625	1.03565	0.599702	1.72694	0.0841782	0.46766
CFL1P1	53.115	1.03547	1.15808	0.89413	0.371253	NA
UNC13D	81.8866	1.03329	1.12185	0.92106	0.357019	NA
PMS1	586.557	1.03267	0.589161	1.75278	0.0796402	0.457558
TBX21	284.208	1.0322	0.682785	1.51175	0.130597	0.569299
ERCC3	489.288	1.03192	0.743733	1.38749	0.165292	0.619041
GUSBP3	104.972	1.03138	1.06337	0.969916	0.332088	NA
SCOC	1103.89	1.03084	0.377312	2.73207	0.00629377	0.105034
RARA	138.338	1.03036	0.91413	1.12714	0.259681	NA
ATL3	729.269	1.0292	0.538663	1.91065	0.0560493	0.381516
HENMT1	399.745	1.02909	0.663881	1.55012	0.121113	0.554222
PPARD	115.925	1.02758	0.93507	1.09893	0.271798	NA
LRRFIP2	332.743	1.02751	0.703785	1.45998	0.144296	0.58513
NIPSNAP3A	325.707	1.02659	0.800346	1.28269	0.199602	0.657596
ATP1B1	413.768	1.02589	0.811101	1.26481	0.205939	0.660428
BLVRB	378.494	1.02489	0.780129	1.31375	0.18893	0.644556
PLK3	649.036	1.02484	0.655255	1.56403	0.11781	0.544572
NEMP1	389.642	1.0245	0.517592	1.97937	0.0477745	0.348682
C20orf27	204.793	1.02409	0.860504	1.19011	0.234003	0.690037
ILF3-DT	885.155	1.02408	0.459406	2.22913	0.0258053	0.250803
MAFF	422.891	1.02393	0.573507	1.78539	0.0741982	0.440787
AHR	4593.63	1.02383	0.321356	3.18598	0.00144265	0.0374614
TRIM7	135.893	1.02289	0.779356	1.31248	0.189358	NA
ZFP14	176.629	1.02225	1.02659	0.995774	0.31936	0.771685
MAEA	578.814	1.02213	0.778108	1.31361	0.188976	0.644556
PDK3	839.584	1.0209	0.473389	2.15659	0.0310379	0.280188
GDE1	425.004	1.02075	0.960408	1.06283	0.287857	0.746879
KLHDC10	198.967	1.01922	1.07455	0.948509	0.34287	0.787194
RNR1	97201	1.01913	0.244684	4.16509	3.11e-05	0.00211472
ATF7	479.303	1.01507	0.591301	1.71667	0.08604	0.473037
TMEM14A	1617.28	1.01395	0.352443	2.87691	0.00401593	0.0791742
ZNF142	129.57	1.01135	1.08709	0.930329	0.352201	NA
TBC1D14	215.533	1.01012	1.07673	0.938133	0.348176	0.79252
NR4A1	1373.35	1.01008	0.423488	2.38514	0.0170727	0.198054
AMPD3	94.9342	1.00966	1.09673	0.920611	0.357254	NA
ZRANB3	138.251	1.00844	1.01782	0.990782	0.321792	NA
TAOK1	776.625	1.00818	0.557002	1.81001	0.0702939	0.431053
GPALPP1	182.959	1.00564	1.18839	0.846224	0.397428	0.822432
QKI	963.289	1.00509	0.412753	2.43508	0.0148886	0.185103
KLF10	1491.86	1.00452	0.350392	2.86684	0.00414598	0.0808033
KIAA0556	113.846	1.00405	0.97901	1.02558	0.305092	NA
CDC42EP3	2145.18	1.00401	0.373197	2.6903	0.00713874	0.116329
KRCC1	362.539	1.00345	0.777387	1.29081	0.196771	0.653328
KMT5B	782.147	1.00304	0.517727	1.9374	0.0526969	0.366826
WASH5P	307.943	1.00275	0.661874	1.51502	0.129768	0.567877
NDRG1	695.712	1.00238	0.500972	2.00086	0.0454073	0.340456
INTS1	50.3087	1.00195	1.51218	0.66259	0.507593	NA
GOSR2	632.545	1.00111	0.667175	1.50051	0.133481	0.572376
ZDHHC18	117.235	0.999319	1.04084	0.960108	0.337001	NA
SHC1	120.564	0.998758	1.06671	0.9363	0.349119	NA
NHLRC3	240.213	0.997921	1.03744	0.96191	0.336095	0.784464
ITGB7	246.014	0.997412	0.9939	1.00353	0.315603	0.771064
PRF1	151.607	0.995288	0.974315	1.02153	0.307005	0.765609
TFIP11	622.003	0.994147	0.492156	2.01999	0.0433849	0.331161
ZNF480	1044.37	0.993811	0.438718	2.26526	0.0234966	0.236833
SEL1L3	409.394	0.992542	0.682346	1.4546	0.145779	0.587575
ZBP1	81.4154	0.992376	1.16473	0.852025	0.3942	NA
LRRC47	105.748	0.991577	0.990552	1.00103	0.31681	NA
H2BC18	264.768	0.990853	0.737637	1.34328	0.179181	0.633335
RAD17	310.28	0.990815	0.71457	1.38659	0.165567	0.619041
ADPGK	299.131	0.989536	0.985982	1.0036	0.315569	0.771064
LOC648987	941.971	0.989493	0.402499	2.45837	0.0139568	0.175846
LOC100130298	98.2151	0.989004	1.24757	0.792744	0.427927	NA
CISD3	649.065	0.988154	0.461497	2.14119	0.0322585	0.287048
STAT1	1851.37	0.987716	0.359875	2.7446	0.00605839	0.102227
CDADC1	815.022	0.986959	0.416585	2.36917	0.0178282	0.202496
MDC1	216.323	0.986564	0.816779	1.20787	0.227097	0.680932
ABCC10	64.2818	0.98624	1.18179	0.834531	0.403982	NA
ZNF257	169.171	0.984497	1.22049	0.80664	0.419874	0.839307
SUPT3H	1198.82	0.984477	0.351164	2.80347	0.0050556	0.0919478
SNX14	501.362	0.984038	0.575067	1.71117	0.0870494	0.473612
GOPC	630.085	0.982852	0.437131	2.24841	0.0245498	0.244013
MTX3	349.463	0.982542	0.728643	1.34846	0.177512	0.630797
NLRC3	376.364	0.982418	0.603852	1.62692	0.103754	0.516796
TAPBPL	244.602	0.982354	1.07992	0.90965	0.363007	0.799565
MOSPD2	781.395	0.98205	0.522697	1.87881	0.0602701	0.3977
PIGM	413.185	0.978482	0.583046	1.67823	0.0933031	0.490018
TRNT	41.9589	0.975138	1.19812	0.81389	0.415708	NA
EIF4E3	589.737	0.973431	0.68138	1.42862	0.153114	0.599154
PCGF1	738.374	0.97141	0.543315	1.78793	0.0737872	0.439374
IRGM	71.5338	0.971169	1.02367	0.948715	0.342766	NA
NDUFB2-AS1	105.251	0.970653	1.1381	0.852869	0.393732	NA
MDFIC	1307.37	0.970144	0.418988	2.31544	0.0205887	0.217611
TEX30	2041.15	0.97004	0.473758	2.04754	0.0406049	0.319924
WASH3P	565.194	0.969727	0.475179	2.04076	0.0412747	0.322761
KDM4A	215.925	0.967572	1.0211	0.947577	0.343345	0.787716
PHLDB2	318.51	0.966123	1.03528	0.933202	0.350716	0.793621
TRBV28	761.331	0.965932	0.54556	1.77053	0.0766381	0.448179
TRNK	51.1164	0.96422	1.05748	0.91181	0.361869	NA
LOC101928068	52.1027	0.963506	1.26478	0.761798	0.446181	NA
SNORD14E	147.705	0.96298	0.839667	1.14686	0.251439	NA
RAB11FIP4	156.965	0.961703	1.12148	0.857526	0.391154	0.818894
FIBP	349.797	0.961432	0.670442	1.43403	0.151565	0.594912
ADAMTSL4-AS1	177.852	0.961037	0.853242	1.12634	0.260023	0.720079
ZNF493	219.55	0.960832	0.829163	1.1588	0.246539	0.705229
FOSB	14674	0.960771	0.313832	3.06141	0.00220294	0.0532202
ZCCHC4	95.1421	0.960615	1.17186	0.819734	0.412368	NA
SLFN12	143.958	0.960371	0.742472	1.29348	0.195846	NA
RAD18	777.898	0.96008	0.603738	1.59023	0.111784	0.534009
UCHL5	1064.95	0.960021	0.384298	2.49812	0.0124855	0.166563
PBX2	85.5507	0.959751	1.03926	0.923495	0.355749	NA
MOB3A	253.394	0.959683	0.649039	1.47862	0.139241	0.581558
H4C8	112.901	0.959329	0.781066	1.22823	0.21936	NA
CTNNBL1	659.806	0.959274	0.581954	1.64837	0.0992772	0.504003
PLEKHA2	772.803	0.958292	0.582069	1.64635	0.0996908	0.505428
KIF21A	1108.37	0.958254	0.40478	2.36734	0.0179164	0.203195
DUSP3	129.393	0.957913	1.15178	0.831681	0.405589	NA
SPRYD7	159.841	0.957338	0.857529	1.11639	0.264255	0.724044
LINC01534	277.447	0.956843	0.732849	1.30565	0.191672	0.647951
UBAC1	110.609	0.956744	1.05969	0.902849	0.366606	NA
TAMM41	156.193	0.956135	1.22949	0.777669	0.436764	0.847946
HDAC8	587.621	0.955771	0.760738	1.25637	0.208981	0.663824
FARSB	1878.56	0.95439	0.419585	2.27461	0.0229296	0.232969
TENT4A	316.726	0.9516	0.814994	1.16762	0.242962	0.699722
KLHL12	287.517	0.951442	0.939032	1.01322	0.310957	0.767406
NABP2	135.6	0.951097	1.02689	0.926193	0.354346	NA
MRPL40	975.037	0.949555	0.50655	1.87455	0.0608542	0.399569
SSBP4	117.087	0.949419	0.980645	0.968158	0.332966	NA
STT3A	673.847	0.949405	0.477119	1.98987	0.0466051	0.345005
RNU11	67.6809	0.949084	0.971318	0.977109	0.328515	NA
AKIRIN2	1133.08	0.949002	0.427231	2.22129	0.0263316	0.253971
SLC35F5	215.153	0.948048	1.06124	0.893341	0.371674	0.805794
SPDYE2	90.5581	0.947986	1.02039	0.929046	0.352865	NA
NME7	1334.84	0.947367	0.465571	2.03485	0.041866	0.323838
C6orf99	236.294	0.94706	0.695401	1.36189	0.173233	0.627166
ARMC2	278.596	0.946978	0.675363	1.40218	0.160863	0.612388
XYLT1	374.418	0.945229	0.601336	1.57188	0.115978	0.542465
SLCO3A1	129.618	0.945154	0.888381	1.06391	0.287371	NA
LINC00863	633.572	0.944848	0.369103	2.55985	0.0104717	0.151213
FBXO10	99.1433	0.944724	1.22863	0.768924	0.441938	NA
NF2	178.515	0.944672	1.03148	0.915844	0.359749	0.797737
KNOP1	227.687	0.944168	0.682657	1.38308	0.166641	0.619234
PTPRE	1616.35	0.943712	0.361273	2.61218	0.00899658	0.137478
GALNT2	95.2638	0.943676	1.08882	0.866694	0.386109	NA
MTRNR2L9	2307.06	0.943606	0.354488	2.66188	0.00777049	0.123029
IQCG	645.011	0.943327	0.539088	1.74986	0.0801428	0.459296
TPD52	1547.03	0.942344	0.437282	2.155	0.0311616	0.280639
WASH7P	609.606	0.941263	0.476387	1.97584	0.0481734	0.349475
SYNPO2	134.036	0.939832	0.951462	0.987777	0.323262	NA
LINC00513	464.279	0.939725	0.572366	1.64183	0.100626	0.507828
SLCO4A1	145.104	0.939638	1.17795	0.797686	0.425053	NA
WASH8P	570.848	0.93894	0.451283	2.0806	0.0374704	0.311972
SNX4	345.35	0.937974	0.954411	0.982778	0.325717	0.77651
SPPL3	225.527	0.936648	0.831987	1.1258	0.260252	0.72045
STOM	1926.9	0.936341	0.363863	2.57333	0.0100724	0.148262
ZC3H12A	1083.98	0.936037	0.389004	2.40624	0.0161175	0.191348
TRK-TTT3-4	30.6882	0.936037	1.25422	0.746311	0.45548	NA
DLGAP4	98.7747	0.936023	1.27778	0.732538	0.46384	NA
TRAV38-2DV8	383.884	0.934973	0.688779	1.35744	0.174643	0.627778
SPRY1	4122.27	0.934562	0.329323	2.83783	0.00454214	0.085771
RMRP	89.9852	0.934433	0.877676	1.06467	0.287027	NA
PHPT1	4916.15	0.934315	0.443169	2.10826	0.0350085	0.301507
HOMER1	307.273	0.931974	0.778664	1.19689	0.23135	0.686384
TES	2936.42	0.930411	0.333975	2.78587	0.00533844	0.0953651
LOC102724329	73.1487	0.929991	1.20952	0.76889	0.441959	NA
SASS6	226.691	0.929856	0.714319	1.30174	0.193007	0.648843
PSTPIP2	177.83	0.929796	0.875101	1.0625	0.288008	0.747014
ATF7IP2	548.657	0.929068	0.533713	1.74076	0.081725	0.459326
LPIN2	1754.77	0.928761	0.290146	3.20102	0.00136944	0.0360603
FBXO31	94.9094	0.928321	1.31546	0.705702	0.480373	NA
ADGRV1	14.8487	0.927565	1.65337	0.561014	0.574788	NA
PSMD10	1379.89	0.927396	0.901159	1.02911	0.303426	0.762755
GLO1	1895.58	0.926542	0.44749	2.07053	0.0384026	0.314708
TNFSF9	901.208	0.925571	0.609982	1.51737	0.129172	0.566897
LIPE-AS1	306.939	0.925028	0.498362	1.85614	0.0634341	0.408058
SPDYA	135.902	0.92491	0.779346	1.18678	0.235315	NA
PPP1R14B	497.93	0.924339	0.529952	1.74419	0.0811253	0.459326
ALG2	478.205	0.922038	0.769606	1.19806	0.230892	0.685826
PIGN	430.734	0.921986	0.602796	1.52952	0.126136	0.564314
DNAJC11	164.451	0.919506	1.21071	0.759474	0.447569	0.852733
TRI-TAT1-1	155.953	0.919261	0.731716	1.25631	0.209004	0.663824
HSD17B11	1281.37	0.917171	0.364663	2.51512	0.0118993	0.161992
RNF19B	540.166	0.916906	0.495692	1.84975	0.0643496	0.410134
WASH9P	562.57	0.916477	0.492721	1.86003	0.0628811	0.405391
EFHD2	1506.43	0.915651	0.385042	2.37805	0.0174044	0.200072
TAF5L	217.67	0.915099	1.01422	0.902266	0.366915	0.802483
ACADVL	418.047	0.914856	0.516074	1.77272	0.0762746	0.447694
SIPA1	161.959	0.914651	1.0294	0.888524	0.374259	0.808433
DEF8	662.374	0.914621	0.547527	1.67046	0.0948288	0.49394
RFLNB	487.201	0.914312	0.833243	1.09729	0.272513	0.731508
LOC100506100	309.353	0.913434	1.51152	0.604314	0.545635	0.895329
GUSBP14	207.509	0.912372	0.722923	1.26206	0.206927	0.661459
ANAPC10	849.851	0.91101	0.502401	1.81331	0.0697837	0.429508
ANXA5	2972.16	0.910904	0.318317	2.86162	0.00421477	0.0818224
TRGV3	101.053	0.909128	1.17109	0.776311	0.437566	NA
FARS2	237.043	0.908518	0.679531	1.33698	0.18123	0.636437
PSME4	820.28	0.908222	0.434175	2.09183	0.0364533	0.308587
RNF146	166.066	0.907388	0.817996	1.10928	0.267309	0.726706
TCTA	198.283	0.907356	1.14834	0.790149	0.429441	0.844893
DENND11	393.314	0.906085	0.673782	1.34477	0.178698	0.633335
UBTD2	110.565	0.905993	1.26474	0.716347	0.473777	NA
PARP8	8572.44	0.90553	0.262003	3.45619	0.00054787	0.0189515
LOC644634	188.247	0.904809	0.839437	1.07788	0.28109	0.740939
ALG11	329.791	0.904745	0.647608	1.39706	0.162397	0.614083
RPAP2	1248.68	0.904329	0.413626	2.18634	0.0287904	0.265892
SURF6	109.219	0.903139	0.817015	1.10541	0.26898	NA
TMCC1	142.329	0.901046	0.997006	0.903751	0.366127	NA
GTSF1	568.355	0.900432	0.680951	1.32232	0.186063	0.644077
RPL23AP87	115.122	0.900269	0.857644	1.0497	0.293856	NA
SNORA32	97.4852	0.900063	1.11163	0.809679	0.418125	NA
ADAM17	1005.84	0.899574	0.405865	2.21644	0.0266615	0.255856
GPR171	6208.6	0.899259	0.362291	2.48215	0.0130594	0.169795
GATA3	1258.78	0.899168	0.381901	2.35445	0.01855	0.20578
FAM104B	1153.2	0.897891	0.493565	1.8192	0.0688816	0.426734
RPE	150.812	0.897309	1.20873	0.742358	0.457871	0.856407
MXD1	875.676	0.89696	0.404221	2.21898	0.0264878	0.254832
THG1L	1132.44	0.8967	0.428097	2.09462	0.036205	0.3075
H2BC17	28.0619	0.895634	1.3399	0.668432	0.503858	NA
H2BP1	53.3123	0.895164	1.15922	0.772211	0.43999	NA
SNTB1	201.329	0.894767	1.13698	0.78697	0.4313	0.845879
SLC35E2A	457.655	0.89451	0.749711	1.19314	0.232814	0.688848
HDAC9	182.353	0.893122	0.99587	0.896826	0.369812	0.804442
SCAF8	654.753	0.892087	0.464859	1.91905	0.0549784	0.376585
RNPEP	66.0038	0.891967	1.51958	0.586984	0.557215	NA
ZNF107	918.963	0.891943	0.44768	1.99237	0.0463307	0.344313
DDX49	218.476	0.891523	0.913042	0.976431	0.328851	0.779612
DAP	225.279	0.891421	0.736874	1.20973	0.226381	0.680299
TIMM9	628.551	0.890801	0.502065	1.77428	0.0760176	0.447411
LRP10	214.791	0.890571	0.656408	1.35674	0.174865	0.627778
MYLIP	2731.17	0.890008	0.296195	3.0048	0.00265752	0.0603633
METRNL	592.872	0.88994	0.669544	1.32917	0.183791	0.641288
CHSY1	638.88	0.889331	0.438641	2.02747	0.0426143	0.327902
TMEM159	145.535	0.888802	1.10206	0.806493	0.419958	NA
AK9	508.055	0.888047	0.532567	1.66748	0.0954181	0.494977
ZNF274	236.065	0.887913	0.711909	1.24723	0.212314	0.666468
LOC729732	249.159	0.887721	0.56674	1.56636	0.117263	0.544572
GALNT10	349.116	0.884599	0.588092	1.50419	0.132534	0.571758
CDKN3	459.323	0.884242	0.803093	1.10105	0.270877	0.730725
ZNF417	342.469	0.883919	0.614815	1.4377	0.150519	0.594143
C12orf73	156.64	0.883515	0.906215	0.974951	0.329585	0.779894
ARMCX3	617.411	0.881674	0.638053	1.38182	0.167027	0.619234
BLM	516.02	0.881276	0.718515	1.22653	0.220001	0.673455
ATG101	464.454	0.880364	0.679819	1.295	0.195321	0.651834
MIR3916	37.5915	0.879903	1.23509	0.71242	0.476204	NA
CDKN1A	2162.17	0.87965	0.363374	2.42078	0.0154872	0.18839
LOC100506990	848.338	0.879476	0.542058	1.62248	0.104701	0.518401
TXN2	735.089	0.878449	0.506684	1.73372	0.0829677	0.463571
CUX1	415.089	0.877538	0.738808	1.18778	0.234921	0.690359
TMEM88	48.2143	0.876865	1.22675	0.71479	0.474739	NA
KIAA0825	323.029	0.876457	0.659551	1.32887	0.183891	0.641343
PFKFB3	1568.4	0.875953	0.376386	2.32727	0.0199508	0.214443
TRIM13	672.363	0.875656	0.55242	1.58513	0.112937	0.537831
ZNF566	548.503	0.875339	0.715931	1.22266	0.221459	0.673572
PURA	441.994	0.875039	0.516882	1.69292	0.0904712	0.48414
SEPSECS-AS1	73.0907	0.874553	0.943316	0.927105	0.353872	NA
VIM-AS1	493.553	0.874052	0.474508	1.84202	0.0654729	0.413757
ROCK2	389.598	0.874024	0.653346	1.33777	0.180973	0.63612
LINC02591	164.933	0.873176	0.859048	1.01645	0.309417	0.766892
MTRNR2L10	3484.59	0.872565	0.319862	2.72794	0.00637303	0.106124
STAG3L1	282.846	0.871597	0.736858	1.18286	0.236866	0.691414
MTRNR2L3	259.989	0.871565	0.58579	1.48785	0.136792	0.579702
RNU2-2P	984.225	0.871429	0.471483	1.84827	0.0645629	0.411053
C12orf57	3948.93	0.870544	0.264802	3.28753	0.00101069	0.0289148
RGS14	372.046	0.868841	0.730753	1.18897	0.234453	0.690267
LINC01004	696.261	0.867679	0.437042	1.98534	0.0471061	0.346021
TXNDC9	3004.77	0.867445	0.46863	1.85102	0.0641661	0.409651
TRBV6-5	322.746	0.867077	0.711494	1.21867	0.222969	0.676191
MTERF2	477.766	0.866181	0.690236	1.2549	0.209513	0.664069
APIP	422.714	0.865953	0.643132	1.34646	0.178154	0.632641
NCALD	616.727	0.865261	0.435366	1.98743	0.0468746	0.345802
WDR37	327.411	0.864064	0.529479	1.63192	0.102697	0.514162
ZNF75D	173.791	0.863762	1.13702	0.75967	0.447452	0.852733
BEND3	158.149	0.86334	0.865135	0.997925	0.318316	0.771064
PUS7L	1192.96	0.863128	0.421862	2.046	0.0407566	0.319924
MTHFD1	106.235	0.861932	1.21708	0.708194	0.478825	NA
ADGRE2	95.1018	0.861879	0.832987	1.03468	0.300816	NA
ABHD10	331.051	0.861816	1.01789	0.846673	0.397178	0.822432
SEC22A	1133.1	0.861608	0.47221	1.82463	0.0680571	0.423537
STAT6	288.631	0.860724	0.762859	1.12829	0.259198	0.719408
TRMT13	586.763	0.860153	0.504954	1.70343	0.0884881	0.477585
HAUS8	334.338	0.860145	0.823506	1.04449	0.296258	0.754525
CDYL2	232.782	0.859803	1.10218	0.780096	0.435335	0.846855
EIF5A2	675.021	0.859122	0.528757	1.6248	0.104206	0.51829
CXXC1	109.548	0.858245	1.1128	0.77125	NA	NA
ZNF875	168.673	0.857987	0.779207	1.1011	0.270852	0.730725
COG3	656.071	0.856085	0.554713	1.54329	0.12276	0.558478
DENND4C	1029.88	0.855335	0.554253	1.54322	0.122777	0.558478
THAP9	213.712	0.855223	1.14228	0.748698	0.454039	0.854411
SYTL3	5173.26	0.855009	0.250566	3.41231	0.00064415	0.021313
BBS1	85.0751	0.853371	1.33461	0.639417	0.522552	NA
STAT4	9088.8	0.852557	0.265483	3.21134	0.00132116	0.0351539
LOC102724642	382.827	0.851656	0.498858	1.70721	0.0877829	0.475399
FEM1A	161.033	0.851608	0.928929	0.916763	0.359267	0.797737
CORO7	124.138	0.851589	0.913866	0.931853	0.351412	NA
WDFY2	528.233	0.850969	0.585901	1.45241	0.146387	0.589111
GUSBP4	137.55	0.850449	0.927875	0.916556	0.359375	NA
ATP6V1H	322.88	0.850422	0.614377	1.3842	0.166297	0.619234
C4orf48	1084.53	0.84956	0.402003	2.11332	0.0345736	0.298983
TMEM167A	4842.17	0.848757	0.406291	2.08904	0.0367043	0.30916
EMBP1	845.627	0.846832	0.399806	2.11811	0.0341659	0.297827
ZSWIM7	739.365	0.846045	0.587454	1.44019	0.149814	0.593794
MTRNR2L6	2376.9	0.845643	0.358167	2.36103	0.0182242	0.20425
BAZ2A	185.169	0.845607	0.953892	0.886481	0.375359	0.808534
PHTF1	590.308	0.84399	0.573816	1.47084	0.141335	0.581561
CHD7	938.393	0.843532	0.426581	1.97743	0.0479933	0.349073
ASH2L	169.178	0.842887	1.03021	0.818174	0.413258	0.833535
MRPL58	255.121	0.842885	0.97262	0.866612	0.386154	0.81615
LOC100289230	217.07	0.840429	0.758346	1.10824	0.267758	0.726706
ZNF720	129.53	0.838638	1.14406	0.733038	0.463535	NA
RELT	181.645	0.838599	0.854022	0.981941	0.326129	0.776777
LPP	801.631	0.837609	0.417178	2.0078	0.0446647	0.337201
TPRG1	230.901	0.83597	1.10227	0.758407	0.448207	0.852733
RFX7	307.251	0.835311	0.81938	1.01944	0.307993	0.766206
ZNF100	232.375	0.834925	0.90067	0.927004	0.353924	0.795827
GNPTG	558.803	0.83488	0.543091	1.53727	0.124226	0.561173
TRL-TAG3-1	75.6518	0.834746	0.939439	0.888557	0.374241	NA
MTFR1L	144.42	0.834547	1.10722	0.753732	0.45101	NA
SH3BGRL3	47427.7	0.834535	0.323796	2.57735	0.00995625	0.147407
STIM2	1227.57	0.834391	0.405326	2.05857	0.0395356	0.317034
MNAT1	2148.51	0.83407	0.41933	1.98905	0.0466953	0.345336
CSRNP2	658.34	0.833909	0.699905	1.19146	0.233473	0.689395
ZBTB17	60.047	0.833866	1.29156	0.645628	0.518521	NA
KANSL3	286.826	0.833514	0.984487	0.846649	0.397191	0.822432
ERLIN2	263.553	0.833321	0.962216	0.866044	0.386466	0.816174
OLFML3	81.434	0.833069	1.22206	0.681695	0.495432	NA
MRPS15	1180.34	0.832846	0.38164	2.18228	0.0290886	0.267433
MFSD14C	235.728	0.832646	0.86649	0.960941	0.336582	0.784464
CERS2	442.3	0.832213	0.647154	1.28596	0.198457	0.656095
GOLGA5	400.359	0.831624	0.584394	1.42305	0.154721	0.601955
ZNF721	1468.13	0.830645	0.419979	1.97783	0.0479482	0.349073
IKBIP	483.536	0.83031	0.637012	1.30344	0.192423	0.647951
POLK	808.017	0.82889	0.406636	2.03841	0.0415093	0.323423
CYP4V2	109.434	0.828748	1.10561	0.749584	0.453505	NA
STXBP2	126.133	0.827663	1.12869	0.733296	NA	NA
SH2D2A	731.454	0.827575	0.683591	1.21063	0.226038	0.6799
TMEM43	998.202	0.827463	0.394736	2.09624	0.0360606	0.307289
KARS1	1298.02	0.827357	0.499596	1.65605	0.0977114	0.501433
TARP	820.128	0.824708	0.479917	1.71844	0.0857165	0.472997
SIPA1L1	1063.4	0.824103	0.430371	1.91487	0.0555097	0.3792
SPAG1	1068.27	0.823632	0.466836	1.76429	0.0776838	0.451561
SLC9A1	83.8228	0.823141	1.19883	0.686619	0.492323	NA
GFM2	316.498	0.823007	0.697582	1.1798	0.23808	0.693199
NLRP1	292.442	0.822346	0.77273	1.06421	0.287234	0.746025
TYW3	1291.86	0.822062	0.426153	1.92903	0.0537272	0.370684
CCDC173	443.088	0.821621	0.539096	1.52407	0.127491	0.565057
CD63	2491.52	0.821614	0.301621	2.724	0.00644967	0.107121
TBL1X	340.93	0.821611	0.709541	1.15795	0.246886	0.705256
CD96	22038.7	0.821572	0.278196	2.95321	0.00314488	0.0666102
C12orf75	640.222	0.821507	1.22209	0.672217	0.501446	0.87523
PPP4R2	835.13	0.820224	0.447495	1.83292	0.0668141	0.418828
STAG3L3	310.957	0.819393	0.708944	1.15579	0.247766	0.706919
TDP1	616.77	0.818843	0.529814	1.54553	0.122219	0.55739
POLR2K	16494	0.818346	0.311945	2.62337	0.00870655	0.134123
SWSAP1	279.228	0.817819	0.836236	0.977976	0.328086	0.778042
LOC101929897	123.623	0.817273	0.847748	0.964052	0.33502	NA
TRAV30	93.5536	0.817033	1.09348	0.747187	0.454951	NA
ATPAF1	316.81	0.816838	0.831484	0.982386	0.32591	0.77651
C19orf25	156.643	0.816598	0.990663	0.824294	0.409772	0.830679
LPCAT4	72.1213	0.813953	1.37135	0.59354	0.55282	NA
MVD	199.128	0.813018	0.635589	1.27916	0.200842	0.658178
RBM12B	268.058	0.812745	0.815743	0.996325	0.319092	0.771685
ZFP91	624.725	0.812325	0.699964	1.16052	0.245835	0.70437
METTL1	622.116	0.811888	0.458307	1.77149	0.0764786	0.447694
SQSTM1	3276.22	0.811281	0.315927	2.56794	0.0102306	0.149721
TMEM99	160.924	0.810598	1.12791	0.718673	0.472342	0.860346
EIF2AK4	322.295	0.810458	0.576516	1.40579	0.159787	0.611105
ZNF443	254.372	0.810086	1.21742	0.665413	0.505786	0.879628
ZNF395	176.443	0.809714	0.810591	0.998918	0.317835	0.771064
SMG7-AS1	154.833	0.809258	1.18906	0.680588	0.496132	0.872035
RAB3IP	751.763	0.808531	0.515243	1.56922	0.116596	0.54368
EYA3	440.633	0.808286	0.66118	1.22249	0.221522	0.673572
MAPK9	202.709	0.808081	1.09598	0.737316	0.46093	0.857583
MAPK1	800.843	0.808029	0.646451	1.24995	0.211319	0.665951
DNAJC5	77.9922	0.807458	1.14404	0.705797	0.480314	NA
IL32	31124.6	0.807401	0.324585	2.48749	0.0128649	0.168804
ITPR1	1127.32	0.806143	0.374508	2.15254	0.0313548	0.282045
PTRH2	1210.33	0.805463	0.363708	2.21459	0.0267885	0.255978
HIC1	57.623	0.805429	1.05793	0.761324	0.446464	NA
SLC25A13	189.285	0.804609	0.953067	0.844232	0.39854	0.823036
PRC1	147.266	0.803736	1.10809	0.725337	0.468245	NA
RNF167	469.12	0.803476	0.494893	1.62353	0.104475	0.51829
PDCD2	510.019	0.802604	0.711871	1.12746	0.259549	0.719408
SP4	692.669	0.801961	0.466399	1.71948	0.0855278	0.47267
SLC37A3	441.612	0.801279	0.483267	1.65805	0.0973083	0.500349
MAN1A1	624.408	0.800791	0.549901	1.45625	0.145325	0.586639
RAB11FIP1	1655.23	0.800753	0.40208	1.99152	0.0464233	0.344594
MRS2P2	249.874	0.800463	0.957383	0.836094	0.403102	0.825324
H1-10	750.019	0.799728	0.481642	1.66042	0.0968301	0.499515
OSTCP1	254.195	0.799558	0.553783	1.44381	0.148792	0.591012
MED26	186.424	0.799363	0.748035	1.06862	0.285242	0.743891
KIF3B	200.112	0.799244	0.767951	1.04075	0.297992	0.756663
SLC25A45	305.26	0.798583	0.52924	1.50892	0.131319	0.570353
APOBEC3H	541.041	0.798578	1.49519	0.534096	0.593275	0.916036
BABAM2	1197.69	0.797939	0.42804	1.86417	0.0622978	0.404352
GMCL1	416.973	0.797783	0.648555	1.23009	0.218663	0.672332
RINL	168.247	0.797147	0.671585	1.18696	0.235242	0.690359
RPS16P5	217.655	0.796963	0.745332	1.06927	0.284947	0.743788
CCP110	493.518	0.796828	0.762374	1.04519	0.295934	0.754205
TP53	270.918	0.795087	0.641179	1.24004	0.214961	0.66824
HCFC1R1	178.09	0.795013	0.784894	1.01289	0.311112	0.767443
PRNP	3563.61	0.794653	0.404292	1.96554	0.0493516	0.354819
MYLPF	99.8842	0.794512	0.85636	0.927778	0.353523	NA
PUS3	562.589	0.793542	0.582017	1.36343	0.172746	0.626596
FBXO48	553.131	0.793236	0.564897	1.40421	0.160255	0.611299
ULK1	115.064	0.793202	0.977139	0.81176	0.416929	NA
GUSBP15	128.549	0.792661	0.89717	0.883513	0.376959	NA
TMEM238	239.629	0.792242	0.627345	1.26285	0.206644	0.661021
CEP192	370.875	0.792056	0.855776	0.925542	0.354684	0.796128
FRMD4B	2266.7	0.791014	0.390051	2.02798	0.0425626	0.327835
DGKE	350.665	0.790991	0.522852	1.51284	0.130321	0.568658
LOC100133091	119.334	0.79005	0.771969	1.02342	0.306109	NA
SLC35E2B	500.057	0.789765	0.716669	1.10199	0.270464	0.730656
KIF13B	4427.05	0.788817	0.337327	2.33844	0.0193646	0.212035
PREP	247.282	0.78871	1.08389	0.727666	0.466818	0.858295
F2R	369.086	0.788417	0.615971	1.27996	0.20056	0.657905
NIBAN1	1888.25	0.788187	0.319827	2.46441	0.0137237	0.174938
UBN2	351.922	0.788158	0.678743	1.1612	0.245559	0.70437
WASHC1	517.97	0.787721	0.456095	1.7271	0.0841502	0.46766
CDK5RAP3	697.707	0.786969	0.474611	1.65813	0.0972905	0.500349
MYNN	3113.72	0.786842	0.346674	2.26968	0.0232267	0.235047
NCF4	446.811	0.786518	0.614018	1.28094	0.200216	0.657596
CETN2	1005.98	0.785659	0.423492	1.85519	0.0635689	0.408564
SPDYE2B	107.432	0.785473	0.950243	0.826603	0.408462	NA
ARHGAP30	242.308	0.785007	1.08182	0.725634	0.468063	0.859101
NFKBIA	57572.3	0.784745	0.257431	3.04837	0.00230087	0.054547
PSENEN	2253.28	0.784724	0.405107	1.93708	0.0527355	0.366826
FNTA	1116.86	0.784237	0.601075	1.30472	0.191987	0.647951
PIEZO1	135.582	0.783831	1.08876	0.719929	0.471569	NA
EIF2AK1	327.891	0.783503	0.749964	1.04472	0.296152	0.754509
ARHGAP26	915.904	0.78344	0.511591	1.53138	0.125676	0.563577
DBR1	446.577	0.783019	0.591561	1.32365	0.185619	0.644077
TOX4	1404.86	0.781634	0.315279	2.47918	0.0131683	0.169849
SCOC-AS1	47.0876	0.781475	1.12838	0.692563	0.488584	NA
ADA	993.634	0.781248	0.531514	1.46985	0.141602	0.581561
OARD1	943.274	0.780862	0.461425	1.69229	0.0905915	0.48414
RNU6-36P	32.6014	0.780563	1.20605	0.647206	0.517498	NA
EXOC6	454.693	0.780151	0.507631	1.53685	0.124331	0.561186
CHST12	93.3704	0.779574	1.15632	0.674188	0.500192	NA
RABGGTB	977.18	0.779345	0.389508	2.00085	0.0454091	0.340456
ZNF43	462.153	0.779016	0.649945	1.19859	0.230689	0.685795
ZBTB43	1489.51	0.777272	0.347849	2.23451	0.0254493	0.248932
CAPN2	989.906	0.77723	0.389822	1.99381	0.0461732	0.344151
USP30-AS1	129.993	0.776491	0.880796	0.881578	0.378005	NA
ANKAR	184.43	0.776161	0.913874	0.849309	0.39571	0.821755
TRK-TTT3-1	399.495	0.77585	0.453748	1.70987	0.0872902	0.474146
IL17RA	192.833	0.775569	0.860394	0.901411	0.36737	0.802608
STK24	941.635	0.775567	0.353236	2.19561	0.02812	0.263214
ZNF140	939.31	0.775366	0.521828	1.48586	0.137315	0.580215
USP32	217.48	0.775195	0.918536	0.843946	0.3987	0.823072
RNF187	86.0481	0.774847	1.36471	0.567773	0.570189	NA
MTRNR2L8	49666.6	0.774391	0.325304	2.38052	0.0172882	0.199748
ND3	7053.96	0.77421	0.290655	2.66368	0.00772921	0.122796
SAMSN1	38229.4	0.773681	0.27583	2.80492	0.00503284	0.0919478
SLC25A52	56.9137	0.773677	1.07677	0.718515	0.47244	NA
GON7	520.058	0.773235	0.590005	1.31056	0.190007	0.64544
GALM	842.613	0.772414	0.490398	1.57508	0.115239	0.540868
RAB27B	160.855	0.772135	1.16497	0.662793	0.507463	0.880762
HOXB2	353.265	0.772107	0.656142	1.17674	0.2393	0.695067
SRP68	487.349	0.772106	0.695145	1.11071	0.266692	0.726706
LINC00324	503.357	0.770477	0.621082	1.24054	0.214776	0.668212
ST3GAL1	638.805	0.76975	0.443309	1.73637	0.082498	0.462305
ZSWIM8	66.8062	0.769322	1.32134	0.582228	0.560413	NA
GCHFR	1542.5	0.769291	0.343228	2.24134	0.0250038	0.247116
AP5M1	1137.65	0.769154	0.442206	1.73936	0.0819718	0.459937
CENPT	114.144	0.768793	1.18784	0.647217	0.517492	NA
INPP5B	117.034	0.766858	1.10234	0.695661	0.486641	NA
LINC01347	263.683	0.766262	0.579257	1.32283	0.18589	0.644077
SNHG19	77.2115	0.765798	1.12845	0.67863	0.497372	NA
HDAC6	184.044	0.765051	0.714992	1.07001	0.284613	0.743532
EXOC2	989.31	0.764981	0.397196	1.92595	0.0541101	0.372313
TRK-CTT2-2	181.264	0.764862	1.07169	0.713695	0.475416	0.861653
ZNF529-AS1	218.691	0.76479	0.848788	0.901038	0.367568	0.802638
MAP7D3	696.514	0.764364	0.480943	1.5893	0.111992	0.534331
SRSF4	712.533	0.763769	0.478008	1.59782	0.110084	0.530104
SPATS2L	320.487	0.763617	0.558479	1.36732	0.171526	0.623956
WIPF1	2495.41	0.763609	0.301357	2.5339	0.0112801	0.158279
B3GNTL1	152.103	0.763499	1.1554	0.660812	0.508733	0.880884
ID1	589.379	0.763384	0.516896	1.47686	0.139713	0.581558
TSEN15	977.849	0.763284	0.405101	1.88418	0.0595402	0.395283
GOLGA6L9	233.558	0.763173	0.986985	0.773237	NA	NA
ECE1	93.0001	0.762885	1.03301	0.73851	0.460205	NA
PDRG1	601.747	0.761999	0.668816	1.13933	0.254567	0.715024
THAP6	958.613	0.761652	0.457817	1.66366	0.0961798	0.498249
MMP25-AS1	87.2929	0.760872	0.930902	0.817349	0.413729	NA
ZMYM6	765.691	0.760744	0.368792	2.0628	0.0391317	0.315625
MIR17HG	835.818	0.760006	0.539423	1.40892	0.158858	0.609546
GCDH	166.866	0.759996	0.866292	0.877297	0.380325	0.811403
MTRNR2L2	53371.2	0.759408	0.33912	2.23935	0.0251333	0.247255
PSMB8-AS1	828.75	0.759351	0.595775	1.27456	0.202465	0.659188
PTPN4	1043.36	0.759178	0.393137	1.93108	0.0534734	0.369267
KCNA3	6078.13	0.758885	0.306067	2.47948	0.0131576	0.169849
KCMF1	1332.39	0.75888	0.541975	1.40021	0.16145	0.613703
ZNF529	1030.3	0.758771	0.458278	1.6557	0.0977828	0.501433
RNR2	1.78703e+06	0.758067	0.320595	2.36456	0.0180514	0.203814
PIN1	952.588	0.757691	0.386926	1.95823	0.050203	0.357385
SH2B3	483.954	0.756953	0.616026	1.22877	0.219159	0.673313
STXBP4	361.773	0.756945	0.617373	1.22607	0.220171	0.673557
TDRD7	266.309	0.756889	0.708409	1.06844	0.285324	0.743891
PAQR3	603.692	0.756739	0.550023	1.37583	0.168874	0.621437
ELP5	1314.16	0.75659	0.874291	0.865376	0.386833	0.816174
DUSP22	269.328	0.755759	0.874752	0.86397	0.387605	0.81644
FAM102B	910.32	0.75551	0.515876	1.46452	0.143052	0.583401
UFL1	782.586	0.755176	0.424129	1.78053	0.0749886	0.44375
SNX16	305.523	0.755057	1.16381	0.648782	0.516479	0.884003
PHLDA1	3754.5	0.754829	0.383707	1.9672	0.0491597	0.354604
CHD9	2213.28	0.754448	0.407493	1.85144	0.0641067	0.409651
PTOV1	138.567	0.754383	1.03591	0.728231	0.466472	NA
AGO4	244.812	0.753974	0.886756	0.850261	0.39518	0.821755
AKT3	650.496	0.753431	0.563794	1.33636	0.181432	0.63656
PTOV1-AS2	28.0041	0.752474	1.47624	0.509723	0.610245	NA
NEK9	371.702	0.752081	0.736487	1.02117	0.307173	0.765609
PYM1	266.357	0.752044	0.837583	0.897874	0.369253	0.804442
DBT	190.809	0.752001	1.01328	0.742146	0.457999	0.856407
MYL12A	33421.3	0.75129	0.297992	2.52118	0.0116963	0.16001
MTRNR2L1	3011.41	0.751009	0.382388	1.964	0.0495304	0.354819
EGR3	1806.47	0.750887	0.436455	1.72042	0.0853561	0.472407
MOK	367.477	0.75084	0.606368	1.23826	0.21562	0.66947
NAA50	2171.3	0.749484	0.301088	2.48926	0.0128011	0.168804
SETD3	249.568	0.749284	1.00357	0.74662	0.455293	0.85529
KIF5C	338.62	0.747279	1.03811	0.719846	0.47162	0.860346
BBOF1	97.352	0.747078	0.93685	0.797436	0.425198	NA
YPEL1	129.434	0.746959	1.13441	0.658458	0.510244	NA
HDDC3	325.597	0.746562	0.779796	0.957381	0.338375	0.785901
ZNF587	469.1	0.746182	0.531938	1.40276	0.160688	0.612282
HACE1	185.624	0.74587	1.01702	0.733385	0.463323	0.857583
DYNC1I2	879.262	0.745752	0.423649	1.76031	0.0783555	0.453449
MSN	2828.36	0.745276	0.31275	2.38297	0.0171734	0.198919
POGK	125.202	0.744993	1.13534	0.656187	0.511704	NA
MAP7D1	285.092	0.743852	0.806437	0.922393	0.356324	0.7968
RPL23AP7	420.499	0.743548	0.583106	1.27515	0.202256	0.659188
NFKBID	786.65	0.742907	0.415498	1.78799	0.073777	0.439374
EIF3D	2146.04	0.742686	0.396314	1.87399	0.0609324	0.39958
VEGFB	165.322	0.74263	1.15173	0.644797	0.519059	0.885318
ARL1	765.395	0.740955	0.530157	1.39761	0.162229	0.614083
MAP3K5	808.342	0.740662	0.463642	1.59749	0.110157	0.530104
ZNF764	83.8701	0.740556	1.06552	0.695018	0.487044	NA
IRGQ	244.288	0.740432	0.841752	0.879632	0.379059	0.810065
SLC20A2	162.194	0.740381	1.12348	0.659006	0.509892	0.880884
ZSCAN16-AS1	316.04	0.738857	0.581377	1.27087	0.203774	0.659319
RPL23AP82	295.959	0.737557	0.66983	1.10111	0.270849	0.730725
IL10RB	485.413	0.737159	1.24346	0.592829	0.553296	0.897598
ENO1-AS1	135.842	0.736156	0.855378	0.860621	0.389447	NA
PLSCR1	949.185	0.735758	0.575594	1.27826	0.201158	0.658178
ZSCAN18	174.98	0.734302	0.821406	0.893957	0.371345	0.805736
ZZEF1	242.338	0.733962	0.721073	1.01788	0.308737	0.766892
RFC4	344.164	0.733474	0.723141	1.01429	0.310445	0.767376
PARP11	484.538	0.732736	0.485424	1.50948	0.131177	0.570353
NUDT9	205.436	0.73264	1.13386	0.646147	0.518184	0.884927
EP400P1	113.138	0.732003	0.867052	0.844244	0.398533	NA
RNF157	128.596	0.731792	1.06408	0.687722	0.491628	NA
WAKMAR2	1700.07	0.730501	0.36186	2.01874	0.0435146	0.331571
INTS6L	1070.85	0.729878	0.490494	1.48805	0.136738	0.579702
FAM230E	24.249	0.728865	1.45248	0.501806	0.615804	NA
YOD1	239.481	0.728497	0.82837	0.879435	0.379166	0.810065
FRG1HP	648.127	0.728145	0.565266	1.28815	0.197695	0.655253
TFB2M	630.928	0.728081	0.527797	1.37947	0.167749	0.620195
SEC61G	9178.76	0.727954	0.313645	2.32095	0.0202895	0.215949
ARAF	243.176	0.727754	0.989758	0.735285	0.462166	0.857583
PKNOX1	778.034	0.7273	0.614981	1.18264	0.236952	0.691414
SERPINB8	858.568	0.727051	0.557498	1.30413	0.192189	0.647951
CBLB	4047.5	0.726857	0.232413	3.12743	0.0017634	0.0441429
ZNF682	128.544	0.726788	1.14174	0.636562	0.52441	NA
PABPC4	1000.95	0.726492	0.453057	1.60353	0.108817	0.528083
TMEM256	634.334	0.726224	0.450971	1.61036	0.10732	0.523953
C21orf91	3547.93	0.725951	0.341482	2.12589	0.0335128	0.293723
ZNF512	229.702	0.72564	0.913558	0.794301	0.42702	0.843847
EMB	3288.03	0.72548	0.294619	2.46243	0.0137999	0.175311
MBNL2	3342.4	0.725331	0.289735	2.50343	0.0122997	0.165182
VPS16	92.3843	0.725044	0.947186	0.765472	0.44399	NA
LYRM1	424.4	0.724774	0.611571	1.1851	0.235977	0.690359
MPPE1	392.434	0.724619	0.618604	1.17138	0.241447	0.698036
SFXN3	133.141	0.724376	1.06357	0.681081	0.49582	NA
RBM38	245.259	0.724099	0.802801	0.901966	0.367075	0.802483
GNG2	7491.66	0.720535	0.249913	2.88314	0.00393732	0.0782324
PPP2R3C	2673.62	0.720066	0.288573	2.49527	0.0125863	0.167158
ZNFX1	995.893	0.719842	0.388426	1.85323	0.06385	0.409005
SRRT	586.913	0.719829	0.752922	0.956047	0.339048	0.785915
PPP1R7	1512.56	0.719615	0.41967	1.71472	0.086397	0.473037
RNF10	782.255	0.719167	0.597027	1.20458	0.228365	0.683121
SOS2	864.132	0.718896	0.518811	1.38566	0.16585	0.619234
SERPINB9	10776.5	0.71885	0.347506	2.0686	0.0385838	0.314708
GTF2IP1	760.644	0.71865	0.466812	1.53949	0.123686	0.561173
LARP4B	601.988	0.718602	0.526454	1.36499	0.172257	0.625445
H1-3	392.038	0.718529	0.614097	1.17006	0.241978	0.698577
CCDC124	491.882	0.718403	0.519589	1.38264	0.166776	0.619234
SETDB2	382.967	0.71778	0.768795	0.933643	0.350488	0.793578
NUDT14	277.668	0.717623	0.6797	1.05579	0.291062	0.749431
VAMP8	7502.11	0.717218	0.315146	2.27583	0.0228564	0.23292
TPGS2	377.459	0.716569	0.644638	1.11158	0.266318	0.726591
KCTD9	340.788	0.716337	0.627814	1.141	0.25387	0.714605
DUT	2100.6	0.715845	0.302848	2.36371	0.018093	0.203982
ANXA2R	481.119	0.715606	0.456343	1.56813	0.11685	0.543871
RANGRF	47.6146	0.71484	1.32615	0.539035	0.589863	NA
SMAD3	291.954	0.714462	0.558818	1.27852	0.201065	0.658178
RNF41	292.216	0.71374	0.691234	1.03256	0.30181	0.760521
DCUN1D1	2543.13	0.713488	0.296113	2.40951	0.0159738	0.191016
HECW2	156.093	0.713054	0.990897	0.719604	0.471769	0.860346
JAGN1	812.834	0.71285	0.510399	1.39665	0.162518	0.614083
RPS16	23739.9	0.712813	0.26258	2.71465	0.00663456	0.109283
OSTC	9954.02	0.712532	0.333548	2.13622	0.0326616	0.289017
RDH14	29.3869	0.712041	1.58862	0.448212	0.654	NA
FYCO1	234.075	0.711912	0.925645	0.769098	0.441835	0.84884
MRPL34	1220.75	0.711763	0.347216	2.04991	0.0403731	0.319376
RN7SL1	1965.53	0.711599	0.418083	1.70205	0.0887462	0.478638
PARP9	252.192	0.710766	0.800865	0.887498	0.374811	0.808534
TMBIM1	607.276	0.710635	0.556075	1.27795	0.201268	0.658178
SUMF1	271.628	0.709844	1.00685	0.705012	0.480803	0.864437
PPM1D	344.261	0.708366	0.667093	1.06187	0.288295	0.747183
TOMM70	624.877	0.708043	0.657491	1.07688	0.281532	0.741078
VPS36	1165.12	0.708018	0.473782	1.49439	0.135072	0.576825
PPP2CB	401.455	0.70748	0.68335	1.03531	0.300524	0.759039
GZF1	157.449	0.706614	1.15404	0.612294	0.540343	0.892391
TNIP1	666.731	0.706091	0.446686	1.58073	0.113939	0.539228
ELMO2	478.366	0.705903	0.754304	0.935834	0.349359	0.793245
RECQL	1058.3	0.705732	0.422248	1.67137	0.0946485	0.493339
ST3GAL5	384.295	0.705253	0.623128	1.1318	0.25772	0.718642
RGPD4-AS1	39.0178	0.704909	1.14296	0.616737	0.537408	NA
SCP2	3520.4	0.704878	0.309965	2.27406	0.0229626	0.232994
CENPM	1075.97	0.704084	0.507782	1.38659	0.165568	0.619041
BCL7C	597.066	0.703986	0.485158	1.45105	0.146767	0.589277
CASTOR2	67.0394	0.70377	1.18123	0.595794	0.551313	NA
BAIAP2	307.387	0.703368	0.753577	0.933373	0.350628	0.793621
TLCD1	95.0843	0.702921	0.918619	0.765193	0.444157	NA
C2orf69	381.348	0.702677	0.662053	1.06136	0.288526	0.747183
KIAA0040	477.788	0.702674	0.506519	1.38726	0.165363	0.619041
CARMIL1	309.872	0.702579	0.699907	1.00382	0.315467	0.771064
SCAMP3	503.864	0.702473	0.610032	1.15153	0.249513	0.71036
CMPK1	2131.71	0.70204	0.285167	2.46185	0.0138222	0.175311
AHCYL2	92.7939	0.701978	1.25102	0.561124	0.574713	NA
SLC66A3	949.56	0.701766	0.51802	1.35471	0.175511	0.628348
KMT2D	147.562	0.700598	0.760473	0.921267	0.356911	NA
CCDC6	751.908	0.700047	0.4762	1.47007	0.141543	0.581561
BST2	800.366	0.699068	0.493939	1.41529	0.156983	0.604871
TAF13	509.572	0.698776	0.580002	1.20478	0.228288	0.683121
TTC4	48.7504	0.698601	1.19958	0.582373	0.560316	NA
SYTL1	217.428	0.697419	0.668739	1.04289	0.297001	0.755406
CCDC92	262.773	0.696656	0.674507	1.03284	0.30168	0.760444
ZNF611	295.791	0.696001	0.738541	0.942399	0.345988	0.791395
GTF3C1	450.874	0.695574	0.600331	1.15865	0.246598	0.705229
FAM221A	176.423	0.695331	0.97024	0.716659	0.473585	0.860549
RNY4	100.771	0.694479	0.795989	0.872472	0.382951	NA
SLC27A5	90.4288	0.69295	1.38673	0.499701	0.617286	NA
PREPL	847.139	0.692284	0.409114	1.69215	0.0906167	0.48414
FAM136A	794.634	0.692001	0.44053	1.57084	0.11622	0.542932
CDKN2AIPNL	362.529	0.69185	0.739368	0.935732	0.349411	0.793245
PMS2P1	911.772	0.691507	0.325331	2.12555	0.0335408	0.293723
SLC24A1	354.548	0.69115	0.725901	0.952126	0.341033	0.786849
ZNF397	486.139	0.691074	0.54332	1.27195	0.203392	0.659315
MTBP	180.542	0.690774	1.24861	0.553234	0.580103	0.908724
BNIP1	522.523	0.690627	0.65729	1.05072	0.293388	0.751527
RRP36	314.976	0.690558	0.563676	1.2251	0.220539	0.673557
SMIM20	556.948	0.68999	0.527303	1.30853	0.190695	0.645855
LRRC37BP1	117.379	0.689579	0.904888	0.76206	0.446024	NA
ACACA	147.803	0.689397	0.980211	0.703314	0.48186	NA
DENND4B	134.636	0.688081	0.968981	0.710109	0.477637	NA
SYCE1L	151.368	0.687756	0.712149	0.965747	0.334171	0.782956
PTPRM	327.572	0.687289	0.71385	0.962791	0.335652	0.784464
ARPC5	3451.09	0.687279	0.305698	2.24823	0.0245616	0.244013
ODF2L	4223.6	0.687188	0.277112	2.47982	0.0131447	0.169849
UBE2Q2	777.049	0.687107	0.557988	1.2314	0.218173	0.672063
TMEM192	130.922	0.686976	0.927237	0.740885	0.458763	NA
IPO8	189.548	0.686717	0.780576	0.879757	0.378991	0.810065
PHC2	85.2193	0.686712	1.2449	0.551622	0.581208	NA
GTF2IP4	756.709	0.686608	0.469454	1.46257	0.143586	0.584325
MRPS27	258.814	0.686169	0.740263	0.926926	0.353965	0.795827
TET3	88.2453	0.686166	1.24858	0.549557	0.582623	NA
ZHX1	633.827	0.68584	0.555001	1.23575	0.216553	0.670946
CYTOR	4734.07	0.685709	0.33779	2.02999	0.0423579	0.326589
NIN	867.459	0.685334	0.548862	1.24864	0.211795	0.666146
ABRACL	17300.7	0.685198	0.267216	2.56421	0.0103411	0.150183
CBFB	815.415	0.685057	0.565633	1.21113	0.225844	0.679585
INAFM1	109.22	0.684224	0.840565	0.814005	0.415642	NA
SEC24D	304.573	0.68342	0.709423	0.963346	0.335374	0.784464
HCST	8941.2	0.683361	0.277197	2.46526	0.0136915	0.174843
NPHP1	60.057	0.683156	1.31595	0.519135	0.603667	NA
LINC01588	443.04	0.682695	0.718942	0.949583	0.342324	0.78713
BSDC1	228.485	0.68185	0.686178	0.993693	0.320372	0.772397
SLC25A14	361.18	0.68143	0.711988	0.957081	0.338526	0.785901
PGM2	300.914	0.681073	1.04374	0.652529	0.51406	0.883364
WDR13	157.217	0.681052	1.03655	0.657035	0.511158	0.881667
ENTPD3-AS1	215.029	0.680053	0.737486	0.922124	0.356464	0.7968
NAA10	602.576	0.6789	0.514905	1.3185	0.187338	0.644556
RIF1	1301.08	0.678258	0.364027	1.86321	0.0624328	0.404352
STK3	200.366	0.678087	0.967753	0.700682	0.483502	0.865911
TXNL4B	1031.28	0.677931	0.349835	1.93786	0.0526401	0.366826
DDX11L16	30.0649	0.677699	1.37436	0.493104	0.621939	NA
RN7SL2	1474.62	0.67767	0.416496	1.62707	0.103721	0.516796
PDZD11	759.54	0.677341	0.599264	1.13029	0.258354	0.718642
MIATNB	144.185	0.677167	1.02755	0.659011	0.509889	NA
DHX38	368.148	0.677149	0.51924	1.30412	0.192194	0.647951
GPR85	26.1031	0.676008	1.39935	0.483086	0.629035	NA
MAP9	708.848	0.675159	0.544427	1.24013	0.214929	0.66824
GIPC1	44.5095	0.673735	1.50987	0.446221	0.655438	NA
NUP133	382.362	0.672074	0.911355	0.737445	0.460851	0.857583
MLX	448.798	0.671156	0.543457	1.23498	0.21684	0.671001
TRAV10	165.034	0.671069	0.90464	0.741808	0.458204	0.856441
B4GALT5	106.996	0.670604	0.993484	0.675003	0.499674	NA
C12orf60	268.313	0.670565	0.723867	0.926365	0.354257	0.795827
LOC101929185	62.2403	0.670296	1.23469	0.542884	0.58721	NA
SLX1B	67.0432	0.6702	0.949326	0.705975	0.480204	NA
SLX1A	67.0432	0.6702	0.949326	0.705975	0.480204	NA
POP4	846.272	0.669978	0.602966	1.11114	0.266509	0.726669
ECI2	1200.18	0.669775	0.426901	1.56892	0.116666	0.54368
NMI	1038.47	0.669337	0.472885	1.41543	0.156941	0.604871
ZNF598	30.4482	0.669324	1.66511	0.401971	0.687705	NA
LIMS1	2425.32	0.66811	0.293649	2.2752	0.0228941	0.23292
VPS11	257.155	0.667599	0.810124	0.82407	0.4099	0.830715
PTPN22	12536	0.667483	0.290483	2.29783	0.0215712	0.223952
GSDMB	76.9376	0.667051	1.30296	0.511951	0.608685	NA
CHUK	473.933	0.666683	0.685143	0.973057	0.330525	0.780591
B3GALNT2	634.291	0.666358	0.453367	1.4698	0.141616	0.581561
TOE1	225.212	0.666189	0.921704	0.72278	0.469815	0.859735
NHLRC2	122.74	0.665928	1.15332	0.577401	0.563669	NA
PTBP1	781.603	0.665508	0.421003	1.58077	0.113931	0.539228
AHSA1	1564.54	0.665082	0.54913	1.21115	0.225836	0.679585
MAP4	332.905	0.664579	0.684371	0.971081	0.331508	0.780903
MIR155HG	2879.23	0.664293	0.435479	1.52543	0.127152	0.564843
MYO1G	90.8119	0.664105	1.16748	0.568836	0.569467	NA
ZNF749	266.452	0.664096	0.830774	0.79937	0.424076	0.843799
TRAF4	176.556	0.664027	1.05498	0.629424	0.529072	0.888705
ZNF652	1111.66	0.66357	0.543024	1.22199	0.221711	0.673572
MTDH	1757.44	0.663398	0.306289	2.16592	0.0303173	0.275315
SDR42E2	328.346	0.663184	0.564796	1.1742	0.240314	0.695913
GTPBP6	157.456	0.662654	1.03883	0.637882	0.52355	0.886959
SMYD2	491.604	0.661892	0.706947	0.936268	0.349135	0.793245
HDAC7	50.309	0.661778	1.17761	0.561966	0.574139	NA
FAF2	558.904	0.661728	0.540633	1.22399	0.220957	0.673572
STAG3L2	224.341	0.660928	0.799767	0.826402	0.408576	0.829801
TRAPPC8	536.167	0.659218	0.755872	0.872129	0.383138	0.8131
COG5	835.136	0.659102	0.407851	1.61603	0.106087	0.520517
PRKX	419.939	0.658622	0.486207	1.35461	0.175541	0.628348
PPM1A	1456.81	0.658486	0.347534	1.89474	0.0581272	0.390078
DYRK1B	67.104	0.658185	1.15766	0.568546	0.569664	NA
CTDP1	124.879	0.656737	1.09003	0.602496	0.546844	NA
BCLAF3	441.254	0.65615	0.8046	0.815498	0.414787	0.834021
COPS9	9633.69	0.656116	0.316389	2.07377	0.0381011	0.314034
CD52	38302.3	0.656114	0.324327	2.023	0.0430732	0.330098
KBTBD2	4162.23	0.655377	0.317622	2.06339	0.0390757	0.315625
MPZL3	7046.34	0.65519	0.258991	2.52978	0.0114134	0.158497
IBTK	563.152	0.655164	0.661782	0.99	0.322174	0.773909
APOL3	161.071	0.654865	0.874497	0.748847	0.453949	0.854411
CSPP1	1091.31	0.654466	0.430418	1.52054	0.128376	0.566222
RBFOX1	32.3297	0.654026	1.26321	0.51775	0.604633	NA
HIPK1-AS1	309.723	0.65386	0.867157	0.754028	0.450833	0.852733
NBR2	83.1159	0.653551	1.28024	0.510491	0.609708	NA
PDAP1	313.835	0.653485	0.66305	0.985574	0.324342	0.776424
EXOSC9	1476.63	0.653444	0.343696	1.90123	0.0572724	0.385361
SYNJ1	543.087	0.652925	0.514815	1.26827	0.204701	0.660252
SEC61B	10044	0.652806	0.272998	2.39125	0.0167913	0.19683
TRIM21	332.72	0.652631	0.984403	0.662971	0.507349	0.880762
PDCD5	3772.55	0.652373	0.310468	2.10126	0.0356182	0.304411
CRIM1	325.755	0.652004	0.661862	0.985106	0.324572	0.776424
RPS27L	4047.14	0.651767	0.392672	1.65983	0.0969493	0.499515
TNFAIP3	52740.6	0.651657	0.241659	2.6966	0.00700517	0.114398
STMP1	2532.89	0.651426	0.275833	2.36167	0.0181928	0.2042
TIMM50	596.977	0.651416	0.596256	1.09251	0.274609	0.734285
ZNF548	634.265	0.651185	0.523633	1.24359	0.21365	0.667445
KDM4C	989.194	0.650989	0.431583	1.50838	0.131458	0.570353
BLZF1	4066.97	0.649493	0.392926	1.65297	0.0983377	0.502923
VCPIP1	1113.84	0.649171	0.426659	1.52152	0.128129	0.566135
MINDY2	440.919	0.649012	0.522372	1.24243	0.214076	0.667757
NFKBIE	221.802	0.648789	1.17341	0.55291	0.580325	0.908735
CDC5L	3665.4	0.648525	0.336964	1.92462	0.0542774	0.372796
CD2BP2	227.183	0.648255	0.826202	0.78462	0.432677	0.846032
SAMD9L	589.053	0.647927	0.556944	1.16336	0.244683	0.70268
C6orf226	401.859	0.647517	0.598972	1.08105	0.279677	0.738813
ENO2	277.333	0.647463	0.755206	0.857333	0.391261	0.818894
GOLGA8CP	21.5454	0.647068	1.47771	0.437884	0.66147	NA
CARD17	279.188	0.646753	0.812299	0.796201	0.425915	0.843847
BFAR	427.041	0.646386	0.616726	1.04809	0.294596	0.752814
PARVG	514.015	0.646356	0.499119	1.29499	0.195323	0.651834
CLEC2B	20420.8	0.646185	0.314625	2.05383	0.0399921	0.3186
EEF1E1	411.836	0.645836	0.728901	0.886041	0.375596	0.808534
CEP70	557.596	0.645454	0.648403	0.995453	0.319516	0.771685
DHRS4L1	45.5986	0.64519	1.2294	0.524801	0.599722	NA
ZNF830	1076.61	0.644524	0.43891	1.46847	0.141978	0.581768
NRIP3	602.444	0.644469	0.562915	1.14488	0.252259	0.712601
KMT2E-AS1	4305.63	0.644002	0.292172	2.20419	0.0275111	0.258468
DHDDS	209.738	0.643943	0.799521	0.805411	0.420583	0.840502
TUG1	1028.43	0.64345	0.496204	1.29675	0.194718	0.651808
LOC101929057	46.1123	0.642864	1.19378	0.53851	0.590225	NA
NUP153	1065.99	0.6428	0.507102	1.2676	0.204942	0.660252
TAF1	254.236	0.642792	0.645983	0.99506	0.319707	0.771685
TSSC4	173.516	0.64278	1.01706	0.631996	0.527389	0.888705
SPOPL	282.244	0.642032	0.704754	0.911002	0.362295	0.79936
SLC1A5	366.007	0.642025	0.59068	1.08693	0.27707	0.736831
ACTA2	48.389	0.641906	1.41537	0.453525	0.650171	NA
PIN4	1032.08	0.640513	0.473278	1.35335	0.175943	0.629447
WASH2P	292.857	0.639912	0.62509	1.02371	0.305971	0.765265
SNORD81	232.83	0.63948	0.545263	1.17279	0.240879	0.697258
MCRIP2	160.838	0.639362	0.806261	0.792996	0.42778	0.844245
ANP32E	7772.44	0.639119	0.264039	2.42055	0.015497	0.18839
TMEM126B	1664.58	0.638193	0.424878	1.50206	0.133082	0.572376
TRIM52-AS1	366.045	0.638029	0.618466	1.03163	0.302245	0.76061
PIGB	392.089	0.63675	0.675316	0.942893	0.345736	0.791395
C12orf45	864.908	0.636405	0.421788	1.50883	0.131343	0.570353
MBD4	1246.01	0.636239	0.403871	1.57535	0.115175	0.540868
PPP3CB	366.631	0.635495	0.647645	0.98124	0.326475	0.776777
BEX5	1400.14	0.635307	0.427824	1.48497	0.137551	0.580245
CCDC127	610.679	0.635163	0.6453	0.98429	0.324973	0.776424
LYPLAL1	344.292	0.634528	0.675487	0.939364	0.347544	0.79252
H2BC5	290.61	0.634303	0.571703	1.1095	0.267216	0.726706
TMEM141	183.694	0.634089	0.74284	0.853601	0.393326	0.820283
FSD1L	290.931	0.633994	0.897925	0.706065	0.480148	0.864437
RNY3	82.4735	0.632052	0.913366	0.692003	0.488935	NA
CSRNP1	2122.73	0.631963	0.345475	1.82926	0.0673612	0.421321
CCDC97	197.13	0.631765	0.761312	0.829837	0.406631	0.828225
RNF14	598.996	0.63174	0.485334	1.30166	0.193033	0.648843
PEAK1	53.3513	0.631386	1.47697	0.427488	0.669024	NA
TRAV5	168.99	0.630816	1.01601	0.620874	0.534683	0.891045
YIPF4	352.615	0.630775	0.48577	1.2985	0.194114	0.651152
SLFN12L	268.827	0.628896	0.755472	0.832455	0.405152	0.827707
ZNF607	104.74	0.628794	1.23978	0.507181	0.612028	NA
GPD1L	368.136	0.628548	0.905011	0.69452	0.487356	0.86929
SIK3	1597.4	0.628106	0.354013	1.77425	0.0760226	0.447411
LOC644936	217.743	0.627917	0.583073	1.07691	0.28152	0.741078
METTL2B	350.996	0.627587	0.634917	0.988456	0.32293	0.774746
PDLIM2	198.738	0.627568	1.08399	0.578941	0.562629	0.902793
MAN2B1	99.4194	0.62704	0.991096	0.632673	0.526947	NA
ATXN1	897.973	0.626943	0.408713	1.53395	0.125043	0.562398
SERTAD1	2894.26	0.626103	0.30485	2.05381	0.0399945	0.3186
P4HB	489.989	0.626078	0.59177	1.05798	0.290067	0.748527
EIF3J-DT	232.632	0.626078	1.00542	0.6227	0.533482	0.890306
YIPF5	3417.41	0.625735	0.320882	1.95005	0.0511706	0.361567
CFLAR	4627.6	0.624512	0.336911	1.85364	0.0637904	0.408968
DPM2	599.415	0.624293	0.64938	0.961368	0.336367	0.784464
ZNF587B	139.117	0.624216	0.908985	0.686717	0.492261	NA
GLMN	1603.13	0.624159	0.442753	1.40972	0.158621	0.609343
KRI1	306.022	0.623317	0.655028	0.951588	0.341306	0.786849
SPAG4	231.511	0.622738	0.66244	0.940067	0.347183	0.79252
LDLRAD4	3158.35	0.622221	0.309035	2.01344	0.0440689	0.334361
FRMD4A	154.702	0.622182	0.896305	0.694164	0.487579	0.86929
RING1	100.357	0.621279	1.04893	0.592301	0.553649	NA
HINT2	1187.75	0.620915	0.380376	1.63237	0.102601	0.51402
MON1B	75.096	0.620557	1.03907	0.597222	0.550359	NA
PGAM4	493.359	0.620355	0.534873	1.15982	0.246124	0.704666
RNF38	938.546	0.620021	0.554379	1.11841	0.263393	0.723879
PLEKHG2	210.525	0.619645	0.723921	0.855957	0.392021	0.819597
DYRK4	130.559	0.619351	1.16557	0.53137	0.595163	NA
CHCHD4	250.175	0.619347	1.0284	0.602245	0.547011	0.895329
GSTP1	2770.06	0.619102	0.301138	2.05588	0.0397945	0.3186
DENND1B	730.121	0.618969	0.455812	1.35795	0.174481	0.627778
ABCA1	551.686	0.618887	0.557269	1.11057	0.266753	0.726706
CLIP4	542.851	0.618608	0.521117	1.18708	0.235195	0.690359
CCDC159	255.066	0.618523	0.990921	0.62419	0.532503	0.890015
STIP1	646.338	0.617048	0.503741	1.22493	0.220601	0.673557
MYADM	4083.93	0.616986	0.336835	1.83172	0.0669938	0.419607
OSGEPL1	174.444	0.616786	0.880336	0.700625	0.483537	0.865911
BCAP29	1164.31	0.616364	0.435385	1.41568	0.15687	0.604871
SESN1	1927.2	0.61609	0.324611	1.89794	0.0577046	0.387583
WDR61	1767.76	0.616063	0.339055	1.817	0.0692173	0.427552
RPL22L1	1664.6	0.61606	0.354238	1.73911	0.082015	0.459937
CMC1	1687.83	0.615857	0.33978	1.81252	0.0699065	0.429589
DNLZ	1166.01	0.615265	0.413785	1.48692	0.137037	0.5798
LINC00115	100.14	0.613869	0.947613	0.647805	0.517111	NA
MAP2K3	485.347	0.613752	0.48893	1.2553	0.209372	0.664069
TMOD3	1906.39	0.613493	0.332463	1.8453	0.0649945	0.412517
ABCG1	249.972	0.613062	0.652047	0.940211	0.347109	0.79252
GSAP	253.518	0.61286	0.889398	0.689072	0.490778	0.87079
IER2	2481.92	0.612843	0.372237	1.64638	0.0996862	0.505428
MPP5	288.766	0.612827	0.812582	0.754172	0.450746	0.852733
UBE2V2	3091.95	0.612736	0.3282	1.86696	0.0619073	0.403351
RHEB	2649.92	0.612199	0.27089	2.25996	0.023824	0.239815
LRRC59	213.443	0.61169	0.866335	0.706066	0.480147	0.864437
PPM1K	1480.86	0.611097	0.467019	1.30851	0.190701	0.645855
PAQR8	84.5621	0.610234	1.42253	0.428979	0.667938	NA
GRK2	129.816	0.610064	0.929955	0.656015	0.511814	NA
ARL14EP	2250.11	0.609976	0.414162	1.4728	0.140806	0.581561
CARD8-AS1	181.063	0.609171	0.946024	0.643928	0.519622	0.885318
PPP1R15A	4307.75	0.608333	0.368611	1.65034	0.0988737	0.503297
PSMB10	1558.18	0.607984	0.396537	1.53323	0.125219	0.562855
FTSJ3	304.633	0.607474	0.577647	1.05164	0.292967	0.751527
LIMK2	126.37	0.60743	0.834053	0.728286	0.466438	NA
ANKZF1	228.592	0.607424	0.878767	0.691223	0.489425	0.86981
ZHX3	49.2037	0.606595	1.23684	0.49044	0.623823	NA
GALNT1	1002.71	0.605868	0.475942	1.27299	0.203023	0.659188
TMEM160	1281.85	0.605865	0.317044	1.91098	0.0560073	0.381516
PIN4P1	354.886	0.605537	0.6006	1.00822	0.313349	0.770463
ZNF814	590.425	0.604897	0.668016	0.905514	0.365193	0.801214
NDUFB7	3101.1	0.604833	0.354943	1.70403	0.0883753	0.477314
LINC00476	235.535	0.604823	0.604552	1.00045	0.317093	0.771064
C2orf76	508.738	0.603985	0.56277	1.07324	0.283165	0.743065
LOC730268	555.119	0.603766	0.457453	1.31984	0.186888	0.644077
ATAD3B	73.2449	0.602685	1.1965	0.503707	0.614467	NA
CSTF3	798.455	0.602102	0.547539	1.09965	0.271484	0.731417
MRPL12	315.566	0.601515	0.724214	0.830577	0.406213	0.828225
ETHE1	442.358	0.599569	0.678539	0.883617	0.376903	0.80932
ZNF808	366.148	0.599468	0.647498	0.925822	0.354538	0.796116
IPO9	298.919	0.598419	0.850238	0.703825	0.481542	0.864481
SLC33A1	211.082	0.598364	0.97814	0.611737	0.540712	0.892391
ENDOV	104.405	0.597016	0.958286	0.623004	0.533282	NA
INO80D	3582.86	0.596683	0.251064	2.37661	0.0174725	0.200551
ZNF354A	352.756	0.596161	0.664033	0.897789	0.369298	0.804442
PRPF4	497.702	0.595787	0.538766	1.10584	0.268797	0.727694
MTERF1	577.517	0.595039	0.548922	1.08401	0.278359	0.737999
BTRC	351.795	0.594884	0.815542	0.729434	0.465736	0.857861
UBE2Q2P1	301.008	0.594768	0.662889	0.897235	0.369593	0.804442
WWP2	353.944	0.594755	0.61538	0.966484	0.333802	0.782605
HNRNPUL1	3013.07	0.594544	0.290678	2.04537	0.0408181	0.319924
CACUL1	798.041	0.59452	0.531328	1.11893	0.263169	0.723787
GCFC2	476.455	0.594468	0.579446	1.02592	0.304927	0.764327
RGS1	82762.7	0.594114	0.228524	2.59979	0.0093282	0.140569
SPTY2D1	2081.17	0.593628	0.354698	1.67361	0.0942066	0.492137
FRA10AC1	535.667	0.592937	0.48167	1.231	0.218322	0.672099
UBE2V1	285.644	0.592592	0.798964	0.7417	0.458269	0.856441
UBN1	238.354	0.592455	0.741526	0.798968	0.424309	0.843799
KLF13	329.582	0.592176	0.553092	1.07066	0.28432	0.743419
PLEKHA3	1086.78	0.591599	0.355674	1.66332	0.0962485	0.498266
RNF139-AS1	195.952	0.591354	0.813543	0.726888	0.467295	0.858816
NME6	309.4	0.591174	0.539723	1.09533	0.273373	0.732783
REXO4	152.902	0.590883	0.741114	0.79729	0.425282	0.843847
HSP90AA1	61118.6	0.590481	0.325541	1.81384	0.0697017	0.429508
CPEB4	679.463	0.58954	0.621502	0.948573	0.342838	0.787194
ATG10	278.186	0.588125	0.97988	0.600201	0.548372	0.895329
BRAT1	135.349	0.587601	0.766621	0.766482	0.443389	NA
ND2	84350.1	0.586987	0.198035	2.96406	0.00303609	0.0658253
DCUN1D5	360.17	0.586762	0.657089	0.892972	0.371872	0.805794
ALOX5AP	9262.24	0.586714	0.37465	1.56603	0.117341	0.544572
BCOR	401.991	0.586703	0.541736	1.08301	0.278806	0.738243
ZC3H18	124.251	0.586664	0.729707	0.803972	0.421413	NA
GTF2I	852.742	0.586017	0.455714	1.28593	0.198467	0.656095
LINC01138	568.498	0.585527	0.459868	1.27325	0.202929	0.659188
NDUFB2	10792	0.584271	0.325575	1.79458	0.07272	0.436829
SLC25A30	482.211	0.584265	0.555561	1.05167	0.292952	0.751527
TCTEX1D2	215.083	0.584216	0.709429	0.823502	0.410223	0.831149
TRAPPC5	949.227	0.58417	0.420144	1.3904	0.164407	0.618117
UBA7	147.821	0.584012	0.853416	0.684323	0.493772	NA
ARF6	2734.13	0.583499	0.367384	1.58825	0.112229	0.534916
ZNF542P	108.612	0.582681	1.16939	0.498278	0.618288	NA
MRPS9	1545.86	0.582563	0.374906	1.55389	0.12021	0.551137
POLR3GL	1658.8	0.582242	0.355197	1.63921	0.10117	0.509146
CNOT2-DT	1116.38	0.582186	0.386586	1.50597	0.132075	0.571215
SNX3	3200.55	0.581919	0.361388	1.61023	0.107347	0.523953
COX17	5786.78	0.581726	0.2882	2.01848	0.0435411	0.331571
TMEM165	357.488	0.581253	0.641698	0.905804	0.36504	0.801214
WDR12	684.661	0.58119	0.717042	0.810539	0.417631	0.836581
GLIPR1	9501.55	0.581101	0.288912	2.01134	0.0442893	0.335698
C4orf46	217.088	0.5806	0.956932	0.606731	0.544029	0.895329
LOC729218	129.047	0.580224	0.703346	0.824949	0.409401	NA
MMADHC-DT	35.0855	0.579817	1.55266	0.373434	0.708826	NA
ZFP36	11526	0.57973	0.361738	1.60263	0.109017	0.528083
LINC01000	84.3081	0.579016	1.14686	0.504873	0.613648	NA
HSPB11	3884.67	0.57856	0.308173	1.87739	0.060465	0.3977
PLB1	1236.97	0.578504	0.548606	1.0545	0.291655	0.750336
BAZ2B	1586.18	0.578386	0.428392	1.35013	0.176974	0.629922
OSBPL3	713.622	0.577562	0.575447	1.00367	0.315536	0.771064
URI1	685.88	0.577184	0.466678	1.23679	0.216164	0.670611
RASGRF2	414.602	0.576737	0.848402	0.679793	0.496636	0.872035
PMM2	714.015	0.576493	0.448811	1.28449	0.19897	0.656873
EID3	396.278	0.576489	0.732603	0.786906	0.431337	0.845879
SBNO2	64.5642	0.57646	1.16087	0.496575	0.619488	NA
CENPN	241.072	0.57611	0.756884	0.761161	0.446561	0.852449
FAM160B1	809.044	0.576022	0.552975	1.04168	0.297561	0.75582
EIF3B	194.702	0.575795	0.685369	0.840123	0.400839	0.823513
FAS	8439.82	0.575207	0.374883	1.53436	0.124941	0.562398
LINC00674	1132.22	0.574842	0.408057	1.40873	0.158915	0.609546
SNX10	310.249	0.573664	1.07055	0.53586	0.592055	0.915121
PIGV	157.508	0.572892	1.08254	0.529208	0.596661	0.917847
RHOT1	183.488	0.572587	0.818669	0.699412	0.484295	0.865911
PSMA1	9742.43	0.572398	0.250934	2.28107	0.0225444	0.230595
GALNT11	207.435	0.571326	0.825347	0.692225	0.488796	0.8693
TRAF1	1117.93	0.570759	0.459591	1.24188	0.214279	0.667757
ABI3	242.257	0.570136	0.879358	0.648354	0.516756	0.884074
ARPC3	10983.7	0.569476	0.326951	1.74178	0.0815471	0.459326
PRKAR1A	3707.03	0.569237	0.279754	2.03478	0.0418734	0.323838
GOLGA8EP	32.4318	0.568969	1.23662	0.4601	0.645444	NA
ND5	43844.7	0.568959	0.223736	2.54299	0.010991	0.155756
HTT	97.1862	0.568932	1.11604	0.509777	0.610207	NA
TMEM263	1991.01	0.56893	0.393493	1.44585	0.14822	0.590866
PUM3	2923.64	0.568508	0.301768	1.88392	0.0595753	0.395283
C1orf122	502.487	0.568128	0.589652	0.963498	0.335298	0.784464
MVP	113.794	0.568088	1.19167	0.476718	0.633563	NA
MTMR9	571.484	0.56798	0.549422	1.03378	0.301241	0.760046
TAF7	3660.46	0.567271	0.405426	1.3992	0.161753	0.614083
SLC7A1	263.564	0.567262	0.780455	0.726835	0.467327	0.858816
DPH3	7604.68	0.566652	0.276845	2.04682	0.0406758	0.319924
ABHD5	1524.14	0.56613	0.416685	1.35865	0.174256	0.627778
IL2RA	2360.82	0.564718	0.409834	1.37792	0.168228	0.621098
MSTO1	212.501	0.56442	0.710163	0.794775	0.426744	0.843847
AP4B1-AS1	86.8962	0.564335	1.05393	0.535456	0.592335	NA
MYO9A	332.426	0.564256	0.540904	1.04317	0.296868	0.755322
TPRKB	2129.96	0.563584	0.393447	1.43243	0.152022	0.596026
BORCS5	1430.71	0.562862	0.306674	1.83538	0.0664498	0.418265
NUBP1	430.972	0.56267	0.645186	0.872106	0.383151	0.8131
ZNF12	579.438	0.562086	0.728312	0.771765	0.440254	0.84884
NAAA	457.818	0.561982	0.585055	0.960562	0.336772	0.784464
HGSNAT	531.406	0.561813	0.499468	1.12482	0.260665	0.720894
LIMS4	900.837	0.561495	0.347426	1.61615	0.106061	0.520517
SMURF2	1101.08	0.561421	0.4958	1.13236	0.257485	0.718642
GPR174	220.462	0.561207	0.706577	0.794262	0.427043	0.843847
MGAT5	1212.91	0.561065	0.410473	1.36687	0.171665	0.62416
SLF1	1489.47	0.560317	0.379674	1.47578	0.140002	0.581558
ND6	12519.8	0.560283	0.234097	2.39338	0.016694	0.196401
CUL4A	801.82	0.560089	0.394332	1.42035	0.155506	0.603025
WARS2	727.012	0.56008	0.69085	0.810711	0.417532	0.836581
TUBB4B	2957.31	0.559802	0.442916	1.2639	0.206266	0.660641
TRIP12	1427.08	0.559337	0.415605	1.34584	0.178355	0.633059
NTPCR	358.671	0.559228	0.708189	0.789659	0.429727	0.845205
STX8	3914.27	0.559157	0.363211	1.53948	0.123687	0.561173
ATP6	108012	0.559105	0.26196	2.13431	0.032817	0.289414
EIF2A	3567.58	0.558887	0.30909	1.80817	0.0705801	0.431422
ZNF585A	954.699	0.558624	0.439221	1.27185	0.203426	0.659315
ZNF568	304.425	0.558432	1.06088	0.526387	0.59862	0.918168
ZC3H13	2023.33	0.5575	0.396319	1.40669	0.159518	0.611105
NSMAF	681.918	0.556759	0.561509	0.991541	0.321422	0.773567
CLTC	1457.14	0.556744	0.377665	1.47417	0.140435	0.581561
SLC25A51	358.678	0.556741	0.639564	0.870501	0.384027	0.813598
SDHD	6342	0.556102	0.247616	2.24582	0.0247152	0.245219
LAX1	1135.48	0.555837	0.384607	1.44521	0.1484	0.590866
ZFP36L1	8518.25	0.555333	0.308631	1.79934	0.0719649	0.435493
TRK-TTT3-5	30.9389	0.55487	1.28593	0.431495	0.666109	NA
AGO3	655.521	0.55484	0.486292	1.14096	0.253886	0.714605
LANCL1	147.012	0.55476	0.968511	0.572796	0.566783	NA
ZFYVE26	158.701	0.554682	0.928062	0.597678	0.550055	0.895958
SEC63	672.526	0.554604	0.491755	1.12781	0.259402	0.719408
ZNF350	1167.83	0.553863	0.583979	0.948431	0.34291	0.787194
STX10	183.55	0.553728	0.705386	0.785	0.432453	0.846032
FUBP1	877.069	0.553715	0.462442	1.19737	0.231162	0.686093
LOC729737	38.8249	0.553634	1.36186	0.406529	0.684354	NA
SCAF4	580.977	0.553554	0.467095	1.1851	0.235979	0.690359
MKKS	1698.73	0.553022	0.352763	1.56769	0.116954	0.544024
NRDE2	615.658	0.552879	0.436333	1.2671	0.205118	0.660252
ZNF778	92.4299	0.551818	0.892511	0.618276	0.536393	NA
CRNKL1	2312.06	0.551793	0.328535	1.67956	0.0930439	0.48967
MFNG	278.474	0.551465	1.06156	0.519487	0.603421	0.918408
SNORD50B	172.583	0.550949	0.651491	0.845674	0.397734	0.822469
WAPL	1296.94	0.550616	0.496032	1.11004	0.266982	0.726706
LOC101929431	244.26	0.550495	0.602103	0.914287	0.360566	0.797737
PLXNC1	190.421	0.550391	0.879836	0.625561	0.531603	0.890015
KDM6B	885.989	0.550335	0.374492	1.46955	0.141684	0.581561
ELMOD2	903.279	0.549421	0.428728	1.28151	0.200013	0.657596
ENDOD1	133.909	0.549281	0.860154	0.638584	0.523094	NA
DPM3	1103.54	0.549053	0.320765	1.7117	0.0869523	0.473612
TRBV9	337.035	0.54881	0.720848	0.761339	0.446455	0.852449
FLII	199.732	0.54851	0.967926	0.566686	0.570927	0.905557
PCBP2	1469.29	0.548146	0.348189	1.57428	0.115423	0.540868
ZC3H6	490.253	0.547352	0.507543	1.07843	0.28084	0.740706
NDUFB3	3463.26	0.547235	0.39352	1.39062	0.164342	0.618117
LINC00265	144.67	0.546975	0.686205	0.797102	0.425392	NA
POLR2L	7029.25	0.546848	0.260192	2.10171	0.0355791	0.304411
VWA8	271.245	0.545392	0.728893	0.748247	0.454311	0.854516
C2orf74	581.643	0.545147	0.489674	1.11329	0.265586	0.726238
TRNS1	260.906	0.544526	0.57221	0.951619	0.34129	0.786849
RAB30-DT	380.772	0.544494	0.632267	0.861178	0.38914	0.817602
LOC101927151	132.965	0.544236	1.00984	0.538933	0.589933	NA
ND1	63229.5	0.543525	0.191326	2.84084	0.00449948	0.0853826
RELCH	698.52	0.543438	0.559745	0.970867	0.331614	0.780903
SYNE2	9194.71	0.543272	0.227721	2.38569	0.0170471	0.198054
PRMT2	1839.51	0.542987	0.287037	1.8917	0.0585314	0.391409
YTHDF3-AS1	77.4688	0.542845	1.39464	0.389238	0.6971	NA
DYNC1LI2	802.519	0.542467	0.453025	1.19743	0.231138	0.686093
NFIL3	685.054	0.542287	1.17718	0.460666	0.645039	0.926882
REXO2	2025.56	0.542259	0.356027	1.52308	0.127737	0.565493
PPIB	3122.85	0.542036	0.293823	1.84477	0.0650705	0.412547
SESN2	159.653	0.541642	0.805645	0.672309	0.501387	0.87523
CTSB	1105.67	0.541615	0.551882	0.981397	0.326397	0.776777
NLRP3	965.194	0.541198	0.440697	1.22805	0.219428	0.673455
MAN1A2	1011.16	0.541141	0.457944	1.18167	0.237335	0.691999
SLA2	156.563	0.541	1.08005	0.500903	0.61644	0.920479
ATP6V1E2	124.45	0.540391	0.745947	0.724436	0.468798	NA
TMEM106B	579.308	0.54032	0.622104	0.868537	0.3851	0.814912
DNAJB9	10422	0.53997	0.2552	2.11588	0.0343554	0.298453
EPG5	572.119	0.539501	0.548455	0.983674	0.325276	0.776458
AIMP2	203.717	0.539313	0.766019	0.704047	0.481404	0.864437
DAXX	198.048	0.538829	0.798544	0.674764	0.499826	0.873404
SDHAP1	393.73	0.53876	0.675027	0.79813	0.424795	0.843847
NOMO2	290.392	0.538669	0.715341	0.753024	0.451435	0.852885
TXNIP	6731.34	0.538386	0.261519	2.05869	0.0395244	0.317034
WASHC3	2720.14	0.538269	0.352996	1.52486	0.127294	0.564843
COPS2	3653.7	0.538264	0.40894	1.31624	0.188093	0.644556
HSD17B12	287.166	0.538221	0.676468	0.795633	0.426245	0.843847
GSTM2P1	46.8064	0.537292	1.07782	0.498499	0.618133	NA
NAGK	427.568	0.537064	0.686701	0.782093	0.43416	0.846084
LLPH	6090.86	0.536097	0.228869	2.34238	0.0191614	0.210416
LINC02256	237.982	0.535973	0.713272	0.751428	0.452395	0.853843
CLSPN	202.189	0.53581	0.963135	0.556318	0.577993	0.908487
GOLGA8A	5133.14	0.535565	0.350397	1.52845	0.1264	0.564843
NEDD4	141.377	0.535005	1.09549	0.48837	0.625288	NA
TXNL1	3424.48	0.534295	0.292834	1.82457	0.0680665	0.423537
SLC15A4	101.884	0.533979	1.26772	0.421211	0.673601	NA
TEFM	266.868	0.533676	0.988344	0.53997	0.589217	0.912855
CKS2	26763.1	0.533435	0.241409	2.20967	0.027128	0.256211
WDR20	721.618	0.532881	0.483857	1.10132	0.270757	0.730725
GPATCH11	877.032	0.532139	0.59821	0.889553	0.373706	0.808058
CYB5D2	318.59	0.532118	0.572941	0.928749	0.353019	0.795309
MIB1	308.541	0.532092	0.652554	0.815399	0.414844	0.834021
SPDYE6	152.518	0.531693	0.726906	0.731446	0.464506	0.857583
FKBP2	1836.39	0.531247	0.294509	1.80384	0.0712565	0.433463
MIS18BP1	1739.86	0.530458	0.309606	1.71333	0.086651	0.473037
ZNF227	218.521	0.530339	1.1804	0.449289	0.653223	0.929053
ODR4	1306.76	0.529709	0.386703	1.36981	0.170747	0.622881
CCDC14	629.697	0.529588	0.473436	1.1186	0.263309	0.723879
FOSL1	315.957	0.529461	0.992177	0.533636	0.593593	0.916091
ST20	120.411	0.529431	0.931219	0.568535	0.569672	NA
PHF1	457.86	0.528854	0.54219	0.975404	0.32936	0.779894
CEP44	468.806	0.528779	0.609058	0.868192	0.38529	0.814912
GSS	251.391	0.528227	0.705966	0.748233	0.454319	0.854516
ANXA6	227.183	0.52819	0.859609	0.614454	0.538916	0.891842
IFT20	894.351	0.526866	0.36678	1.43646	0.15087	0.594143
GOLGA8DP	32.6573	0.526739	1.24865	0.421847	0.673137	NA
RAD52	379.881	0.526466	0.546512	0.96332	0.335387	0.784464
SRGAP2	245.517	0.526126	0.697263	0.754558	0.450514	0.852733
TUBB4A	70.3921	0.526035	0.961462	0.547121	0.584296	NA
CYTB	157448	0.525079	0.267204	1.96508	0.0494047	0.354819
KDELR2	1750.15	0.525033	0.357379	1.46912	0.1418	0.581724
NORAD	1527.46	0.524377	0.351686	1.49104	0.135951	0.577984
CAP1	2306.53	0.524353	0.298924	1.75414	0.0794072	0.457102
KDM3B	415.433	0.524239	0.762874	0.687189	0.491963	0.870837
LRIF1	948.086	0.524072	0.516726	1.01422	0.31048	0.767376
PIP4K2C	181.3	0.523998	0.770058	0.680466	0.496209	0.872035
PIP4K2A	4615.09	0.523985	0.441161	1.18774	0.234935	0.690359
SNX5	1699.81	0.523781	0.289075	1.81192	0.0699987	0.429589
RBM12	1000.56	0.523612	0.381045	1.37415	0.169396	0.622155
PSTK	192.914	0.523492	1.00957	0.518531	0.604088	0.918408
CARD11	190.804	0.523466	0.810559	0.645808	0.518404	0.884937
ATAD3A	35.1342	0.523441	1.34569	0.388978	0.697293	NA
HIRIP3	323.451	0.523348	0.722379	0.724478	0.468772	0.859101
TMEM181	794.657	0.522464	0.58045	0.900103	0.368065	0.803033
CEP41	98.3276	0.522295	1.19092	0.438565	0.660976	NA
SSR4	13168.5	0.521609	0.257498	2.02568	0.0427978	0.32865
ZNF25	360.275	0.521385	0.795326	0.655561	0.512107	0.882266
APOO	510.664	0.521095	0.505115	1.03164	0.302242	0.76061
USP12-AS1	28.4001	0.520906	1.3855	0.375969	0.70694	NA
H2AC6	271.574	0.519982	0.626673	0.829749	0.406681	0.828225
PLAAT3	515.403	0.519354	0.604059	0.859773	0.389914	0.818283
INTS7	177.279	0.519035	1.01629	0.510716	0.60955	0.918833
ASAH1	1133.17	0.518873	0.3417	1.5185	0.128887	0.566222
TUBB3	387.842	0.518628	0.528757	0.980843	0.32667	0.776777
CSRP1	179.941	0.518279	0.68436	0.757319	0.448859	0.852733
LY6E	1840.1	0.517906	0.360078	1.43832	0.150344	0.594038
TRAF6	404.814	0.51779	0.793764	0.652322	0.514193	0.883364
FAM53C	964.028	0.51712	0.576165	0.897521	0.369441	0.804442
COA3	1553.31	0.516605	0.351074	1.4715	0.141156	0.581561
RAB11B-AS1	81.1091	0.515918	1.31893	0.391164	0.695676	NA
RASD1	329.544	0.515906	0.913297	0.564884	0.572153	0.905557
CEP290	799.232	0.515611	0.504361	1.0223	0.306637	0.765609
MGAT4A	11010.8	0.515569	0.299591	1.72091	0.0852672	0.472259
EXOSC3	1001.88	0.515415	0.455928	1.13047	0.258277	0.718642
TMEM234	118.815	0.515263	1.01406	0.508117	0.611371	NA
A1BG	927.265	0.515136	0.379759	1.35648	0.174946	0.627778
UBAP1	567.328	0.515108	0.554106	0.92962	0.352568	0.795309
CD53	19128.4	0.514818	0.238821	2.15567	0.0311098	0.280504
WIPF2	430.766	0.514566	0.696747	0.738526	0.460195	0.857583
EAF2	1105.79	0.514453	0.338633	1.51921	0.12871	0.566222
ARID1B	1224.23	0.51439	0.295441	1.74109	0.0816672	0.459326
RABIF	4330.5	0.514321	0.303982	1.69194	0.0906569	0.48414
BOLA2B	3454.62	0.514211	0.265328	1.93802	0.0526207	0.366826
SURF1	1292.68	0.514109	0.38866	1.32277	0.185911	0.644077
FAM122B	589.851	0.513939	0.54774	0.93829	0.348096	0.79252
TAB2	2479.63	0.513877	0.321222	1.59975	0.109653	0.529817
AKNA	949.411	0.513434	0.402982	1.27409	0.202633	0.659188
TP53INP2	424.907	0.513226	0.708014	0.724881	0.468525	0.859101
CERS5	489.85	0.512155	0.586093	0.873846	0.382202	0.81222
SMIM7	1690.34	0.512005	0.350375	1.46131	0.143931	0.58473
IL7R	36040.9	0.511971	0.219296	2.33461	0.019564	0.212848
PCBD1	193.808	0.510733	0.920605	0.55478	0.579045	0.908487
HMGN4	1375.06	0.510519	0.402837	1.26731	0.205044	0.660252
IER5L	190.171	0.510247	0.670034	0.761524	0.446344	0.852449
ZNF280C	437.475	0.509129	0.604657	0.842013	0.399781	0.823513
MAD2L1	268.08	0.508948	0.735786	0.691707	0.489121	0.869473
PSMA4	5153.45	0.50809	0.303741	1.67277	0.0943723	0.492574
ERO1A	3278.34	0.508051	0.401845	1.2643	0.206124	0.660641
SNORA31	34.1125	0.507979	1.3376	0.379768	0.704118	NA
ZGPAT	75.4059	0.507053	1.24919	0.405906	0.684812	NA
MFHAS1	233.702	0.506641	1.211	0.418367	0.675679	0.936063
KIAA1328	647.254	0.506631	0.442625	1.14461	0.252372	0.712601
EEA1	750.483	0.506589	0.465438	1.08841	0.276413	0.736262
ARSB	108.48	0.505712	0.968396	0.522216	0.60152	NA
DMAC2L	979.937	0.505215	0.384339	1.3145	0.188677	0.644556
PLAAT4	2678.68	0.504539	0.41128	1.22675	0.219915	0.673455
TMEM258	5731.52	0.504441	0.319971	1.57652	0.114905	0.540868
TRAV13-2	368.116	0.504435	0.962462	0.524108	0.600203	0.918408
ACBD5	409.917	0.503754	0.519831	0.969073	0.332509	0.781366
ZNF124	483.602	0.503605	0.655857	0.767857	0.442572	0.849212
AGFG1	1216.14	0.503118	0.362117	1.38938	0.164718	0.618117
PLP2	1191.77	0.502856	0.65198	0.771275	0.440544	0.84884
DAD1	11097.4	0.50283	0.264334	1.90225	0.0571382	0.384798
CNOT2	4093.2	0.502376	0.292726	1.7162	0.086126	0.473037
DHFR2	93.1373	0.502234	1.04392	0.481105	0.630442	NA
BAG3	528.783	0.502228	0.596592	0.841829	0.399883	0.823513
DDX58	1212.68	0.501779	0.447605	1.12103	0.262275	0.723157
COPZ1	473.368	0.501734	0.590445	0.849755	0.395461	0.821755
NIP7	1936.14	0.50172	0.396545	1.26523	0.205789	0.660252
SMC3	3792.8	0.501574	0.321739	1.55895	0.119009	0.547886
DDX43	127.953	0.501334	1.25315	0.400058	0.689114	NA
TBC1D32	695.2	0.501331	0.500715	1.00123	0.316716	0.771064
PMVK	275.638	0.50122	0.943201	0.531404	0.595139	0.917546
HMGN3	3880.27	0.501196	0.308531	1.62446	0.104278	0.51829
AGA	573.894	0.500521	0.595257	0.840848	0.400433	0.823513
ZKSCAN8	503.301	0.499921	0.488376	1.02364	0.306005	0.765265
RAD23A	778.963	0.49955	0.400325	1.24786	0.212082	0.666146
C1RL-AS1	107.238	0.497986	1.42813	0.348698	0.727316	NA
ZNF461	270.548	0.497625	1.0334	0.481541	0.630132	0.92396
MALT1	2506.01	0.497445	0.293998	1.692	0.0906457	0.48414
ND4	206167	0.496839	0.233144	2.13104	0.0330858	0.291416
DTHD1	620.573	0.496742	0.629491	0.789117	0.430044	0.845205
LPIN1	2759.91	0.496419	0.342324	1.45014	0.147018	0.589468
PRR34-AS1	383.83	0.496384	0.6893	0.720128	0.471446	0.860346
SLC6A6	269.007	0.496307	0.86464	0.574004	0.565965	0.903717
ALG5	2844.18	0.496129	0.38032	1.3045	0.192062	0.647951
SLC25A11	333.48	0.496078	0.631488	0.785571	0.432119	0.846032
COX1	230084	0.496053	0.263903	1.87968	0.060152	0.397644
RANBP3	193.067	0.496025	0.815828	0.608002	0.543186	0.894923
RPS6KA3	1791.74	0.495278	0.358137	1.38293	0.166687	0.619234
GNB5	327.19	0.495113	0.720829	0.686865	0.492168	0.870837
ROCK1	1892.05	0.494891	0.366212	1.35138	0.176575	0.629922
SLC7A5P1	258.567	0.494737	0.734498	0.673571	0.500584	0.874127
PTPN1	3215.79	0.49445	0.321403	1.53841	0.123948	0.561173
UBE2L6	1588.64	0.494379	0.333242	1.48354	0.13793	0.580879
STARD3NL	1003.42	0.493982	0.456901	1.08116	0.279627	0.738813
PSMD5	815.22	0.493241	0.537123	0.918302	0.358461	0.797497
MLST8	144.973	0.49313	1.29851	0.379768	0.704118	NA
NOMO3	291.957	0.493116	0.720482	0.684424	0.493707	0.872035
EZH2	1158.37	0.492771	0.34354	1.43439	0.151461	0.594912
COX3	81993.8	0.492629	0.252695	1.9495	0.0512354	0.36169
LRCH1	196.585	0.492221	0.892545	0.55148	0.581305	0.909165
SUDS3	741.402	0.492019	0.514366	0.956555	0.338792	0.785915
GPN1	3690.9	0.49186	0.366735	1.34119	0.179859	0.634913
PSMD14	3544.2	0.491526	0.300371	1.6364	0.101756	0.511131
OXNAD1	5128.36	0.491123	0.336412	1.45988	0.144322	0.58513
ATP5F1EP2	8405.87	0.490963	0.303125	1.61967	0.105303	0.519537
BOLA2	7380.39	0.490429	0.194414	2.5226	0.0116492	0.15973
TRH-GTG1-5	68.643	0.490402	1.13571	0.431802	0.665885	NA
COPS6	1803.28	0.489946	0.399714	1.22574	0.220296	0.673557
COX2	269566	0.489325	0.285342	1.71487	0.0863688	0.473037
CHCHD5	534.261	0.488777	0.507721	0.962689	0.335703	0.784464
RASGEF1B	12742	0.488719	0.340109	1.43695	0.150732	0.594143
VPS8	562.104	0.488506	0.512418	0.953334	0.340421	0.786849
MEPCE	313.401	0.488391	0.641712	0.761076	0.446612	0.852449
TBC1D23	2710.36	0.48827	0.273426	1.78575	0.0741401	0.440786
NUDT19	354.668	0.487831	0.906891	0.537915	0.590636	0.914158
MEAF6	2285.19	0.487604	0.378088	1.28966	0.19717	0.654366
AP1S2	895.205	0.487559	0.413678	1.17859	0.23856	0.693711
FBXO45	369.689	0.487505	0.794748	0.613408	0.539606	0.891842
ALDH16A1	60.0473	0.487496	1.11813	0.435994	0.662841	NA
ARRB2	381.95	0.487145	0.5324	0.915	0.360192	0.797737
ATF5	1034.7	0.486759	0.439168	1.10837	0.267704	0.726706
KLHL32	63.8298	0.486448	1.15536	0.421035	0.673729	NA
ATP2B1-AS1	2220.05	0.486391	0.308981	1.57418	0.115446	0.540868
ZNF83	1233.31	0.486367	0.442846	1.09828	0.272084	0.731417
CHST11	436.428	0.486042	0.585625	0.829955	0.406564	0.828225
PDE5A	71.4326	0.486009	1.17595	0.413289	0.679395	NA
OPTN	1179.43	0.485988	0.490874	0.990048	0.322151	0.773909
MPLKIP	920.768	0.485719	0.371362	1.30794	0.190894	0.646219
GCH1	1212.31	0.484983	0.33442	1.45022	0.146997	0.589468
HCG27	60.929	0.484573	1.2678	0.382216	0.702301	NA
KLHL8	284.551	0.484206	0.849205	0.570187	0.568551	0.905161
[truncated: 6,822 more rows]

## Sheet: Supp_Table_2CD161hi_vs_CD161int
Supplemental Table 2: CD161hi_vs_CD161int
	baseMean	log2FoldChange	lfcSE	stat	pvalue	padj
KLRB1	11624	10.6001	0.871194	12.1674	4.64e-34	1.77e-30
FASLG	326.295	4.47447	0.984158	4.5465	5.45e-06	0.00047712
IGKC	2776.71	4.46451	0.988653	4.51575	6.31e-06	0.0005456
IGHA2	225.879	4.18718	1.08968	3.84257	0.00012175	0.00631741
CCL20	40994.7	4.00773	0.353565	11.3352	8.78e-30	2.23e-26
CEBPD	1000.63	3.81939	1.21063	3.15488	0.00160566	0.0407303
XPNPEP1	181.604	3.79128	0.858913	4.41404	1.01e-05	0.00083022
IL12RB2	473.047	3.79105	0.690495	5.49033	4.01e-08	7.83e-06
TRBV5-5	168.538	3.61748	0.883873	4.09277	4.26e-05	0.00265887
IL22	2221.42	3.57636	0.757386	4.72198	2.34e-06	0.00025582
CA2	863.217	3.55045	1.0609	3.34663	0.00081802	0.0251012
GFPT2	1220.6	3.39637	1.05923	3.20644	0.00134386	0.0355097
SLC4A10	656.415	3.30122	1.28514	2.56876	0.0102064	0.149655
IGHV1-45	79.7936	3.29071	1.09884	2.99473	0.00274691	NA
ZGRF1	361.455	3.26614	0.77162	4.23283	2.31e-05	0.00162605
CD274	173.532	3.19112	0.966985	3.30007	0.0009666	0.0280758
ZNF208	144.664	3.17894	1.25621	2.53058	0.0113875	NA
HSPA6	536.888	3.15381	0.863975	3.65035	0.00026189	0.0102203
KIAA0319L	261.089	3.1331	0.852637	3.6746	0.00023822	0.00969437
NIFK-AS1	183.124	3.07981	0.873423	3.52614	0.00042166	0.0151361
MYBL1	1203.4	3.07456	0.384164	8.00324	1.21e-15	1.15e-12
CTSD	143.387	3.06914	1.11495	2.75272	0.00591033	NA
DSE	312.061	3.0334	0.795586	3.81278	0.00013741	0.00683468
BLMH	292.801	3.02544	0.748602	4.04145	5.31e-05	0.00318317
RNVU1-6	280.715	3.01794	0.742828	4.06277	4.85e-05	0.00300028
IFT122	148.202	3.01543	1.1018	2.73682	0.00620362	NA
HSPA7	226.031	2.99517	0.996182	3.00665	0.00264145	0.060184
IL23R	1045.95	2.93897	0.557643	5.27035	1.36e-07	2.36e-05
DOCK5	438.316	2.9332	1.42905	2.05256	0.0401154	0.3186
PLCB1	195.834	2.91943	0.682681	4.27641	1.9e-05	0.00141701
LOC100132057	55.2109	2.91841	1.31132	2.22556	0.0260439	NA
IGSF22	125.394	2.91557	0.968459	3.01053	0.00260792	NA
PRKAB2	221.184	2.91368	0.999806	2.91425	0.0035655	0.0727438
HOPX	3343.63	2.86096	0.850583	3.36353	0.00076951	0.0242988
IFI44L	556.511	2.83542	0.552914	5.12814	2.93e-07	4.47e-05
TNFSF14	494.09	2.81435	0.721775	3.89921	9.65e-05	0.00533436
FURIN	216.38	2.77238	0.779876	3.5549	0.00037812	0.0137679
COMTD1	140.401	2.76141	1.16861	2.36299	0.018128	NA
SLC26A2	196.88	2.75136	1.06646	2.57991	0.00988256	0.146887
PELO	1600.1	2.74007	0.414717	6.60707	3.92e-11	1.66e-08
IL4I1	671.615	2.73523	0.468411	5.83938	5.24e-09	1.37e-06
IGHA1	524.287	2.7338	0.740537	3.69164	0.00022281	0.00931649
EFNB2	286.928	2.72844	0.804511	3.39143	0.00069529	0.02242
CYTH3	398.217	2.71437	0.690922	3.92862	8.54e-05	0.00484381
LOC105371934	56.8582	2.67419	0.98537	2.7139	0.00664965	NA
ASB1	84.7828	2.66957	1.36771	1.95185	0.0509561	NA
JCHAIN	2235.74	2.63977	0.549082	4.8076	1.53e-06	0.00017884
MSH3	1072.26	2.60068	0.472737	5.50133	3.77e-08	7.55e-06
SLC49A4	83.1352	2.58363	1.28152	2.01607	0.0437929	NA
H2BC11	92.6319	2.57717	0.991378	2.59959	0.00933362	NA
MKNK1	859.44	2.55939	0.524563	4.87909	1.07e-06	0.00013296
GALC	583.715	2.5326	0.595932	4.24982	2.14e-05	0.00153595
RNVU1-14	1813.33	2.50808	0.510134	4.9165	8.81e-07	0.00011174
FSIP1	284.759	2.50417	0.972918	2.57387	0.0100568	0.148262
SERPINE1	351.526	2.48373	0.822945	3.01809	0.0025437	0.0587608
CC2D1B	89.5901	2.46026	1.18343	2.07893	0.0376237	NA
CYB5D1	270.716	2.45846	0.865633	2.84007	0.00451036	0.0853826
NEO1	149.701	2.45264	0.890869	2.75308	0.00590368	0.101187
UEVLD	269.518	2.4321	0.782599	3.10772	0.00188536	0.0462858
ZSCAN12P1	199.742	2.42422	1.25004	1.93931	0.0524638	0.366284
DHX33	135.854	2.39521	0.864246	2.77144	0.00558086	NA
ASB6	107.012	2.38942	0.956973	2.49686	0.01253	NA
MXRA7	239.98	2.35884	0.927212	2.54402	0.0109585	0.155712
IL2	6556.91	2.35593	0.405089	5.81584	6.03e-09	1.48e-06
NEK8	200.55	2.34508	0.699105	3.3544	0.00079537	0.0248065
DPY19L2P2	60.7039	2.33772	1.15386	2.02601	0.0427636	NA
PRKCD	90.1364	2.3275	1.23877	1.87888	0.0602609	NA
TLE1	144.295	2.32667	0.835269	2.78553	0.00534398	NA
RFX2	77.0365	2.30409	0.982751	2.34453	0.019051	NA
ANKRD46	140.165	2.29847	0.9514	2.41589	0.0156969	NA
FAM8A1	252.892	2.2872	0.834895	2.73951	0.00615316	0.102913
SPON1	154.366	2.28007	1.16179	1.96255	0.0496982	0.354819
ANKRD28	23175	2.27722	0.344166	6.61662	3.68e-11	1.65e-08
HLA-F-AS1	86.5085	2.26759	1.22018	1.85841	0.0631115	NA
ZNF580	93.8449	2.26613	1.14482	1.97947	0.047763	NA
XCL1	1350.43	2.25961	0.989139	2.28442	0.0223469	0.229484
LOC105369889	55.8572	2.25707	1.25785	1.79438	0.072752	NA
TMED8	138.491	2.25097	0.996907	2.25795	0.0239487	NA
ITGA1	722.8	2.2448	0.503812	4.45562	8.37e-06	0.00069954
GOLGA8N	126.104	2.23638	0.756903	2.95464	0.00313029	NA
MAVS	114.599	2.22517	1.10819	2.00793	0.0446513	NA
IFNGR1	18687.2	2.22261	0.375483	5.91934	3.23e-09	9.11e-07
GZMB	1343.39	2.222	1.3929	1.59524	0.11066	0.530104
KLC2	40.0373	2.21833	1.29594	1.71176	0.0869412	NA
LINC00943	118.092	2.21547	1.38086	1.60442	0.108623	NA
ERICH6-AS1	202.097	2.20653	0.870094	2.53597	0.0112137	0.157738
GATC	171.925	2.19769	0.955848	2.2992	0.0214935	0.223451
GINS4	57.2976	2.18636	1.38303	1.58085	0.113913	NA
UNC45A	119.525	2.18497	0.804903	2.71458	0.00663602	NA
ZNF615	325.308	2.18221	1.02149	2.13631	0.0326542	0.289017
ADAM8	201.471	2.17973	0.720198	3.02658	0.00247341	0.0575615
LRRN3	984.777	2.15678	1.00789	2.13989	0.0323636	0.287048
IL18RAP	1690.78	2.14916	0.588463	3.65216	0.00026005	0.0102008
RNVU1-19	725.985	2.14668	0.445209	4.82173	1.42e-06	0.00016922
MMUT	306.601	2.14581	1.04426	2.05485	0.0398932	0.3186
WEE1	903.441	2.13737	0.576957	3.70455	0.00021177	0.00926662
SNTB2	548.46	2.13501	0.699611	3.05171	0.00227539	0.0542812
AQP3	229.855	2.1232	0.708287	2.99765	0.0027207	0.0614378
ADAM19	487.01	2.1202	0.579347	3.65964	0.00025257	0.0100579
DCAF4	239.571	2.10785	0.677217	3.11252	0.00185496	0.0459814
RNVU1-8	141.259	2.1072	0.844406	2.49548	0.0125786	NA
CPQ	93.9563	2.10693	1.08756	1.9373	0.0527093	NA
FAM72A	39.3797	2.09781	1.4609	1.43597	0.15101	NA
RNU5A-1	435.263	2.09746	0.57174	3.66856	0.00024392	0.0098214
GPR65	13303.1	2.09265	0.355189	5.89165	3.82e-09	1.04e-06
CLIC5	142.265	2.08325	0.893155	2.33246	0.0196766	NA
AUTS2	361.592	2.08196	0.704049	2.95713	0.00310518	0.0663775
EGR1	5820.69	2.07782	0.380456	5.46138	4.72e-08	8.99e-06
EGOT	97.6394	2.07315	1.27007	1.63231	0.102614	NA
RHOT2	141.989	2.06663	0.9099	2.27127	0.0231307	NA
ZNF408	74.5812	2.05997	1.30003	1.58455	0.113068	NA
PER3	130.879	2.05925	1.19524	1.72288	0.0849101	NA
TMEM107	1681.6	2.05523	0.449498	4.57228	4.82e-06	0.00043277
STX6	189.605	2.05078	0.858177	2.38969	0.0168626	0.19683
LATS2	111.703	2.04818	1.11344	1.8395	0.0658415	NA
CACNA2D4	176.006	2.04803	1.22701	1.66912	0.0950937	0.494643
ZNF799	129.17	2.04684	1.11636	1.83349	0.0667294	NA
SDHAF4	94.8502	2.04143	1.35797	1.50329	0.132763	NA
ZNF680	209.075	2.03785	0.897395	2.27085	0.0231562	0.234645
MCAM	245.154	2.03245	0.838569	2.42371	0.015363	0.187661
RRAS2	301.759	2.02867	0.996827	2.03513	0.0418383	0.323838
ZNF181	363.042	2.02443	0.688676	2.93959	0.00328643	0.0687082
ORAI2	136.717	2.02372	0.831522	2.43376	0.0149431	NA
GOLGA8R	93.3774	2.02081	0.806166	2.50669	0.0121868	NA
GTDC1	672.158	2.01155	0.645404	3.11672	0.00182872	0.0454791
ANKMY2	264.341	2.00993	0.84941	2.36627	0.0179683	0.203284
GNLY	1327.45	2.00225	1.35031	1.4828	0.138126	0.581014
TMLHE	186.659	2.00093	1.03408	1.93499	0.052992	0.367276
RNVU1-15	427.88	2.00061	0.533225	3.7519	0.0001755	0.00811296
LINC00667	211.197	1.99723	0.904004	2.20932	0.0271525	0.256211
LRRC49	249.449	1.99621	1.05451	1.89302	0.0583547	0.390915
BHLHE40	1316.85	1.99409	0.434293	4.59157	4.4e-06	0.00041848
ZNF460	249.427	1.99151	0.797027	2.49867	0.0124659	0.166563
PI4K2B	384.805	1.99052	0.605332	3.28831	0.00100791	0.0289148
MAP11	39.295	1.98988	1.53366	1.29748	0.194467	NA
DDX60	341.332	1.98124	0.743188	2.66586	0.00767907	0.122535
GOLGA8O	94.5228	1.97938	0.815301	2.42779	0.0151911	NA
GPR68	193.224	1.97811	0.708587	2.79163	0.00524438	0.0941267
ZNF253	493.87	1.97422	0.856277	2.30559	0.0211336	0.220916
THBS1	466.277	1.96787	0.701152	2.80662	0.00500642	0.0918045
EGR2	1267.57	1.96614	0.428839	4.58479	4.54e-06	0.00042656
PRMT5-AS1	139.79	1.96481	1.07863	1.82158	0.0685181	NA
ARMC5	65.3944	1.95495	1.15946	1.68609	0.0917789	NA
ARHGEF12	194.15	1.94462	0.786724	2.47179	0.0134438	0.172525
SMAD5	399.447	1.94389	0.897218	2.16657	0.0302677	0.275194
MMS22L	141.368	1.9437	1.17896	1.64865	0.0992184	NA
GNAT2	114.501	1.94103	0.958379	2.02533	0.0428334	NA
SAMD4A	155.489	1.94041	0.917806	2.11419	0.0344993	0.29868
COLQ	181.565	1.93978	1.10384	1.7573	0.0788674	0.455172
AAMDC	546.82	1.9368	0.504244	3.841	0.00012253	0.00631741
ERMARD	271.898	1.91882	0.732617	2.61914	0.00881523	0.13525
SOCS5	267.946	1.91225	1.1739	1.62897	0.10332	0.515921
TMEM185B	105.338	1.91152	1.06642	1.79247	0.0730584	NA
IGLV2-14	174.512	1.91018	1.19322	1.60085	0.10941	0.528975
FAR2	182.35	1.90775	0.954797	1.99807	0.0457093	0.34237
PTCH2	250.447	1.89959	0.639433	2.97075	0.00297077	0.064593
ATF3	3155.33	1.89611	0.307607	6.16408	7.09e-10	2.25e-07
PPP3CA	4037.46	1.89403	0.40498	4.67683	2.91e-06	0.00030684
XKR6	87.604	1.87809	1.20333	1.56074	0.118585	NA
ZNF562	294.639	1.87311	0.813169	2.30347	0.0212524	0.22151
LGALS1	5735.79	1.86927	0.656399	2.84776	0.00440282	0.0843966
GOLGA6L5P	188.445	1.86399	1.06081	1.75715	0.0788925	0.455172
SLC35B1	848.332	1.8515	0.474909	3.89864	9.67e-05	0.00533436
MRPL10	1029.43	1.85099	0.492702	3.75682	0.00017209	0.00808395
ARIH2OS	194.516	1.85056	0.896355	2.06454	0.0389668	0.315465
CAPS2	69.1588	1.84848	1.2334	1.49869	0.133954	NA
PTPN13	544.254	1.84551	1.24793	1.47885	0.13918	0.581558
ZNF189	290.164	1.84035	0.92268	1.99457	0.0460897	0.344151
CUBN	336.826	1.83979	0.495325	3.71431	0.00020376	0.00906799
HIP1	81.6058	1.83947	1.00404	1.83206	0.066943	NA
CCL4L2	6835.54	1.83264	0.627219	2.92185	0.00347962	0.0718917
TMOD2	100.626	1.83138	1.13183	1.61808	0.105646	NA
LINC01792	140.977	1.82975	0.992562	1.84346	0.0652612	NA
SLC25A12	196.417	1.82736	0.916929	1.99291	0.0462714	0.344313
DTNB	153.398	1.81747	0.912176	1.99246	0.0463208	0.344313
C12orf76	92.4397	1.8169	1.00134	1.81447	0.069606	NA
TFE3	91.6474	1.81529	1.17252	1.5482	0.121574	NA
LINC01184	191.682	1.81125	0.716609	2.52753	0.0114868	0.158648
PPP1R12C	79.5272	1.81097	1.07569	1.68354	0.0922713	NA
TCHP	75.0248	1.80986	1.17765	1.53684	0.124332	NA
RABL6	65.4035	1.80553	1.22779	1.47055	0.141413	NA
GMIP	151.845	1.79886	0.784215	2.29384	0.0217996	0.2254
LAIR1	329.61	1.79576	0.84917	2.11472	0.0344535	0.298623
CHAC2	332.394	1.79409	0.82725	2.16874	0.0301022	0.274674
IFNG	9129.55	1.79133	0.377088	4.75043	2.03e-06	0.00022717
TCEA2	133.59	1.7913	1.03936	1.72347	NA	NA
ALPK1	179.337	1.78683	1.03687	1.72329	0.0848356	0.470553
SIRPB1	103.23	1.78647	1.30025	1.37395	NA	NA
MTMR10	187.11	1.78338	0.905263	1.97001	0.0488367	0.35314
GOLGA6L4	155.859	1.78307	1.1299	1.57807	0.114549	0.540868
TMEM80	305.937	1.78052	0.921655	1.93187	0.0533751	0.368923
RBBP8	1193.57	1.77695	0.389334	4.56407	5.02e-06	0.00044396
PDP2	65.6435	1.77445	1.40763	1.26059	0.207456	NA
KIAA2026	761.278	1.77229	0.476301	3.72095	0.00019848	0.00904442
HECTD4	255.932	1.77057	0.78615	2.25221	0.024309	0.24309
ICAM1	282.117	1.76566	0.848545	2.0808	0.0374519	0.311972
LENG8	164.733	1.76421	0.957913	1.84172	0.065516	0.413757
PPOX	250.911	1.75738	0.748367	2.34829	0.0188597	0.207776
CCL4	26552.8	1.75579	0.615344	2.85335	0.00432605	0.083345
HECW2-AS1	6661.25	1.75568	0.423499	4.14566	3.39e-05	0.00220379
PIGC	295.413	1.75475	0.892002	1.9672	0.0491599	0.354604
VASP	111.706	1.75287	1.10815	1.58179	0.113697	NA
ICK	190.241	1.7521	1.00307	1.74673	0.0806835	0.459326
ERN1	526.584	1.75086	0.458378	3.8197	0.00013362	0.0066896
TNFRSF12A	344.694	1.74775	0.7411	2.35832	0.0183578	0.204843
PP2D1	133.367	1.74227	0.867779	2.00773	0.0446717	NA
RNU5E-1	194.337	1.73132	0.755288	2.29227	0.0218902	0.225724
SASH3	112.683	1.71874	0.845183	2.03357	0.0419951	NA
LOC101928093	106.312	1.71673	1.01329	1.69421	0.0902246	NA
CCL5	12983	1.71667	0.272939	6.28956	3.18e-10	1.1e-07
ABI2	226.12	1.71602	0.843593	2.03417	0.041934	0.323977
GOLGA8H	105.442	1.71577	0.778833	2.20301	0.0275944	NA
SPINK2	1176.75	1.7152	0.46415	3.69536	0.00021957	0.00931649
DAGLB	82.3007	1.70826	1.07831	1.5842	0.113147	NA
KIAA0753	163.455	1.70635	1.15478	1.47764	0.139503	0.581558
LOC102723728	170.199	1.70116	0.99452	1.71053	0.0871674	0.473817
NEXN	185.39	1.69951	0.769334	2.20907	0.0271698	0.256211
RORA-AS1	990.324	1.69547	0.492497	3.44259	0.00057616	0.0197802
CCS	278.028	1.69523	0.677146	2.50349	0.0122975	0.165182
IQCN	78.3418	1.67728	1.08699	1.54305	0.122818	NA
LOC729603	116.505	1.67533	1.16479	1.43831	0.150347	NA
ZNF684	368.695	1.67301	0.720687	2.32141	0.0202649	0.215949
SGO2	332.351	1.66971	1.0172	1.64148	0.100698	0.507828
SLC2A1	317.167	1.6697	0.852511	1.95856	0.0501638	0.357385
TRIM11	97.9126	1.66715	1.09059	1.52868	0.126345	NA
TAF1B	661.29	1.66473	0.454068	3.66625	0.00024613	0.00985826
TTC39C-AS1	1136.24	1.66472	0.416365	3.99823	6.38e-05	0.00370724
EID2	237.959	1.66225	0.91396	1.81873	0.0689522	0.426734
IRF8	271.214	1.65867	0.843723	1.9659	0.0493105	0.354819
EZR-AS1	49.7788	1.65855	1.11148	1.4922	0.135647	NA
WDR5B	119.073	1.65041	1.21482	1.35856	0.174286	NA
TRAV26-1	280.137	1.64974	1.0191	1.61883	0.105484	0.519537
ZBTB22	69.1536	1.64922	1.10632	1.49072	0.136034	NA
DCUN1D3	231.444	1.64308	0.76023	2.1613	0.0306725	0.277547
RNU5B-1	251.16	1.64298	0.672056	2.44471	0.0144969	0.180558
PSMG1	592.577	1.64266	0.48036	3.41964	0.00062705	0.0208377
USP45	371.565	1.64108	0.794701	2.06503	0.0389199	0.315465
ZBTB49	173.193	1.63898	1.05192	1.55809	0.119211	0.548139
SNORD3D	754.719	1.63842	0.444742	3.68398	0.00022962	0.00944627
COX11	470.087	1.63826	0.592867	2.76329	0.00572224	0.0992817
LEMD2	52.7452	1.63437	1.30404	1.25332	0.21009	NA
H2BC20P	69.2022	1.63263	1.17471	1.38982	0.164585	NA
LSMEM1	396.572	1.63005	0.573546	2.84206	0.00448232	0.0853826
QPRT	90.2811	1.62633	1.0858	1.49781	0.134182	NA
ANO9	186.683	1.62375	0.857363	1.89389	0.0582398	0.390489
SWI5	188.861	1.61777	0.88957	1.8186	0.0689728	0.426734
CD83	5260.46	1.61719	0.30048	5.38201	7.37e-08	1.33e-05
LOC100288798	531.644	1.61536	0.639885	2.52445	0.0115879	0.159465
AHCYL1	454.924	1.61378	0.575983	2.80178	0.00508212	0.0920832
CCDC62	60.5847	1.61354	1.22994	1.31189	0.189558	NA
CMC4	302.521	1.61122	0.518011	3.11039	0.00186839	0.0461639
SMARCD2	130.826	1.60944	0.973309	1.65358	0.0982127	NA
PLEKHO2	138.155	1.60702	1.17363	1.36927	0.170914	NA
PHF2	85.9625	1.60534	1.10124	1.45776	0.144906	NA
TRUB1	164.611	1.60463	0.769523	2.08522	0.0370493	0.311198
LETMD1	315.247	1.60429	0.59056	2.71655	0.00659654	0.108893
DNAL1	225.683	1.60408	0.916925	1.74941	0.0802204	0.459326
ZC3HC1	213.208	1.6031	0.953856	1.68065	0.0928311	0.48967
ATG2A	73.0017	1.60067	1.23972	1.29116	NA	NA
S100A11	22958.7	1.59943	0.349842	4.57187	4.83e-06	0.00043277
SLC18A2	258.505	1.59684	0.83718	1.9074	0.0564691	0.382322
GZMA	4215.73	1.59604	0.412901	3.86544	0.00011089	0.00594277
CAPG	589.576	1.59456	0.619187	2.57524	0.010017	0.148018
TRMT1L	209.649	1.59368	0.912599	1.74631	0.0807576	0.459326
SKAP2	456.697	1.593	0.671003	2.37406	0.0175937	0.201336
NRBP2	128.595	1.5925	1.00693	1.58154	0.113754	NA
LINC00309	572.733	1.58864	0.462418	3.4355	0.00059146	0.0200046
NPHP3	141.186	1.58455	1.24536	1.27236	0.203245	NA
CROCCP2	100.488	1.58307	1.21167	1.30651	0.191378	NA
KIF16B	121.213	1.57788	1.06395	1.48305	0.138062	NA
BORA	165.31	1.57778	0.961071	1.64169	0.100654	0.507828
PDCD1	132.216	1.57759	0.903286	1.7465	0.0807244	NA
MPZL2	140.793	1.57724	1.2167	1.29632	0.194865	NA
ELP3	210.674	1.57393	0.977038	1.61092	0.107198	0.523953
DTWD1	485.181	1.57325	0.633619	2.48295	0.0130298	0.169789
TXLNB	132.952	1.57205	0.795929	1.97511	0.0482557	NA
MAP3K7	384.438	1.572	0.547607	2.87067	0.00409604	0.0801307
KIF18A	505.929	1.5705	1.23432	1.27236	0.203244	0.659315
CPD	1070.82	1.5701	0.453487	3.46229	0.0005356	0.0186114
CDK19	157.581	1.56557	0.959569	1.63153	0.102779	0.514231
GOLGA8K	100.402	1.56555	0.816474	1.91745	0.0551802	NA
TMEM135	322.419	1.56331	0.780157	2.00385	0.0450866	0.33904
GOLGA8J	96.2803	1.56217	0.842775	1.85361	0.0637953	NA
TBK1	1234.9	1.56177	0.346838	4.50288	6.7e-06	0.00057323
EPS8L2	178.447	1.56112	0.846355	1.84452	0.0651076	0.412547
NKG7	945.661	1.56048	0.458166	3.40593	0.0006594	0.0215367
RNU12	257.99	1.55935	0.670899	2.32426	0.0201114	0.21556
CD200R1	481.985	1.55911	0.94166	1.65571	0.097781	0.501433
TMEM267	357.578	1.55616	0.84064	1.85117	0.0641456	0.409651
ZNF528-AS1	145.042	1.55559	0.748559	2.07812	0.0376987	NA
MGAT4FP	133.096	1.55503	0.925783	1.67969	0.0930172	NA
LACTB	377.065	1.55038	0.560308	2.767	0.0056574	0.098972
ZDHHC4	273.44	1.54785	1.07956	1.43378	0.151636	0.594912
ADHFE1	401.399	1.54494	0.826686	1.86884	0.0616449	0.402424
SMIM3	869.38	1.54477	0.734995	2.10174	0.0355757	0.304411
PGAP3	51.7138	1.5441	1.19882	1.28802	0.19774	NA
TRK-TTT3-3	41.6024	1.54378	1.18938	1.29796	0.1943	NA
OGFRL1	598.534	1.54348	0.611856	2.52262	0.0116484	0.15973
ZNF605	81.8785	1.54204	1.10525	1.3952	0.162956	NA
CPOX	262.745	1.54192	0.920372	1.67533	0.0938704	0.49164
SKA2	1015.45	1.5392	0.404738	3.80295	0.00014298	0.00697504
TRNM	23.4659	1.53907	1.62185	0.94896	0.342641	NA
RNU1-27P	1794.12	1.53846	0.413929	3.71672	0.00020182	0.00906799
RNU1-28P	1794.25	1.53633	0.41473	3.70442	0.00021188	0.00926662
ID2	29595.3	1.53541	0.252482	6.08126	1.19e-09	3.49e-07
P2RX5	192.98	1.5349	0.845332	1.81574	0.06941	0.428394
FIG4	227.84	1.53227	1.08762	1.40883	0.158886	0.609546
TRGV2	129.499	1.5319	1.0247	1.49498	0.13492	NA
JUN	3569.42	1.52875	0.367859	4.15581	3.24e-05	0.00214495
RNU4ATAC	456.1	1.52842	0.551143	2.77318	0.00555109	0.0984703
CYP2R1	388.719	1.52834	0.493763	3.09529	0.00196621	0.0479578
C2orf42	190.091	1.51634	1.03911	1.45926	0.144492	0.585198
RPRD1A	222.387	1.51565	0.838373	1.80785	0.0706302	0.431422
PDE4A	428.376	1.51456	0.812834	1.8633	0.0624194	0.404352
H3C10	180.899	1.5143	1.17703	1.28655	0.198251	0.656095
RHOB	221.938	1.51368	0.706801	2.14159	0.0322266	0.287048
SPIN1	345.217	1.50943	0.999563	1.51009	0.13102	0.570353
GTF2A1	656.842	1.50934	0.621355	2.42912	0.0151357	0.18638
TUBGCP3	139.304	1.50738	0.817083	1.84483	0.0650629	NA
TRBV7-4	119.941	1.50716	0.976185	1.54392	0.122607	NA
KIT	328.869	1.50448	0.728689	2.06463	0.0389578	0.315465
GPR15	2036.35	1.50415	0.451728	3.32977	0.00086917	0.0263522
ZFYVE28	168.928	1.50213	1.04539	1.43691	0.150743	0.594143
LOC100190986	327.498	1.50059	0.622744	2.40964	0.0159683	0.191016
CRY1	1460.35	1.49959	0.303593	4.93948	7.83e-07	0.00010192
SMIM14	311.438	1.49874	0.75817	1.97679	0.0480654	0.349073
COG7	102.312	1.4982	1.14713	1.30604	0.191539	NA
RUFY3	303.337	1.4969	0.589087	2.54105	0.011052	0.15633
XCL2	725.554	1.49603	0.767639	1.94887	0.0513105	0.361884
POLR1E	427.112	1.49498	0.749465	1.99473	0.0460719	0.344151
TRG-AS1	219.039	1.49493	0.831097	1.79874	0.0720599	0.435493
SIAH1	189.804	1.49475	0.839997	1.77947	0.0751629	0.444436
E2F3	82.076	1.49373	1.07664	1.3874	0.165321	NA
RNU6-2	54.7328	1.49206	1.18666	1.25736	0.208624	NA
ACP6	371.07	1.49184	0.673929	2.21365	0.026853	0.256079
ABCB1	1553.04	1.49077	0.506901	2.94095	0.00327209	0.0685966
MYO1F	358.664	1.49023	0.933641	1.59615	0.110454	0.530104
MTX1	657.91	1.48967	0.567054	2.62703	0.00861341	0.132957
ARHGEF26	82.2294	1.48767	0.913834	1.62795	0.103536	NA
RNU1-1	1797.96	1.48308	0.401085	3.69768	0.00021758	0.00931649
EMP1	774.471	1.47898	0.60136	2.4594	0.0139171	0.175648
TUBB	336.345	1.47889	0.911501	1.62248	0.104701	0.518401
GFI1	184.118	1.47466	0.998785	1.47645	0.139824	0.581558
MSANTD4	277.271	1.47062	1.08895	1.3505	0.176855	0.629922
TNFSF13B	1060.52	1.46988	0.523438	2.80812	0.00498311	0.0917686
EML3	61.4159	1.46763	1.19947	1.22356	0.221119	NA
LOC101930071	44.3641	1.4651	1.09118	1.34268	0.179376	NA
ACVR1C	127.495	1.46294	0.928923	1.57488	0.115284	NA
LOC100996351	61.6994	1.46243	1.41453	1.03386	0.3012	NA
IFFO2	410.888	1.46196	0.577055	2.53348	0.0112938	0.158279
PRKD2	97.5592	1.45769	1.091	1.3361	0.181516	NA
GPANK1	200.385	1.45444	1.00662	1.44487	0.148495	0.590866
RNU4-2	438.267	1.45389	0.529609	2.74521	0.00604718	0.102227
LOC100287015	71.3431	1.45191	1.22626	1.18401	0.236409	NA
CREB3L2	639.302	1.45046	0.555524	2.61098	0.00902832	0.13756
LOC401261	393.168	1.44829	0.555948	2.60508	0.0091854	0.139245
PTGER2	679.862	1.44805	0.476605	3.03826	0.00237947	0.0560613
RUNX3	2957.27	1.44766	0.303001	4.77775	1.77e-06	0.00020135
MORF4L2-AS1	59.3382	1.4462	1.20732	1.19787	0.230969	NA
RHOC	582.622	1.44305	0.544667	2.64943	0.00806287	0.126252
PYCARD	263.395	1.44204	0.678791	2.12443	0.0336341	0.293864
EDARADD	902.888	1.44147	0.496866	2.90113	0.00371824	0.0750551
GNGT2	203.566	1.44076	0.979941	1.47025	0.141493	0.581561
SLC1A4	142.796	1.44047	0.77362	1.86199	0.0626049	NA
RNVU1-18	1653.99	1.43934	0.401813	3.58211	0.00034083	0.0127142
LINC00641	621.183	1.43912	0.573119	2.51103	0.012038	0.163587
TK2	69.7643	1.43887	1.1666	1.23339	0.217431	NA
H4C6	95.7796	1.43844	1.02242	1.4069	0.159456	NA
RASSF1	465.681	1.43766	0.9575	1.50147	0.133234	0.572376
RPGRIP1L	120.488	1.43606	1.01958	1.40849	0.158986	NA
ALS2	299.402	1.43542	0.933441	1.53777	0.124104	0.561173
C11orf71	226.319	1.43221	0.870459	1.64535	0.0998976	0.506139
FAM184B	54.1077	1.43217	1.25167	1.1442	0.252541	NA
GYG1	858.849	1.43154	0.589835	2.42703	0.0152232	0.186551
CREB3	762.041	1.4294	0.606362	2.35734	0.0184064	0.205084
JAML	2308.52	1.42932	0.511939	2.79198	0.00523864	0.0941267
H2BC8	195.099	1.42871	0.760874	1.87772	0.06042	0.3977
POC1B	887.885	1.42859	0.507601	2.8144	0.00488679	0.0904829
XRCC4	606.09	1.42837	0.616862	2.31555	0.0205829	0.217611
IL15RA	107.812	1.4266	1.31356	1.08605	0.277455	NA
GBP3	448.908	1.42289	0.730821	1.94698	0.051537	0.362809
NDUFAF1	258.91	1.42156	1.00393	1.416	0.156776	0.604871
LGALS3	2901.96	1.42092	0.384834	3.69229	0.00022224	0.00931649
SYTL2	1384.85	1.41825	0.375214	3.77985	0.00015692	0.00751067
RNU1-3	1672.56	1.41775	0.412129	3.44006	0.00058158	0.0197802
RNU1-4	1672.47	1.41757	0.412114	3.43976	0.00058223	0.0197802
EML2-AS1	60.299	1.4153	1.11384	1.27064	0.203855	NA
TNF	7204.56	1.4141	0.30765	4.59645	4.3e-06	0.00041848
PTCH1	91.7294	1.41367	1.16556	1.21287	0.225178	NA
COA5	362.431	1.41067	0.627303	2.24878	0.0245264	0.244013
GZMM	259.071	1.41036	1.02501	1.37595	0.168837	0.621437
RPPH1	1827.55	1.40988	0.485507	2.90393	0.00368514	0.0745848
STK25	164.002	1.4089	1.14534	1.23011	0.218655	0.672332
CPEB2	404.402	1.40781	0.671113	2.09773	0.0359293	0.306527
PURB	305.973	1.40652	0.660785	2.12856	0.0332909	0.292883
RBM10	234.01	1.40647	0.716108	1.96404	0.0495254	0.354819
C1orf109	149.371	1.40057	0.870628	1.60869	0.107684	0.524297
LOC100289511	102.32	1.39797	1.01682	1.37484	0.16918	NA
FKBP11	4250.6	1.39765	0.328343	4.25668	2.07e-05	0.00150375
ELMOD3	142.025	1.39741	0.943963	1.48037	0.138775	NA
NCDN	82.9101	1.39713	1.00534	1.38972	0.164614	NA
FAM222A	121.573	1.39709	0.783007	1.78426	0.0743812	NA
TFB1M	312.619	1.3959	0.670044	2.0833	0.0372239	0.311972
ALDH3A2	188.157	1.39519	1.12921	1.23555	0.216625	0.670946
SMUG1	250.182	1.39514	0.74471	1.8734	0.0610134	0.39958
KDM5B	781.472	1.394	0.46739	2.98253	0.00285876	0.0634213
TRGC2	561.04	1.39173	0.565615	2.46056	0.0138719	0.175648
RRAGA	1311.55	1.39139	0.4315	3.22455	0.00126172	0.0340486
ZSCAN31	204.056	1.39124	0.789298	1.76263	0.0779628	0.452553
RNU1-2	1632.67	1.39099	0.409112	3.40002	0.00067382	0.0219136
CD72	102.552	1.38697	1.08299	1.28068	0.200304	NA
SDC4	1677.57	1.38648	0.463956	2.9884	0.00280445	0.0625862
VTRNA1-3	823.509	1.38491	0.479605	2.88762	0.00388174	0.07733
TCAIM	163.548	1.38392	1.15067	1.20271	0.229088	0.684192
TATDN3	309.763	1.38341	0.724561	1.9093	0.0562231	0.382006
FAM222B	149.207	1.38202	0.792943	1.7429	0.0813505	0.459326
SLC35B4	199.862	1.38192	1.13062	1.22228	0.221603	0.673572
RNVU1-7	1463.07	1.38153	0.417884	3.30602	0.00094631	0.0280758
CORO1C	470.406	1.37928	0.882402	1.5631	0.11803	0.545028
IQCH-AS1	110.616	1.3787	1.08461	1.27115	0.203676	NA
GGCT	323.87	1.37836	0.643954	2.14046	0.0323175	0.287048
TANK	23621.7	1.37555	0.299485	4.59304	4.37e-06	0.00041848
TMPO	261.392	1.37013	0.999899	1.37027	0.170602	0.622881
TIMP1	1799.81	1.36757	0.401481	3.40631	0.00065847	0.0215367
RGS2	56217.8	1.36358	0.273715	4.98175	6.3e-07	8.56e-05
FAM3C	437.695	1.36105	0.697237	1.95207	0.0509304	0.36054
MGAT2	594.074	1.36004	0.539545	2.52072	0.0117116	0.16001
ZNF669	341.084	1.35771	0.791382	1.71562	0.0862321	0.473037
ANXA2P3	72.9329	1.35405	0.913581	1.48213	0.138305	NA
FMNL1	197.829	1.35218	0.75105	1.80038	0.0718007	0.435035
MGME1	235.492	1.35206	0.673029	2.00891	0.0445463	0.336976
PREB	177.916	1.35185	1.20223	1.12445	0.260822	0.720894
DVL3	159.37	1.35035	1.18633	1.13826	0.25501	0.715024
PIGS	84.8526	1.34974	1.31432	1.02695	0.304443	NA
IL5RA	381.224	1.34912	0.738813	1.82606	0.0678411	0.422826
HYLS1	299.575	1.3479	0.940162	1.43369	0.15166	0.594912
PLGRKT	1193.12	1.34609	0.481346	2.7965	0.00516588	0.0931572
CHMP4B	231.846	1.34451	0.987184	1.36197	0.173208	0.627166
SEC23IP	476.012	1.34265	0.504446	2.66164	0.00777618	0.123029
WDR18	106.055	1.33836	1.26703	1.0563	0.290832	NA
GPR107	430.835	1.33622	0.505673	2.64246	0.0082305	0.128047
CINP	454.752	1.33608	0.612273	2.18216	0.0290979	0.267433
ZDHHC7	113.142	1.33573	0.89386	1.49434	0.135086	NA
MAPKAPK2	364.993	1.33426	0.499453	2.67144	0.00755274	0.121514
ARMCX5	59.0782	1.33317	1.28055	1.04109	0.297833	NA
GLE1	152.734	1.33007	1.07051	1.24246	0.214067	0.667757
TPPP	141.003	1.32965	1.11888	1.18837	0.234686	NA
ZNF429	195.428	1.32887	0.828692	1.60358	0.108807	0.528083
TRK-TTT3-2	102.589	1.32668	0.914651	1.45047	0.146927	NA
RUNX2	1753.84	1.32656	0.368052	3.60426	0.00031304	0.0119053
IGLC2	693.771	1.32461	0.547394	2.41984	0.0155273	0.188457
SNRNP48	387.772	1.32375	0.670332	1.97476	0.0482953	0.349725
TRRAP	264.094	1.32327	0.735635	1.79882	0.0720473	0.435493
CLDND1	17768.9	1.32216	0.30756	4.29885	1.72e-05	0.00129361
GLRX2	654.259	1.32182	0.580263	2.27796	0.022729	0.232172
DTNBP1	305.478	1.32154	0.787197	1.67879	0.0931931	0.489779
LRRC57	309.174	1.31985	1.02094	1.29278	0.196088	0.652197
MAP3K8	3506.49	1.31778	0.350705	3.75752	0.0001716	0.00808395
USP28	168.195	1.31775	1.14666	1.1492	0.250472	0.711635
DUSP6	1320.98	1.31696	0.395947	3.32611	0.00088067	0.0265947
MIR22HG	1111.33	1.31669	0.341755	3.85273	0.00011681	0.00613035
DLGAP1-AS1	880.593	1.31487	0.509255	2.58194	0.00982466	0.146312
PDE4D	4563.62	1.3148	0.28605	4.5964	4.3e-06	0.00041848
ITM2C	88.5746	1.31461	1.02303	1.28502	0.198785	NA
HSPA1B	3967.07	1.31258	0.475008	2.76329	0.00572226	0.0992817
MCC	302.993	1.30747	1.05056	1.24456	0.213295	0.667151
TRBJ1-5	82.863	1.30745	0.865489	1.51065	0.130878	NA
LRTOMT	97.4961	1.30615	1.18636	1.10097	0.270908	NA
CLECL1	1467.29	1.30576	0.457416	2.85465	0.00430843	0.083216
H2AC8	89.4062	1.30423	1.40413	0.928851	NA	NA
NADK	69.0588	1.30422	0.928548	1.40459	0.160145	NA
STK26	1143.16	1.30417	0.486355	2.68152	0.00732875	0.118371
DPY19L4	314.095	1.30338	0.809891	1.60933	0.107545	0.523953
SBF2	240.381	1.30147	0.757484	1.71815	0.0857699	0.472997
FBXL17	200.694	1.29776	0.88249	1.47056	0.14141	0.581561
INTS6	1860.31	1.29548	0.392288	3.30236	0.00095876	0.0280758
PVRIG	603.727	1.29286	0.510607	2.532	0.0113413	0.158362
RNU5D-1	69.3073	1.29123	1.19259	1.08271	0.278935	NA
ARL13B	374.156	1.29011	0.807638	1.59739	0.110179	0.530104
USF2	83.5962	1.28824	0.864686	1.48984	0.136267	NA
TTBK2	216.946	1.28819	0.820869	1.56929	0.116579	0.54368
CD58	7917.45	1.28799	0.353173	3.6469	0.00026542	0.0103053
LINC01011	231.419	1.2861	1.14103	1.12713	0.259686	0.719408
MAML3	137.716	1.28572	0.793903	1.61949	0.105342	NA
S100A4	19901.8	1.28523	0.323548	3.97229	7.12e-05	0.00410399
ACAA2	734.061	1.28425	0.550931	2.33106	0.0197504	0.21289
ARHGEF40	562.475	1.28418	0.736649	1.74327	0.0812861	0.459326
IER5	2652.97	1.28404	0.33496	3.83341	0.00012638	0.00636908
ZNF549	142.011	1.28257	1.13154	1.13347	0.257016	NA
ITPR3	217.03	1.28187	0.726685	1.764	0.0777326	0.451561
MAP3K4	917.766	1.28153	0.499628	2.56497	0.0103186	0.150183
DYNC2H1	321.247	1.27556	0.762196	1.67353	0.0942239	0.492137
SMAD7	837.091	1.27432	0.390728	3.26139	0.00110868	0.0309051
HEG1	233.252	1.27421	1.07684	1.18329	0.236695	0.691414
SDF4	224.453	1.2736	0.710106	1.79354	0.072887	0.436875
IER3	322.712	1.27226	0.598801	2.12468	0.0336137	0.293864
PIGF	670.574	1.27126	0.532322	2.38814	0.016934	0.197285
ZNF248	211.795	1.26784	0.74317	1.70599	0.0880101	0.47568
TRH-GTG1-7	47.7581	1.26728	1.17829	1.07553	0.282138	NA
MTMR2	300.806	1.26654	0.914191	1.38542	0.165924	0.619234
CYB5R1	256.708	1.26649	1.12076	1.13003	0.258466	0.718642
BMI1	33.9908	1.26543	1.27167	0.99509	0.319693	NA
FAM50A	296.841	1.26488	0.693629	1.82357	0.0682167	0.423937
NFKBIZ	8312.03	1.26384	0.252655	5.00223	5.67e-07	7.84e-05
LINC01136	90.9288	1.26263	1.0878	1.16072	0.245756	NA
SNORD3B-2	1312.9	1.25921	0.420456	2.99485	0.00274576	0.061726
NOA1	169.102	1.25903	1.03528	1.21613	0.223937	0.67706
CARD6	119.534	1.25728	1.03493	1.21485	0.224424	NA
TPGS1	466.981	1.25723	0.554174	2.26865	0.0232894	0.235368
PEX2	1240.38	1.25584	0.384103	3.26953	0.00107726	0.0302507
TATDN2	226.064	1.25565	0.760718	1.65061	0.0988173	0.503297
THAP2	190.727	1.25429	1.03015	1.21758	0.223383	0.676191
PLCL2	442.911	1.25351	0.550858	2.27556	0.0228722	0.23292
PEA15	173.116	1.25245	0.835019	1.4999	0.13364	0.572376
MIB2	155.066	1.25102	0.832992	1.50184	0.133139	0.572376
AGBL5	58.809	1.24933	1.30589	0.956686	0.338726	NA
SNAI1	106.617	1.24891	1.25126	0.998119	0.318221	NA
CXCR6	810.577	1.24851	0.616241	2.02601	0.0427633	0.32865
GLIPR2	930.266	1.24754	0.55635	2.24236	0.0249379	0.246785
SNORD3B-1	1296.92	1.24654	0.418823	2.9763	0.00291748	0.0637988
PNKP	126.487	1.24643	1.25388	0.99406	0.320194	NA
ANTXR2	931.289	1.24565	0.46709	2.66682	0.00765718	0.122535
SH2B1	64.8456	1.2443	1.21925	1.02055	0.307467	NA
NXPE3	317.365	1.24217	0.851037	1.45959	0.144402	0.585142
ZSCAN16	367.702	1.24185	0.755428	1.64391	0.100196	0.506778
SLC35A3	441.822	1.24142	0.900038	1.3793	0.167803	0.620195
SNORD3A	1834.51	1.24105	0.367989	3.37252	0.00074485	0.0237168
EIF2D	418.346	1.23989	0.817364	1.51694	0.129281	0.566986
PPP2R2B	328.291	1.23985	0.714431	1.73543	0.0826643	0.462896
RSBN1L	299.242	1.23952	0.660167	1.87758	0.060438	0.3977
TRAV35	123.537	1.23735	1.20676	1.02535	0.305198	NA
EEF1AKMT2	461.414	1.23496	0.611912	2.0182	0.0435704	0.331571
TCEANC2	158.104	1.234	1.00902	1.22297	0.221341	0.673572
TMEM184B	128.456	1.2339	1.00781	1.22433	0.220826	NA
PLEKHA5	201.362	1.23379	0.962578	1.28175	0.199929	0.657596
ATP2B4	1401.18	1.23361	0.404413	3.05036	0.00228564	0.0543553
LRRC37B	254.383	1.23068	0.652333	1.88659	0.0592158	0.394524
TRGJ2	19.7137	1.23037	1.49712	0.821829	0.411174	NA
CDK5RAP1	662.652	1.23	0.495625	2.48172	0.0130749	0.169795
ATP10D	481.017	1.22951	0.552459	2.22553	0.0260459	0.252496
CHEK1	202.445	1.22887	0.816333	1.50536	0.132232	0.571215
LINC01366	44.7067	1.22589	1.27569	0.960957	0.336574	NA
LYSMD2	637.356	1.22451	0.591861	2.06892	0.0385538	0.314708
SPEF2	288.371	1.22335	0.591198	2.06927	0.0385209	0.314708
QPCTL	43.3071	1.22189	1.24613	0.980549	0.326815	NA
GATAD1	136.839	1.2199	1.24368	0.980878	0.326653	NA
SNORD3C	1456.4	1.21968	0.375502	3.24814	0.00116163	0.0318905
IGKV1D-8	26.455	1.21945	1.60235	0.761039	0.446634	NA
SRGAP2D	636.503	1.21793	0.505857	2.40765	0.0160554	0.191016
IFT80	200.267	1.21781	1.10887	1.09824	0.272101	0.731417
XPOT	327.355	1.21725	0.977439	1.24534	0.213005	0.667066
IGLC3	421.438	1.21605	0.618763	1.9653	0.0493798	0.354819
CCNJ	72.1055	1.2143	1.14637	1.05926	0.289484	NA
LMAN1	858.868	1.21362	0.435238	2.7884	0.00529697	0.0948468
RORA	8572.63	1.2124	0.240306	5.04522	4.53e-07	6.63e-05
PELP1	103.396	1.21236	1.01959	1.18907	0.234413	NA
MMD	174.789	1.21233	1.0387	1.16716	0.243146	0.699826
RIDA	325.495	1.20994	0.647945	1.86735	0.0618523	0.403339
PPP1R21	369.337	1.20994	0.585521	2.06643	0.0387877	0.315357
SLC31A2	1693.39	1.20771	0.420344	2.87315	0.00406405	0.0799158
C8orf76	320.3	1.20608	0.608764	1.98119	0.04757	0.348084
LOC100506473	308.948	1.20379	0.982737	1.22493	0.220601	0.673557
GPR137	125.009	1.20107	0.954814	1.25791	0.208424	NA
SCMH1	140.283	1.20074	0.800365	1.50024	0.133551	NA
SFR1	967.913	1.19722	0.445427	2.68781	0.00719233	0.116952
SH2D3A	118.198	1.19656	1.07013	1.11814	0.263505	NA
SLC17A5	260.751	1.19495	0.873316	1.36829	0.171222	0.623148
PMEPA1	369.713	1.19212	0.597807	1.99415	0.0461362	0.344151
ITPR2	709.681	1.1918	0.510772	2.33334	0.0196305	0.212848
NCR3LG1	200.664	1.19127	1.14884	1.03693	NA	NA
ZNF841	576.949	1.19122	0.681412	1.74817	0.0804346	0.459326
TRBV10-3	503.19	1.19098	1.34099	0.888135	0.374468	0.808534
WDR53	330.16	1.18991	0.925059	1.2863	0.198337	0.656095
PLEKHF2	562.428	1.1889	0.692217	1.71752	0.0858836	0.472997
IGHV1-2	98.9191	1.18848	0.996831	1.19226	0.233161	NA
RNVU1-4	243.424	1.18805	0.876084	1.35609	0.175072	0.627778
HSPA1A	4243.8	1.18761	0.473951	2.50577	0.0122184	0.165155
RRM2B	523.084	1.18686	0.61198	1.93937	0.0524562	0.366284
ZBED4	1082.38	1.18632	0.435598	2.72342	0.00646107	0.107121
TMEM242	1468.25	1.18589	0.324153	3.65844	0.00025376	0.0100579
SETD9	585.952	1.18517	0.57532	2.06003	0.039396	0.316582
PHLDA2	1647.13	1.1825	0.532042	2.22257	0.0262449	0.253971
DLEC1	171.204	1.18233	0.788194	1.50005	0.133601	0.572376
TTC39C	6626.91	1.17756	0.284312	4.14178	3.45e-05	0.00220379
PI4K2A	101.151	1.17689	0.894388	1.31586	0.188221	NA
LOC642361	664.897	1.17686	0.370426	3.17705	0.00148782	0.0381223
RETSAT	60.2944	1.17487	1.46317	0.802961	0.421997	NA
BBC3	33.0203	1.17423	1.23573	0.950235	0.341993	NA
MIR150	76.5684	1.17351	0.916931	1.27983	0.200606	NA
ELOA	623.006	1.17303	0.507909	2.30952	0.0209148	0.218929
PSMG3	732.868	1.17287	0.433242	2.70719	0.00678558	0.11105
LINC00937	60.4699	1.17229	1.20484	0.972985	0.330561	NA
ARRDC2	297.794	1.17012	0.579179	2.0203	0.0433521	0.331161
BRCA2	269.541	1.16995	0.872387	1.34108	0.179893	0.634913
INPP1	129.4	1.1677	1.05588	1.10589	0.268772	NA
SMIM30	1203.59	1.16666	0.363516	3.20938	0.0013302	0.0352711
DIS3L2	237.543	1.16497	0.773543	1.50602	0.132063	0.571215
TOP1P1	135.617	1.16306	0.778742	1.49352	0.135302	NA
BRD1	788.157	1.1625	0.559835	2.07651	0.0378467	0.313263
NELFA	99.5808	1.16214	1.03708	1.12059	0.262462	NA
ANXA4	231.845	1.16182	1.03399	1.12363	0.26117	0.720894
TNIP2	401.714	1.16141	0.558447	2.07972	0.0375515	0.311972
IL18R1	2929.12	1.16019	0.288153	4.02631	5.67e-05	0.00336856
DUSP5	1953.05	1.16008	0.350537	3.30945	0.0009348	0.0278973
RNU6-1	39.975	1.15911	1.19674	0.968553	0.332768	NA
ADA2	156.094	1.15904	0.740869	1.56443	0.117716	0.544572
IFI35	317.826	1.1582	0.655566	1.76672	0.0772758	0.449938
MAP2K1	855.368	1.15814	0.491002	2.35872	0.0183381	0.204843
TBC1D19	597.85	1.15601	0.565193	2.04535	0.0408207	0.319924
METAP1	347.863	1.15539	0.876965	1.31749	0.187675	0.644556
ERCC6	110.401	1.15362	1.10126	1.04754	0.294849	NA
EIF2B2	496.606	1.15288	0.849762	1.35671	0.174872	0.627778
CKLF	1336.03	1.15287	0.409402	2.81599	0.00486265	0.0902555
ANXA2	6715.95	1.15185	0.298513	3.85862	0.00011403	0.00602614
FDX2	147.208	1.15098	0.972822	1.18314	0.236755	NA
CYGB	59.9963	1.14896	1.13123	1.01567	0.309785	NA
ATG16L1	197.204	1.14723	0.779951	1.4709	0.141318	0.581561
UQCC3	308.634	1.14534	0.50901	2.25014	0.0244402	0.243761
H2AC19	8490.9	1.1449	0.3097	3.69678	0.00021835	0.00931649
H2AC18	8490.58	1.14442	0.309719	3.69502	0.00021987	0.00931649
BUD13	229.242	1.1442	0.866563	1.32039	0.186704	0.644077
S100A10	23520.9	1.1435	0.318996	3.58468	0.0003375	0.0127142
ANXA2P2	3867.75	1.14332	0.36588	3.12484	0.00177902	0.044388
FBXO44	188.386	1.14275	0.920025	1.24208	0.214206	0.667757
CBY1	123.007	1.14244	1.20932	0.944693	0.344816	NA
ARHGDIA	389.111	1.14233	0.581944	1.96295	0.0496522	0.354819
FKBP8	149.694	1.14036	0.999735	1.14067	0.254009	0.714605
GNPDA1	292.455	1.14013	0.926795	1.23019	0.218626	0.672332
KCNMB3	25.5601	1.13833	1.40266	0.811555	0.417047	NA
GBE1	249.668	1.13661	0.741916	1.532	0.125523	0.563302
LMO4	409.273	1.1349	0.776308	1.46192	0.143762	0.58473
FOCAD	298.843	1.13338	0.620488	1.82659	0.0677611	0.422674
NPIPB15	54.4816	1.13336	1.1944	0.948894	0.342675	NA
UBASH3B	669.6	1.13335	0.580587	1.95209	0.050928	0.36054
LZTFL1	1005.99	1.13261	0.396426	2.85706	0.0042758	0.0827959
SNX27	147.138	1.13177	0.926379	1.22171	0.221817	NA
NDC1	241.268	1.1309	1.09548	1.03233	0.301917	0.760538
TBCCD1	233.479	1.13071	0.887504	1.27404	0.202651	0.659188
DHRS7	4154.77	1.13065	0.27179	4.16002	3.18e-05	0.00214302
PIK3C2B	95.9665	1.12967	1.08015	1.04585	0.295633	NA
NUCB1	174.217	1.12895	0.724598	1.55804	0.119224	0.548139
IFI44	1538.78	1.12723	0.520099	2.16733	0.0302094	0.274992
ZBTB44	770.957	1.12587	0.451036	2.49619	0.0125534	0.167013
SRGAP2C	935.565	1.12376	0.449906	2.49777	0.0124977	0.166563
PNKD	617.022	1.12337	0.4728	2.376	0.0175015	0.200582
FLJ32255	1455.11	1.1224	0.37483	2.99442	0.00274969	0.061726
KLRG1	1790.37	1.12152	0.381728	2.93802	0.0033032	0.0688695
RNU5F-1	259.487	1.12087	0.673021	1.66543	0.0958275	0.496762
RRAGD	74.546	1.11952	1.26892	0.882263	0.377635	NA
LOC100130992	115.33	1.11918	1.00444	1.11423	0.26518	NA
CREG1	366.206	1.11914	0.75487	1.48256	0.138191	0.581014
UBE2E1	154.376	1.11887	0.756235	1.47952	0.139001	0.581558
CAB39	984.496	1.11668	0.428166	2.60805	0.0091059	0.138315
RDH10	618.641	1.11661	0.481336	2.31981	0.0203509	0.216299
ARHGAP18	750.61	1.11646	0.621778	1.79559	0.0725602	0.436829
FICD	316.373	1.11358	0.682757	1.631	0.10289	0.514448
CMTM3	388.683	1.11341	0.754225	1.47622	0.139884	0.581558
HAVCR2	123.72	1.11288	1.19191	0.933691	0.350463	NA
HEATR5A	908.233	1.11274	0.534545	2.08166	0.0373736	0.311972
SLC7A5	929.417	1.11195	0.464854	2.39204	0.0167552	0.19677
GSDMD	179.432	1.1114	1.11213	0.999341	0.317629	0.771064
ARHGEF37	431.985	1.11121	0.693132	1.60318	0.108896	0.528083
PPP4R1	373.066	1.11093	0.688758	1.61295	0.106756	0.52245
LINC00938	323.214	1.11021	0.764991	1.45128	0.146702	0.589277
LINC01644	398.008	1.10985	0.648394	1.71169	0.086954	0.473612
FAM168A	151.525	1.10944	1.13749	0.975348	0.329388	0.779894
PPRC1	250.433	1.10831	0.62203	1.78176	0.0747887	0.442912
ARFRP1	182.477	1.10718	0.881287	1.25633	0.208998	0.663824
MEX3C	427.962	1.1069	0.528151	2.09581	0.0360994	0.307289
ECT2	99.0426	1.10606	1.1504	0.961455	0.336324	NA
ANKIB1	424.555	1.10559	0.682925	1.61891	0.105467	0.519537
RASAL3	242.992	1.10477	0.680366	1.62379	0.10442	0.51829
SFMBT2	529.812	1.10455	0.521934	2.11627	0.0343218	0.298453
CLIC1	7868.31	1.10357	0.297899	3.70452	0.00021179	0.00926662
NEDD9	2315.51	1.10295	0.496751	2.22032	0.0263969	0.254279
DHX35	113.161	1.10288	1.2024	0.917234	0.35902	NA
ZNF44	541.542	1.10252	0.649074	1.6986	0.0893949	0.480435
MORN3	95.8399	1.10199	1.175	0.937862	0.348316	NA
C2CD4A	100.37	1.10142	1.262	0.872762	0.382793	NA
SAP130	225.672	1.10118	0.738852	1.49039	0.136122	0.578203
AMZ2P1	1415.22	1.10077	0.467373	2.35523	0.0185115	0.205653
LINC00271	70.1373	1.09956	1.20438	0.912967	0.36126	NA
LINC00612	123.08	1.09917	1.12377	0.978109	0.32802	NA
DYRK2	343.949	1.09907	0.835207	1.31592	0.188199	0.644556
TRPT1	334.578	1.09834	0.734627	1.4951	0.134888	0.576682
UTP3	245.39	1.09822	0.72746	1.50967	0.131128	0.570353
ANKRD42	303.499	1.09765	0.595455	1.84338	0.0652736	0.412911
KBTBD8	1539.44	1.09696	0.46926	2.33764	0.0194061	0.212185
ZNF211	383.717	1.09637	1.38709	0.790411	0.429288	0.844873
TRAV41	159.043	1.09626	0.815805	1.34377	0.179022	0.633335
MFSD1	491.251	1.09611	0.836571	1.31024	0.190114	0.64544
CCSAP	546.518	1.09486	0.734677	1.49026	0.136155	0.578203
GAB3	214.72	1.09264	0.899662	1.2145	0.224559	0.67867
TAF1C	113.323	1.09067	1.1509	0.947666	0.343299	NA
ANXA2P1	286.617	1.09049	0.622987	1.75043	0.0800448	0.459296
CHFR	145.752	1.08932	0.951909	1.14436	0.252476	NA
SLC44A2	343.176	1.08715	0.648008	1.67768	0.0934094	0.490239
BCL2A1	10071.9	1.08679	0.360281	3.01649	0.00255719	0.0587922
PRKAB1	128.19	1.08551	1.05927	1.02477	0.30547	NA
MRPL24	481.965	1.08516	0.521762	2.0798	0.0375435	0.311972
KMT5C	127.796	1.08472	0.79726	1.36056	0.173653	NA
PITPNC1	975.513	1.08384	0.461437	2.34883	0.0188324	0.207776
CEP152	676.964	1.08329	0.654239	1.6558	0.0977623	0.501433
DHRS12	882.559	1.08301	0.528944	2.04748	0.0406105	0.319924
LOC102724760	2548.59	1.08107	0.736907	1.46703	0.142367	0.582669
FAM193B	134.04	1.07991	1.13196	0.954017	0.340075	NA
MAD2L2	526.585	1.07976	0.707828	1.52546	0.127144	0.564843
ACAD8	166.983	1.0781	1.08349	0.995019	0.319727	0.771685
TIFA	1987.12	1.07794	0.33566	3.21142	0.00132083	0.0351539
RALGDS	406.986	1.07701	0.52043	2.06946	0.0385025	0.314708
LARP1	178.453	1.07686	0.843305	1.27696	0.201617	0.658699
POP7	584.957	1.07617	0.642621	1.67465	0.0940029	0.491996
RPUSD3	184.942	1.07604	0.908881	1.18392	0.236444	0.690991
H2AC20	1983.25	1.07571	0.323855	3.32159	0.00089506	0.0269226
PERP	945.128	1.07478	0.420243	2.55751	0.0105425	0.151948
CD69	388093	1.07452	0.260461	4.12546	3.7e-05	0.00234634
S100A6	21730	1.07439	0.332575	3.23051	0.00123569	0.0335843
RAB27A	2654.3	1.07417	0.387919	2.76906	0.0056218	0.0985757
NOCT	188.019	1.07334	0.858491	1.25026	0.211204	0.665951
TGFB1	550.1	1.07269	0.475548	2.2557	0.0240896	0.24153
SRGAP2B	868.187	1.07158	0.465293	2.30302	0.0212778	0.22151
RAB39B	267.341	1.07128	0.579696	1.848	0.0646018	0.411053
SEPTIN11	2230.67	1.07127	0.359287	2.98166	0.00286688	0.0634213
CEP68	240.224	1.07035	1.00961	1.06016	0.289072	0.747183
ACOT13	442.616	1.06915	0.477485	2.23912	0.0251479	0.247255
RNF24	510.406	1.06894	0.598186	1.78697	0.0739425	0.439955
ATXN1-AS1	334.733	1.06769	0.659686	1.61848	0.10556	0.519537
SEH1L	304.095	1.06685	0.765021	1.39453	0.163157	0.615581
KLHL36	174.853	1.06632	0.770167	1.38453	0.166196	0.619234
FAS-AS1	485.086	1.06477	0.56829	1.87364	0.0609794	0.39958
LINC00892	2626.41	1.06372	0.386947	2.749	0.00597769	0.101829
UBE2W	1881.74	1.06363	0.342256	3.1077	0.00188549	0.0462858
VIM	20571.6	1.06299	0.208365	5.10156	3.37e-07	5.03e-05
PANK3	287.273	1.06271	0.681583	1.55918	0.118954	0.547886
BAP1	111.643	1.06263	0.962418	1.10413	0.269537	NA
CDKN1C	283.294	1.06072	0.642021	1.65216	0.0985029	0.503092
UTP15	618.853	1.06038	1.21304	0.874152	0.382036	0.81222
SLK	1148.54	1.05984	0.419206	2.52821	0.0114647	0.158648
ACTR3C	248.271	1.05752	0.891115	1.18673	0.235333	0.690359
RNF25	302.615	1.05746	0.82822	1.27679	0.201678	0.658699
WWC3	96.2198	1.05746	0.949028	1.11425	0.265171	NA
ELL	123.443	1.05704	0.99891	1.05819	0.289969	NA
TCTN2	104.062	1.05542	1.15192	0.916226	0.359548	NA
IREB2	609.079	1.05532	0.714654	1.47669	0.139759	0.581558
ETFBKMT	199.654	1.05532	0.723875	1.45788	0.144875	0.586435
IL23A	2264.7	1.05427	0.331208	3.18309	0.00145711	0.0374614
LINC00944	318.136	1.05338	0.671667	1.56831	0.11681	0.543871
LOC441242	63.3628	1.05269	1.08353	0.971539	0.33128	NA
ZBTB11	1207.28	1.05096	0.423131	2.48376	0.0130002	0.169772
ZNF737	184.749	1.04691	0.890767	1.17529	0.239878	0.69517
LYAR	1713.39	1.04667	0.321104	3.25959	0.00111573	0.030988
TSTA3	288.872	1.04537	0.846829	1.23445	0.217035	0.671125
NAA35	1028.53	1.04377	0.449372	2.32273	0.0201937	0.215835
PCGF3	250.241	1.04198	0.803992	1.29601	0.194972	0.651834
ITPRID2	356.582	1.04174	0.778682	1.33783	0.180953	0.63612
PKD1	68.1369	1.04083	1.02514	1.0153	0.309961	NA
TXN	22336.2	1.04065	0.321305	3.23883	0.00120021	0.032737
ZSWIM4	76.2489	1.03848	0.885237	1.17311	0.240751	NA
CISD1	800.371	1.03796	0.42695	2.4311	0.015053	0.185887
LOC100132215	68.5517	1.0374	1.10926	0.935224	0.349673	NA
DPP7	356.057	1.03595	0.713627	1.45167	0.146595	0.589277
CMTR2	341.625	1.03565	0.599702	1.72694	0.0841782	0.46766
CFL1P1	53.115	1.03547	1.15808	0.89413	0.371253	NA
UNC13D	81.8866	1.03329	1.12185	0.92106	0.357019	NA
PMS1	586.557	1.03267	0.589161	1.75278	0.0796402	0.457558
TBX21	284.208	1.0322	0.682785	1.51175	0.130597	0.569299
ERCC3	489.288	1.03192	0.743733	1.38749	0.165292	0.619041
GUSBP3	104.972	1.03138	1.06337	0.969916	0.332088	NA
SCOC	1103.89	1.03084	0.377312	2.73207	0.00629377	0.105034
RARA	138.338	1.03036	0.91413	1.12714	0.259681	NA
ATL3	729.269	1.0292	0.538663	1.91065	0.0560493	0.381516
HENMT1	399.745	1.02909	0.663881	1.55012	0.121113	0.554222
PPARD	115.925	1.02758	0.93507	1.09893	0.271798	NA
LRRFIP2	332.743	1.02751	0.703785	1.45998	0.144296	0.58513
NIPSNAP3A	325.707	1.02659	0.800346	1.28269	0.199602	0.657596
ATP1B1	413.768	1.02589	0.811101	1.26481	0.205939	0.660428
BLVRB	378.494	1.02489	0.780129	1.31375	0.18893	0.644556
PLK3	649.036	1.02484	0.655255	1.56403	0.11781	0.544572
NEMP1	389.642	1.0245	0.517592	1.97937	0.0477745	0.348682
C20orf27	204.793	1.02409	0.860504	1.19011	0.234003	0.690037
ILF3-DT	885.155	1.02408	0.459406	2.22913	0.0258053	0.250803
MAFF	422.891	1.02393	0.573507	1.78539	0.0741982	0.440787
AHR	4593.63	1.02383	0.321356	3.18598	0.00144265	0.0374614
TRIM7	135.893	1.02289	0.779356	1.31248	0.189358	NA
ZFP14	176.629	1.02225	1.02659	0.995774	0.31936	0.771685
MAEA	578.814	1.02213	0.778108	1.31361	0.188976	0.644556
PDK3	839.584	1.0209	0.473389	2.15659	0.0310379	0.280188
GDE1	425.004	1.02075	0.960408	1.06283	0.287857	0.746879
KLHDC10	198.967	1.01922	1.07455	0.948509	0.34287	0.787194
RNR1	97201	1.01913	0.244684	4.16509	3.11e-05	0.00211472
ATF7	479.303	1.01507	0.591301	1.71667	0.08604	0.473037
TMEM14A	1617.28	1.01395	0.352443	2.87691	0.00401593	0.0791742
ZNF142	129.57	1.01135	1.08709	0.930329	0.352201	NA
TBC1D14	215.533	1.01012	1.07673	0.938133	0.348176	0.79252
NR4A1	1373.35	1.01008	0.423488	2.38514	0.0170727	0.198054
AMPD3	94.9342	1.00966	1.09673	0.920611	0.357254	NA
ZRANB3	138.251	1.00844	1.01782	0.990782	0.321792	NA
TAOK1	776.625	1.00818	0.557002	1.81001	0.0702939	0.431053
GPALPP1	182.959	1.00564	1.18839	0.846224	0.397428	0.822432
QKI	963.289	1.00509	0.412753	2.43508	0.0148886	0.185103
KLF10	1491.86	1.00452	0.350392	2.86684	0.00414598	0.0808033
KIAA0556	113.846	1.00405	0.97901	1.02558	0.305092	NA
CDC42EP3	2145.18	1.00401	0.373197	2.6903	0.00713874	0.116329
KRCC1	362.539	1.00345	0.777387	1.29081	0.196771	0.653328
KMT5B	782.147	1.00304	0.517727	1.9374	0.0526969	0.366826
WASH5P	307.943	1.00275	0.661874	1.51502	0.129768	0.567877
NDRG1	695.712	1.00238	0.500972	2.00086	0.0454073	0.340456
INTS1	50.3087	1.00195	1.51218	0.66259	0.507593	NA
GOSR2	632.545	1.00111	0.667175	1.50051	0.133481	0.572376
ZDHHC18	117.235	0.999319	1.04084	0.960108	0.337001	NA
SHC1	120.564	0.998758	1.06671	0.9363	0.349119	NA
NHLRC3	240.213	0.997921	1.03744	0.96191	0.336095	0.784464
ITGB7	246.014	0.997412	0.9939	1.00353	0.315603	0.771064
PRF1	151.607	0.995288	0.974315	1.02153	0.307005	0.765609
TFIP11	622.003	0.994147	0.492156	2.01999	0.0433849	0.331161
ZNF480	1044.37	0.993811	0.438718	2.26526	0.0234966	0.236833
SEL1L3	409.394	0.992542	0.682346	1.4546	0.145779	0.587575
ZBP1	81.4154	0.992376	1.16473	0.852025	0.3942	NA
LRRC47	105.748	0.991577	0.990552	1.00103	0.31681	NA
H2BC18	264.768	0.990853	0.737637	1.34328	0.179181	0.633335
RAD17	310.28	0.990815	0.71457	1.38659	0.165567	0.619041
ADPGK	299.131	0.989536	0.985982	1.0036	0.315569	0.771064
LOC648987	941.971	0.989493	0.402499	2.45837	0.0139568	0.175846
LOC100130298	98.2151	0.989004	1.24757	0.792744	0.427927	NA
CISD3	649.065	0.988154	0.461497	2.14119	0.0322585	0.287048
STAT1	1851.37	0.987716	0.359875	2.7446	0.00605839	0.102227
CDADC1	815.022	0.986959	0.416585	2.36917	0.0178282	0.202496
MDC1	216.323	0.986564	0.816779	1.20787	0.227097	0.680932
ABCC10	64.2818	0.98624	1.18179	0.834531	0.403982	NA
ZNF257	169.171	0.984497	1.22049	0.80664	0.419874	0.839307
SUPT3H	1198.82	0.984477	0.351164	2.80347	0.0050556	0.0919478
SNX14	501.362	0.984038	0.575067	1.71117	0.0870494	0.473612
GOPC	630.085	0.982852	0.437131	2.24841	0.0245498	0.244013
MTX3	349.463	0.982542	0.728643	1.34846	0.177512	0.630797
NLRC3	376.364	0.982418	0.603852	1.62692	0.103754	0.516796
TAPBPL	244.602	0.982354	1.07992	0.90965	0.363007	0.799565
MOSPD2	781.395	0.98205	0.522697	1.87881	0.0602701	0.3977
PIGM	413.185	0.978482	0.583046	1.67823	0.0933031	0.490018
TRNT	41.9589	0.975138	1.19812	0.81389	0.415708	NA
EIF4E3	589.737	0.973431	0.68138	1.42862	0.153114	0.599154
PCGF1	738.374	0.97141	0.543315	1.78793	0.0737872	0.439374
IRGM	71.5338	0.971169	1.02367	0.948715	0.342766	NA
NDUFB2-AS1	105.251	0.970653	1.1381	0.852869	0.393732	NA
MDFIC	1307.37	0.970144	0.418988	2.31544	0.0205887	0.217611
TEX30	2041.15	0.97004	0.473758	2.04754	0.0406049	0.319924
WASH3P	565.194	0.969727	0.475179	2.04076	0.0412747	0.322761
KDM4A	215.925	0.967572	1.0211	0.947577	0.343345	0.787716
PHLDB2	318.51	0.966123	1.03528	0.933202	0.350716	0.793621
TRBV28	761.331	0.965932	0.54556	1.77053	0.0766381	0.448179
TRNK	51.1164	0.96422	1.05748	0.91181	0.361869	NA
LOC101928068	52.1027	0.963506	1.26478	0.761798	0.446181	NA
SNORD14E	147.705	0.96298	0.839667	1.14686	0.251439	NA
RAB11FIP4	156.965	0.961703	1.12148	0.857526	0.391154	0.818894
FIBP	349.797	0.961432	0.670442	1.43403	0.151565	0.594912
ADAMTSL4-AS1	177.852	0.961037	0.853242	1.12634	0.260023	0.720079
ZNF493	219.55	0.960832	0.829163	1.1588	0.246539	0.705229
FOSB	14674	0.960771	0.313832	3.06141	0.00220294	0.0532202
ZCCHC4	95.1421	0.960615	1.17186	0.819734	0.412368	NA
SLFN12	143.958	0.960371	0.742472	1.29348	0.195846	NA
RAD18	777.898	0.96008	0.603738	1.59023	0.111784	0.534009
UCHL5	1064.95	0.960021	0.384298	2.49812	0.0124855	0.166563
PBX2	85.5507	0.959751	1.03926	0.923495	0.355749	NA
MOB3A	253.394	0.959683	0.649039	1.47862	0.139241	0.581558
H4C8	112.901	0.959329	0.781066	1.22823	0.21936	NA
CTNNBL1	659.806	0.959274	0.581954	1.64837	0.0992772	0.504003
PLEKHA2	772.803	0.958292	0.582069	1.64635	0.0996908	0.505428
KIF21A	1108.37	0.958254	0.40478	2.36734	0.0179164	0.203195
DUSP3	129.393	0.957913	1.15178	0.831681	0.405589	NA
SPRYD7	159.841	0.957338	0.857529	1.11639	0.264255	0.724044
LINC01534	277.447	0.956843	0.732849	1.30565	0.191672	0.647951
UBAC1	110.609	0.956744	1.05969	0.902849	0.366606	NA
TAMM41	156.193	0.956135	1.22949	0.777669	0.436764	0.847946
HDAC8	587.621	0.955771	0.760738	1.25637	0.208981	0.663824
FARSB	1878.56	0.95439	0.419585	2.27461	0.0229296	0.232969
TENT4A	316.726	0.9516	0.814994	1.16762	0.242962	0.699722
KLHL12	287.517	0.951442	0.939032	1.01322	0.310957	0.767406
NABP2	135.6	0.951097	1.02689	0.926193	0.354346	NA
MRPL40	975.037	0.949555	0.50655	1.87455	0.0608542	0.399569
SSBP4	117.087	0.949419	0.980645	0.968158	0.332966	NA
STT3A	673.847	0.949405	0.477119	1.98987	0.0466051	0.345005
RNU11	67.6809	0.949084	0.971318	0.977109	0.328515	NA
AKIRIN2	1133.08	0.949002	0.427231	2.22129	0.0263316	0.253971
SLC35F5	215.153	0.948048	1.06124	0.893341	0.371674	0.805794
SPDYE2	90.5581	0.947986	1.02039	0.929046	0.352865	NA
NME7	1334.84	0.947367	0.465571	2.03485	0.041866	0.323838
C6orf99	236.294	0.94706	0.695401	1.36189	0.173233	0.627166
ARMC2	278.596	0.946978	0.675363	1.40218	0.160863	0.612388
XYLT1	374.418	0.945229	0.601336	1.57188	0.115978	0.542465
SLCO3A1	129.618	0.945154	0.888381	1.06391	0.287371	NA
LINC00863	633.572	0.944848	0.369103	2.55985	0.0104717	0.151213
FBXO10	99.1433	0.944724	1.22863	0.768924	0.441938	NA
NF2	178.515	0.944672	1.03148	0.915844	0.359749	0.797737
KNOP1	227.687	0.944168	0.682657	1.38308	0.166641	0.619234
PTPRE	1616.35	0.943712	0.361273	2.61218	0.00899658	0.137478
GALNT2	95.2638	0.943676	1.08882	0.866694	0.386109	NA
MTRNR2L9	2307.06	0.943606	0.354488	2.66188	0.00777049	0.123029
IQCG	645.011	0.943327	0.539088	1.74986	0.0801428	0.459296
TPD52	1547.03	0.942344	0.437282	2.155	0.0311616	0.280639
WASH7P	609.606	0.941263	0.476387	1.97584	0.0481734	0.349475
SYNPO2	134.036	0.939832	0.951462	0.987777	0.323262	NA
LINC00513	464.279	0.939725	0.572366	1.64183	0.100626	0.507828
SLCO4A1	145.104	0.939638	1.17795	0.797686	0.425053	NA
WASH8P	570.848	0.93894	0.451283	2.0806	0.0374704	0.311972
SNX4	345.35	0.937974	0.954411	0.982778	0.325717	0.77651
SPPL3	225.527	0.936648	0.831987	1.1258	0.260252	0.72045
STOM	1926.9	0.936341	0.363863	2.57333	0.0100724	0.148262
ZC3H12A	1083.98	0.936037	0.389004	2.40624	0.0161175	0.191348
TRK-TTT3-4	30.6882	0.936037	1.25422	0.746311	0.45548	NA
DLGAP4	98.7747	0.936023	1.27778	0.732538	0.46384	NA
TRAV38-2DV8	383.884	0.934973	0.688779	1.35744	0.174643	0.627778
SPRY1	4122.27	0.934562	0.329323	2.83783	0.00454214	0.085771
RMRP	89.9852	0.934433	0.877676	1.06467	0.287027	NA
PHPT1	4916.15	0.934315	0.443169	2.10826	0.0350085	0.301507
HOMER1	307.273	0.931974	0.778664	1.19689	0.23135	0.686384
TES	2936.42	0.930411	0.333975	2.78587	0.00533844	0.0953651
LOC102724329	73.1487	0.929991	1.20952	0.76889	0.441959	NA
SASS6	226.691	0.929856	0.714319	1.30174	0.193007	0.648843
PSTPIP2	177.83	0.929796	0.875101	1.0625	0.288008	0.747014
ATF7IP2	548.657	0.929068	0.533713	1.74076	0.081725	0.459326
LPIN2	1754.77	0.928761	0.290146	3.20102	0.00136944	0.0360603
FBXO31	94.9094	0.928321	1.31546	0.705702	0.480373	NA
ADGRV1	14.8487	0.927565	1.65337	0.561014	0.574788	NA
PSMD10	1379.89	0.927396	0.901159	1.02911	0.303426	0.762755
GLO1	1895.58	0.926542	0.44749	2.07053	0.0384026	0.314708
TNFSF9	901.208	0.925571	0.609982	1.51737	0.129172	0.566897
LIPE-AS1	306.939	0.925028	0.498362	1.85614	0.0634341	0.408058
SPDYA	135.902	0.92491	0.779346	1.18678	0.235315	NA
PPP1R14B	497.93	0.924339	0.529952	1.74419	0.0811253	0.459326
ALG2	478.205	0.922038	0.769606	1.19806	0.230892	0.685826
PIGN	430.734	0.921986	0.602796	1.52952	0.126136	0.564314
DNAJC11	164.451	0.919506	1.21071	0.759474	0.447569	0.852733
TRI-TAT1-1	155.953	0.919261	0.731716	1.25631	0.209004	0.663824
HSD17B11	1281.37	0.917171	0.364663	2.51512	0.0118993	0.161992
RNF19B	540.166	0.916906	0.495692	1.84975	0.0643496	0.410134
WASH9P	562.57	0.916477	0.492721	1.86003	0.0628811	0.405391
EFHD2	1506.43	0.915651	0.385042	2.37805	0.0174044	0.200072
TAF5L	217.67	0.915099	1.01422	0.902266	0.366915	0.802483
ACADVL	418.047	0.914856	0.516074	1.77272	0.0762746	0.447694
SIPA1	161.959	0.914651	1.0294	0.888524	0.374259	0.808433
DEF8	662.374	0.914621	0.547527	1.67046	0.0948288	0.49394
RFLNB	487.201	0.914312	0.833243	1.09729	0.272513	0.731508
LOC100506100	309.353	0.913434	1.51152	0.604314	0.545635	0.895329
GUSBP14	207.509	0.912372	0.722923	1.26206	0.206927	0.661459
ANAPC10	849.851	0.91101	0.502401	1.81331	0.0697837	0.429508
ANXA5	2972.16	0.910904	0.318317	2.86162	0.00421477	0.0818224
TRGV3	101.053	0.909128	1.17109	0.776311	0.437566	NA
FARS2	237.043	0.908518	0.679531	1.33698	0.18123	0.636437
PSME4	820.28	0.908222	0.434175	2.09183	0.0364533	0.308587
RNF146	166.066	0.907388	0.817996	1.10928	0.267309	0.726706
TCTA	198.283	0.907356	1.14834	0.790149	0.429441	0.844893
DENND11	393.314	0.906085	0.673782	1.34477	0.178698	0.633335
UBTD2	110.565	0.905993	1.26474	0.716347	0.473777	NA
PARP8	8572.44	0.90553	0.262003	3.45619	0.00054787	0.0189515
LOC644634	188.247	0.904809	0.839437	1.07788	0.28109	0.740939
ALG11	329.791	0.904745	0.647608	1.39706	0.162397	0.614083
RPAP2	1248.68	0.904329	0.413626	2.18634	0.0287904	0.265892
SURF6	109.219	0.903139	0.817015	1.10541	0.26898	NA
TMCC1	142.329	0.901046	0.997006	0.903751	0.366127	NA
GTSF1	568.355	0.900432	0.680951	1.32232	0.186063	0.644077
RPL23AP87	115.122	0.900269	0.857644	1.0497	0.293856	NA
SNORA32	97.4852	0.900063	1.11163	0.809679	0.418125	NA
ADAM17	1005.84	0.899574	0.405865	2.21644	0.0266615	0.255856
GPR171	6208.6	0.899259	0.362291	2.48215	0.0130594	0.169795
GATA3	1258.78	0.899168	0.381901	2.35445	0.01855	0.20578
FAM104B	1153.2	0.897891	0.493565	1.8192	0.0688816	0.426734
RPE	150.812	0.897309	1.20873	0.742358	0.457871	0.856407
MXD1	875.676	0.89696	0.404221	2.21898	0.0264878	0.254832
THG1L	1132.44	0.8967	0.428097	2.09462	0.036205	0.3075
H2BC17	28.0619	0.895634	1.3399	0.668432	0.503858	NA
H2BP1	53.3123	0.895164	1.15922	0.772211	0.43999	NA
SNTB1	201.329	0.894767	1.13698	0.78697	0.4313	0.845879
SLC35E2A	457.655	0.89451	0.749711	1.19314	0.232814	0.688848
HDAC9	182.353	0.893122	0.99587	0.896826	0.369812	0.804442
SCAF8	654.753	0.892087	0.464859	1.91905	0.0549784	0.376585
RNPEP	66.0038	0.891967	1.51958	0.586984	0.557215	NA
ZNF107	918.963	0.891943	0.44768	1.99237	0.0463307	0.344313
DDX49	218.476	0.891523	0.913042	0.976431	0.328851	0.779612
DAP	225.279	0.891421	0.736874	1.20973	0.226381	0.680299
TIMM9	628.551	0.890801	0.502065	1.77428	0.0760176	0.447411
LRP10	214.791	0.890571	0.656408	1.35674	0.174865	0.627778
MYLIP	2731.17	0.890008	0.296195	3.0048	0.00265752	0.0603633
METRNL	592.872	0.88994	0.669544	1.32917	0.183791	0.641288
CHSY1	638.88	0.889331	0.438641	2.02747	0.0426143	0.327902
TMEM159	145.535	0.888802	1.10206	0.806493	0.419958	NA
AK9	508.055	0.888047	0.532567	1.66748	0.0954181	0.494977
ZNF274	236.065	0.887913	0.711909	1.24723	0.212314	0.666468
LOC729732	249.159	0.887721	0.56674	1.56636	0.117263	0.544572
GALNT10	349.116	0.884599	0.588092	1.50419	0.132534	0.571758
CDKN3	459.323	0.884242	0.803093	1.10105	0.270877	0.730725
ZNF417	342.469	0.883919	0.614815	1.4377	0.150519	0.594143
C12orf73	156.64	0.883515	0.906215	0.974951	0.329585	0.779894
ARMCX3	617.411	0.881674	0.638053	1.38182	0.167027	0.619234
BLM	516.02	0.881276	0.718515	1.22653	0.220001	0.673455
ATG101	464.454	0.880364	0.679819	1.295	0.195321	0.651834
MIR3916	37.5915	0.879903	1.23509	0.71242	0.476204	NA
CDKN1A	2162.17	0.87965	0.363374	2.42078	0.0154872	0.18839
LOC100506990	848.338	0.879476	0.542058	1.62248	0.104701	0.518401
TXN2	735.089	0.878449	0.506684	1.73372	0.0829677	0.463571
CUX1	415.089	0.877538	0.738808	1.18778	0.234921	0.690359
TMEM88	48.2143	0.876865	1.22675	0.71479	0.474739	NA
KIAA0825	323.029	0.876457	0.659551	1.32887	0.183891	0.641343
PFKFB3	1568.4	0.875953	0.376386	2.32727	0.0199508	0.214443
TRIM13	672.363	0.875656	0.55242	1.58513	0.112937	0.537831
ZNF566	548.503	0.875339	0.715931	1.22266	0.221459	0.673572
PURA	441.994	0.875039	0.516882	1.69292	0.0904712	0.48414
SEPSECS-AS1	73.0907	0.874553	0.943316	0.927105	0.353872	NA
VIM-AS1	493.553	0.874052	0.474508	1.84202	0.0654729	0.413757
ROCK2	389.598	0.874024	0.653346	1.33777	0.180973	0.63612
LINC02591	164.933	0.873176	0.859048	1.01645	0.309417	0.766892
MTRNR2L10	3484.59	0.872565	0.319862	2.72794	0.00637303	0.106124
STAG3L1	282.846	0.871597	0.736858	1.18286	0.236866	0.691414
MTRNR2L3	259.989	0.871565	0.58579	1.48785	0.136792	0.579702
RNU2-2P	984.225	0.871429	0.471483	1.84827	0.0645629	0.411053
C12orf57	3948.93	0.870544	0.264802	3.28753	0.00101069	0.0289148
RGS14	372.046	0.868841	0.730753	1.18897	0.234453	0.690267
LINC01004	696.261	0.867679	0.437042	1.98534	0.0471061	0.346021
TXNDC9	3004.77	0.867445	0.46863	1.85102	0.0641661	0.409651
TRBV6-5	322.746	0.867077	0.711494	1.21867	0.222969	0.676191
MTERF2	477.766	0.866181	0.690236	1.2549	0.209513	0.664069
APIP	422.714	0.865953	0.643132	1.34646	0.178154	0.632641
NCALD	616.727	0.865261	0.435366	1.98743	0.0468746	0.345802
WDR37	327.411	0.864064	0.529479	1.63192	0.102697	0.514162
ZNF75D	173.791	0.863762	1.13702	0.75967	0.447452	0.852733
BEND3	158.149	0.86334	0.865135	0.997925	0.318316	0.771064
PUS7L	1192.96	0.863128	0.421862	2.046	0.0407566	0.319924
MTHFD1	106.235	0.861932	1.21708	0.708194	0.478825	NA
ADGRE2	95.1018	0.861879	0.832987	1.03468	0.300816	NA
ABHD10	331.051	0.861816	1.01789	0.846673	0.397178	0.822432
SEC22A	1133.1	0.861608	0.47221	1.82463	0.0680571	0.423537
STAT6	288.631	0.860724	0.762859	1.12829	0.259198	0.719408
TRMT13	586.763	0.860153	0.504954	1.70343	0.0884881	0.477585
HAUS8	334.338	0.860145	0.823506	1.04449	0.296258	0.754525
CDYL2	232.782	0.859803	1.10218	0.780096	0.435335	0.846855
EIF5A2	675.021	0.859122	0.528757	1.6248	0.104206	0.51829
CXXC1	109.548	0.858245	1.1128	0.77125	NA	NA
ZNF875	168.673	0.857987	0.779207	1.1011	0.270852	0.730725
COG3	656.071	0.856085	0.554713	1.54329	0.12276	0.558478
DENND4C	1029.88	0.855335	0.554253	1.54322	0.122777	0.558478
THAP9	213.712	0.855223	1.14228	0.748698	0.454039	0.854411
SYTL3	5173.26	0.855009	0.250566	3.41231	0.00064415	0.021313
BBS1	85.0751	0.853371	1.33461	0.639417	0.522552	NA
STAT4	9088.8	0.852557	0.265483	3.21134	0.00132116	0.0351539
LOC102724642	382.827	0.851656	0.498858	1.70721	0.0877829	0.475399
FEM1A	161.033	0.851608	0.928929	0.916763	0.359267	0.797737
CORO7	124.138	0.851589	0.913866	0.931853	0.351412	NA
WDFY2	528.233	0.850969	0.585901	1.45241	0.146387	0.589111
GUSBP4	137.55	0.850449	0.927875	0.916556	0.359375	NA
ATP6V1H	322.88	0.850422	0.614377	1.3842	0.166297	0.619234
C4orf48	1084.53	0.84956	0.402003	2.11332	0.0345736	0.298983
TMEM167A	4842.17	0.848757	0.406291	2.08904	0.0367043	0.30916
EMBP1	845.627	0.846832	0.399806	2.11811	0.0341659	0.297827
ZSWIM7	739.365	0.846045	0.587454	1.44019	0.149814	0.593794
MTRNR2L6	2376.9	0.845643	0.358167	2.36103	0.0182242	0.20425
BAZ2A	185.169	0.845607	0.953892	0.886481	0.375359	0.808534
PHTF1	590.308	0.84399	0.573816	1.47084	0.141335	0.581561
CHD7	938.393	0.843532	0.426581	1.97743	0.0479933	0.349073
ASH2L	169.178	0.842887	1.03021	0.818174	0.413258	0.833535
MRPL58	255.121	0.842885	0.97262	0.866612	0.386154	0.81615
LOC100289230	217.07	0.840429	0.758346	1.10824	0.267758	0.726706
ZNF720	129.53	0.838638	1.14406	0.733038	0.463535	NA
RELT	181.645	0.838599	0.854022	0.981941	0.326129	0.776777
LPP	801.631	0.837609	0.417178	2.0078	0.0446647	0.337201
TPRG1	230.901	0.83597	1.10227	0.758407	0.448207	0.852733
RFX7	307.251	0.835311	0.81938	1.01944	0.307993	0.766206
ZNF100	232.375	0.834925	0.90067	0.927004	0.353924	0.795827
GNPTG	558.803	0.83488	0.543091	1.53727	0.124226	0.561173
TRL-TAG3-1	75.6518	0.834746	0.939439	0.888557	0.374241	NA
MTFR1L	144.42	0.834547	1.10722	0.753732	0.45101	NA
SH3BGRL3	47427.7	0.834535	0.323796	2.57735	0.00995625	0.147407
STIM2	1227.57	0.834391	0.405326	2.05857	0.0395356	0.317034
MNAT1	2148.51	0.83407	0.41933	1.98905	0.0466953	0.345336
CSRNP2	658.34	0.833909	0.699905	1.19146	0.233473	0.689395
ZBTB17	60.047	0.833866	1.29156	0.645628	0.518521	NA
KANSL3	286.826	0.833514	0.984487	0.846649	0.397191	0.822432
ERLIN2	263.553	0.833321	0.962216	0.866044	0.386466	0.816174
OLFML3	81.434	0.833069	1.22206	0.681695	0.495432	NA
MRPS15	1180.34	0.832846	0.38164	2.18228	0.0290886	0.267433
MFSD14C	235.728	0.832646	0.86649	0.960941	0.336582	0.784464
CERS2	442.3	0.832213	0.647154	1.28596	0.198457	0.656095
GOLGA5	400.359	0.831624	0.584394	1.42305	0.154721	0.601955
ZNF721	1468.13	0.830645	0.419979	1.97783	0.0479482	0.349073
IKBIP	483.536	0.83031	0.637012	1.30344	0.192423	0.647951
POLK	808.017	0.82889	0.406636	2.03841	0.0415093	0.323423
CYP4V2	109.434	0.828748	1.10561	0.749584	0.453505	NA
STXBP2	126.133	0.827663	1.12869	0.733296	NA	NA
SH2D2A	731.454	0.827575	0.683591	1.21063	0.226038	0.6799
TMEM43	998.202	0.827463	0.394736	2.09624	0.0360606	0.307289
KARS1	1298.02	0.827357	0.499596	1.65605	0.0977114	0.501433
TARP	820.128	0.824708	0.479917	1.71844	0.0857165	0.472997
SIPA1L1	1063.4	0.824103	0.430371	1.91487	0.0555097	0.3792
SPAG1	1068.27	0.823632	0.466836	1.76429	0.0776838	0.451561
SLC9A1	83.8228	0.823141	1.19883	0.686619	0.492323	NA
GFM2	316.498	0.823007	0.697582	1.1798	0.23808	0.693199
NLRP1	292.442	0.822346	0.77273	1.06421	0.287234	0.746025
TYW3	1291.86	0.822062	0.426153	1.92903	0.0537272	0.370684
CCDC173	443.088	0.821621	0.539096	1.52407	0.127491	0.565057
CD63	2491.52	0.821614	0.301621	2.724	0.00644967	0.107121
TBL1X	340.93	0.821611	0.709541	1.15795	0.246886	0.705256
CD96	22038.7	0.821572	0.278196	2.95321	0.00314488	0.0666102
C12orf75	640.222	0.821507	1.22209	0.672217	0.501446	0.87523
PPP4R2	835.13	0.820224	0.447495	1.83292	0.0668141	0.418828
STAG3L3	310.957	0.819393	0.708944	1.15579	0.247766	0.706919
TDP1	616.77	0.818843	0.529814	1.54553	0.122219	0.55739
POLR2K	16494	0.818346	0.311945	2.62337	0.00870655	0.134123
SWSAP1	279.228	0.817819	0.836236	0.977976	0.328086	0.778042
LOC101929897	123.623	0.817273	0.847748	0.964052	0.33502	NA
TRAV30	93.5536	0.817033	1.09348	0.747187	0.454951	NA
ATPAF1	316.81	0.816838	0.831484	0.982386	0.32591	0.77651
C19orf25	156.643	0.816598	0.990663	0.824294	0.409772	0.830679
LPCAT4	72.1213	0.813953	1.37135	0.59354	0.55282	NA
MVD	199.128	0.813018	0.635589	1.27916	0.200842	0.658178
RBM12B	268.058	0.812745	0.815743	0.996325	0.319092	0.771685
ZFP91	624.725	0.812325	0.699964	1.16052	0.245835	0.70437
METTL1	622.116	0.811888	0.458307	1.77149	0.0764786	0.447694
SQSTM1	3276.22	0.811281	0.315927	2.56794	0.0102306	0.149721
TMEM99	160.924	0.810598	1.12791	0.718673	0.472342	0.860346
EIF2AK4	322.295	0.810458	0.576516	1.40579	0.159787	0.611105
ZNF443	254.372	0.810086	1.21742	0.665413	0.505786	0.879628
ZNF395	176.443	0.809714	0.810591	0.998918	0.317835	0.771064
SMG7-AS1	154.833	0.809258	1.18906	0.680588	0.496132	0.872035
RAB3IP	751.763	0.808531	0.515243	1.56922	0.116596	0.54368
EYA3	440.633	0.808286	0.66118	1.22249	0.221522	0.673572
MAPK9	202.709	0.808081	1.09598	0.737316	0.46093	0.857583
MAPK1	800.843	0.808029	0.646451	1.24995	0.211319	0.665951
DNAJC5	77.9922	0.807458	1.14404	0.705797	0.480314	NA
IL32	31124.6	0.807401	0.324585	2.48749	0.0128649	0.168804
ITPR1	1127.32	0.806143	0.374508	2.15254	0.0313548	0.282045
PTRH2	1210.33	0.805463	0.363708	2.21459	0.0267885	0.255978
HIC1	57.623	0.805429	1.05793	0.761324	0.446464	NA
SLC25A13	189.285	0.804609	0.953067	0.844232	0.39854	0.823036
PRC1	147.266	0.803736	1.10809	0.725337	0.468245	NA
RNF167	469.12	0.803476	0.494893	1.62353	0.104475	0.51829
PDCD2	510.019	0.802604	0.711871	1.12746	0.259549	0.719408
SP4	692.669	0.801961	0.466399	1.71948	0.0855278	0.47267
SLC37A3	441.612	0.801279	0.483267	1.65805	0.0973083	0.500349
MAN1A1	624.408	0.800791	0.549901	1.45625	0.145325	0.586639
RAB11FIP1	1655.23	0.800753	0.40208	1.99152	0.0464233	0.344594
MRS2P2	249.874	0.800463	0.957383	0.836094	0.403102	0.825324
H1-10	750.019	0.799728	0.481642	1.66042	0.0968301	0.499515
OSTCP1	254.195	0.799558	0.553783	1.44381	0.148792	0.591012
MED26	186.424	0.799363	0.748035	1.06862	0.285242	0.743891
KIF3B	200.112	0.799244	0.767951	1.04075	0.297992	0.756663
SLC25A45	305.26	0.798583	0.52924	1.50892	0.131319	0.570353
APOBEC3H	541.041	0.798578	1.49519	0.534096	0.593275	0.916036
BABAM2	1197.69	0.797939	0.42804	1.86417	0.0622978	0.404352
GMCL1	416.973	0.797783	0.648555	1.23009	0.218663	0.672332
RINL	168.247	0.797147	0.671585	1.18696	0.235242	0.690359
RPS16P5	217.655	0.796963	0.745332	1.06927	0.284947	0.743788
CCP110	493.518	0.796828	0.762374	1.04519	0.295934	0.754205
TP53	270.918	0.795087	0.641179	1.24004	0.214961	0.66824
HCFC1R1	178.09	0.795013	0.784894	1.01289	0.311112	0.767443
PRNP	3563.61	0.794653	0.404292	1.96554	0.0493516	0.354819
MYLPF	99.8842	0.794512	0.85636	0.927778	0.353523	NA
PUS3	562.589	0.793542	0.582017	1.36343	0.172746	0.626596
FBXO48	553.131	0.793236	0.564897	1.40421	0.160255	0.611299
ULK1	115.064	0.793202	0.977139	0.81176	0.416929	NA
GUSBP15	128.549	0.792661	0.89717	0.883513	0.376959	NA
TMEM238	239.629	0.792242	0.627345	1.26285	0.206644	0.661021
CEP192	370.875	0.792056	0.855776	0.925542	0.354684	0.796128
FRMD4B	2266.7	0.791014	0.390051	2.02798	0.0425626	0.327835
DGKE	350.665	0.790991	0.522852	1.51284	0.130321	0.568658
LOC100133091	119.334	0.79005	0.771969	1.02342	0.306109	NA
SLC35E2B	500.057	0.789765	0.716669	1.10199	0.270464	0.730656
KIF13B	4427.05	0.788817	0.337327	2.33844	0.0193646	0.212035
PREP	247.282	0.78871	1.08389	0.727666	0.466818	0.858295
F2R	369.086	0.788417	0.615971	1.27996	0.20056	0.657905
NIBAN1	1888.25	0.788187	0.319827	2.46441	0.0137237	0.174938
UBN2	351.922	0.788158	0.678743	1.1612	0.245559	0.70437
WASHC1	517.97	0.787721	0.456095	1.7271	0.0841502	0.46766
CDK5RAP3	697.707	0.786969	0.474611	1.65813	0.0972905	0.500349
MYNN	3113.72	0.786842	0.346674	2.26968	0.0232267	0.235047
NCF4	446.811	0.786518	0.614018	1.28094	0.200216	0.657596
CETN2	1005.98	0.785659	0.423492	1.85519	0.0635689	0.408564
SPDYE2B	107.432	0.785473	0.950243	0.826603	0.408462	NA
ARHGAP30	242.308	0.785007	1.08182	0.725634	0.468063	0.859101
NFKBIA	57572.3	0.784745	0.257431	3.04837	0.00230087	0.054547
PSENEN	2253.28	0.784724	0.405107	1.93708	0.0527355	0.366826
FNTA	1116.86	0.784237	0.601075	1.30472	0.191987	0.647951
PIEZO1	135.582	0.783831	1.08876	0.719929	0.471569	NA
EIF2AK1	327.891	0.783503	0.749964	1.04472	0.296152	0.754509
ARHGAP26	915.904	0.78344	0.511591	1.53138	0.125676	0.563577
DBR1	446.577	0.783019	0.591561	1.32365	0.185619	0.644077
TOX4	1404.86	0.781634	0.315279	2.47918	0.0131683	0.169849
SCOC-AS1	47.0876	0.781475	1.12838	0.692563	0.488584	NA
ADA	993.634	0.781248	0.531514	1.46985	0.141602	0.581561
OARD1	943.274	0.780862	0.461425	1.69229	0.0905915	0.48414
RNU6-36P	32.6014	0.780563	1.20605	0.647206	0.517498	NA
EXOC6	454.693	0.780151	0.507631	1.53685	0.124331	0.561186
CHST12	93.3704	0.779574	1.15632	0.674188	0.500192	NA
RABGGTB	977.18	0.779345	0.389508	2.00085	0.0454091	0.340456
ZNF43	462.153	0.779016	0.649945	1.19859	0.230689	0.685795
ZBTB43	1489.51	0.777272	0.347849	2.23451	0.0254493	0.248932
CAPN2	989.906	0.77723	0.389822	1.99381	0.0461732	0.344151
USP30-AS1	129.993	0.776491	0.880796	0.881578	0.378005	NA
ANKAR	184.43	0.776161	0.913874	0.849309	0.39571	0.821755
TRK-TTT3-1	399.495	0.77585	0.453748	1.70987	0.0872902	0.474146
IL17RA	192.833	0.775569	0.860394	0.901411	0.36737	0.802608
STK24	941.635	0.775567	0.353236	2.19561	0.02812	0.263214
ZNF140	939.31	0.775366	0.521828	1.48586	0.137315	0.580215
USP32	217.48	0.775195	0.918536	0.843946	0.3987	0.823072
RNF187	86.0481	0.774847	1.36471	0.567773	0.570189	NA
MTRNR2L8	49666.6	0.774391	0.325304	2.38052	0.0172882	0.199748
ND3	7053.96	0.77421	0.290655	2.66368	0.00772921	0.122796
SAMSN1	38229.4	0.773681	0.27583	2.80492	0.00503284	0.0919478
SLC25A52	56.9137	0.773677	1.07677	0.718515	0.47244	NA
GON7	520.058	0.773235	0.590005	1.31056	0.190007	0.64544
GALM	842.613	0.772414	0.490398	1.57508	0.115239	0.540868
RAB27B	160.855	0.772135	1.16497	0.662793	0.507463	0.880762
HOXB2	353.265	0.772107	0.656142	1.17674	0.2393	0.695067
SRP68	487.349	0.772106	0.695145	1.11071	0.266692	0.726706
LINC00324	503.357	0.770477	0.621082	1.24054	0.214776	0.668212
ST3GAL1	638.805	0.76975	0.443309	1.73637	0.082498	0.462305
ZSWIM8	66.8062	0.769322	1.32134	0.582228	0.560413	NA
GCHFR	1542.5	0.769291	0.343228	2.24134	0.0250038	0.247116
AP5M1	1137.65	0.769154	0.442206	1.73936	0.0819718	0.459937
CENPT	114.144	0.768793	1.18784	0.647217	0.517492	NA
INPP5B	117.034	0.766858	1.10234	0.695661	0.486641	NA
LINC01347	263.683	0.766262	0.579257	1.32283	0.18589	0.644077
SNHG19	77.2115	0.765798	1.12845	0.67863	0.497372	NA
HDAC6	184.044	0.765051	0.714992	1.07001	0.284613	0.743532
EXOC2	989.31	0.764981	0.397196	1.92595	0.0541101	0.372313
TRK-CTT2-2	181.264	0.764862	1.07169	0.713695	0.475416	0.861653
ZNF529-AS1	218.691	0.76479	0.848788	0.901038	0.367568	0.802638
MAP7D3	696.514	0.764364	0.480943	1.5893	0.111992	0.534331
SRSF4	712.533	0.763769	0.478008	1.59782	0.110084	0.530104
SPATS2L	320.487	0.763617	0.558479	1.36732	0.171526	0.623956
WIPF1	2495.41	0.763609	0.301357	2.5339	0.0112801	0.158279
B3GNTL1	152.103	0.763499	1.1554	0.660812	0.508733	0.880884
ID1	589.379	0.763384	0.516896	1.47686	0.139713	0.581558
TSEN15	977.849	0.763284	0.405101	1.88418	0.0595402	0.395283
GOLGA6L9	233.558	0.763173	0.986985	0.773237	NA	NA
ECE1	93.0001	0.762885	1.03301	0.73851	0.460205	NA
PDRG1	601.747	0.761999	0.668816	1.13933	0.254567	0.715024
THAP6	958.613	0.761652	0.457817	1.66366	0.0961798	0.498249
MMP25-AS1	87.2929	0.760872	0.930902	0.817349	0.413729	NA
ZMYM6	765.691	0.760744	0.368792	2.0628	0.0391317	0.315625
MIR17HG	835.818	0.760006	0.539423	1.40892	0.158858	0.609546
GCDH	166.866	0.759996	0.866292	0.877297	0.380325	0.811403
MTRNR2L2	53371.2	0.759408	0.33912	2.23935	0.0251333	0.247255
PSMB8-AS1	828.75	0.759351	0.595775	1.27456	0.202465	0.659188
PTPN4	1043.36	0.759178	0.393137	1.93108	0.0534734	0.369267
KCNA3	6078.13	0.758885	0.306067	2.47948	0.0131576	0.169849
KCMF1	1332.39	0.75888	0.541975	1.40021	0.16145	0.613703
ZNF529	1030.3	0.758771	0.458278	1.6557	0.0977828	0.501433
RNR2	1.78703e+06	0.758067	0.320595	2.36456	0.0180514	0.203814
PIN1	952.588	0.757691	0.386926	1.95823	0.050203	0.357385
SH2B3	483.954	0.756953	0.616026	1.22877	0.219159	0.673313
STXBP4	361.773	0.756945	0.617373	1.22607	0.220171	0.673557
TDRD7	266.309	0.756889	0.708409	1.06844	0.285324	0.743891
PAQR3	603.692	0.756739	0.550023	1.37583	0.168874	0.621437
ELP5	1314.16	0.75659	0.874291	0.865376	0.386833	0.816174
DUSP22	269.328	0.755759	0.874752	0.86397	0.387605	0.81644
FAM102B	910.32	0.75551	0.515876	1.46452	0.143052	0.583401
UFL1	782.586	0.755176	0.424129	1.78053	0.0749886	0.44375
SNX16	305.523	0.755057	1.16381	0.648782	0.516479	0.884003
PHLDA1	3754.5	0.754829	0.383707	1.9672	0.0491597	0.354604
CHD9	2213.28	0.754448	0.407493	1.85144	0.0641067	0.409651
PTOV1	138.567	0.754383	1.03591	0.728231	0.466472	NA
AGO4	244.812	0.753974	0.886756	0.850261	0.39518	0.821755
AKT3	650.496	0.753431	0.563794	1.33636	0.181432	0.63656
PTOV1-AS2	28.0041	0.752474	1.47624	0.509723	0.610245	NA
NEK9	371.702	0.752081	0.736487	1.02117	0.307173	0.765609
PYM1	266.357	0.752044	0.837583	0.897874	0.369253	0.804442
DBT	190.809	0.752001	1.01328	0.742146	0.457999	0.856407
MYL12A	33421.3	0.75129	0.297992	2.52118	0.0116963	0.16001
MTRNR2L1	3011.41	0.751009	0.382388	1.964	0.0495304	0.354819
EGR3	1806.47	0.750887	0.436455	1.72042	0.0853561	0.472407
MOK	367.477	0.75084	0.606368	1.23826	0.21562	0.66947
NAA50	2171.3	0.749484	0.301088	2.48926	0.0128011	0.168804
SETD3	249.568	0.749284	1.00357	0.74662	0.455293	0.85529
KIF5C	338.62	0.747279	1.03811	0.719846	0.47162	0.860346
BBOF1	97.352	0.747078	0.93685	0.797436	0.425198	NA
YPEL1	129.434	0.746959	1.13441	0.658458	0.510244	NA
HDDC3	325.597	0.746562	0.779796	0.957381	0.338375	0.785901
ZNF587	469.1	0.746182	0.531938	1.40276	0.160688	0.612282
HACE1	185.624	0.74587	1.01702	0.733385	0.463323	0.857583
DYNC1I2	879.262	0.745752	0.423649	1.76031	0.0783555	0.453449
MSN	2828.36	0.745276	0.31275	2.38297	0.0171734	0.198919
POGK	125.202	0.744993	1.13534	0.656187	0.511704	NA
MAP7D1	285.092	0.743852	0.806437	0.922393	0.356324	0.7968
RPL23AP7	420.499	0.743548	0.583106	1.27515	0.202256	0.659188
NFKBID	786.65	0.742907	0.415498	1.78799	0.073777	0.439374
EIF3D	2146.04	0.742686	0.396314	1.87399	0.0609324	0.39958
VEGFB	165.322	0.74263	1.15173	0.644797	0.519059	0.885318
ARL1	765.395	0.740955	0.530157	1.39761	0.162229	0.614083
MAP3K5	808.342	0.740662	0.463642	1.59749	0.110157	0.530104
ZNF764	83.8701	0.740556	1.06552	0.695018	0.487044	NA
IRGQ	244.288	0.740432	0.841752	0.879632	0.379059	0.810065
SLC20A2	162.194	0.740381	1.12348	0.659006	0.509892	0.880884
ZSCAN16-AS1	316.04	0.738857	0.581377	1.27087	0.203774	0.659319
RPL23AP82	295.959	0.737557	0.66983	1.10111	0.270849	0.730725
IL10RB	485.413	0.737159	1.24346	0.592829	0.553296	0.897598
ENO1-AS1	135.842	0.736156	0.855378	0.860621	0.389447	NA
PLSCR1	949.185	0.735758	0.575594	1.27826	0.201158	0.658178
ZSCAN18	174.98	0.734302	0.821406	0.893957	0.371345	0.805736
ZZEF1	242.338	0.733962	0.721073	1.01788	0.308737	0.766892
RFC4	344.164	0.733474	0.723141	1.01429	0.310445	0.767376
PARP11	484.538	0.732736	0.485424	1.50948	0.131177	0.570353
NUDT9	205.436	0.73264	1.13386	0.646147	0.518184	0.884927
EP400P1	113.138	0.732003	0.867052	0.844244	0.398533	NA
RNF157	128.596	0.731792	1.06408	0.687722	0.491628	NA
WAKMAR2	1700.07	0.730501	0.36186	2.01874	0.0435146	0.331571
INTS6L	1070.85	0.729878	0.490494	1.48805	0.136738	0.579702
FAM230E	24.249	0.728865	1.45248	0.501806	0.615804	NA
YOD1	239.481	0.728497	0.82837	0.879435	0.379166	0.810065
FRG1HP	648.127	0.728145	0.565266	1.28815	0.197695	0.655253
TFB2M	630.928	0.728081	0.527797	1.37947	0.167749	0.620195
SEC61G	9178.76	0.727954	0.313645	2.32095	0.0202895	0.215949
ARAF	243.176	0.727754	0.989758	0.735285	0.462166	0.857583
PKNOX1	778.034	0.7273	0.614981	1.18264	0.236952	0.691414
SERPINB8	858.568	0.727051	0.557498	1.30413	0.192189	0.647951
CBLB	4047.5	0.726857	0.232413	3.12743	0.0017634	0.0441429
ZNF682	128.544	0.726788	1.14174	0.636562	0.52441	NA
PABPC4	1000.95	0.726492	0.453057	1.60353	0.108817	0.528083
TMEM256	634.334	0.726224	0.450971	1.61036	0.10732	0.523953
C21orf91	3547.93	0.725951	0.341482	2.12589	0.0335128	0.293723
ZNF512	229.702	0.72564	0.913558	0.794301	0.42702	0.843847
EMB	3288.03	0.72548	0.294619	2.46243	0.0137999	0.175311
MBNL2	3342.4	0.725331	0.289735	2.50343	0.0122997	0.165182
VPS16	92.3843	0.725044	0.947186	0.765472	0.44399	NA
LYRM1	424.4	0.724774	0.611571	1.1851	0.235977	0.690359
MPPE1	392.434	0.724619	0.618604	1.17138	0.241447	0.698036
SFXN3	133.141	0.724376	1.06357	0.681081	0.49582	NA
RBM38	245.259	0.724099	0.802801	0.901966	0.367075	0.802483
GNG2	7491.66	0.720535	0.249913	2.88314	0.00393732	0.0782324
PPP2R3C	2673.62	0.720066	0.288573	2.49527	0.0125863	0.167158
ZNFX1	995.893	0.719842	0.388426	1.85323	0.06385	0.409005
SRRT	586.913	0.719829	0.752922	0.956047	0.339048	0.785915
PPP1R7	1512.56	0.719615	0.41967	1.71472	0.086397	0.473037
RNF10	782.255	0.719167	0.597027	1.20458	0.228365	0.683121
SOS2	864.132	0.718896	0.518811	1.38566	0.16585	0.619234
SERPINB9	10776.5	0.71885	0.347506	2.0686	0.0385838	0.314708
GTF2IP1	760.644	0.71865	0.466812	1.53949	0.123686	0.561173
LARP4B	601.988	0.718602	0.526454	1.36499	0.172257	0.625445
H1-3	392.038	0.718529	0.614097	1.17006	0.241978	0.698577
CCDC124	491.882	0.718403	0.519589	1.38264	0.166776	0.619234
SETDB2	382.967	0.71778	0.768795	0.933643	0.350488	0.793578
NUDT14	277.668	0.717623	0.6797	1.05579	0.291062	0.749431
VAMP8	7502.11	0.717218	0.315146	2.27583	0.0228564	0.23292
TPGS2	377.459	0.716569	0.644638	1.11158	0.266318	0.726591
KCTD9	340.788	0.716337	0.627814	1.141	0.25387	0.714605
DUT	2100.6	0.715845	0.302848	2.36371	0.018093	0.203982
ANXA2R	481.119	0.715606	0.456343	1.56813	0.11685	0.543871
RANGRF	47.6146	0.71484	1.32615	0.539035	0.589863	NA
SMAD3	291.954	0.714462	0.558818	1.27852	0.201065	0.658178
RNF41	292.216	0.71374	0.691234	1.03256	0.30181	0.760521
DCUN1D1	2543.13	0.713488	0.296113	2.40951	0.0159738	0.191016
HECW2	156.093	0.713054	0.990897	0.719604	0.471769	0.860346
JAGN1	812.834	0.71285	0.510399	1.39665	0.162518	0.614083
RPS16	23739.9	0.712813	0.26258	2.71465	0.00663456	0.109283
OSTC	9954.02	0.712532	0.333548	2.13622	0.0326616	0.289017
RDH14	29.3869	0.712041	1.58862	0.448212	0.654	NA
FYCO1	234.075	0.711912	0.925645	0.769098	0.441835	0.84884
MRPL34	1220.75	0.711763	0.347216	2.04991	0.0403731	0.319376
RN7SL1	1965.53	0.711599	0.418083	1.70205	0.0887462	0.478638
PARP9	252.192	0.710766	0.800865	0.887498	0.374811	0.808534
TMBIM1	607.276	0.710635	0.556075	1.27795	0.201268	0.658178
SUMF1	271.628	0.709844	1.00685	0.705012	0.480803	0.864437
PPM1D	344.261	0.708366	0.667093	1.06187	0.288295	0.747183
TOMM70	624.877	0.708043	0.657491	1.07688	0.281532	0.741078
VPS36	1165.12	0.708018	0.473782	1.49439	0.135072	0.576825
PPP2CB	401.455	0.70748	0.68335	1.03531	0.300524	0.759039
GZF1	157.449	0.706614	1.15404	0.612294	0.540343	0.892391
TNIP1	666.731	0.706091	0.446686	1.58073	0.113939	0.539228
ELMO2	478.366	0.705903	0.754304	0.935834	0.349359	0.793245
RECQL	1058.3	0.705732	0.422248	1.67137	0.0946485	0.493339
ST3GAL5	384.295	0.705253	0.623128	1.1318	0.25772	0.718642
RGPD4-AS1	39.0178	0.704909	1.14296	0.616737	0.537408	NA
SCP2	3520.4	0.704878	0.309965	2.27406	0.0229626	0.232994
CENPM	1075.97	0.704084	0.507782	1.38659	0.165568	0.619041
BCL7C	597.066	0.703986	0.485158	1.45105	0.146767	0.589277
CASTOR2	67.0394	0.70377	1.18123	0.595794	0.551313	NA
BAIAP2	307.387	0.703368	0.753577	0.933373	0.350628	0.793621
TLCD1	95.0843	0.702921	0.918619	0.765193	0.444157	NA
C2orf69	381.348	0.702677	0.662053	1.06136	0.288526	0.747183
KIAA0040	477.788	0.702674	0.506519	1.38726	0.165363	0.619041
CARMIL1	309.872	0.702579	0.699907	1.00382	0.315467	0.771064
SCAMP3	503.864	0.702473	0.610032	1.15153	0.249513	0.71036
CMPK1	2131.71	0.70204	0.285167	2.46185	0.0138222	0.175311
AHCYL2	92.7939	0.701978	1.25102	0.561124	0.574713	NA
SLC66A3	949.56	0.701766	0.51802	1.35471	0.175511	0.628348
KMT2D	147.562	0.700598	0.760473	0.921267	0.356911	NA
CCDC6	751.908	0.700047	0.4762	1.47007	0.141543	0.581561
BST2	800.366	0.699068	0.493939	1.41529	0.156983	0.604871
TAF13	509.572	0.698776	0.580002	1.20478	0.228288	0.683121
TTC4	48.7504	0.698601	1.19958	0.582373	0.560316	NA
SYTL1	217.428	0.697419	0.668739	1.04289	0.297001	0.755406
CCDC92	262.773	0.696656	0.674507	1.03284	0.30168	0.760444
ZNF611	295.791	0.696001	0.738541	0.942399	0.345988	0.791395
GTF3C1	450.874	0.695574	0.600331	1.15865	0.246598	0.705229
FAM221A	176.423	0.695331	0.97024	0.716659	0.473585	0.860549
RNY4	100.771	0.694479	0.795989	0.872472	0.382951	NA
SLC27A5	90.4288	0.69295	1.38673	0.499701	0.617286	NA
PREPL	847.139	0.692284	0.409114	1.69215	0.0906167	0.48414
FAM136A	794.634	0.692001	0.44053	1.57084	0.11622	0.542932
CDKN2AIPNL	362.529	0.69185	0.739368	0.935732	0.349411	0.793245
PMS2P1	911.772	0.691507	0.325331	2.12555	0.0335408	0.293723
SLC24A1	354.548	0.69115	0.725901	0.952126	0.341033	0.786849
ZNF397	486.139	0.691074	0.54332	1.27195	0.203392	0.659315
MTBP	180.542	0.690774	1.24861	0.553234	0.580103	0.908724
BNIP1	522.523	0.690627	0.65729	1.05072	0.293388	0.751527
RRP36	314.976	0.690558	0.563676	1.2251	0.220539	0.673557
SMIM20	556.948	0.68999	0.527303	1.30853	0.190695	0.645855
LRRC37BP1	117.379	0.689579	0.904888	0.76206	0.446024	NA
ACACA	147.803	0.689397	0.980211	0.703314	0.48186	NA
DENND4B	134.636	0.688081	0.968981	0.710109	0.477637	NA
SYCE1L	151.368	0.687756	0.712149	0.965747	0.334171	0.782956
PTPRM	327.572	0.687289	0.71385	0.962791	0.335652	0.784464
ARPC5	3451.09	0.687279	0.305698	2.24823	0.0245616	0.244013
ODF2L	4223.6	0.687188	0.277112	2.47982	0.0131447	0.169849
UBE2Q2	777.049	0.687107	0.557988	1.2314	0.218173	0.672063
TMEM192	130.922	0.686976	0.927237	0.740885	0.458763	NA
IPO8	189.548	0.686717	0.780576	0.879757	0.378991	0.810065
PHC2	85.2193	0.686712	1.2449	0.551622	0.581208	NA
GTF2IP4	756.709	0.686608	0.469454	1.46257	0.143586	0.584325
MRPS27	258.814	0.686169	0.740263	0.926926	0.353965	0.795827
TET3	88.2453	0.686166	1.24858	0.549557	0.582623	NA
ZHX1	633.827	0.68584	0.555001	1.23575	0.216553	0.670946
CYTOR	4734.07	0.685709	0.33779	2.02999	0.0423579	0.326589
NIN	867.459	0.685334	0.548862	1.24864	0.211795	0.666146
ABRACL	17300.7	0.685198	0.267216	2.56421	0.0103411	0.150183
CBFB	815.415	0.685057	0.565633	1.21113	0.225844	0.679585
INAFM1	109.22	0.684224	0.840565	0.814005	0.415642	NA
SEC24D	304.573	0.68342	0.709423	0.963346	0.335374	0.784464
HCST	8941.2	0.683361	0.277197	2.46526	0.0136915	0.174843
NPHP1	60.057	0.683156	1.31595	0.519135	0.603667	NA
LINC01588	443.04	0.682695	0.718942	0.949583	0.342324	0.78713
BSDC1	228.485	0.68185	0.686178	0.993693	0.320372	0.772397
SLC25A14	361.18	0.68143	0.711988	0.957081	0.338526	0.785901
PGM2	300.914	0.681073	1.04374	0.652529	0.51406	0.883364
WDR13	157.217	0.681052	1.03655	0.657035	0.511158	0.881667
ENTPD3-AS1	215.029	0.680053	0.737486	0.922124	0.356464	0.7968
NAA10	602.576	0.6789	0.514905	1.3185	0.187338	0.644556
RIF1	1301.08	0.678258	0.364027	1.86321	0.0624328	0.404352
STK3	200.366	0.678087	0.967753	0.700682	0.483502	0.865911
TXNL4B	1031.28	0.677931	0.349835	1.93786	0.0526401	0.366826
DDX11L16	30.0649	0.677699	1.37436	0.493104	0.621939	NA
RN7SL2	1474.62	0.67767	0.416496	1.62707	0.103721	0.516796
PDZD11	759.54	0.677341	0.599264	1.13029	0.258354	0.718642
MIATNB	144.185	0.677167	1.02755	0.659011	0.509889	NA
DHX38	368.148	0.677149	0.51924	1.30412	0.192194	0.647951
GPR85	26.1031	0.676008	1.39935	0.483086	0.629035	NA
MAP9	708.848	0.675159	0.544427	1.24013	0.214929	0.66824
GIPC1	44.5095	0.673735	1.50987	0.446221	0.655438	NA
NUP133	382.362	0.672074	0.911355	0.737445	0.460851	0.857583
MLX	448.798	0.671156	0.543457	1.23498	0.21684	0.671001
TRAV10	165.034	0.671069	0.90464	0.741808	0.458204	0.856441
B4GALT5	106.996	0.670604	0.993484	0.675003	0.499674	NA
C12orf60	268.313	0.670565	0.723867	0.926365	0.354257	0.795827
LOC101929185	62.2403	0.670296	1.23469	0.542884	0.58721	NA
SLX1B	67.0432	0.6702	0.949326	0.705975	0.480204	NA
SLX1A	67.0432	0.6702	0.949326	0.705975	0.480204	NA
POP4	846.272	0.669978	0.602966	1.11114	0.266509	0.726669
ECI2	1200.18	0.669775	0.426901	1.56892	0.116666	0.54368
NMI	1038.47	0.669337	0.472885	1.41543	0.156941	0.604871
ZNF598	30.4482	0.669324	1.66511	0.401971	0.687705	NA
LIMS1	2425.32	0.66811	0.293649	2.2752	0.0228941	0.23292
VPS11	257.155	0.667599	0.810124	0.82407	0.4099	0.830715
PTPN22	12536	0.667483	0.290483	2.29783	0.0215712	0.223952
GSDMB	76.9376	0.667051	1.30296	0.511951	0.608685	NA
CHUK	473.933	0.666683	0.685143	0.973057	0.330525	0.780591
B3GALNT2	634.291	0.666358	0.453367	1.4698	0.141616	0.581561
TOE1	225.212	0.666189	0.921704	0.72278	0.469815	0.859735
NHLRC2	122.74	0.665928	1.15332	0.577401	0.563669	NA
PTBP1	781.603	0.665508	0.421003	1.58077	0.113931	0.539228
AHSA1	1564.54	0.665082	0.54913	1.21115	0.225836	0.679585
MAP4	332.905	0.664579	0.684371	0.971081	0.331508	0.780903
MIR155HG	2879.23	0.664293	0.435479	1.52543	0.127152	0.564843
MYO1G	90.8119	0.664105	1.16748	0.568836	0.569467	NA
ZNF749	266.452	0.664096	0.830774	0.79937	0.424076	0.843799
TRAF4	176.556	0.664027	1.05498	0.629424	0.529072	0.888705
ZNF652	1111.66	0.66357	0.543024	1.22199	0.221711	0.673572
MTDH	1757.44	0.663398	0.306289	2.16592	0.0303173	0.275315
SDR42E2	328.346	0.663184	0.564796	1.1742	0.240314	0.695913
GTPBP6	157.456	0.662654	1.03883	0.637882	0.52355	0.886959
SMYD2	491.604	0.661892	0.706947	0.936268	0.349135	0.793245
HDAC7	50.309	0.661778	1.17761	0.561966	0.574139	NA
FAF2	558.904	0.661728	0.540633	1.22399	0.220957	0.673572
STAG3L2	224.341	0.660928	0.799767	0.826402	0.408576	0.829801
TRAPPC8	536.167	0.659218	0.755872	0.872129	0.383138	0.8131
COG5	835.136	0.659102	0.407851	1.61603	0.106087	0.520517
PRKX	419.939	0.658622	0.486207	1.35461	0.175541	0.628348
PPM1A	1456.81	0.658486	0.347534	1.89474	0.0581272	0.390078
DYRK1B	67.104	0.658185	1.15766	0.568546	0.569664	NA
CTDP1	124.879	0.656737	1.09003	0.602496	0.546844	NA
BCLAF3	441.254	0.65615	0.8046	0.815498	0.414787	0.834021
COPS9	9633.69	0.656116	0.316389	2.07377	0.0381011	0.314034
CD52	38302.3	0.656114	0.324327	2.023	0.0430732	0.330098
KBTBD2	4162.23	0.655377	0.317622	2.06339	0.0390757	0.315625
MPZL3	7046.34	0.65519	0.258991	2.52978	0.0114134	0.158497
IBTK	563.152	0.655164	0.661782	0.99	0.322174	0.773909
APOL3	161.071	0.654865	0.874497	0.748847	0.453949	0.854411
CSPP1	1091.31	0.654466	0.430418	1.52054	0.128376	0.566222
RBFOX1	32.3297	0.654026	1.26321	0.51775	0.604633	NA
HIPK1-AS1	309.723	0.65386	0.867157	0.754028	0.450833	0.852733
NBR2	83.1159	0.653551	1.28024	0.510491	0.609708	NA
PDAP1	313.835	0.653485	0.66305	0.985574	0.324342	0.776424
EXOSC9	1476.63	0.653444	0.343696	1.90123	0.0572724	0.385361
SYNJ1	543.087	0.652925	0.514815	1.26827	0.204701	0.660252
SEC61B	10044	0.652806	0.272998	2.39125	0.0167913	0.19683
TRIM21	332.72	0.652631	0.984403	0.662971	0.507349	0.880762
PDCD5	3772.55	0.652373	0.310468	2.10126	0.0356182	0.304411
CRIM1	325.755	0.652004	0.661862	0.985106	0.324572	0.776424
RPS27L	4047.14	0.651767	0.392672	1.65983	0.0969493	0.499515
TNFAIP3	52740.6	0.651657	0.241659	2.6966	0.00700517	0.114398
STMP1	2532.89	0.651426	0.275833	2.36167	0.0181928	0.2042
TIMM50	596.977	0.651416	0.596256	1.09251	0.274609	0.734285
ZNF548	634.265	0.651185	0.523633	1.24359	0.21365	0.667445
KDM4C	989.194	0.650989	0.431583	1.50838	0.131458	0.570353
BLZF1	4066.97	0.649493	0.392926	1.65297	0.0983377	0.502923
VCPIP1	1113.84	0.649171	0.426659	1.52152	0.128129	0.566135
MINDY2	440.919	0.649012	0.522372	1.24243	0.214076	0.667757
NFKBIE	221.802	0.648789	1.17341	0.55291	0.580325	0.908735
CDC5L	3665.4	0.648525	0.336964	1.92462	0.0542774	0.372796
CD2BP2	227.183	0.648255	0.826202	0.78462	0.432677	0.846032
SAMD9L	589.053	0.647927	0.556944	1.16336	0.244683	0.70268
C6orf226	401.859	0.647517	0.598972	1.08105	0.279677	0.738813
ENO2	277.333	0.647463	0.755206	0.857333	0.391261	0.818894
GOLGA8CP	21.5454	0.647068	1.47771	0.437884	0.66147	NA
CARD17	279.188	0.646753	0.812299	0.796201	0.425915	0.843847
BFAR	427.041	0.646386	0.616726	1.04809	0.294596	0.752814
PARVG	514.015	0.646356	0.499119	1.29499	0.195323	0.651834
CLEC2B	20420.8	0.646185	0.314625	2.05383	0.0399921	0.3186
EEF1E1	411.836	0.645836	0.728901	0.886041	0.375596	0.808534
CEP70	557.596	0.645454	0.648403	0.995453	0.319516	0.771685
DHRS4L1	45.5986	0.64519	1.2294	0.524801	0.599722	NA
ZNF830	1076.61	0.644524	0.43891	1.46847	0.141978	0.581768
NRIP3	602.444	0.644469	0.562915	1.14488	0.252259	0.712601
KMT2E-AS1	4305.63	0.644002	0.292172	2.20419	0.0275111	0.258468
DHDDS	209.738	0.643943	0.799521	0.805411	0.420583	0.840502
TUG1	1028.43	0.64345	0.496204	1.29675	0.194718	0.651808
LOC101929057	46.1123	0.642864	1.19378	0.53851	0.590225	NA
NUP153	1065.99	0.6428	0.507102	1.2676	0.204942	0.660252
TAF1	254.236	0.642792	0.645983	0.99506	0.319707	0.771685
TSSC4	173.516	0.64278	1.01706	0.631996	0.527389	0.888705
SPOPL	282.244	0.642032	0.704754	0.911002	0.362295	0.79936
SLC1A5	366.007	0.642025	0.59068	1.08693	0.27707	0.736831
ACTA2	48.389	0.641906	1.41537	0.453525	0.650171	NA
PIN4	1032.08	0.640513	0.473278	1.35335	0.175943	0.629447
WASH2P	292.857	0.639912	0.62509	1.02371	0.305971	0.765265
SNORD81	232.83	0.63948	0.545263	1.17279	0.240879	0.697258
MCRIP2	160.838	0.639362	0.806261	0.792996	0.42778	0.844245
ANP32E	7772.44	0.639119	0.264039	2.42055	0.015497	0.18839
TMEM126B	1664.58	0.638193	0.424878	1.50206	0.133082	0.572376
TRIM52-AS1	366.045	0.638029	0.618466	1.03163	0.302245	0.76061
PIGB	392.089	0.63675	0.675316	0.942893	0.345736	0.791395
C12orf45	864.908	0.636405	0.421788	1.50883	0.131343	0.570353
MBD4	1246.01	0.636239	0.403871	1.57535	0.115175	0.540868
PPP3CB	366.631	0.635495	0.647645	0.98124	0.326475	0.776777
BEX5	1400.14	0.635307	0.427824	1.48497	0.137551	0.580245
CCDC127	610.679	0.635163	0.6453	0.98429	0.324973	0.776424
LYPLAL1	344.292	0.634528	0.675487	0.939364	0.347544	0.79252
H2BC5	290.61	0.634303	0.571703	1.1095	0.267216	0.726706
TMEM141	183.694	0.634089	0.74284	0.853601	0.393326	0.820283
FSD1L	290.931	0.633994	0.897925	0.706065	0.480148	0.864437
RNY3	82.4735	0.632052	0.913366	0.692003	0.488935	NA
CSRNP1	2122.73	0.631963	0.345475	1.82926	0.0673612	0.421321
CCDC97	197.13	0.631765	0.761312	0.829837	0.406631	0.828225
RNF14	598.996	0.63174	0.485334	1.30166	0.193033	0.648843
PEAK1	53.3513	0.631386	1.47697	0.427488	0.669024	NA
TRAV5	168.99	0.630816	1.01601	0.620874	0.534683	0.891045
YIPF4	352.615	0.630775	0.48577	1.2985	0.194114	0.651152
SLFN12L	268.827	0.628896	0.755472	0.832455	0.405152	0.827707
ZNF607	104.74	0.628794	1.23978	0.507181	0.612028	NA
GPD1L	368.136	0.628548	0.905011	0.69452	0.487356	0.86929
SIK3	1597.4	0.628106	0.354013	1.77425	0.0760226	0.447411
LOC644936	217.743	0.627917	0.583073	1.07691	0.28152	0.741078
METTL2B	350.996	0.627587	0.634917	0.988456	0.32293	0.774746
PDLIM2	198.738	0.627568	1.08399	0.578941	0.562629	0.902793
MAN2B1	99.4194	0.62704	0.991096	0.632673	0.526947	NA
ATXN1	897.973	0.626943	0.408713	1.53395	0.125043	0.562398
SERTAD1	2894.26	0.626103	0.30485	2.05381	0.0399945	0.3186
P4HB	489.989	0.626078	0.59177	1.05798	0.290067	0.748527
EIF3J-DT	232.632	0.626078	1.00542	0.6227	0.533482	0.890306
YIPF5	3417.41	0.625735	0.320882	1.95005	0.0511706	0.361567
CFLAR	4627.6	0.624512	0.336911	1.85364	0.0637904	0.408968
DPM2	599.415	0.624293	0.64938	0.961368	0.336367	0.784464
ZNF587B	139.117	0.624216	0.908985	0.686717	0.492261	NA
GLMN	1603.13	0.624159	0.442753	1.40972	0.158621	0.609343
KRI1	306.022	0.623317	0.655028	0.951588	0.341306	0.786849
SPAG4	231.511	0.622738	0.66244	0.940067	0.347183	0.79252
LDLRAD4	3158.35	0.622221	0.309035	2.01344	0.0440689	0.334361
FRMD4A	154.702	0.622182	0.896305	0.694164	0.487579	0.86929
RING1	100.357	0.621279	1.04893	0.592301	0.553649	NA
HINT2	1187.75	0.620915	0.380376	1.63237	0.102601	0.51402
MON1B	75.096	0.620557	1.03907	0.597222	0.550359	NA
PGAM4	493.359	0.620355	0.534873	1.15982	0.246124	0.704666
RNF38	938.546	0.620021	0.554379	1.11841	0.263393	0.723879
PLEKHG2	210.525	0.619645	0.723921	0.855957	0.392021	0.819597
DYRK4	130.559	0.619351	1.16557	0.53137	0.595163	NA
CHCHD4	250.175	0.619347	1.0284	0.602245	0.547011	0.895329
GSTP1	2770.06	0.619102	0.301138	2.05588	0.0397945	0.3186
DENND1B	730.121	0.618969	0.455812	1.35795	0.174481	0.627778
ABCA1	551.686	0.618887	0.557269	1.11057	0.266753	0.726706
CLIP4	542.851	0.618608	0.521117	1.18708	0.235195	0.690359
CCDC159	255.066	0.618523	0.990921	0.62419	0.532503	0.890015
STIP1	646.338	0.617048	0.503741	1.22493	0.220601	0.673557
MYADM	4083.93	0.616986	0.336835	1.83172	0.0669938	0.419607
OSGEPL1	174.444	0.616786	0.880336	0.700625	0.483537	0.865911
BCAP29	1164.31	0.616364	0.435385	1.41568	0.15687	0.604871
SESN1	1927.2	0.61609	0.324611	1.89794	0.0577046	0.387583
WDR61	1767.76	0.616063	0.339055	1.817	0.0692173	0.427552
RPL22L1	1664.6	0.61606	0.354238	1.73911	0.082015	0.459937
CMC1	1687.83	0.615857	0.33978	1.81252	0.0699065	0.429589
DNLZ	1166.01	0.615265	0.413785	1.48692	0.137037	0.5798
LINC00115	100.14	0.613869	0.947613	0.647805	0.517111	NA
MAP2K3	485.347	0.613752	0.48893	1.2553	0.209372	0.664069
TMOD3	1906.39	0.613493	0.332463	1.8453	0.0649945	0.412517
ABCG1	249.972	0.613062	0.652047	0.940211	0.347109	0.79252
GSAP	253.518	0.61286	0.889398	0.689072	0.490778	0.87079
IER2	2481.92	0.612843	0.372237	1.64638	0.0996862	0.505428
MPP5	288.766	0.612827	0.812582	0.754172	0.450746	0.852733
UBE2V2	3091.95	0.612736	0.3282	1.86696	0.0619073	0.403351
RHEB	2649.92	0.612199	0.27089	2.25996	0.023824	0.239815
LRRC59	213.443	0.61169	0.866335	0.706066	0.480147	0.864437
PPM1K	1480.86	0.611097	0.467019	1.30851	0.190701	0.645855
PAQR8	84.5621	0.610234	1.42253	0.428979	0.667938	NA
GRK2	129.816	0.610064	0.929955	0.656015	0.511814	NA
ARL14EP	2250.11	0.609976	0.414162	1.4728	0.140806	0.581561
CARD8-AS1	181.063	0.609171	0.946024	0.643928	0.519622	0.885318
PPP1R15A	4307.75	0.608333	0.368611	1.65034	0.0988737	0.503297
PSMB10	1558.18	0.607984	0.396537	1.53323	0.125219	0.562855
FTSJ3	304.633	0.607474	0.577647	1.05164	0.292967	0.751527
LIMK2	126.37	0.60743	0.834053	0.728286	0.466438	NA
ANKZF1	228.592	0.607424	0.878767	0.691223	0.489425	0.86981
ZHX3	49.2037	0.606595	1.23684	0.49044	0.623823	NA
GALNT1	1002.71	0.605868	0.475942	1.27299	0.203023	0.659188
TMEM160	1281.85	0.605865	0.317044	1.91098	0.0560073	0.381516
PIN4P1	354.886	0.605537	0.6006	1.00822	0.313349	0.770463
ZNF814	590.425	0.604897	0.668016	0.905514	0.365193	0.801214
NDUFB7	3101.1	0.604833	0.354943	1.70403	0.0883753	0.477314
LINC00476	235.535	0.604823	0.604552	1.00045	0.317093	0.771064
C2orf76	508.738	0.603985	0.56277	1.07324	0.283165	0.743065
LOC730268	555.119	0.603766	0.457453	1.31984	0.186888	0.644077
ATAD3B	73.2449	0.602685	1.1965	0.503707	0.614467	NA
CSTF3	798.455	0.602102	0.547539	1.09965	0.271484	0.731417
MRPL12	315.566	0.601515	0.724214	0.830577	0.406213	0.828225
ETHE1	442.358	0.599569	0.678539	0.883617	0.376903	0.80932
ZNF808	366.148	0.599468	0.647498	0.925822	0.354538	0.796116
IPO9	298.919	0.598419	0.850238	0.703825	0.481542	0.864481
SLC33A1	211.082	0.598364	0.97814	0.611737	0.540712	0.892391
ENDOV	104.405	0.597016	0.958286	0.623004	0.533282	NA
INO80D	3582.86	0.596683	0.251064	2.37661	0.0174725	0.200551
ZNF354A	352.756	0.596161	0.664033	0.897789	0.369298	0.804442
PRPF4	497.702	0.595787	0.538766	1.10584	0.268797	0.727694
MTERF1	577.517	0.595039	0.548922	1.08401	0.278359	0.737999
BTRC	351.795	0.594884	0.815542	0.729434	0.465736	0.857861
UBE2Q2P1	301.008	0.594768	0.662889	0.897235	0.369593	0.804442
WWP2	353.944	0.594755	0.61538	0.966484	0.333802	0.782605
HNRNPUL1	3013.07	0.594544	0.290678	2.04537	0.0408181	0.319924
CACUL1	798.041	0.59452	0.531328	1.11893	0.263169	0.723787
GCFC2	476.455	0.594468	0.579446	1.02592	0.304927	0.764327
RGS1	82762.7	0.594114	0.228524	2.59979	0.0093282	0.140569
SPTY2D1	2081.17	0.593628	0.354698	1.67361	0.0942066	0.492137
FRA10AC1	535.667	0.592937	0.48167	1.231	0.218322	0.672099
UBE2V1	285.644	0.592592	0.798964	0.7417	0.458269	0.856441
UBN1	238.354	0.592455	0.741526	0.798968	0.424309	0.843799
KLF13	329.582	0.592176	0.553092	1.07066	0.28432	0.743419
PLEKHA3	1086.78	0.591599	0.355674	1.66332	0.0962485	0.498266
RNF139-AS1	195.952	0.591354	0.813543	0.726888	0.467295	0.858816
NME6	309.4	0.591174	0.539723	1.09533	0.273373	0.732783
REXO4	152.902	0.590883	0.741114	0.79729	0.425282	0.843847
HSP90AA1	61118.6	0.590481	0.325541	1.81384	0.0697017	0.429508
CPEB4	679.463	0.58954	0.621502	0.948573	0.342838	0.787194
ATG10	278.186	0.588125	0.97988	0.600201	0.548372	0.895329
BRAT1	135.349	0.587601	0.766621	0.766482	0.443389	NA
ND2	84350.1	0.586987	0.198035	2.96406	0.00303609	0.0658253
DCUN1D5	360.17	0.586762	0.657089	0.892972	0.371872	0.805794
ALOX5AP	9262.24	0.586714	0.37465	1.56603	0.117341	0.544572
BCOR	401.991	0.586703	0.541736	1.08301	0.278806	0.738243
ZC3H18	124.251	0.586664	0.729707	0.803972	0.421413	NA
GTF2I	852.742	0.586017	0.455714	1.28593	0.198467	0.656095
LINC01138	568.498	0.585527	0.459868	1.27325	0.202929	0.659188
NDUFB2	10792	0.584271	0.325575	1.79458	0.07272	0.436829
SLC25A30	482.211	0.584265	0.555561	1.05167	0.292952	0.751527
TCTEX1D2	215.083	0.584216	0.709429	0.823502	0.410223	0.831149
TRAPPC5	949.227	0.58417	0.420144	1.3904	0.164407	0.618117
UBA7	147.821	0.584012	0.853416	0.684323	0.493772	NA
ARF6	2734.13	0.583499	0.367384	1.58825	0.112229	0.534916
ZNF542P	108.612	0.582681	1.16939	0.498278	0.618288	NA
MRPS9	1545.86	0.582563	0.374906	1.55389	0.12021	0.551137
POLR3GL	1658.8	0.582242	0.355197	1.63921	0.10117	0.509146
CNOT2-DT	1116.38	0.582186	0.386586	1.50597	0.132075	0.571215
SNX3	3200.55	0.581919	0.361388	1.61023	0.107347	0.523953
COX17	5786.78	0.581726	0.2882	2.01848	0.0435411	0.331571
TMEM165	357.488	0.581253	0.641698	0.905804	0.36504	0.801214
WDR12	684.661	0.58119	0.717042	0.810539	0.417631	0.836581
GLIPR1	9501.55	0.581101	0.288912	2.01134	0.0442893	0.335698
C4orf46	217.088	0.5806	0.956932	0.606731	0.544029	0.895329
LOC729218	129.047	0.580224	0.703346	0.824949	0.409401	NA
MMADHC-DT	35.0855	0.579817	1.55266	0.373434	0.708826	NA
ZFP36	11526	0.57973	0.361738	1.60263	0.109017	0.528083
LINC01000	84.3081	0.579016	1.14686	0.504873	0.613648	NA
HSPB11	3884.67	0.57856	0.308173	1.87739	0.060465	0.3977
PLB1	1236.97	0.578504	0.548606	1.0545	0.291655	0.750336
BAZ2B	1586.18	0.578386	0.428392	1.35013	0.176974	0.629922
OSBPL3	713.622	0.577562	0.575447	1.00367	0.315536	0.771064
URI1	685.88	0.577184	0.466678	1.23679	0.216164	0.670611
RASGRF2	414.602	0.576737	0.848402	0.679793	0.496636	0.872035
PMM2	714.015	0.576493	0.448811	1.28449	0.19897	0.656873
EID3	396.278	0.576489	0.732603	0.786906	0.431337	0.845879
SBNO2	64.5642	0.57646	1.16087	0.496575	0.619488	NA
CENPN	241.072	0.57611	0.756884	0.761161	0.446561	0.852449
FAM160B1	809.044	0.576022	0.552975	1.04168	0.297561	0.75582
EIF3B	194.702	0.575795	0.685369	0.840123	0.400839	0.823513
FAS	8439.82	0.575207	0.374883	1.53436	0.124941	0.562398
LINC00674	1132.22	0.574842	0.408057	1.40873	0.158915	0.609546
SNX10	310.249	0.573664	1.07055	0.53586	0.592055	0.915121
PIGV	157.508	0.572892	1.08254	0.529208	0.596661	0.917847
RHOT1	183.488	0.572587	0.818669	0.699412	0.484295	0.865911
PSMA1	9742.43	0.572398	0.250934	2.28107	0.0225444	0.230595
GALNT11	207.435	0.571326	0.825347	0.692225	0.488796	0.8693
TRAF1	1117.93	0.570759	0.459591	1.24188	0.214279	0.667757
ABI3	242.257	0.570136	0.879358	0.648354	0.516756	0.884074
ARPC3	10983.7	0.569476	0.326951	1.74178	0.0815471	0.459326
PRKAR1A	3707.03	0.569237	0.279754	2.03478	0.0418734	0.323838
GOLGA8EP	32.4318	0.568969	1.23662	0.4601	0.645444	NA
ND5	43844.7	0.568959	0.223736	2.54299	0.010991	0.155756
HTT	97.1862	0.568932	1.11604	0.509777	0.610207	NA
TMEM263	1991.01	0.56893	0.393493	1.44585	0.14822	0.590866
PUM3	2923.64	0.568508	0.301768	1.88392	0.0595753	0.395283
C1orf122	502.487	0.568128	0.589652	0.963498	0.335298	0.784464
MVP	113.794	0.568088	1.19167	0.476718	0.633563	NA
MTMR9	571.484	0.56798	0.549422	1.03378	0.301241	0.760046
TAF7	3660.46	0.567271	0.405426	1.3992	0.161753	0.614083
SLC7A1	263.564	0.567262	0.780455	0.726835	0.467327	0.858816
DPH3	7604.68	0.566652	0.276845	2.04682	0.0406758	0.319924
ABHD5	1524.14	0.56613	0.416685	1.35865	0.174256	0.627778
IL2RA	2360.82	0.564718	0.409834	1.37792	0.168228	0.621098
MSTO1	212.501	0.56442	0.710163	0.794775	0.426744	0.843847
AP4B1-AS1	86.8962	0.564335	1.05393	0.535456	0.592335	NA
MYO9A	332.426	0.564256	0.540904	1.04317	0.296868	0.755322
TPRKB	2129.96	0.563584	0.393447	1.43243	0.152022	0.596026
BORCS5	1430.71	0.562862	0.306674	1.83538	0.0664498	0.418265
NUBP1	430.972	0.56267	0.645186	0.872106	0.383151	0.8131
ZNF12	579.438	0.562086	0.728312	0.771765	0.440254	0.84884
NAAA	457.818	0.561982	0.585055	0.960562	0.336772	0.784464
HGSNAT	531.406	0.561813	0.499468	1.12482	0.260665	0.720894
LIMS4	900.837	0.561495	0.347426	1.61615	0.106061	0.520517
SMURF2	1101.08	0.561421	0.4958	1.13236	0.257485	0.718642
GPR174	220.462	0.561207	0.706577	0.794262	0.427043	0.843847
MGAT5	1212.91	0.561065	0.410473	1.36687	0.171665	0.62416
SLF1	1489.47	0.560317	0.379674	1.47578	0.140002	0.581558
ND6	12519.8	0.560283	0.234097	2.39338	0.016694	0.196401
CUL4A	801.82	0.560089	0.394332	1.42035	0.155506	0.603025
WARS2	727.012	0.56008	0.69085	0.810711	0.417532	0.836581
TUBB4B	2957.31	0.559802	0.442916	1.2639	0.206266	0.660641
TRIP12	1427.08	0.559337	0.415605	1.34584	0.178355	0.633059
NTPCR	358.671	0.559228	0.708189	0.789659	0.429727	0.845205
STX8	3914.27	0.559157	0.363211	1.53948	0.123687	0.561173
ATP6	108012	0.559105	0.26196	2.13431	0.032817	0.289414
EIF2A	3567.58	0.558887	0.30909	1.80817	0.0705801	0.431422
ZNF585A	954.699	0.558624	0.439221	1.27185	0.203426	0.659315
ZNF568	304.425	0.558432	1.06088	0.526387	0.59862	0.918168
ZC3H13	2023.33	0.5575	0.396319	1.40669	0.159518	0.611105
NSMAF	681.918	0.556759	0.561509	0.991541	0.321422	0.773567
CLTC	1457.14	0.556744	0.377665	1.47417	0.140435	0.581561
SLC25A51	358.678	0.556741	0.639564	0.870501	0.384027	0.813598
SDHD	6342	0.556102	0.247616	2.24582	0.0247152	0.245219
LAX1	1135.48	0.555837	0.384607	1.44521	0.1484	0.590866
ZFP36L1	8518.25	0.555333	0.308631	1.79934	0.0719649	0.435493
TRK-TTT3-5	30.9389	0.55487	1.28593	0.431495	0.666109	NA
AGO3	655.521	0.55484	0.486292	1.14096	0.253886	0.714605
LANCL1	147.012	0.55476	0.968511	0.572796	0.566783	NA
ZFYVE26	158.701	0.554682	0.928062	0.597678	0.550055	0.895958
SEC63	672.526	0.554604	0.491755	1.12781	0.259402	0.719408
ZNF350	1167.83	0.553863	0.583979	0.948431	0.34291	0.787194
STX10	183.55	0.553728	0.705386	0.785	0.432453	0.846032
FUBP1	877.069	0.553715	0.462442	1.19737	0.231162	0.686093
LOC729737	38.8249	0.553634	1.36186	0.406529	0.684354	NA
SCAF4	580.977	0.553554	0.467095	1.1851	0.235979	0.690359
MKKS	1698.73	0.553022	0.352763	1.56769	0.116954	0.544024
NRDE2	615.658	0.552879	0.436333	1.2671	0.205118	0.660252
ZNF778	92.4299	0.551818	0.892511	0.618276	0.536393	NA
CRNKL1	2312.06	0.551793	0.328535	1.67956	0.0930439	0.48967
MFNG	278.474	0.551465	1.06156	0.519487	0.603421	0.918408
SNORD50B	172.583	0.550949	0.651491	0.845674	0.397734	0.822469
WAPL	1296.94	0.550616	0.496032	1.11004	0.266982	0.726706
LOC101929431	244.26	0.550495	0.602103	0.914287	0.360566	0.797737
PLXNC1	190.421	0.550391	0.879836	0.625561	0.531603	0.890015
KDM6B	885.989	0.550335	0.374492	1.46955	0.141684	0.581561
ELMOD2	903.279	0.549421	0.428728	1.28151	0.200013	0.657596
ENDOD1	133.909	0.549281	0.860154	0.638584	0.523094	NA
DPM3	1103.54	0.549053	0.320765	1.7117	0.0869523	0.473612
TRBV9	337.035	0.54881	0.720848	0.761339	0.446455	0.852449
FLII	199.732	0.54851	0.967926	0.566686	0.570927	0.905557
PCBP2	1469.29	0.548146	0.348189	1.57428	0.115423	0.540868
ZC3H6	490.253	0.547352	0.507543	1.07843	0.28084	0.740706
NDUFB3	3463.26	0.547235	0.39352	1.39062	0.164342	0.618117
LINC00265	144.67	0.546975	0.686205	0.797102	0.425392	NA
POLR2L	7029.25	0.546848	0.260192	2.10171	0.0355791	0.304411
VWA8	271.245	0.545392	0.728893	0.748247	0.454311	0.854516
C2orf74	581.643	0.545147	0.489674	1.11329	0.265586	0.726238
TRNS1	260.906	0.544526	0.57221	0.951619	0.34129	0.786849
RAB30-DT	380.772	0.544494	0.632267	0.861178	0.38914	0.817602
LOC101927151	132.965	0.544236	1.00984	0.538933	0.589933	NA
ND1	63229.5	0.543525	0.191326	2.84084	0.00449948	0.0853826
RELCH	698.52	0.543438	0.559745	0.970867	0.331614	0.780903
SYNE2	9194.71	0.543272	0.227721	2.38569	0.0170471	0.198054
PRMT2	1839.51	0.542987	0.287037	1.8917	0.0585314	0.391409
YTHDF3-AS1	77.4688	0.542845	1.39464	0.389238	0.6971	NA
DYNC1LI2	802.519	0.542467	0.453025	1.19743	0.231138	0.686093
NFIL3	685.054	0.542287	1.17718	0.460666	0.645039	0.926882
REXO2	2025.56	0.542259	0.356027	1.52308	0.127737	0.565493
PPIB	3122.85	0.542036	0.293823	1.84477	0.0650705	0.412547
SESN2	159.653	0.541642	0.805645	0.672309	0.501387	0.87523
CTSB	1105.67	0.541615	0.551882	0.981397	0.326397	0.776777
NLRP3	965.194	0.541198	0.440697	1.22805	0.219428	0.673455
MAN1A2	1011.16	0.541141	0.457944	1.18167	0.237335	0.691999
SLA2	156.563	0.541	1.08005	0.500903	0.61644	0.920479
ATP6V1E2	124.45	0.540391	0.745947	0.724436	0.468798	NA
TMEM106B	579.308	0.54032	0.622104	0.868537	0.3851	0.814912
DNAJB9	10422	0.53997	0.2552	2.11588	0.0343554	0.298453
EPG5	572.119	0.539501	0.548455	0.983674	0.325276	0.776458
AIMP2	203.717	0.539313	0.766019	0.704047	0.481404	0.864437
DAXX	198.048	0.538829	0.798544	0.674764	0.499826	0.873404
SDHAP1	393.73	0.53876	0.675027	0.79813	0.424795	0.843847
NOMO2	290.392	0.538669	0.715341	0.753024	0.451435	0.852885
TXNIP	6731.34	0.538386	0.261519	2.05869	0.0395244	0.317034
WASHC3	2720.14	0.538269	0.352996	1.52486	0.127294	0.564843
COPS2	3653.7	0.538264	0.40894	1.31624	0.188093	0.644556
HSD17B12	287.166	0.538221	0.676468	0.795633	0.426245	0.843847
GSTM2P1	46.8064	0.537292	1.07782	0.498499	0.618133	NA
NAGK	427.568	0.537064	0.686701	0.782093	0.43416	0.846084
LLPH	6090.86	0.536097	0.228869	2.34238	0.0191614	0.210416
LINC02256	237.982	0.535973	0.713272	0.751428	0.452395	0.853843
CLSPN	202.189	0.53581	0.963135	0.556318	0.577993	0.908487
GOLGA8A	5133.14	0.535565	0.350397	1.52845	0.1264	0.564843
NEDD4	141.377	0.535005	1.09549	0.48837	0.625288	NA
TXNL1	3424.48	0.534295	0.292834	1.82457	0.0680665	0.423537
SLC15A4	101.884	0.533979	1.26772	0.421211	0.673601	NA
TEFM	266.868	0.533676	0.988344	0.53997	0.589217	0.912855
CKS2	26763.1	0.533435	0.241409	2.20967	0.027128	0.256211
WDR20	721.618	0.532881	0.483857	1.10132	0.270757	0.730725
GPATCH11	877.032	0.532139	0.59821	0.889553	0.373706	0.808058
CYB5D2	318.59	0.532118	0.572941	0.928749	0.353019	0.795309
MIB1	308.541	0.532092	0.652554	0.815399	0.414844	0.834021
SPDYE6	152.518	0.531693	0.726906	0.731446	0.464506	0.857583
FKBP2	1836.39	0.531247	0.294509	1.80384	0.0712565	0.433463
MIS18BP1	1739.86	0.530458	0.309606	1.71333	0.086651	0.473037
ZNF227	218.521	0.530339	1.1804	0.449289	0.653223	0.929053
ODR4	1306.76	0.529709	0.386703	1.36981	0.170747	0.622881
CCDC14	629.697	0.529588	0.473436	1.1186	0.263309	0.723879
FOSL1	315.957	0.529461	0.992177	0.533636	0.593593	0.916091
ST20	120.411	0.529431	0.931219	0.568535	0.569672	NA
PHF1	457.86	0.528854	0.54219	0.975404	0.32936	0.779894
CEP44	468.806	0.528779	0.609058	0.868192	0.38529	0.814912
GSS	251.391	0.528227	0.705966	0.748233	0.454319	0.854516
ANXA6	227.183	0.52819	0.859609	0.614454	0.538916	0.891842
IFT20	894.351	0.526866	0.36678	1.43646	0.15087	0.594143
GOLGA8DP	32.6573	0.526739	1.24865	0.421847	0.673137	NA
RAD52	379.881	0.526466	0.546512	0.96332	0.335387	0.784464
SRGAP2	245.517	0.526126	0.697263	0.754558	0.450514	0.852733
TUBB4A	70.3921	0.526035	0.961462	0.547121	0.584296	NA
CYTB	157448	0.525079	0.267204	1.96508	0.0494047	0.354819
KDELR2	1750.15	0.525033	0.357379	1.46912	0.1418	0.581724
NORAD	1527.46	0.524377	0.351686	1.49104	0.135951	0.577984
CAP1	2306.53	0.524353	0.298924	1.75414	0.0794072	0.457102
KDM3B	415.433	0.524239	0.762874	0.687189	0.491963	0.870837
LRIF1	948.086	0.524072	0.516726	1.01422	0.31048	0.767376
PIP4K2C	181.3	0.523998	0.770058	0.680466	0.496209	0.872035
PIP4K2A	4615.09	0.523985	0.441161	1.18774	0.234935	0.690359
SNX5	1699.81	0.523781	0.289075	1.81192	0.0699987	0.429589
RBM12	1000.56	0.523612	0.381045	1.37415	0.169396	0.622155
PSTK	192.914	0.523492	1.00957	0.518531	0.604088	0.918408
CARD11	190.804	0.523466	0.810559	0.645808	0.518404	0.884937
ATAD3A	35.1342	0.523441	1.34569	0.388978	0.697293	NA
HIRIP3	323.451	0.523348	0.722379	0.724478	0.468772	0.859101
TMEM181	794.657	0.522464	0.58045	0.900103	0.368065	0.803033
CEP41	98.3276	0.522295	1.19092	0.438565	0.660976	NA
SSR4	13168.5	0.521609	0.257498	2.02568	0.0427978	0.32865
ZNF25	360.275	0.521385	0.795326	0.655561	0.512107	0.882266
APOO	510.664	0.521095	0.505115	1.03164	0.302242	0.76061
USP12-AS1	28.4001	0.520906	1.3855	0.375969	0.70694	NA
H2AC6	271.574	0.519982	0.626673	0.829749	0.406681	0.828225
PLAAT3	515.403	0.519354	0.604059	0.859773	0.389914	0.818283
INTS7	177.279	0.519035	1.01629	0.510716	0.60955	0.918833
ASAH1	1133.17	0.518873	0.3417	1.5185	0.128887	0.566222
TUBB3	387.842	0.518628	0.528757	0.980843	0.32667	0.776777
CSRP1	179.941	0.518279	0.68436	0.757319	0.448859	0.852733
LY6E	1840.1	0.517906	0.360078	1.43832	0.150344	0.594038
TRAF6	404.814	0.51779	0.793764	0.652322	0.514193	0.883364
FAM53C	964.028	0.51712	0.576165	0.897521	0.369441	0.804442
COA3	1553.31	0.516605	0.351074	1.4715	0.141156	0.581561
RAB11B-AS1	81.1091	0.515918	1.31893	0.391164	0.695676	NA
RASD1	329.544	0.515906	0.913297	0.564884	0.572153	0.905557
CEP290	799.232	0.515611	0.504361	1.0223	0.306637	0.765609
MGAT4A	11010.8	0.515569	0.299591	1.72091	0.0852672	0.472259
EXOSC3	1001.88	0.515415	0.455928	1.13047	0.258277	0.718642
TMEM234	118.815	0.515263	1.01406	0.508117	0.611371	NA
A1BG	927.265	0.515136	0.379759	1.35648	0.174946	0.627778
UBAP1	567.328	0.515108	0.554106	0.92962	0.352568	0.795309
CD53	19128.4	0.514818	0.238821	2.15567	0.0311098	0.280504
WIPF2	430.766	0.514566	0.696747	0.738526	0.460195	0.857583
EAF2	1105.79	0.514453	0.338633	1.51921	0.12871	0.566222
ARID1B	1224.23	0.51439	0.295441	1.74109	0.0816672	0.459326
RABIF	4330.5	0.514321	0.303982	1.69194	0.0906569	0.48414
BOLA2B	3454.62	0.514211	0.265328	1.93802	0.0526207	0.366826
SURF1	1292.68	0.514109	0.38866	1.32277	0.185911	0.644077
FAM122B	589.851	0.513939	0.54774	0.93829	0.348096	0.79252
TAB2	2479.63	0.513877	0.321222	1.59975	0.109653	0.529817
AKNA	949.411	0.513434	0.402982	1.27409	0.202633	0.659188
TP53INP2	424.907	0.513226	0.708014	0.724881	0.468525	0.859101
CERS5	489.85	0.512155	0.586093	0.873846	0.382202	0.81222
SMIM7	1690.34	0.512005	0.350375	1.46131	0.143931	0.58473
IL7R	36040.9	0.511971	0.219296	2.33461	0.019564	0.212848
PCBD1	193.808	0.510733	0.920605	0.55478	0.579045	0.908487
HMGN4	1375.06	0.510519	0.402837	1.26731	0.205044	0.660252
IER5L	190.171	0.510247	0.670034	0.761524	0.446344	0.852449
ZNF280C	437.475	0.509129	0.604657	0.842013	0.399781	0.823513
MAD2L1	268.08	0.508948	0.735786	0.691707	0.489121	0.869473
PSMA4	5153.45	0.50809	0.303741	1.67277	0.0943723	0.492574
ERO1A	3278.34	0.508051	0.401845	1.2643	0.206124	0.660641
SNORA31	34.1125	0.507979	1.3376	0.379768	0.704118	NA
ZGPAT	75.4059	0.507053	1.24919	0.405906	0.684812	NA
MFHAS1	233.702	0.506641	1.211	0.418367	0.675679	0.936063
KIAA1328	647.254	0.506631	0.442625	1.14461	0.252372	0.712601
EEA1	750.483	0.506589	0.465438	1.08841	0.276413	0.736262
ARSB	108.48	0.505712	0.968396	0.522216	0.60152	NA
DMAC2L	979.937	0.505215	0.384339	1.3145	0.188677	0.644556
PLAAT4	2678.68	0.504539	0.41128	1.22675	0.219915	0.673455
TMEM258	5731.52	0.504441	0.319971	1.57652	0.114905	0.540868
TRAV13-2	368.116	0.504435	0.962462	0.524108	0.600203	0.918408
ACBD5	409.917	0.503754	0.519831	0.969073	0.332509	0.781366
ZNF124	483.602	0.503605	0.655857	0.767857	0.442572	0.849212
AGFG1	1216.14	0.503118	0.362117	1.38938	0.164718	0.618117
PLP2	1191.77	0.502856	0.65198	0.771275	0.440544	0.84884
DAD1	11097.4	0.50283	0.264334	1.90225	0.0571382	0.384798
CNOT2	4093.2	0.502376	0.292726	1.7162	0.086126	0.473037
DHFR2	93.1373	0.502234	1.04392	0.481105	0.630442	NA
BAG3	528.783	0.502228	0.596592	0.841829	0.399883	0.823513
DDX58	1212.68	0.501779	0.447605	1.12103	0.262275	0.723157
COPZ1	473.368	0.501734	0.590445	0.849755	0.395461	0.821755
NIP7	1936.14	0.50172	0.396545	1.26523	0.205789	0.660252
SMC3	3792.8	0.501574	0.321739	1.55895	0.119009	0.547886
DDX43	127.953	0.501334	1.25315	0.400058	0.689114	NA
TBC1D32	695.2	0.501331	0.500715	1.00123	0.316716	0.771064
PMVK	275.638	0.50122	0.943201	0.531404	0.595139	0.917546
HMGN3	3880.27	0.501196	0.308531	1.62446	0.104278	0.51829
AGA	573.894	0.500521	0.595257	0.840848	0.400433	0.823513
ZKSCAN8	503.301	0.499921	0.488376	1.02364	0.306005	0.765265
RAD23A	778.963	0.49955	0.400325	1.24786	0.212082	0.666146
C1RL-AS1	107.238	0.497986	1.42813	0.348698	0.727316	NA
ZNF461	270.548	0.497625	1.0334	0.481541	0.630132	0.92396
MALT1	2506.01	0.497445	0.293998	1.692	0.0906457	0.48414
ND4	206167	0.496839	0.233144	2.13104	0.0330858	0.291416
DTHD1	620.573	0.496742	0.629491	0.789117	0.430044	0.845205
LPIN1	2759.91	0.496419	0.342324	1.45014	0.147018	0.589468
PRR34-AS1	383.83	0.496384	0.6893	0.720128	0.471446	0.860346
SLC6A6	269.007	0.496307	0.86464	0.574004	0.565965	0.903717
ALG5	2844.18	0.496129	0.38032	1.3045	0.192062	0.647951
SLC25A11	333.48	0.496078	0.631488	0.785571	0.432119	0.846032
COX1	230084	0.496053	0.263903	1.87968	0.060152	0.397644
RANBP3	193.067	0.496025	0.815828	0.608002	0.543186	0.894923
RPS6KA3	1791.74	0.495278	0.358137	1.38293	0.166687	0.619234
GNB5	327.19	0.495113	0.720829	0.686865	0.492168	0.870837
ROCK1	1892.05	0.494891	0.366212	1.35138	0.176575	0.629922
SLC7A5P1	258.567	0.494737	0.734498	0.673571	0.500584	0.874127
PTPN1	3215.79	0.49445	0.321403	1.53841	0.123948	0.561173
UBE2L6	1588.64	0.494379	0.333242	1.48354	0.13793	0.580879
STARD3NL	1003.42	0.493982	0.456901	1.08116	0.279627	0.738813
PSMD5	815.22	0.493241	0.537123	0.918302	0.358461	0.797497
MLST8	144.973	0.49313	1.29851	0.379768	0.704118	NA
NOMO3	291.957	0.493116	0.720482	0.684424	0.493707	0.872035
EZH2	1158.37	0.492771	0.34354	1.43439	0.151461	0.594912
COX3	81993.8	0.492629	0.252695	1.9495	0.0512354	0.36169
LRCH1	196.585	0.492221	0.892545	0.55148	0.581305	0.909165
SUDS3	741.402	0.492019	0.514366	0.956555	0.338792	0.785915
GPN1	3690.9	0.49186	0.366735	1.34119	0.179859	0.634913
PSMD14	3544.2	0.491526	0.300371	1.6364	0.101756	0.511131
OXNAD1	5128.36	0.491123	0.336412	1.45988	0.144322	0.58513
ATP5F1EP2	8405.87	0.490963	0.303125	1.61967	0.105303	0.519537
BOLA2	7380.39	0.490429	0.194414	2.5226	0.0116492	0.15973
TRH-GTG1-5	68.643	0.490402	1.13571	0.431802	0.665885	NA
COPS6	1803.28	0.489946	0.399714	1.22574	0.220296	0.673557
COX2	269566	0.489325	0.285342	1.71487	0.0863688	0.473037
CHCHD5	534.261	0.488777	0.507721	0.962689	0.335703	0.784464
RASGEF1B	12742	0.488719	0.340109	1.43695	0.150732	0.594143
VPS8	562.104	0.488506	0.512418	0.953334	0.340421	0.786849
MEPCE	313.401	0.488391	0.641712	0.761076	0.446612	0.852449
TBC1D23	2710.36	0.48827	0.273426	1.78575	0.0741401	0.440786
NUDT19	354.668	0.487831	0.906891	0.537915	0.590636	0.914158
MEAF6	2285.19	0.487604	0.378088	1.28966	0.19717	0.654366
AP1S2	895.205	0.487559	0.413678	1.17859	0.23856	0.693711
FBXO45	369.689	0.487505	0.794748	0.613408	0.539606	0.891842
ALDH16A1	60.0473	0.487496	1.11813	0.435994	0.662841	NA
ARRB2	381.95	0.487145	0.5324	0.915	0.360192	0.797737
ATF5	1034.7	0.486759	0.439168	1.10837	0.267704	0.726706
KLHL32	63.8298	0.486448	1.15536	0.421035	0.673729	NA
ATP2B1-AS1	2220.05	0.486391	0.308981	1.57418	0.115446	0.540868
ZNF83	1233.31	0.486367	0.442846	1.09828	0.272084	0.731417
CHST11	436.428	0.486042	0.585625	0.829955	0.406564	0.828225
PDE5A	71.4326	0.486009	1.17595	0.413289	0.679395	NA
OPTN	1179.43	0.485988	0.490874	0.990048	0.322151	0.773909
MPLKIP	920.768	0.485719	0.371362	1.30794	0.190894	0.646219
GCH1	1212.31	0.484983	0.33442	1.45022	0.146997	0.589468
HCG27	60.929	0.484573	1.2678	0.382216	0.702301	NA
KLHL8	284.551	0.484206	0.849205	0.570187	0.568551	0.905161
[truncated: 6,822 more rows]

## Sheet: Supp_Table_2_CD161hi_vs_CD161-
Supplemental Table 2: CD161hi_vs_CD161-
	baseMean	log2FoldChange	lfcSE	stat	pvalue	padj
KLRB1	11624	10.3894	0.871197	11.9255	8.71881e-33	7.66732e-29
XPNPEP1	181.604	3.56194	0.859114	4.14606	3.38249e-05	0.0155206
PRKAB1	128.19	3.553	1.05426	3.37014	0.000751312	0.0986125
CCL20	40994.7	3.29166	0.353572	9.30974	1.28144e-20	5.6345e-17
IFT122	148.202	3.19332	1.10159	2.89884	0.00374545	0.265682
C2CD4A	100.37	3.16998	1.25801	2.51984	0.0117409	0.456911
ZNF562	294.639	3.00351	0.812385	3.69715	0.000218035	0.0504579
TRBV5-5	168.538	2.9835	0.884598	3.37272	0.000744294	0.0986125
ZNF208	144.664	2.95983	1.25649	2.35563	0.0184911	0.527957
ARMCX5	59.0782	2.89737	1.2758	2.27101	0.0231462	0.576623
BLMH	292.801	2.86172	0.748711	3.8222	0.000132265	0.0342459
ZSCAN12P1	199.742	2.85856	1.24979	2.28724	0.0221818	0.563777
CEBPD	1000.63	2.85587	1.21074	2.35878	0.0183353	0.527957
TMED8	138.491	2.76617	0.996274	2.77652	0.00549446	0.319989
CTSD	143.387	2.72678	1.1153	2.44488	0.01449	0.487908
PHF2	85.9625	2.71789	1.0993	2.47238	0.0134218	0.4798
HSPA6	536.888	2.70544	0.864112	3.13089	0.00174276	0.167789
HSPA7	226.031	2.67079	0.996391	2.68046	0.0073521	0.384847
IFI44L	556.511	2.65134	0.552998	4.79448	1.63096e-06	0.00179283
HIP1	81.6058	2.60558	1.0026	2.59883	0.00935428	0.424029
KIAA0319L	261.089	2.588	0.853003	3.03399	0.00241341	0.194711
CA2	863.217	2.55153	1.06105	2.40472	0.0161849	0.50454
ZNF680	209.075	2.54189	0.896978	2.83384	0.0045993	0.295228
PPP1R12C	79.5272	2.513	1.07412	2.3396	0.0193045	0.532296
EGOT	97.6394	2.50264	1.2695	1.97136	0.0486822	0.706143
ASB6	107.012	2.48828	0.956845	2.60051	0.00930857	0.424029
MYBL1	1203.4	2.48193	0.384352	6.45743	1.06496e-10	3.12176e-07
IL12RB2	473.047	2.46853	0.691088	3.57195	0.000354328	0.0635911
SOCS5	267.946	2.43095	1.17365	2.07128	0.0383326	0.681642
UEVLD	269.518	2.42518	0.782613	3.09882	0.00194293	0.17798
PTPN13	544.254	2.40701	1.24777	1.92905	0.053725	0.72452
CD274	173.532	2.40049	0.96762	2.48081	0.0131082	0.4798
AGBL5	58.809	2.39224	1.3033	1.83553	0.0664269	0.771339
SLCO4A1	145.104	2.3733	1.17579	2.01847	0.0435422	0.692423
LRRC49	249.449	2.37236	1.05425	2.25028	0.0244311	0.596798
CPQ	93.9563	2.35891	1.0872	2.16972	0.0300284	0.645593
FKTN	157.261	2.35528	0.900301	2.6161	0.00889395	0.416028
IL23R	1045.95	2.35513	0.5578	4.22218	2.41954e-05	0.0125161
IL22	2221.42	2.35415	0.757496	3.1078	0.00188484	0.174477
SPON1	154.366	2.29893	1.16178	1.9788	0.0478388	0.706143
FURIN	216.38	2.29639	0.780282	2.94303	0.0032502	0.248541
KIAA0556	113.846	2.29247	0.976799	2.34692	0.0189295	0.528983
GFPT2	1220.6	2.29066	1.05935	2.16232	0.0305932	0.645593
ZNF799	129.17	2.2631	1.11616	2.02759	0.0426026	0.689897
KIT	328.869	2.25046	0.728237	3.09028	0.00199965	0.181288
ANKRD46	140.165	2.23245	0.951486	2.34628	0.0189618	0.528983
COLQ	181.565	2.23027	1.10363	2.02085	0.0432951	0.692423
CROCCP2	100.488	2.21428	1.21064	1.82902	0.0673967	0.775091
MMUT	306.601	2.20263	1.04424	2.10931	0.034918	0.668177
PLCB1	195.834	2.18723	0.683467	3.2002	0.00137332	0.147749
IGSF22	125.394	2.18659	0.969421	2.25557	0.0240978	0.591546
IL4I1	671.615	2.14712	0.468688	4.58114	4.6245e-06	0.00338899
SLC4A10	656.415	2.14692	1.28535	1.6703	0.0948599	0.855588
GALC	583.715	2.13486	0.596096	3.5814	0.000341752	0.0626118
LOC105371934	56.8582	2.13114	0.986956	2.1593	0.0308267	0.645593
RAB27B	160.855	2.12219	1.16332	1.82426	0.0681129	0.777637
LINC00265	144.67	2.12168	0.681608	3.11276	0.00185344	0.173396
PGAP3	51.7138	2.11962	1.19711	1.77061	0.0766264	0.803377
FASLG	326.295	2.11044	0.985568	2.14134	0.0322463	0.655264
SLC26A2	196.88	2.1065	1.06695	1.97432	0.0483455	0.706143
MKNK1	859.44	2.10195	0.524718	4.00586	6.17915e-05	0.0208998
CACNA2D4	176.006	2.10059	1.22699	1.712	0.0868974	0.836329
OSGEPL1	174.444	2.09515	0.878491	2.38495	0.0170816	0.511623
FBXO31	94.9094	2.09505	1.31364	1.59484	0.110748	0.873989
MTMR10	187.11	2.07279	0.905025	2.29032	0.0220029	0.562481
ZNF253	493.87	2.06487	0.856249	2.41153	0.0158855	0.504075
ICK	190.241	2.06213	1.00281	2.05635	0.0397489	0.683482
TRAV26-1	280.137	2.05704	1.01884	2.01899	0.0434879	0.692423
HECTD4	255.932	2.05106	0.785923	2.60975	0.00906089	0.419376
CC2D1B	89.5901	2.04992	1.18398	1.73139	0.083383	0.831668
RNVU1-6	280.715	2.04225	0.743544	2.74664	0.00602095	0.341601
NIFK-AS1	183.124	2.04026	0.87467	2.3326	0.0196689	0.534414
IGHV1-45	79.7936	2.03749	1.10094	1.85068	0.0642157	0.770413
ZNF615	325.308	2.03298	1.02157	1.99005	0.0465859	0.70592
ICAM1	282.117	2.03153	0.84839	2.39457	0.01664	0.50454
LOC105369889	55.8572	1.99249	1.2585	1.58323	0.113369	0.875925
MED9	69.9741	1.98393	1.33997	1.48058	0.138717	0.907441
MAP3K7	384.438	1.97128	0.547294	3.60186	0.000315943	0.0604001
DTNB	153.398	1.96338	0.912007	2.15282	0.031333	0.64916
PRKCD	90.1364	1.95816	1.23936	1.57998	0.114111	0.875925
PIGS	84.8526	1.95019	1.3134	1.48483	0.137588	0.907441
DSE	312.061	1.93876	0.796367	2.43451	0.014912	0.492189
ZNF549	142.011	1.93835	1.13091	1.71397	0.0865345	0.836329
SLC25A12	196.417	1.93575	0.916798	2.11143	0.0347357	0.668177
MGME1	235.492	1.92765	0.672283	2.86732	0.00413959	0.280027
ZNF845	507.671	1.92671	0.803783	2.39705	0.0165278	0.50454
PELO	1600.1	1.92256	0.414894	4.63385	3.58922e-06	0.00315636
FAM72A	39.3797	1.92227	1.4615	1.31527	0.188419	0.95392
NADK	69.0588	1.91661	0.926982	2.06758	0.03868	0.681642
CYP2R1	388.719	1.91448	0.493394	3.88023	0.000104359	0.0296044
ACAD8	166.983	1.90522	1.08272	1.75967	0.0784644	0.805939
FSIP1	284.759	1.90368	0.973245	1.95602	0.0504632	0.718402
ZNF580	93.8449	1.89923	1.14547	1.65803	0.0973121	0.863428
PI4K2A	101.151	1.8916	0.893176	2.11784	0.0341887	0.666641
ZFP14	176.629	1.89046	1.02562	1.84323	0.0652957	0.771339
MAP3K4	917.766	1.88289	0.499399	3.77031	0.000163044	0.039828
TMPO	261.392	1.87007	0.99957	1.87088	0.0613618	0.757887
FAM184B	54.1077	1.86387	1.2503	1.49074	0.136031	0.907441
RRAS2	301.759	1.85948	0.996923	1.86522	0.0621503	0.760879
ERMARD	271.898	1.85756	0.732675	2.53531	0.0112349	0.452103
PDCD1	132.216	1.85621	0.902877	2.05589	0.0397934	0.683482
LENG8	164.733	1.84983	0.95783	1.93127	0.0534496	0.724053
ANKRD28	23175	1.84924	0.344175	5.37298	7.74452e-08	0.000113509
PPM1D	344.261	1.84595	0.666226	2.77076	0.00559258	0.32356
PRKAB2	221.184	1.84164	1.00064	1.84047	0.0656995	0.771339
RASSF1	465.681	1.83817	0.957347	1.92006	0.0548497	0.729845
ZNF460	249.427	1.83128	0.797199	2.29714	0.0216106	0.555683
ERLIN2	263.553	1.82733	0.961315	1.90087	0.0573195	0.736941
NPIPB15	54.4816	1.8254	1.19271	1.53047	0.1259	0.889231
NEO1	149.701	1.82479	0.891673	2.04648	0.0407091	0.686522
PLCL2	442.911	1.82265	0.550431	3.31131	0.000928604	0.116659
ADAM19	487.01	1.82191	0.579517	3.14384	0.00166748	0.166634
MAVS	114.599	1.81416	1.10871	1.63629	0.101779	0.865611
SERPINE1	351.526	1.81379	0.823267	2.20316	0.0275835	0.628419
TTBK2	216.946	1.80907	0.820256	2.2055	0.0274192	0.628419
PER3	130.879	1.80448	1.19557	1.50931	0.131219	0.898045
C12orf76	92.4397	1.79855	1.00139	1.79605	0.0724866	0.791717
IPO8	189.548	1.79767	0.779019	2.30761	0.0210208	0.55441
GUSBP14	207.509	1.78915	0.721972	2.47815	0.0132067	0.4798
ZNF181	363.042	1.78748	0.688873	2.59479	0.00946496	0.426845
TLE1	144.295	1.78747	0.835908	2.13836	0.0324875	0.655264
MFSD14C	235.728	1.78209	0.865526	2.05896	0.0394978	0.681642
EIF3J-DT	232.632	1.78047	1.00441	1.77266	0.0762852	0.803377
BHLHE40	1316.85	1.77778	0.434357	4.09291	4.25999e-05	0.0156093
ZNF100	232.375	1.77765	0.899774	1.97566	0.0481929	0.706143
CENPN	241.072	1.77104	0.755602	2.34388	0.0190842	0.529422
DDX59	208.983	1.76143	0.885322	1.98959	0.0466363	0.70592
UBTD2	110.565	1.74363	1.2637	1.37978	0.167654	0.934405
ERN1	526.584	1.73499	0.458394	3.78493	0.000153749	0.0386306
LAIR1	329.61	1.73454	0.849209	2.04253	0.0410989	0.686771
HDAC6	184.044	1.73229	0.713519	2.42782	0.0151899	0.492915
TMEM184B	128.456	1.72996	1.00721	1.71758	0.0858739	0.833176
ZNF443	254.372	1.72733	1.21693	1.41941	0.155779	0.916946
MTFR1L	144.42	1.72448	1.10623	1.55888	0.119026	0.880588
KIF18A	505.929	1.71613	1.23428	1.39039	0.164411	0.928601
IQCN	78.3418	1.71512	1.08693	1.57795	0.114577	0.875925
TTC39C-AS1	1136.24	1.71301	0.416352	4.11435	3.8828e-05	0.0155206
RBM10	234.01	1.71297	0.715722	2.39334	0.0166956	0.50454
CERS2	442.3	1.71144	0.64653	2.64711	0.00811833	0.398841
DYRK1B	67.104	1.70586	1.15559	1.47618	0.139895	0.907441
ANXA6	227.183	1.70506	0.858415	1.98629	0.047001	0.706143
IGHA2	225.879	1.70047	1.09163	1.55774	0.119295	0.880588
RFX2	77.0365	1.6957	0.983981	1.72331	0.0848331	0.831668
ANKZF1	228.592	1.69287	0.877311	1.92961	0.0536555	0.72452
AQP3	229.855	1.689	0.708721	2.38317	0.0171644	0.511623
IBA57	79.0841	1.68821	1.14368	1.47612	0.139912	0.907441
ZNF737	184.749	1.68759	0.890078	1.896	0.0579603	0.740216
ZGRF1	361.455	1.68599	0.773159	2.18066	0.0292089	0.639096
SHKBP1	129.546	1.68061	1.28739	1.30544	0.191743	0.958324
UNC13D	81.8866	1.67146	1.12081	1.49129	0.135884	0.907441
TMEM267	357.578	1.6599	0.840582	1.9747	0.0483021	0.706143
GTDC1	672.158	1.659	0.645543	2.56993	0.0101718	0.433682
AUTS2	361.592	1.65689	0.704284	2.35259	0.0186431	0.528862
ARHGEF40	562.475	1.65195	0.7365	2.24298	0.0248984	0.603185
NFKBIE	221.802	1.65155	1.17248	1.4086	0.158955	0.918652
LPCAT4	72.1213	1.65088	1.36994	1.20507	0.228176	0.978903
KIAA2026	761.278	1.64905	0.476364	3.46175	0.000536672	0.0786582
PTOV1	138.567	1.64655	1.03458	1.59151	0.111495	0.875435
CAPS2	69.1588	1.64486	1.23397	1.33298	0.182539	0.949322
GNAT2	114.501	1.64251	0.958923	1.71287	0.0867365	0.836329
P2RX5	192.98	1.64128	0.84523	1.94181	0.0521596	0.721674
GALNT10	349.116	1.63676	0.5874	2.78645	0.00532887	0.31451
HLA-F-AS1	86.5085	1.63093	1.22122	1.33549	0.181717	0.949322
DPY19L2P2	60.7039	1.62845	1.15536	1.40948	0.158694	0.918652
ZNF778	92.4299	1.62699	0.889923	1.82824	0.0675136	0.775091
GOLGA8N	126.104	1.62334	0.75783	2.14209	0.0321862	0.655264
SFR1	967.913	1.6197	0.445255	3.63769	0.000275092	0.0537591
DUSP22	269.328	1.61425	0.874141	1.84667	0.0647953	0.771339
GOLGA8R	93.3774	1.61301	0.806943	1.99891	0.0456176	0.705845
CBFA2T2	178.561	1.60962	0.914154	1.76077	0.0782771	0.805939
TMEM80	305.937	1.60891	0.92177	1.74546	0.0809049	0.815996
SNTB2	548.46	1.60869	0.699862	2.29858	0.0215288	0.555683
TRMT1L	209.649	1.595	0.912609	1.74774	0.0805092	0.815501
TMEM185B	105.338	1.59142	1.06695	1.49156	0.135816	0.907441
SLCO3A1	129.618	1.58984	0.88741	1.79155	0.0732057	0.792821
CHROMR	150.957	1.58559	1.11284	1.42481	0.154211	0.912607
ITGA1	722.8	1.57753	0.5041	3.12939	0.00175167	0.167789
MSH3	1072.26	1.5734	0.473035	3.32617	0.000880467	0.112215
GPR68	193.224	1.565	0.709059	2.20715	0.0273034	0.628419
IL18RAP	1690.78	1.56165	0.588553	2.65337	0.00796921	0.398189
RABEPK	253.86	1.55942	0.934155	1.66934	0.0950503	0.855775
USP31	99.6525	1.55342	1.16965	1.32811	0.184141	0.949322
LRRN3	984.777	1.54963	1.008	1.53734	0.124211	0.887525
ZMYM3	58.7761	1.54623	1.35127	1.14429	0.252505	0.98528
GOLGA8O	94.5228	1.54573	0.816103	1.89404	0.0582201	0.740937
LMO4	409.273	1.54409	0.776107	1.98953	0.0466429	0.70592
TAP1	142.186	1.54305	0.906944	1.70137	0.0888733	0.838962
DTWD1	485.181	1.53212	0.63365	2.41792	0.0156095	0.500985
FDX2	147.208	1.53039	0.972323	1.57395	0.115499	0.876445
LATS2	111.703	1.5288	1.1141	1.37223	0.169991	0.937828
LOC100506473	308.948	1.52864	0.982543	1.5558	0.119755	0.880814
ELP3	210.674	1.52756	0.977093	1.56338	0.117964	0.880588
PBX2	85.5507	1.52462	1.03807	1.4687	0.141913	0.907441
COMTD1	140.401	1.52139	1.17027	1.30004	0.193589	0.960068
HOPX	3343.63	1.51023	0.850658	1.77536	0.0758383	0.800753
NDRG3	333.138	1.50954	0.957606	1.57637	0.11494	0.876015
CRTC2	89.9863	1.507	1.08223	1.3925	0.163771	0.926768
IFNGR1	18687.2	1.50554	0.375499	4.00944	6.08638e-05	0.0208998
ZNF142	129.57	1.5029	1.08657	1.38315	0.166617	0.934353
TOE1	225.212	1.50222	0.920959	1.63114	0.10286	0.870721
TRIM11	97.9126	1.50176	1.09084	1.3767	0.168606	0.93579
KIAA0753	163.455	1.49966	1.15497	1.29844	0.194137	0.960745
CPOX	262.745	1.49935	0.920414	1.62899	0.103315	0.872766
TRGV2	129.499	1.49746	1.02475	1.4613	0.143934	0.907441
LOC100288798	531.644	1.49678	0.639946	2.33892	0.0193396	0.532296
TMLHE	186.659	1.49517	1.03459	1.44518	0.148406	0.907441
NELFA	99.5808	1.4948	1.03653	1.44212	0.149269	0.907441
GUSBP3	104.972	1.49231	1.06272	1.40424	0.160248	0.918652
CAT	351.245	1.48727	0.82867	1.79476	0.0726915	0.791717
COX11	470.087	1.48553	0.592974	2.50522	0.0122375	0.463863
TRBV6-5	322.746	1.48464	0.710971	2.08819	0.0367807	0.679955
E2F3	82.076	1.47825	1.07669	1.37295	0.169767	0.937828
PRC1	147.266	1.47777	1.10737	1.33449	0.182043	0.949322
POLR3C	543.001	1.47532	0.770434	1.91493	0.055502	0.729845
NBR2	83.1159	1.47468	1.27877	1.1532	0.248826	0.984562
RRM2B	523.084	1.47342	0.611836	2.40819	0.0160318	0.50454
STK25	164.002	1.47317	1.14529	1.28628	0.198345	0.962033
ZBP1	81.4154	1.47074	1.16385	1.26368	0.206345	0.965724
AMPD2	204.139	1.46989	0.801138	1.83475	0.0665423	0.771339
SASH3	112.683	1.46882	0.845634	1.73695	0.0823965	0.82622
LOC101930071	44.3641	1.46823	1.0912	1.34551	0.17846	0.947117
ADA2	156.094	1.46697	0.740402	1.98132	0.0475553	0.706143
PDLIM2	198.738	1.46551	1.08324	1.3529	0.176088	0.942492
GPR65	13303.1	1.46344	0.35521	4.11993	3.78995e-05	0.0155206
CREG1	366.206	1.46265	0.754653	1.93817	0.0526019	0.722702
GCDH	166.866	1.45891	0.865279	1.68606	0.091784	0.840439
GIN1	183.963	1.45788	0.87453	1.66704	0.095506	0.857021
TRBV7-7	117.852	1.45771	1.26132	1.15571	0.247801	0.984562
SETD5	431.259	1.45369	0.506837	2.86816	0.0041286	0.280027
RETSAT	60.2944	1.45299	1.46257	0.993451	0.32049	0.999688
RAB11FIP4	156.965	1.44749	1.12104	1.29121	0.196631	0.962033
PLOD3	51.0995	1.44639	1.42498	1.01502	0.310097	0.999688
FEM1A	161.033	1.44489	0.928215	1.55663	0.119558	0.880588
ASB1	84.7828	1.44472	1.36998	1.05455	0.29163	0.999688
MSANTD4	277.271	1.44323	1.08897	1.32531	0.185069	0.949322
CMC4	302.521	1.44271	0.518213	2.78402	0.00536905	0.31477
ITM2C	88.5746	1.43947	1.0228	1.40738	0.159315	0.918652
CMTM3	388.683	1.43727	0.754029	1.90612	0.0566343	0.734991
ZNF408	74.5812	1.43643	1.30106	1.10405	0.269572	0.994444
WWC3	96.2198	1.43438	0.948396	1.51242	0.130426	0.898045
NPIPB8	95.714	1.43344	0.905718	1.58266	0.1135	0.875925
DAGLB	82.3007	1.43188	1.07885	1.32723	0.184434	0.949322
LINC00943	118.092	1.43022	1.38193	1.03494	0.300695	0.999688
GUSBP2	62.1358	1.4288	1.08351	1.31868	0.187276	0.95142
LOC102723728	170.199	1.4287	0.994824	1.43613	0.150965	0.907441
E2F6	380.309	1.42859	0.632281	2.25942	0.0238572	0.587676
PLEKHF2	562.428	1.42705	0.692119	2.06186	0.0392207	0.681642
PMVK	275.638	1.42634	0.942413	1.51349	0.130154	0.898045
OGFRL1	598.534	1.42344	0.611918	2.3262	0.0200078	0.540776
ADHFE1	401.399	1.42214	0.826755	1.72015	0.0854061	0.831668
TNIP2	401.714	1.4217	0.558247	2.54672	0.0108741	0.447068
ZNF542P	108.612	1.42104	1.16826	1.21637	0.223843	0.977332
FAS-AS1	485.086	1.41851	0.568051	2.49715	0.0125195	0.467955
ZNF548	634.265	1.41821	0.523225	2.71051	0.00671801	0.364789
TYMP	79.2571	1.41678	0.918647	1.54225	0.123013	0.887419
UTP3	245.39	1.4163	0.727186	1.94764	0.0514583	0.718402
TRBJ1-5	82.863	1.41508	0.865265	1.63543	0.10196	0.865611
CORO1C	470.406	1.41378	0.882393	1.60221	0.109109	0.873989
EYA3	440.633	1.41084	0.66071	2.13534	0.0327329	0.658292
CLIC5	142.265	1.41005	0.894007	1.57722	0.114745	0.875925
CDK19	157.581	1.40995	0.959734	1.4691	0.141805	0.907441
KCTD21	107.234	1.40974	1.0754	1.3109	0.189891	0.955442
RALGDS	406.986	1.40947	0.520147	2.70975	0.00673344	0.364789
DUSP3	129.393	1.40876	1.15121	1.22372	0.221057	0.977332
NHLRC2	122.74	1.40705	1.15205	1.22134	0.221957	0.977332
EPS8L2	178.447	1.40503	0.846564	1.65968	0.0969783	0.861441
IFT80	200.267	1.40409	1.10873	1.26639	0.205374	0.965724
KLC2	40.0373	1.40232	1.29905	1.07949	0.280368	0.99914
ENOPH1	263.992	1.39661	0.967285	1.44385	0.148781	0.907441
MTMR2	300.806	1.39564	0.914108	1.52678	0.126817	0.889231
LOC100190986	327.498	1.39534	0.622845	2.24027	0.0250737	0.605763
SMAD5	399.447	1.39474	0.897494	1.55403	0.120176	0.881427
RFX7	307.251	1.39029	0.818844	1.69787	0.0895332	0.838962
TPM1	71.8144	1.38818	1.35984	1.02084	0.307331	0.999688
PMS1	586.557	1.38659	0.588947	2.35435	0.0185553	0.528074
NIPA1	127.568	1.38531	1.01611	1.36335	0.172773	0.939146
ULK1	115.064	1.37763	0.976292	1.41108	0.15822	0.918652
ATPAF1	316.81	1.37296	0.831045	1.65209	0.0985158	0.865262
GMIP	151.845	1.37166	0.784879	1.74761	0.0805317	0.815501
PPRC1	250.433	1.36882	0.621741	2.20159	0.0276941	0.629307
CAPG	589.576	1.36707	0.619287	2.20749	0.0272797	0.628419
PKD1	68.1369	1.36452	1.02429	1.33216	0.182807	0.949322
KIF16B	121.213	1.36405	1.06429	1.28165	0.199965	0.965544
PRKD2	97.5592	1.36289	1.09119	1.249	0.211667	0.968189
PARP11	484.538	1.36075	0.484903	2.80623	0.00501241	0.305823
C19orf25	156.643	1.36037	0.990091	1.37398	0.169447	0.937771
POC1B	887.885	1.35896	0.50763	2.67706	0.00742707	0.384902
C2orf42	190.091	1.35895	1.03928	1.30758	0.191016	0.956933
PTOV1-AS2	28.0041	1.35702	1.47391	0.920697	0.357209	0.999688
IFFO2	410.888	1.35546	0.577139	2.34858	0.0188452	0.528983
KIAA1328	647.254	1.35418	0.441967	3.064	0.00218402	0.18966
SEPSECS-AS1	73.0907	1.35402	0.942143	1.43717	0.150671	0.907441
RSBN1L	299.242	1.35056	0.660082	2.04605	0.040751	0.686522
LOC644634	188.247	1.34989	0.838955	1.60902	0.107612	0.873989
PPARD	115.925	1.34785	0.934506	1.44232	0.149213	0.907441
SAMD4A	155.489	1.34568	0.918448	1.46516	0.142876	0.907441
ANKRD27	245.909	1.34311	0.766462	1.75236	0.0797127	0.813218
SIRT7	211.369	1.34174	0.814753	1.64681	0.0995974	0.865262
NPIPB6	80.8702	1.33974	0.930604	1.43965	0.149967	0.907441
MAP4	332.905	1.33531	0.683883	1.95255	0.0508734	0.718402
TRNM	23.4659	1.33498	1.62274	0.822672	0.410695	0.999688
MMD	174.789	1.33444	1.0386	1.28484	0.198847	0.962917
LINC02591	164.933	1.33124	0.858489	1.55067	0.12098	0.881432
ZBED4	1082.38	1.33108	0.435551	3.05607	0.00224256	0.18966
PNKP	126.487	1.32814	1.25381	1.05928	0.289473	0.999688
CDKN1C	283.294	1.32749	0.641727	2.06862	0.0385822	0.681642
CCDC125	202.79	1.32441	0.943625	1.40353	0.160459	0.918668
GNB5	327.19	1.32416	0.720118	1.83881	0.0659431	0.771339
LIMK2	126.37	1.32068	0.832947	1.58555	0.112842	0.875925
REXO4	152.902	1.31962	0.739908	1.7835	0.0745056	0.798877
LINC00309	572.733	1.31457	0.462602	2.84169	0.00448745	0.29377
RORA-AS1	990.324	1.31426	0.492623	2.66789	0.00763294	0.390256
TRIM4	477.716	1.31274	0.644007	2.03839	0.0415107	0.686771
SDCBP2-AS1	129.54	1.31208	0.838773	1.56429	0.11775	0.880588
FBXO44	188.386	1.31117	0.919837	1.42544	0.15403	0.912607
TECPR2	103.163	1.3106	1.12545	1.16452	0.244214	0.982652
CCDC92	262.773	1.30756	0.673777	1.94064	0.0523016	0.721921
GIMAP1	123.129	1.3062	0.942381	1.38606	0.165727	0.9321
TRAPPC8	536.167	1.30489	0.755565	1.72703	0.0841617	0.831668
PTCH2	250.447	1.30462	0.640051	2.0383	0.0415199	0.686771
LANCL2	152.78	1.30333	0.980576	1.32915	0.183799	0.949322
PLEKHA2	772.803	1.30219	0.581933	2.23769	0.0252411	0.606476
FAR2	182.35	1.30143	0.955333	1.36228	0.173109	0.939146
NXPE3	317.365	1.29547	0.851012	1.52227	0.127942	0.892457
RUNX2	1753.84	1.2921	0.368063	3.51055	0.000447185	0.0702239
FAM160B1	809.044	1.29151	0.552693	2.33675	0.019452	0.532296
H2AC8	89.4062	1.29143	1.40417	0.919707	NA	NA
IRGM	71.5338	1.28794	1.02305	1.25893	0.208056	0.966404
TNFSF13B	1060.52	1.2865	0.523492	2.45755	0.013989	0.487342
RRAGB	254.121	1.28639	1.07942	1.19174	0.233362	0.982652
LINC01011	231.419	1.28625	1.14104	1.12726	0.259633	0.987599
CYTH3	398.217	1.28603	0.691786	1.859	0.0630268	0.763281
DCAF4	239.571	1.28563	0.67817	1.89574	0.0579951	0.740216
ARHGEF2	56.9091	1.28484	1.12893	1.1381	0.255078	0.986684
MPZL2	140.793	1.28454	1.21701	1.05549	0.291203	0.999688
ELMOD3	142.025	1.2837	0.944141	1.35965	0.17394	0.939146
GOLGA8H	105.442	1.28209	0.779622	1.6445	0.100073	0.865262
PIGC	295.413	1.28144	0.892327	1.43607	0.150982	0.907441
TBRG4	125.033	1.28114	1.2268	1.04429	0.296351	0.999688
USF2	83.5962	1.28097	0.864729	1.48135	0.138512	0.907441
RHOC	582.622	1.27767	0.544765	2.34537	0.0190083	0.528983
RABL6	65.4035	1.27737	1.2291	1.03927	0.298679	0.999688
LRRC57	309.174	1.27643	1.02098	1.2502	0.211228	0.968189
EID2	237.959	1.27613	0.914303	1.39574	0.162794	0.924215
COG6	254.954	1.27037	0.75322	1.68659	0.0916829	0.840439
H2BC11	92.6319	1.26938	0.994256	1.27672	0.201702	0.965544
EIF4E3	589.737	1.26675	0.681249	1.85945	0.0629627	0.763281
THBS1	466.277	1.26508	0.70148	1.80344	0.0713184	0.784948
RHOB	221.938	1.26255	0.707102	1.78552	0.0741767	0.797425
RNU5A-1	435.263	1.26225	0.572302	2.20556	0.0274148	0.628419
LRRFIP2	332.743	1.26221	0.703621	1.79387	0.0728336	0.791717
ATL3	729.269	1.25886	0.538564	2.33743	0.0194169	0.532296
SEC24C	210.641	1.25819	0.776966	1.61936	0.10537	0.873989
PVRIG	603.727	1.25781	0.510631	2.46325	0.0137685	0.484322
EEF1AKMT2	461.414	1.25663	0.611905	2.05364	0.0400107	0.685069
PPOX	250.911	1.25621	0.748801	1.67762	0.0934204	0.846948
SAP130	225.672	1.25291	0.738632	1.69626	0.0898363	0.838962
RIC8A	193.787	1.2527	1.03802	1.20681	0.227505	0.978903
ARHGAP18	750.61	1.25034	0.621732	2.01106	0.0443195	0.69847
ZNF789	277.678	1.24995	0.81289	1.53766	0.124131	0.887525
ZNF546	370.916	1.2497	0.940642	1.32856	0.183994	0.949322
PURB	305.973	1.24821	0.660925	1.88859	0.0589475	0.746951
MGAT2	594.074	1.24787	0.539611	2.31254	0.020748	0.55344
ACP6	371.07	1.24783	0.674081	1.85116	0.0641471	0.770413
CCR6	2796.51	1.24549	0.316376	3.93672	8.26021e-05	0.0250484
SLC33A1	211.082	1.24421	0.977506	1.27285	0.203073	0.965715
BRD1	788.157	1.24143	0.55981	2.2176	0.0265825	0.625043
VASP	111.706	1.24022	1.10884	1.11849	0.263357	0.989606
SENP1	446.167	1.23972	0.64692	1.91635	0.0553209	0.729845
LYSMD2	637.356	1.23955	0.591859	2.09433	0.0362307	0.678717
RNF19B	540.166	1.2387	0.495494	2.49994	0.0124214	0.467652
ADAL	200.881	1.2351	0.93755	1.31737	0.187715	0.952824
CTSB	1105.67	1.23479	0.551626	2.23845	0.0251914	0.606476
NEK8	200.55	1.23468	0.7005	1.76257	0.0779736	0.805939
CPD	1070.82	1.2308	0.45361	2.71334	0.00666078	0.364789
GNGT2	203.566	1.23036	0.980118	1.25531	0.209365	0.966404
ELAVL1	530.347	1.22703	0.799592	1.53457	0.12489	0.887859
ANXA5	2972.16	1.2267	0.318259	3.85439	0.000116017	0.031883
JAML	2308.52	1.22662	0.511967	2.3959	0.0165796	0.50454
SLC35B1	848.332	1.22625	0.47519	2.58055	0.00986427	0.429936
ADAM8	201.471	1.22354	0.721249	1.69642	0.0898063	0.838962
TGFB1	550.1	1.22297	0.475463	2.57217	0.0101063	0.433682
ZBTB2	226.487	1.22282	0.840846	1.45427	0.145871	0.907441
SNORA32	97.4852	1.21982	1.11109	1.09786	0.272264	0.995548
SMIM3	869.38	1.21751	0.735076	1.6563	0.0976614	0.863428
TAPBPL	244.602	1.21516	1.07978	1.12537	0.260432	0.987599
ATP6V0E2	166.058	1.21389	0.885564	1.37076	0.170451	0.938479
TUBB	336.345	1.21184	0.911662	1.32926	0.183761	0.949322
STX3	150.666	1.21067	1.03746	1.16696	0.243227	0.982652
PDE4D	4563.62	1.20979	0.286064	4.22908	2.34647e-05	0.0125161
XCL1	1350.43	1.20799	0.989264	1.2211	0.222049	0.977332
PLCG1	123.469	1.20169	0.905789	1.32668	0.184616	0.949322
FAM193A	159.918	1.20145	0.830103	1.44735	0.1478	0.907441
ZFYVE1	213.49	1.19963	0.99276	1.20838	0.2269	0.978903
RUFY3	303.337	1.19886	0.589422	2.03396	0.0419559	0.689644
ZBTB44	770.957	1.19809	0.451003	2.65651	0.00789547	0.396759
SLFN13	108.077	1.19769	0.903549	1.32554	0.184992	0.949322
CBX4	322.133	1.19763	0.545654	2.19486	0.0281738	0.633135
LMBR1L	95.5422	1.1975	0.975443	1.22765	0.219579	0.976894
UBN2	351.922	1.19684	0.678469	1.76403	0.0777265	0.805939
DCTN2	381.897	1.19636	0.703173	1.70137	0.0888733	0.838962
ABHD10	331.051	1.19478	1.01772	1.17398	0.240405	0.982652
RNU6-36P	32.6014	1.19046	1.20431	0.988504	0.322906	0.999688
DCUN1D3	231.444	1.18942	0.760694	1.5636	0.117912	0.880588
ELL	123.443	1.18716	0.998721	1.18868	0.234564	0.982652
STK26	1143.16	1.18599	0.486393	2.43833	0.0147553	0.491509
PPP3CA	4037.46	1.18296	0.405051	2.92054	0.0034943	0.261869
PDE4A	428.376	1.18161	0.812983	1.45342	0.146106	0.907441
SLC2A4RG	69.7807	1.18063	1.13994	1.03569	0.300345	0.999688
PPIAP30	49.2784	1.18041	1.11308	1.06049	0.288924	0.999688
TXLNB	132.952	1.18021	0.796599	1.48156	0.138457	0.907441
IQCH-AS1	110.616	1.18019	1.08494	1.0878	0.276685	0.998506
FYCO1	234.075	1.17982	0.925218	1.27518	0.202244	0.965544
EFNB2	286.928	1.17981	0.806011	1.46377	0.143258	0.907441
XYLT2	58.0971	1.17852	1.00665	1.17074	0.241705	0.982652
RNU6-1	39.975	1.1765	1.19672	0.983107	0.325555	0.999688
DHDDS	209.738	1.17474	0.799024	1.47022	0.141503	0.907441
EGR1	5820.69	1.1741	0.380521	3.08552	0.00203196	0.181511
TAF1B	661.29	1.17243	0.454386	2.58025	0.00987295	0.429936
RNF157	128.596	1.17029	1.06352	1.10039	0.271161	0.99461
CD200R1	481.985	1.1696	0.941872	1.24178	0.214319	0.968489
MAP2K3	485.347	1.16661	0.488526	2.38803	0.016939	0.510142
SNORD3D	754.719	1.1644	0.44498	2.61675	0.00887706	0.416028
RORA	8572.63	1.16373	0.240311	4.84258	1.28164e-06	0.00161011
ZNF669	341.084	1.16048	0.791513	1.46616	0.142606	0.907441
DCAF13P3	108.963	1.15967	0.892017	1.30006	0.193581	0.960068
CENPT	114.144	1.15936	1.18739	0.976398	0.328867	0.999688
DMAC2	80.0459	1.15491	1.12905	1.0229	0.306355	0.999688
ELP1	612.262	1.1545	0.59867	1.92845	0.0537993	0.72452
UTP15	618.853	1.1522	1.21302	0.949859	0.342184	0.999688
LINC01792	140.977	1.15001	0.993503	1.15753	0.247054	0.984562
DOCK5	438.316	1.14836	1.42954	0.803305	0.421799	0.999688
TFE3	91.6474	1.1442	1.17371	0.974858	0.329631	0.999688
E4F1	79.0268	1.14333	1.24501	0.918332	0.358445	0.999688
MCAM	245.154	1.14244	0.839198	1.36135	0.173403	0.939146
LINC00513	464.279	1.14104	0.572238	1.994	0.046152	0.705845
CHAC2	332.394	1.13997	0.827674	1.37731	0.168416	0.935596
CHST11	436.428	1.13969	0.585165	1.94764	0.051458	0.718402
FAM222B	149.207	1.13943	0.79326	1.43639	0.150891	0.907441
TRAF6	404.814	1.13874	0.793391	1.43528	0.151206	0.907441
KDM5B	781.472	1.13861	0.46752	2.43543	0.0148742	0.492189
PDCD2	510.019	1.13509	0.711688	1.59492	0.11073	0.873989
LOC101928530	115.685	1.13304	0.944946	1.19905	0.230507	0.981636
DCAF11	152.502	1.13255	0.913561	1.23971	0.215083	0.968489
ENDOV	104.405	1.13053	0.957247	1.18102	0.237594	0.982652
PRKCQ	626.729	1.12807	0.522273	2.15992	0.0307789	0.645593
LRP10	214.791	1.12797	0.656105	1.71919	0.0855793	0.831668
FNTA	1116.86	1.12736	0.600983	1.87587	0.0606738	0.756024
PLD3	95.7236	1.12605	1.15476	0.975139	0.329491	0.999688
BICD1	91.4497	1.123	1.32305	0.848797	0.395994	0.999688
SMAD7	837.091	1.12198	0.390805	2.87094	0.00409254	0.280027
TCHP	75.0248	1.12134	1.17882	0.951242	0.341482	0.999688
ABTB1	109.208	1.11739	1.10065	1.01521	0.310005	0.999688
CYB5D1	270.716	1.11504	0.866726	1.28649	0.19827	0.962033
NEMP1	389.642	1.11388	0.517528	2.15231	0.0313729	0.64916
SLC2A1	317.167	1.11007	0.852878	1.30155	0.193069	0.959778
GRAMD2B	275.073	1.10927	0.938997	1.18133	0.237471	0.982652
GOLGA5	400.359	1.10916	0.584173	1.89868	0.0576064	0.739548
SIGMAR1	259.947	1.10909	1.14871	0.965506	0.334291	0.999688
CRY1	1460.35	1.10675	0.30375	3.64362	0.000268826	0.0537591
LOC100130298	98.2151	1.1046	1.24743	0.885503	0.375885	0.999688
CCDC6	751.908	1.10399	0.475999	2.31931	0.0203783	0.546719
LEKR1	152.042	1.10269	1.01629	1.08501	0.277919	0.998528
SKI	275.583	1.10183	0.812437	1.3562	0.175036	0.939955
UNC119	195.644	1.10172	1.03794	1.06145	0.288486	0.999688
MAP1A	167.965	1.10056	1.23953	0.887885	0.374603	0.999688
ARMCX3	617.411	1.09865	0.637955	1.72214	0.0850444	0.831668
PMEPA1	369.713	1.09853	0.597884	1.83737	0.0661553	0.771339
FAHD2A	150.932	1.09711	1.1154	0.983606	0.325309	0.999688
SLC49A4	83.1352	1.09706	1.28393	0.854457	0.392852	0.999688
ID2	29595.3	1.09595	0.252492	4.34052	1.42145e-05	0.0083335
ITGB7	246.014	1.09461	0.993823	1.10141	0.270719	0.994444
EIF2D	418.346	1.09352	0.817445	1.33773	0.180983	0.949194
UBN1	238.354	1.09335	0.740988	1.47553	0.140071	0.907441
MSRA	134.473	1.09289	1.13628	0.961814	0.336143	0.999688
PIGV	157.508	1.08962	1.08195	1.00709	0.313891	0.999688
ATF3	3155.33	1.08899	0.307738	3.53868	0.000402126	0.0658369
MXRA7	239.98	1.08774	0.92808	1.17203	0.241184	0.982652
USP25	735.389	1.08598	0.501152	2.16698	0.0302366	0.645593
LRRC37B	254.383	1.08598	0.652486	1.66437	0.0960388	0.858471
TNF	7204.56	1.08543	0.307675	3.52786	0.000418933	0.0669836
FHL1	191.258	1.08515	1.27422	0.851622	0.394424	0.999688
DPP4	976.676	1.08495	0.451231	2.40442	0.0161984	0.50454
LOC153684	141.54	1.08493	1.02321	1.06032	0.288997	0.999688
SNX4	345.35	1.08409	0.95434	1.13595	0.255976	0.987304
ZNF607	104.74	1.08393	1.23896	0.874877	0.381641	0.999688
RBM15	461.576	1.08343	0.679108	1.59537	0.11063	0.873989
LINC01004	696.261	1.08331	0.436921	2.47943	0.0131593	0.4798
MEPCE	313.401	1.08303	0.641122	1.68928	0.0911664	0.839947
MAP11	39.295	1.08219	1.53626	0.704432	0.481164	0.999688
GRK2	129.816	1.08112	0.929345	1.16331	0.244703	0.982652
JAK2	210.721	1.08102	1.03808	1.04136	0.297708	0.999688
GLO1	1895.58	1.07944	0.44746	2.41237	0.0158492	0.504075
ZNF254	334.752	1.07911	0.668583	1.61402	0.106523	0.873989
SNX14	501.362	1.07745	0.575016	1.87378	0.0609607	0.756024
GDF11	178.904	1.07733	0.918296	1.17318	0.240722	0.982652
EIF2B1	578.6	1.07636	0.513056	2.09793	0.0359112	0.676239
LASP1	221.839	1.07559	0.69009	1.55862	0.119085	0.880588
ERICH6-AS1	202.097	1.07498	0.871229	1.23387	0.21725	0.97177
TK2	69.7643	1.07412	1.1676	0.919941	0.357603	0.999688
PERP	945.128	1.07404	0.420248	2.55572	0.0105967	0.442724
MICOS10P1	68.5414	1.07048	1.1931	0.897223	0.3696	0.999688
ACSL5	398.09	1.07042	0.694597	1.54106	0.123302	0.887419
MAN2B2	194.024	1.06993	0.761992	1.40413	0.160282	0.918652
FASTKD3	451.656	1.069	0.792039	1.34968	0.177118	0.945051
CDK5RAP1	662.652	1.0689	0.495716	2.15627	0.0310622	0.645771
FOCAD	298.843	1.06819	0.620561	1.72133	0.0851915	0.831668
ZGPAT	75.4059	1.06713	1.24825	0.854902	0.392606	0.999688
HIRIP3	323.451	1.06694	0.721934	1.47789	0.139438	0.907441
HSPA1B	3967.07	1.06679	0.475031	2.24573	0.0247215	0.600556
CAPN1	83.4498	1.06542	1.13244	0.94082	0.346797	0.999688
MLLT10	389.376	1.0644	0.725725	1.46668	0.142464	0.907441
APOL3	161.071	1.06059	0.873908	1.21362	0.224894	0.977332
FBXO10	99.1433	1.06018	1.22847	0.863012	0.388131	0.999688
MAPK14	387.706	1.05929	0.800088	1.32397	0.185513	0.949322
LINC01000	84.3081	1.05878	1.14585	0.924009	0.355481	0.999688
RASAL3	242.992	1.05681	0.680427	1.55316	0.120385	0.881432
SMIM14	311.438	1.05679	0.758476	1.3933	0.163528	0.925992
BBOF1	97.352	1.05627	0.936267	1.12817	0.259247	0.987599
DPP7	356.057	1.05542	0.713621	1.47897	0.13915	0.907441
TPGS1	466.981	1.05393	0.554348	1.90122	0.0572737	0.736941
CDC42EP3	2145.18	1.05248	0.373189	2.82022	0.00479905	0.305818
DVL3	159.37	1.05103	1.18666	0.885707	0.375775	0.999688
ABI2	226.12	1.05021	0.84443	1.2437	0.213611	0.968296
BBS1	85.0751	1.04981	1.3343	0.78679	0.431405	0.999688
RNU12	257.99	1.04942	0.671388	1.56305	0.11804	0.880588
LGALS3	2901.96	1.04915	0.384891	2.72583	0.00641405	0.356995
PANK3	287.273	1.04722	0.681603	1.5364	0.124439	0.887525
CARD8-AS1	181.063	1.04651	0.945532	1.1068	0.268382	0.993816
TANK	23621.7	1.04444	0.299493	3.48736	0.000487818	0.0727098
HSD17B12	287.166	1.04432	0.676011	1.54483	0.122387	0.885091
FOSL1	315.957	1.04353	0.991885	1.05207	0.292766	0.999688
SLC35E2A	457.655	1.04309	0.749634	1.39147	0.164084	0.927947
RNVU1-8	141.259	1.04247	0.845878	1.23241	0.217796	0.972726
BAIAP2	307.387	1.0414	0.753349	1.38236	0.16686	0.934353
TSC2	103.968	1.04086	0.961214	1.08286	0.27887	0.998933
FKBP11	4250.6	1.03994	0.328388	3.16682	0.00154117	0.161194
IL2	6556.91	1.03933	0.405177	2.56513	0.0103138	0.436055
ACTR3C	248.271	1.03881	0.891147	1.1657	0.243737	0.982652
GPR15	2036.35	1.03818	0.451813	2.29781	0.0215727	0.555683
ABCB1	1553.04	1.03735	0.506998	2.04606	0.0407504	0.686522
SMARCD2	130.826	1.03665	0.973978	1.06435	0.28717	0.999688
BRAT1	135.349	1.0354	0.765778	1.35209	0.176347	0.942734
TSTA3	288.872	1.03524	0.846845	1.22247	0.221529	0.977332
PUS7L	1192.96	1.03505	0.421798	2.4539	0.0141315	0.487342
DIS3L2	237.543	1.03455	0.773663	1.33721	0.181155	0.949194
AAMDC	546.82	1.03362	0.504825	2.04748	0.0406111	0.686522
FAM122A	235.23	1.03326	0.689001	1.49965	0.133706	0.905862
GNAQ	686.381	1.03038	0.538068	1.91496	0.0554975	0.729845
MYO9A	332.426	1.02992	0.540394	1.90588	0.0566663	0.734991
TSR1	253.45	1.0288	0.805744	1.27683	0.201663	0.965544
TCAIM	163.548	1.02852	1.15101	0.893582	0.371545	0.999688
BRMS1	357.163	1.02464	0.901379	1.13675	0.255644	0.987099
SCAF4	580.977	1.02345	0.466739	2.19277	0.0283241	0.633135
ARMC2	278.596	1.02036	0.675304	1.51097	0.130797	0.898045
MFSD6	255.202	1.01845	0.838402	1.21475	0.224463	0.977332
LGALS1	5735.79	1.01766	0.656437	1.55027	0.121076	0.881432
FMNL3	130.391	1.01525	1.04089	0.975368	0.329378	0.999688
ANKMY2	264.341	1.01435	0.850339	1.19288	0.232917	0.982652
KMT5C	127.796	1.01101	0.797405	1.26788	0.204842	0.965724
TTC39C	6626.91	1.01043	0.284328	3.55376	0.000379764	0.0658369
ZNF227	218.521	1.00985	1.18001	0.855797	0.39211	0.999688
DSTNP2	90.4448	1.0098	0.9512	1.06161	0.288414	0.999688
KDM1B	90.1561	1.00848	1.27678	0.789864	0.429607	0.999688
AHCYL2	92.7939	1.00781	1.25045	0.805957	0.420268	0.999688
STIP1	646.338	1.00712	0.503518	2.00017	0.0454824	0.705845
ARHGDIA	389.111	1.00558	0.582066	1.72761	0.0840586	0.831668
TRUB1	164.611	1.00308	0.770364	1.30209	0.192887	0.959416
AHCYL1	454.924	1.00303	0.576379	1.74023	0.0818193	0.823249
SEC16A	223.203	1.00242	0.880027	1.13908	0.254669	0.986684
NOTCH1	132.589	1.00235	0.815724	1.22879	0.21915	0.976294
SPATA5	478.641	1.00163	0.591253	1.69408	0.0902507	0.838962
CHIC1	254.22	1.001	1.07517	0.931015	0.351846	0.999688
VCPIP1	1113.84	1.00054	0.426499	2.34594	0.018979	0.528983
PPP2R5A	534.427	0.998088	0.619457	1.61123	0.107129	0.873989
MFAP3	269.68	0.997094	1.00695	0.990211	0.322071	0.999688
ABCG1	249.972	0.994328	0.651514	1.52618	0.126965	0.889231
ANO9	186.683	0.991164	0.858036	1.15515	0.248027	0.984562
TMEM115	152.655	0.99009	0.947498	1.04495	0.296045	0.999688
IFI44	1538.78	0.988815	0.520132	1.90108	0.0572909	0.736941
FPGS	117.695	0.988537	1.10999	0.890581	0.373154	0.999688
JUN	3569.42	0.986834	0.367929	2.68213	0.00731551	0.384847
FLNA	492.805	0.985357	0.510357	1.93072	0.0535177	0.724053
PPP1R12B	158.922	0.984535	0.726025	1.35606	0.175079	0.939955
S100A11	22958.7	0.984166	0.349856	2.81306	0.00490721	0.305823
ZYG11B	151.351	0.983788	1.00292	0.980919	0.326633	0.999688
BTRC	351.795	0.983532	0.815248	1.20642	0.227655	0.978903
GON7	520.058	0.982931	0.589876	1.66634	0.0956464	0.857405
MCRIP2	160.838	0.981605	0.805716	1.2183	0.22311	0.977332
UBQLN2	403.459	0.98141	0.840821	1.1672	0.243128	0.982652
ZNF652	1111.66	0.980513	0.542935	1.80595	0.0709262	0.784948
H3C10	180.899	0.98017	1.1775	0.832418	0.405173	0.999688
ANO6	222.444	0.980066	0.828207	1.18336	0.236667	0.982652
CYB5R3	242.988	0.97943	0.73192	1.33817	0.180842	0.949194
GOLGA1	403.048	0.979072	0.695787	1.40714	0.159385	0.918652
EIF2B2	496.606	0.977748	0.849847	1.1505	0.249939	0.984562
ANXA2P3	72.9329	0.976459	0.914551	1.06769	0.285659	0.999688
ZNF37BP	210.007	0.976449	0.732838	1.33242	0.182722	0.949322
FAM8A1	252.892	0.975274	0.836012	1.16658	0.243381	0.982652
MIR3916	37.5915	0.974754	1.23469	0.78947	0.429837	0.999688
DCLRE1C	164.288	0.974612	1.12645	0.865203	0.386927	0.999688
MAPKAPK2	364.993	0.973995	0.499821	1.94869	0.0513325	0.718402
VTRNA1-3	823.509	0.973895	0.479787	2.02985	0.0423719	0.689897
CORO7	124.138	0.973758	0.913682	1.06575	0.286536	0.999688
ARHGEF26	82.2294	0.971871	0.915105	1.06203	0.288221	0.999688
S100A4	19901.8	0.970614	0.323557	2.99982	0.00270135	0.214015
TRBV4-2	213.713	0.970129	1.04384	0.929381	0.352692	0.999688
LRRC37BP1	117.379	0.96989	0.904399	1.07241	0.283534	0.999688
RNU6-2	54.7328	0.968992	1.18804	0.815626	0.414714	0.999688
MRPL45	420.09	0.968736	0.651172	1.48768	0.136835	0.907441
CCDC159	255.066	0.968242	0.990644	0.977386	0.328378	0.999688
TRBV11-2	211.014	0.967662	0.759743	1.27367	0.20278	0.965556
SEC23IP	476.012	0.967105	0.504789	1.91586	0.055383	0.729845
ZNF808	366.148	0.965438	0.647193	1.49173	0.13577	0.907441
WDR13	157.217	0.963928	1.03624	0.930216	0.352259	0.999688
MRPL10	1029.43	0.960329	0.492984	1.94799	0.0514156	0.718402
LRCH1	196.585	0.959391	0.892052	1.07549	0.282156	0.999688
RNVU1-19	725.985	0.958282	0.445822	2.14947	0.031597	0.652263
LOC646127	138.417	0.957039	0.73266	1.30625	0.191467	0.957889
GPR35	66.4625	0.956626	1.44486	0.66209	0.507914	0.999688
TRAV13-2	368.116	0.95529	0.962195	0.992824	0.320796	0.999688
CDYL2	232.782	0.955281	1.10212	0.866769	0.386069	0.999688
RUNX3	2957.27	0.953814	0.303095	3.14691	0.00165006	0.166634
ZADH2	200.703	0.953808	0.762449	1.25098	0.210942	0.968189
ZSWIM4	76.2489	0.952082	0.885527	1.07516	0.282304	0.999688
SSBP4	117.087	0.951773	0.980658	0.970546	0.331774	0.999688
SH2B1	64.8456	0.951102	1.2199	0.779658	0.435592	0.999688
LOC100289511	102.32	0.950829	1.01766	0.934331	0.350133	0.999688
MFHAS1	233.702	0.949901	1.2106	0.784651	0.432658	0.999688
INTS1	50.3087	0.949836	1.51234	0.628056	0.529968	0.999688
PSMG1	592.577	0.949426	0.480763	1.97483	0.0482871	0.706143
MIB2	155.066	0.948546	0.833396	1.13817	0.255049	0.986684
XRCC4	606.09	0.948429	0.617108	1.53689	0.12432	0.887525
SLC7A5	929.417	0.948059	0.464925	2.03916	0.0414336	0.686771
MYO1F	358.664	0.947715	0.933913	1.01478	0.310211	0.999688
TOGARAM1	262.441	0.946745	0.938944	1.00831	0.313306	0.999688
CLECL1	1467.29	0.946452	0.457522	2.06865	0.0385793	0.681642
RGS14	372.046	0.945924	0.730704	1.29454	0.19548	0.962033
EMP1	774.471	0.945849	0.601557	1.57234	0.115873	0.878434
POLR3D	119.598	0.944536	1.21963	0.774445	0.438668	0.999688
PIGU	261.847	0.943627	1.09158	0.86446	0.387335	0.999688
ZC3H12A	1083.98	0.943582	0.389005	2.42563	0.0152819	0.494077
SLC35E2B	500.057	0.943202	0.71659	1.31624	0.188094	0.952824
ZBTB17	60.047	0.94288	1.29133	0.730161	0.465292	0.999688
EPC2	820.446	0.941936	0.475369	1.98149	0.0475369	0.706143
LOC101928093	106.312	0.940534	1.01449	0.927099	0.353875	0.999688
TNFRSF12A	344.694	0.938246	0.741595	1.26517	0.205809	0.965724
JAGN1	812.834	0.938166	0.510307	1.83844	0.0659983	0.771339
SESN2	159.653	0.936575	0.805054	1.16337	0.24468	0.982652
ZDHHC18	117.235	0.936354	1.04095	0.89952	0.368375	0.999688
IFFO1	111.386	0.935902	1.14734	0.815711	0.414665	0.999688
TPP1	520.594	0.935852	0.567452	1.64922	0.0991029	0.865262
ZFAND4	176.648	0.932021	0.804474	1.15855	0.246641	0.984562
ATP6AP1	430.586	0.931569	0.858794	1.08474	0.278036	0.998528
NOL10	710.812	0.931494	0.486226	1.91576	0.0553954	0.729845
MON1B	75.096	0.931345	1.03837	0.896932	0.369755	0.999688
BSDC1	228.485	0.931308	0.685903	1.35778	0.174532	0.939889
SNX27	147.138	0.93105	0.926732	1.00466	0.315061	0.999688
EGR2	1267.57	0.930811	0.429156	2.16894	0.0300874	0.645593
TRIM52	147.858	0.929663	1.28302	0.724592	0.468703	0.999688
SDF4	224.453	0.928857	0.710469	1.30739	0.191082	0.956933
RGS2	56217.8	0.927593	0.27372	3.38883	0.000701908	0.0957141
CUBN	336.826	0.926766	0.496302	1.86734	0.0618536	0.759693
RBM28	416.616	0.926563	0.537698	1.7232	0.0848518	0.831668
MAP3K8	3506.49	0.925994	0.350764	2.63994	0.00829216	0.40288
ACACA	147.803	0.925133	0.979918	0.944092	0.345123	0.999688
PCGF3	250.241	0.9236	0.804102	1.14861	0.250717	0.984562
CHD7	938.393	0.922767	0.426548	2.16333	0.0305154	0.645593
BAP1	111.643	0.922447	0.962663	0.958225	0.33795	0.999688
VPS11	257.155	0.9224	0.809906	1.1389	0.254746	0.986684
SMS	387.55	0.920681	0.73213	1.25754	0.208559	0.966404
ANAPC10	849.851	0.920555	0.502402	1.83231	0.0669057	0.773152
NHLRC3	240.213	0.919989	1.0375	0.886736	0.375221	0.999688
ZNF107	918.963	0.919213	0.447672	2.05332	0.0400416	0.685069
LINC00892	2626.41	0.91881	0.386977	2.37433	0.0175809	0.515356
GFM2	316.498	0.918495	0.697497	1.31684	0.187891	0.952824
FMNL1	197.829	0.917845	0.751571	1.22123	0.221997	0.977332
EDC4	114.531	0.916987	1.09565	0.836938	0.402628	0.999688
RNU4ATAC	456.1	0.916946	0.551564	1.66245	0.0964234	0.859116
CMTR2	341.625	0.916614	0.599835	1.52811	0.126485	0.889231
MASP2	61.5232	0.914929	1.09441	0.836004	0.403152	0.999688
UROS	357.029	0.91481	0.568354	1.60958	0.10749	0.873989
OSBPL11	307.568	0.914519	0.556856	1.64229	0.10053	0.865262
RHOT2	141.989	0.913856	0.911391	1.0027	0.316003	0.999688
CDK5RAP3	697.707	0.913084	0.474534	1.92417	0.0543335	0.727533
CCDC127	610.679	0.91158	0.645173	1.41292	0.157678	0.918652
TPCN1	45.8416	0.910977	1.36813	0.665854	0.505505	0.999688
TAF1	254.236	0.909545	0.645633	1.40876	0.158905	0.918652
RPS6KA3	1791.74	0.907612	0.358027	2.53504	0.0112436	0.452103
ZNF189	290.164	0.907205	0.92324	0.982632	0.325789	0.999688
XYLT1	374.418	0.907027	0.601374	1.50826	0.131489	0.898045
ANXA4	231.845	0.905214	1.03417	0.875302	0.38141	0.999688
EIF2AK3	648.441	0.904685	0.491452	1.84084	0.0656449	0.771339
IFIT5	301.798	0.904105	1.07716	0.839342	0.401278	0.999688
SNAI1	106.617	0.903864	1.25169	0.722116	0.470223	0.999688
TADA2B	102.689	0.90322	1.0368	0.871159	0.383668	0.999688
FECH	78.2764	0.903091	1.23939	0.728657	0.466211	0.999688
KNOP1	227.687	0.902523	0.68272	1.32195	0.186184	0.94974
PGAP6	125.496	0.902363	1.20049	0.751663	0.452254	0.999688
TNIP1	666.731	0.902261	0.446573	2.02041	0.0433409	0.692423
LOC401261	393.168	0.901466	0.556378	1.62024	0.105181	0.873989
SQSTM1	3276.22	0.901327	0.315914	2.85308	0.00432977	0.286286
LYRM1	424.4	0.90119	0.611456	1.47384	0.140524	0.907441
PKM	864.841	0.901148	0.453942	1.98516	0.0471267	0.706143
GUSBP4	137.55	0.900944	0.927822	0.971032	0.331533	0.999688
PDRG1	601.747	0.900768	0.668756	1.34693	0.178002	0.946823
RETREG3	148.452	0.900644	0.940717	0.957402	0.338364	0.999688
RNF170	130.751	0.900362	1.10344	0.815962	0.414522	0.999688
SNORD3C	1456.4	0.900309	0.375607	2.39695	0.0165323	0.50454
ZNF44	541.542	0.900172	0.649173	1.38664	0.16555	0.9321
WHAMMP1	184.05	0.899163	0.885966	1.0149	0.310156	0.999688
STXBP2	126.133	0.898289	1.12859	0.795942	NA	NA
ACAA2	734.061	0.897156	0.551101	1.62794	0.103538	0.872979
ODF2L	4223.6	0.89697	0.27708	3.23722	0.00120701	0.141453
SNORD3A	1834.51	0.893634	0.36808	2.42782	0.0151898	0.492915
PABPC4	1000.95	0.893144	0.452988	1.97167	0.0486468	0.706143
GEN1	110.227	0.892888	0.985954	0.905609	0.365143	0.999688
TRK-CTT2-2	181.264	0.892807	1.07158	0.833169	0.404749	0.999688
RAB27A	2654.3	0.892283	0.387959	2.29994	0.0214516	0.555683
TBC1D19	597.85	0.890385	0.565334	1.57497	0.115263	0.876445
RALGAPB	666.881	0.890235	0.654215	1.36077	0.173586	0.939146
GBF1	279.071	0.890001	0.8001	1.11236	0.265982	0.992312
SYTL2	1384.85	0.889681	0.375381	2.37008	0.0177844	0.519588
SPDYA	135.902	0.888136	0.779439	1.13946	0.254513	0.986684
GOLGA8J	96.2803	0.88807	0.844049	1.05215	0.292729	0.999688
ARFRP1	182.477	0.887879	0.881514	1.00722	0.313829	0.999688
CD58	7917.45	0.886459	0.353201	2.50979	0.0120803	0.463863
STAG3L1	282.846	0.886228	0.736855	1.20272	0.229086	0.978903
RPPH1	1827.55	0.885677	0.485614	1.82383	0.0681781	0.777637
DUSP5	1953.05	0.884637	0.350608	2.52315	0.0116308	0.456613
ALMS1	342.757	0.881793	0.958787	0.919697	0.357731	0.999688
BMI1	33.9908	0.881632	1.27331	0.692396	0.488689	0.999688
NEXN	185.39	0.881493	0.770397	1.14421	0.252538	0.98528
FOSB	14674	0.881359	0.313836	2.80835	0.00497965	0.305823
ZNF274	236.065	0.880418	0.711928	1.23667	0.216211	0.971072
UBE2Q2	777.049	0.880006	0.557905	1.57734	0.114717	0.875925
STAT1	1851.37	0.879978	0.359909	2.445	0.0144852	0.487908
TNFRSF18	629.889	0.878576	0.622943	1.41036	0.158432	0.918652
ARL3	513.151	0.878437	0.591301	1.4856	0.137385	0.907441
ZFYVE28	168.928	0.877751	1.04601	0.839138	0.401392	0.999688
CINP	454.752	0.877685	0.612581	1.43277	0.151925	0.907441
RTL8C	258.6	0.877573	0.718517	1.22137	0.221947	0.977332
KIF5C	338.62	0.877347	1.03806	0.845182	0.398009	0.999688
LRRC47	105.748	0.876328	0.990805	0.884461	0.376448	0.999688
MNT	75.7759	0.875958	1.20995	0.723962	0.469089	0.999688
MTX3	349.463	0.875841	0.728741	1.20185	0.22942	0.978903
PIM3	396.357	0.875082	0.631411	1.38592	0.165773	0.9321
GATAD1	136.839	0.873281	1.24407	0.701957	0.482706	0.999688
PHLDA2	1647.13	0.872866	0.532104	1.64041	0.100921	0.865262
PREB	177.916	0.872041	1.2027	0.725072	0.468408	0.999688
EML2-AS1	60.299	0.871562	1.11521	0.781523	0.434495	0.999688
ROCK2	389.598	0.870874	0.653356	1.33293	0.182556	0.949322
ALS2	299.402	0.870751	0.933828	0.932453	0.351102	0.999688
MMP25-AS1	87.2929	0.870739	0.930684	0.93559	0.349484	0.999688
SNORD14C	43.0748	0.870732	1.21136	0.718803	0.472263	0.999688
PTCH1	91.7294	0.870196	1.16654	0.745963	0.45569	0.999688
ANKRD13A	580.005	0.869678	0.450048	1.93241	0.0533089	0.724053
RNVU1-14	1813.33	0.869393	0.510447	1.7032	0.088531	0.838962
RIC1	374.119	0.868945	0.653831	1.32901	0.183846	0.949322
IPO11	189.49	0.868395	1.14571	0.757957	NA	NA
CD83	5260.46	0.868303	0.300559	2.88896	0.00386522	0.271926
HSPA1A	4243.8	0.867675	0.473981	1.83061	0.0671585	0.775055
SLC1A4	142.796	0.867636	0.774651	1.12003	0.262699	0.989463
CIDECP1	333.327	0.867258	0.691065	1.25496	0.209494	0.966404
ZNF12	579.438	0.866198	0.728178	1.18954	0.234227	0.982652
MOSPD2	781.395	0.865592	0.52276	1.65581	0.09776	0.863428
SNORD3B-1	1296.92	0.865571	0.418947	2.06607	0.0388222	0.681642
RPS15AP10	84.5929	0.864929	0.979463	0.883065	0.377201	0.999688
KLF10	1491.86	0.864846	0.350442	2.46787	0.0135919	0.481963
F2R	369.086	0.863349	0.615922	1.40172	0.161	0.920568
IRF8	271.214	0.862087	0.844263	1.02111	0.307201	0.999688
THBS3	181.005	0.861224	0.762136	1.13001	0.25847	0.987599
PWWP3A	67.8095	0.860895	0.957044	0.899535	0.368368	0.999688
TUBGCP3	139.304	0.860662	0.818029	1.05212	0.292746	0.999688
CXXC1	109.548	0.860501	1.11282	0.773262	NA	NA
ACOT9	446.038	0.86037	0.797029	1.07947	0.280377	0.99914
GPALPP1	182.959	0.859305	1.18855	0.722987	0.469688	0.999688
LZTFL1	1005.99	0.859301	0.396563	2.16687	0.0302445	0.645593
DNAL1	225.683	0.859284	0.917659	0.936387	0.349074	0.999688
LOC102724642	382.827	0.858956	0.498862	1.72183	0.0851	0.831668
ZBTB11	1207.28	0.857599	0.423201	2.02646	0.0427178	0.689897
TBC1D14	215.533	0.857365	1.07687	0.796167	0.425935	0.999688
UBLCP1	516.322	0.856976	0.69129	1.23968	0.215095	0.968489
TRND	47.3117	0.8565	1.04898	0.816507	0.41421	0.999688
LINC00476	235.535	0.856041	0.60423	1.41675	0.156557	0.918652
PDP2	65.6435	0.855335	1.41012	0.606567	0.544138	0.999688
CD2BP2	227.183	0.855297	0.825988	1.03548	0.300443	0.999688
DLGAP1-AS1	880.593	0.855095	0.509462	1.67843	0.0932636	0.84681
RBM41	382.235	0.854846	0.600699	1.42309	0.154711	0.914891
GIT2	508.078	0.854684	0.734779	1.16318	0.244754	0.982652
ID1	589.379	0.854661	0.516853	1.65359	0.0982115	0.864536
PSMG3	732.868	0.854351	0.433406	1.97125	0.0486953	0.706143
ZHX3	49.2037	0.854274	1.23614	0.691081	0.489515	0.999688
U2AF2	96.3534	0.853326	0.862817	0.989	0.322663	0.999688
PRPF4	497.702	0.853115	0.538594	1.58396	0.113202	0.875925
SNORD3B-2	1312.9	0.852644	0.420586	2.02728	0.042634	0.689897
CENPJ	242.391	0.852623	0.675525	1.26216	0.20689	0.966404
PINX1	173.709	0.852141	0.964599	0.883414	0.377013	0.999688
RNVU1-15	427.88	0.851785	0.534081	1.59486	0.110743	0.873989
LINC02328	277.378	0.848667	0.850544	0.997793	0.31838	0.999688
SLC9A1	83.8228	0.847723	1.19881	0.707138	0.479481	0.999688
ANTXR2	931.289	0.847476	0.467247	1.81376	0.0697143	0.780074
MGAT5	1212.91	0.847053	0.410368	2.06413	0.0390056	0.681642
LOC102724760	2548.59	0.846681	0.736931	1.14893	0.250585	0.984562
EHBP1L1	73.2408	0.84603	1.38961	0.608825	0.54264	0.999688
FBXO42	174.36	0.845493	1.06104	0.796855	0.425535	0.999688
MTHFD1	106.235	0.844916	1.21713	0.694189	0.487564	0.999688
GOLGA8K	100.402	0.843808	0.817852	1.03174	0.302195	0.999688
ATG16L1	197.204	0.84299	0.780356	1.08026	0.280025	0.99914
TMC6	452.625	0.84187	0.528211	1.59381	0.110978	0.873989
CLDND1	17768.9	0.841274	0.307576	2.73517	0.00623478	0.349227
GPHN	195.687	0.840247	0.88731	0.946961	0.343659	0.999688
DHRS3	933.288	0.839962	0.487316	1.72365	0.084771	0.831668
KIF21A	1108.37	0.839842	0.404833	2.07454	0.0380292	0.681642
IGHV1-2	98.9191	0.839671	0.997502	0.841774	0.399915	0.999688
RRAGA	1311.55	0.839114	0.431676	1.94385	0.0519132	0.721207
WEE1	903.441	0.83882	0.577445	1.45264	0.146324	0.907441
NAGK	427.568	0.83879	0.68651	1.22182	0.221777	0.977332
RAD52	379.881	0.838756	0.546212	1.53559	0.12464	0.887859
SNORD50B	172.583	0.838493	0.650899	1.28821	0.197674	0.962033
AGPAT3	205.867	0.837986	0.829595	1.01011	0.31244	0.999688
POLK	808.017	0.837224	0.406638	2.05889	0.0395045	0.681642
SNHG19	77.2115	0.837143	1.12834	0.741927	0.458132	0.999688
ZNF681	189.822	0.836991	1.24494	0.672316	0.501383	0.999688
SLK	1148.54	0.836255	0.419292	1.99445	0.0461031	0.705845
PDK3	839.584	0.835655	0.473485	1.7649	0.0775801	0.805939
ZNF354A	352.756	0.834961	0.663855	1.25775	0.208483	0.966404
GDE1	425.004	0.834913	0.960488	0.869259	0.384705	0.999688
ZNF720	129.53	0.833733	1.14408	0.728738	0.466162	0.999688
LMBRD2	227.482	0.832589	0.886171	0.939535	0.347456	0.999688
NME7	1334.84	0.832427	0.465612	1.78781	0.0738065	0.79541
DPF2	220.896	0.832045	0.883373	0.941896	0.346246	0.999688
MYADM	4083.93	0.831304	0.336808	2.46818	0.0135801	0.481963
RNF167	469.12	0.831186	0.494879	1.67957	0.0930405	0.846438
PHKA2	111.512	0.830571	1.07924	0.769586	0.441545	0.999688
MIR22HG	1111.33	0.830288	0.341982	2.42787	0.0151878	0.492915
BCAP29	1164.31	0.829169	0.435305	1.9048	0.0568062	0.735222
WDFY1	414.246	0.828392	0.608927	1.36041	0.1737	0.939146
HEATR5A	908.233	0.828243	0.534663	1.54909	0.121359	0.881549
GNL1	255.208	0.828225	0.652533	1.26925	0.204353	0.965724
MCOLN2	605.586	0.828154	0.5688	1.45597	0.145402	0.907441
SRP68	487.349	0.825922	0.695116	1.18818	0.234763	0.982652
SAE1	374.362	0.825396	0.695453	1.18685	0.235288	0.982652
ZFP36	11526	0.825118	0.361727	2.28105	0.0225455	0.56802
STAG3L3	310.957	0.824774	0.708949	1.16338	0.244677	0.982652
PFKFB3	1568.4	0.824772	0.376405	2.19118	0.0284385	0.633135
NR4A1	1373.35	0.824577	0.423542	1.94686	0.0515515	0.718402
TBCD	133.173	0.824209	1.07061	0.769852	0.441387	0.999688
ANXA2P1	286.617	0.823707	0.623259	1.32161	0.186298	0.94974
EPG5	572.119	0.823646	0.548292	1.5022	0.133045	0.904563
FAM50A	296.841	0.822473	0.694005	1.18511	0.235974	0.982652
ZNF317	640.166	0.821231	0.50132	1.63814	0.101393	0.865611
ZNF841	576.949	0.819281	0.681594	1.20201	0.22936	0.978903
PREPL	847.139	0.81902	0.409053	2.00223	0.0452599	0.705845
DUSP6	1320.98	0.819002	0.396121	2.06756	0.0386816	0.681642
ZNF224	251.761	0.817733	0.559873	1.46057	0.144134	0.907441
NUP133	382.362	0.817392	0.911264	0.896987	0.369726	0.999688
TTI1	308.555	0.816907	1.01197	0.807247	0.419524	0.999688
MEX3C	427.962	0.816337	0.52843	1.54483	0.122386	0.885091
PPP4R3B	1278.94	0.815224	0.366202	2.22616	0.0260035	0.615981
IGLC2	693.771	0.814794	0.547655	1.48779	0.136807	0.907441
NT5DC3	104.049	0.813243	1.24533	0.653035	0.513734	0.999688
ZEB2	285.841	0.813057	0.807668	1.00667	0.314092	0.999688
TMEM109	191.599	0.812271	0.992107	0.818733	0.412939	0.999688
PYM1	266.357	0.812116	0.837542	0.969643	0.332225	0.999688
LOC441155	542.379	0.811437	0.400795	2.02457	0.0429118	0.691147
TCAF1	98.5421	0.810653	0.863094	0.939241	0.347607	0.999688
TIFA	1987.12	0.809666	0.335746	2.41155	0.015885	0.504075
RASGRF2	414.602	0.809576	0.848294	0.954359	0.339902	0.999688
ZNF121	561.231	0.808885	0.635203	1.27343	0.202866	0.965556
SHC1	120.564	0.808322	1.06699	0.757572	0.448707	0.999688
WDTC1	33.7463	0.807018	1.40768	0.573296	0.566444	0.999688
LOC729732	249.159	0.805757	0.566861	1.42144	0.15519	0.916547
NFKBIZ	8312.03	0.805623	0.252693	3.18815	0.00143187	0.151709
RNF24	510.406	0.805593	0.598352	1.34635	0.178189	0.946823
PIGA	1140.28	0.805123	0.476226	1.69063	0.0909073	0.839947
MLLT6	342.13	0.805099	0.568774	1.4155	0.156922	0.918652
SETD9	585.952	0.803965	0.575529	1.39691	0.16244	0.9228
CCS	278.028	0.801011	0.678216	1.18106	0.23758	0.982652
GPANK1	200.385	0.800933	1.00719	0.795213	0.42649	0.999688
NARS2	223.643	0.800924	0.827045	0.968416	0.332837	0.999688
TSEN54	343.622	0.799854	0.906429	0.882423	0.377548	0.999688
[truncated: 7,938 more rows]

## Sheet: Supp_Table_2CD161hi_gene_module
Supplemental Table 2: CD161hi Gene Module
[truncated: 26 more rows]
