# Supplementary material for: A conserved population of MHC II-restricted, innate-like, commensal-reactive T cells in the gut of humans and mice
Source: Nat Commun. 2022 Dec 3;13:7472. doi: 10.1038/s41467-022-35126-3 (PMC9719512; doi:10.1038/s41467-022-35126-3)
Supplement: Supplementary file 6 — Supplementary Data 3 [file 41467_2022_35126_MOESM6_ESM.xlsx]

## Sheet: Supp_Table_3_PCA_loadings_full
Supplemental Table 3: PCA loading - all PCs
	PC1	PC2	PC3	PC4	PC5	PC6		PC7	PC8	PC9	PC10	PC11	PC12		PC13	PC14	PC15	PC16	PC17	PC18		PC19	PC20	PC21	PC22	PC23	PC24		PC25	PC26	PC27	PC28	PC29	PC30		PC31	PC32	PC33	PC34	PC35	PC36		PC37	PC38	PC39	PC40	PC41	PC42
1600012H06Rik	-0.0153667	0.00113284	0.00700482	0.0540667	0.0114104	-0.00765093	1600012H06Rik	-0.0121544	-0.0581791	-0.0226492	-0.0326003	-0.00484554	0.00927272	1600012H06Rik	0.0760122	-0.00919441	-0.0320183	0.000963727	-0.0183951	0.0139044	1600012H06Rik	-0.0260429	0.00671439	-0.0315559	-0.0279756	0.012752	0.0456373	1600012H06Rik	-0.0687633	0.044558	-0.0964462	0.0430409	0.0202458	0.0351966	1600012H06Rik	-0.0597212	-0.0500352	-0.0269272	0.0562404	0.0155197	-0.0718518	1600012H06Rik	-0.0079501	0.0195083	0.0862894	0.00244901	0.0656015	-0.00523171	1600012H06Rik
Aak1	-0.0495745	0.0299904	0.000843429	-0.0189075	0.0394732	0.00742205	Aak1	0.0437768	-0.00841349	-0.0184505	-0.047367	-0.00536305	-0.0486585	Aak1	-0.0258733	-0.0270761	-0.00685598	0.0553599	-0.0596218	-0.048921	Aak1	0.0493343	-0.0263614	-0.010279	0.0110777	0.0233389	-0.00837697	Aak1	-0.0138206	0.0487122	-0.00614858	0.0393279	-0.0121454	-0.0406331	Aak1	-0.0545239	-0.0363931	0.0215707	-0.00663885	-0.0266513	0.0271463	Aak1	0.00755239	-0.0422188	-0.026656	-0.0334761	0.00355192	0.00570618	Aak1
Abca7	-0.0196827	0.0125284	0.0121111	0.063974	0.00550316	0.00578023	Abca7	-0.0530347	-0.0456778	0.00543481	-0.0337035	-0.00363552	0.0429994	Abca7	0.040249	0.0554551	0.0377838	0.0628709	-0.00679153	0.0273994	Abca7	-0.0722785	-0.0222921	-0.0319077	-0.0470762	-0.0603569	0.0800293	Abca7	0.0292048	0.0328263	-0.0200866	-0.0396726	-0.0110142	0.00972372	Abca7	0.00147126	0.00432587	-0.0465987	-0.071315	0.00535011	-0.0393415	Abca7	-0.0208081	0.0244019	-0.0539634	-0.0175974	0.0013237	0.0324972	Abca7
Abcb1a	0.00395632	0.0619307	0.0494358	0.0246998	-0.026978	0.0189441	Abcb1a	0.0833975	0.0116045	-0.036216	0.00860994	-0.0241245	0.00330511	Abcb1a	-0.0262568	-0.0288051	0.00990889	0.0113668	0.027677	-0.00859971	Abcb1a	0.00759118	-0.00600852	0.0037807	-0.0293076	0.00483759	0.029884	Abcb1a	0.0296486	0.00826874	-0.0329624	0.0176266	-0.0363146	-0.0167508	Abcb1a	-0.07143	-0.0127169	-0.00113477	0.00737749	0.013942	-0.0219382	Abcb1a	0.00477132	-0.0163662	0.0241901	0.0156543	0.0200636	0.0559737	Abcb1a
Abcg1	-0.029729	-0.0303871	-0.0148182	0.00721131	0.0536829	-0.00646151	Abcg1	-0.0276393	0.0606124	0.0178721	-0.0274557	0.036327	-0.0269969	Abcg1	0.00319296	0.0177645	0.0754615	-0.0193102	-0.0388819	0.0693633	Abcg1	0.00512071	-0.0321718	-0.0441394	0.00866782	-0.0197456	-0.0216152	Abcg1	-0.0327512	-0.0242425	0.0162122	-0.0504939	0.0476952	0.0542319	Abcg1	-0.0365209	-1e-05	-0.0171143	-0.0405689	-0.0301056	-0.0258947	Abcg1	-0.0845345	0.0143939	0.0334329	0.0164436	-0.0265053	-0.0505738	Abcg1
Abhd14a	0.00967703	0.00814031	-0.0119017	0.0138891	0.00551103	-0.0447057	Abhd14a	-0.0676927	0.0629203	-0.00594127	0.026936	0.012083	-0.0278631	Abhd14a	0.0499511	-0.0257741	-0.0144722	0.00703469	-0.0141206	-0.02218	Abhd14a	0.0292906	-0.0550275	0.0593312	-0.0309702	-0.0230833	-0.0967763	Abhd14a	0.0579804	-0.00919607	-0.0763648	-0.0585108	-0.0516933	-0.0231502	Abhd14a	0.00656171	0.0102843	0.0823117	-0.0350234	-0.056534	-0.00846048	Abhd14a	0.0132252	-0.0277446	0.000105641	-0.0403082	0.0277603	0.0385051	Abhd14a
Abhd16a	0.0157684	0.0543833	-0.0562024	0.00446991	0.0255256	-0.0312392	Abhd16a	-0.0254075	-0.0180675	-0.0147745	-0.0267483	0.0663738	0.0468867	Abhd16a	0.010342	-0.0192399	0.00326968	0.0334571	0.00245115	-0.0440317	Abhd16a	-0.0127529	0.00961123	0.0168121	0.0178844	-0.0230306	0.0183056	Abhd16a	0.0108947	0.0288991	-0.00631753	0.0541005	-0.0766012	-0.0192088	Abhd16a	-0.0203235	-0.0307596	0.0127667	0.0257512	-0.0293849	0.045261	Abhd16a	-0.0476219	-0.0147501	0.00616895	0.0259783	0.0120471	0.00647363	Abhd16a
Ablim1	-0.0625278	0.0132706	-0.00751804	-0.0285697	-0.00247421	-0.0400528	Ablim1	-0.0126495	-0.0335092	-0.0202472	-0.036839	-0.0472962	-0.00630165	Ablim1	-0.0445796	-0.0251129	-0.0470329	0.00236245	0.0111684	-0.0485755	Ablim1	0.00768596	-0.0214351	-0.0428741	-0.0222624	0.0148961	0.00553294	Ablim1	0.0402904	0.0477132	0.00116571	-0.00616641	0.0131413	0.0208013	Ablim1	-0.00759377	-0.0203866	-0.0056802	0.0215005	0.00139495	0.0333197	Ablim1	0.0570166	-0.00659686	-0.00080986	-0.0424407	-0.0186163	0.0219206	Ablim1
Abtb1	0.00245954	0.028169	-0.0296752	-0.00313404	0.0304137	0.00364122	Abtb1	0.0104353	-0.0170344	-0.071702	0.00386905	-0.0302635	0.00870906	Abtb1	0.0280001	0.00913906	0.0474731	-0.0391587	0.00102488	-0.0409355	Abtb1	-0.0153712	0.0788882	-0.0563553	-0.00271681	-0.0456376	-0.0769913	Abtb1	0.0258853	0.0929583	0.0237086	-0.0453305	-0.0533319	0.0631399	Abtb1	0.0117089	-0.0425949	-0.0875846	0.0259969	-0.0283621	0.0352788	Abtb1	-0.0293237	-0.0548285	-0.0213143	-0.0215325	-0.0301272	-0.0148368	Abtb1
Acaa2	-0.0191513	0.0212304	0.000515395	-0.0134561	-0.00546155	0.0723698	Acaa2	-0.0329253	0.041979	0.0139365	0.0357105	0.0323369	0.0679647	Acaa2	-0.0108429	0.0758089	-0.0617044	0.0298316	0.0504591	0.0444892	Acaa2	0.0288877	-0.00715202	0.0207815	-0.0043813	-0.0218079	-0.00676569	Acaa2	-0.0364256	-0.0711544	0.0688156	0.0408121	0.0108651	0.070083	Acaa2	0.0341577	-0.022041	-0.0339449	-0.0107169	-0.0407728	0.0208001	Acaa2	0.0142685	0.0093376	0.0341911	-0.0650662	0.0158308	0.00368228	Acaa2
Acsl4	-0.0147299	-0.0466922	0.0804608	-0.0235842	-0.00495947	-0.0284289	Acsl4	-0.0227555	-0.0086599	-0.0495747	0.0402837	-0.0280142	-0.0173945	Acsl4	-0.00428547	0.0214147	0.00889581	0.00276116	-0.0498475	-0.0254849	Acsl4	-0.0185645	0.0121919	-0.0049448	-0.00793869	0.0228396	-0.0214829	Acsl4	0.00853819	-0.0301061	0.0126264	-0.017151	-0.0559221	-0.00912153	Acsl4	-0.0164879	-0.00628777	-0.0271307	-0.0114949	0.039466	0.0289346	Acsl4	0.0216149	-0.0335692	0.0734492	-0.0281245	0.0372583	-0.0130533	Acsl4
Actr1b	-0.0146226	0.0316448	-0.0171376	-0.0576513	0.0301872	0.0287963	Actr1b	0.0617648	-0.0306761	-0.0032509	-0.00387072	-0.0390481	-0.0029004	Actr1b	0.0612694	0.0565481	0.0142625	-0.0719465	0.0074343	-0.0140766	Actr1b	-0.00965036	-0.0361144	-0.00859463	0.00979536	0.0372786	-0.066951	Actr1b	0.0619555	-0.0223713	0.0311385	0.00498695	-0.0283855	0.00480206	Actr1b	-0.00412815	-0.0257443	-0.0153278	-0.000600514	-0.0164038	0.0589417	Actr1b	-0.0116569	0.00209546	-0.0355688	-0.043901	-0.0394335	0.00501208	Actr1b
Acvr2a	0.00351344	-0.0257499	0.00551581	0.0129935	0.0693971	-0.0252332	Acvr2a	-0.0246876	-0.0306303	0.0489462	-0.0351302	0.00656865	-0.000680703	Acvr2a	0.0311128	-0.0614677	-0.00193506	0.00120035	-0.0447711	-0.0658827	Acvr2a	-0.0323112	0.0476232	0.0161972	-0.0275917	0.04781	0.0179006	Acvr2a	0.0629808	-0.0409684	0.039648	0.0230298	-0.0102634	-0.0100341	Acvr2a	-0.0241418	0.0969793	0.01878	-0.0649432	0.0291071	0.0208762	Acvr2a	-0.0495435	-0.0161407	0.00532885	0.0503847	0.0207215	-0.0154414	Acvr2a
Adam8	0.0203286	0.0411426	0.0296269	0.0143946	0.0373425	0.0176936	Adam8	0.0130425	0.0413944	0.0811665	-0.0303157	-0.0820071	-0.00816613	Adam8	0.0254623	0.0319517	-0.00384494	0.0037984	-0.00997162	-0.00408568	Adam8	-0.0226945	0.0262737	-0.00251009	0.0452837	0.0298706	0.0298649	Adam8	0.0162267	-0.00594378	-0.000772656	-0.00851669	-0.0809062	-0.000190167	Adam8	0.0108644	0.0532953	0.0574851	-0.0109674	-0.0340254	-0.01585	Adam8	0.0445948	0.0633829	0.0360751	0.0360461	-0.00566025	-0.0623746	Adam8
Adcy7	-0.0357671	0.036667	0.00866016	0.0400597	0.0194419	-0.0353996	Adcy7	0.0187551	0.00342735	-0.00461085	0.0360623	-0.0343372	-0.00570327	Adcy7	0.0672617	-0.00426123	0.0250331	-0.0458812	0.00796358	-0.0501565	Adcy7	-0.0523666	-0.0633934	-0.0161505	0.016868	0.0492734	-0.0727863	Adcy7	-0.0485041	0.0247065	0.0184804	0.0603637	-0.0170862	-0.0378907	Adcy7	-0.00372807	-0.0191443	-0.0209823	-0.0541635	0.0282472	-0.0151542	Adcy7	-0.0155456	-0.00439038	0.0162725	0.0217702	0.0515889	0.0185244	Adcy7
Add1	-0.0492109	0.0125711	-0.0247951	0.016654	0.0349834	0.0242006	Add1	-0.027468	-0.0107539	0.0060829	-0.0411317	-0.0693172	0.025811	Add1	0.0264735	-0.010915	-0.041104	0.00411712	-0.0191745	-0.0020022	Add1	0.0160144	0.00196404	0.0685054	-0.0286956	0.0065181	0.0107588	Add1	-0.0439653	0.0879477	-0.0546534	-0.00821044	-0.0048692	0.00784831	Add1	0.00130243	-0.0041985	-0.0648272	-0.047799	0.0298916	-0.0158299	Add1	0.0317827	-0.0520176	-0.0338429	0.0321998	-0.0467458	0.00650601	Add1
Add3	-0.0499407	-0.0136352	0.0192388	0.0248827	-0.045367	-0.0511071	Add3	-0.0125435	-0.00327833	0.0341145	-0.0409204	0.0297382	-0.0250639	Add3	0.00457474	0.0619421	-0.00206045	0.0408051	0.00295211	0.0562293	Add3	-0.00676367	0.0073264	0.0121368	0.00366418	0.0419127	-0.0920961	Add3	-0.0193363	0.0326915	-0.0169482	-0.00649815	0.0202132	0.0272576	Add3	0.00527889	0.0255208	-0.0525733	0.0290657	-0.0131715	0.00265412	Add3	0.027035	-0.00534785	0.00483924	-0.00302233	-0.0400211	0.00363974	Add3
Adgre5	-0.000117566	0.0581857	0.0122745	0.0754798	-0.0132419	0.0360591	Adgre5	-0.023782	0.0121229	-0.0179323	-0.00237553	-0.026592	0.0267896	Adgre5	-0.0387259	0.0326826	0.016782	-0.023327	0.0431631	-0.00837762	Adgre5	-0.0372571	0.00887073	-0.00440944	-0.0259095	-0.0368335	-0.0557475	Adgre5	-0.0169509	0.0217439	0.0164225	-0.0403481	-0.00899699	0.0274263	Adgre5	0.0388396	0.013253	0.0286477	0.0342068	0.0455214	0.0141921	Adgre5	-0.0614548	0.0223944	-0.0408492	-0.00577116	-0.0227913	-0.04745	Adgre5
Adi1	-0.000415674	0.0395305	-0.0590288	0.0331435	-0.0139276	0.0390272	Adi1	-0.0261446	-0.0243848	0.0397197	0.00819882	0.0319525	0.0757766	Adi1	-0.00876561	-0.0235894	-0.0584016	-0.0107443	-0.0546064	0.0216908	Adi1	0.00894747	-0.0214567	0.00946161	-0.0237207	0.0249913	0.0271213	Adi1	0.101285	0.062705	-0.00547944	0.0296772	0.0344076	-0.00212373	Adi1	-0.00104059	0.00104545	-0.015982	0.00849962	0.0164721	-0.031486	Adi1	0.000168178	-0.0054683	-0.0101086	0.026448	0.00921316	0.0202129	Adi1
Adpgk	-0.00934675	-0.0127	-0.0264785	0.0609654	0.0354186	0.0582258	Adpgk	-0.0776066	-0.00243305	0.0329778	-0.019785	0.00877548	-0.0323168	Adpgk	0.00358418	0.00870345	-0.0171091	-0.0165225	-0.0521938	0.0129597	Adpgk	-0.0133624	-0.0199875	0.00902649	0.00504533	-0.0351237	0.0430198	Adpgk	-0.109386	0.0591893	0.0260309	0.035003	-0.000740523	-0.0409231	Adpgk	0.00707565	0.0411166	-0.00335031	0.023305	0.0358567	0.0304005	Adpgk	-0.00451572	-0.0377366	0.0255532	0.0514611	0.0419984	-0.0023947	Adpgk
Aff4	-0.0166992	-0.0483336	-0.0160218	-0.0395218	0.0726275	-0.0155235	Aff4	-9.87e-05	-0.0561672	0.0337412	-0.032347	0.0381006	-0.0418281	Aff4	-0.0113982	0.0152286	-0.0120478	-0.0236633	-0.0035234	-0.02861	Aff4	0.0106547	-0.0194173	0.0185209	0.0632982	0.00191415	0.0227637	Aff4	-0.0162494	0.0396239	0.00232791	-0.00256091	-0.0230257	-0.0144635	Aff4	0.0249694	0.0314488	0.0794451	-0.0118197	0.0180487	0.0050728	Aff4	-0.0130277	0.0295375	-0.0201945	0.0067194	-0.0320106	0.0212429	Aff4
Aggf1	-0.000521809	-0.0109903	0.0495356	-0.044378	-0.0186184	-0.018075	Aggf1	-0.0191117	0.0274536	0.0514862	-0.0137179	-0.00497176	-0.0158195	Aggf1	-0.0586855	-0.0401434	-0.0367489	0.0193271	0.0032078	0.0412499	Aggf1	-0.0454543	0.0509507	-0.0745826	0.0242288	0.00708584	-0.0466652	Aggf1	-0.0179655	0.0162231	0.0445082	0.00692504	0.0474717	0.0490592	Aggf1	0.0804931	-0.0288332	0.0613668	0.047067	-0.014397	-0.032735	Aggf1	-0.0043077	-0.0893074	0.0108109	0.0615981	-0.015518	0.00893897	Aggf1
Agpat3	-0.0399112	0.0303087	0.00123976	-0.0298555	-0.0325534	0.0169478	Agpat3	0.0316988	-0.0136087	-0.0298536	-0.037135	0.00409779	-0.0349512	Agpat3	0.00813794	0.0112671	-0.0264263	0.00485025	0.00454192	0.0364182	Agpat3	0.00372682	-0.0026036	0.0677914	-0.0902675	-0.0198264	0.0412083	Agpat3	-0.065255	0.0532798	0.00232546	-0.066041	-0.0491813	-0.00703113	Agpat3	-0.0679597	-0.00670305	0.00597004	-0.00272258	-0.0263342	-0.0530467	Agpat3	0.0317963	-0.0307995	-0.0347072	-0.0234405	0.0709573	0.0192139	Agpat3
Agpat4	0.0282833	-0.0111504	0.0739744	-0.0121514	0.00726992	0.0152017	Agpat4	-0.0325034	0.0368321	-0.0183107	-0.0169349	0.0219545	0.00402279	Agpat4	0.0573626	0.0168338	0.000620923	0.0269041	-0.00701481	0.0518898	Agpat4	-0.0622479	-0.0288549	-0.0186173	-0.00506983	0.0100673	-0.0293324	Agpat4	0.0617632	-0.0507611	-0.0196599	-0.0154633	0.0339325	0.0358063	Agpat4	-0.0762593	0.000374305	0.00450268	-0.00320706	0.013932	-0.0393327	Agpat4	0.0819576	0.0640665	0.016803	0.011529	0.00470271	0.0163791	Agpat4
Ahcyl2	-0.0200382	0.00381131	-0.0208911	0.0123977	0.0596499	0.0316421	Ahcyl2	-0.0347718	-0.0133973	-0.00718902	0.0640843	-0.0302225	-0.0671712	Ahcyl2	0.0185646	-0.012844	-0.0111986	0.0811873	-0.020281	0.0443408	Ahcyl2	-0.0642229	0.0231367	-0.043488	-0.0137211	0.00622565	0.0221321	Ahcyl2	-0.00717818	-0.0548991	0.00222609	-0.0717939	0.0094053	-0.0212963	Ahcyl2	-0.102225	-0.016014	-0.0264322	-0.0133401	0.0227019	0.00854682	Ahcyl2	-0.0691201	0.0274415	0.0275312	-0.0202178	-0.04167	0.0231582	Ahcyl2
Ahnak	0.0156287	0.0609292	0.0644779	0.048228	0.0405866	-0.030633	Ahnak	1.46e-05	-0.00799071	0.00541549	-0.00523839	0.013027	-0.0032626	Ahnak	-0.046868	0.0111896	0.0077931	0.0228655	0.0151049	-0.00303047	Ahnak	-0.0259836	-0.0153677	0.0212919	0.00492055	-0.0287658	-0.0262672	Ahnak	0.00941746	-0.0282611	-0.0400018	-0.0119036	-0.0180937	6.95e-05	Ahnak	0.011031	-0.00779636	0.0162726	0.0109007	0.0077485	-0.0277466	Ahnak	0.0157781	-0.0211456	-0.00494402	0.00515899	0.0557809	-0.0178015	Ahnak
Ahr	0.0244875	-0.0139629	0.00191935	-0.049703	0.0679014	0.0644351	Ahr	0.0126169	0.0142646	0.0653324	0.0079582	0.0117209	0.0236725	Ahr	-0.0386612	-0.0396149	0.0276872	-0.0254393	0.0539919	-0.0180008	Ahr	-0.029162	-0.022343	-0.00457206	0.0161009	-0.0225298	-0.0587369	Ahr	0.0388546	0.0164025	-0.026355	0.0328333	0.0211868	0.0183804	Ahr	-0.0581569	-0.0292207	0.0345624	0.0282715	0.0259179	-0.0254375	Ahr	0.044703	-0.00483679	0.00812676	0.00898537	-0.0235095	-0.0238829	Ahr
AI467606	-0.0422819	0.0177741	-0.0197957	0.0217187	0.021595	-0.029189	AI467606	-0.0888006	0.0490817	0.0420381	0.0263591	0.0286996	0.0266048	AI467606	0.0418448	0.056192	-0.0321638	-0.0307393	-0.0256484	0.00454634	AI467606	-0.0380662	-0.0476181	-0.00926143	-0.016744	-0.0504422	0.0182715	AI467606	-0.0660348	0.0464353	-0.0140034	0.00453981	0.0106906	0.00887943	AI467606	0.00406426	0.00535059	0.0013794	0.0172259	0.0397316	0.0152762	AI467606	0.0184836	-0.040812	-0.0182107	0.0118033	-0.00320056	-0.00446873	AI467606
Akna	-0.0446833	0.0463495	0.00782125	0.0117476	0.0108988	0.0244694	Akna	0.0492861	0.00689864	0.0525588	-0.0295295	-0.0158989	-0.051669	Akna	0.0504813	-0.0244972	0.00362328	-0.0422425	-0.0542857	-0.0441076	Akna	0.0398495	-0.00959759	-0.0331002	0.011141	0.0352475	0.016835	Akna	0.0208458	0.00775687	0.00604711	0.0126426	-0.0334093	0.0232228	Akna	-0.0215553	0.0265079	-0.00415009	0.0213372	0.0083496	-0.0736834	Akna	-0.00163105	0.0260902	0.0233566	-0.00229945	-0.0273964	-0.000912172	Akna
Alkbh5	-0.0185673	-0.0146629	0.0480385	-0.00260484	0.0148701	0.00882592	Alkbh5	-0.0414235	-0.036456	-0.0251247	-0.0159787	-0.0103153	0.0392096	Alkbh5	0.00510776	-0.0712318	0.0172929	0.00260702	-0.0280979	-0.0605539	Alkbh5	0.0129193	-0.00576428	-0.0337493	-0.0113471	0.0149865	-0.0261921	Alkbh5	0.0231071	-0.0601563	-0.0102278	-0.0288315	0.0264554	-0.0501918	Alkbh5	-0.0304876	0.0844805	-0.0363628	-0.00740556	0.0647933	0.0298672	Alkbh5	0.0590725	-0.0396097	-0.0539856	0.0622341	0.0496878	-0.0941237	Alkbh5
Amfr	0.0124873	-0.00459819	0.0586462	0.0360012	-0.0226827	0.0456381	Amfr	-0.0361897	-0.0256922	0.00457015	-0.00299468	0.0363396	0.0276497	Amfr	-0.0212832	-0.0348391	0.0101576	0.0452854	0.0170095	-0.056798	Amfr	-0.0104621	0.0727214	-0.00361557	-0.0416668	0.0357248	0.038481	Amfr	-0.0409765	-0.0597074	0.0178503	-0.00904393	-0.0292176	-0.0147438	Amfr	0.072632	-0.014227	0.0219658	0.0792386	0.0157877	-0.0578119	Amfr	0.0402387	0.0154128	0.0188552	-0.0277663	-0.0177383	0.0306989	Amfr
Ankrd54	-0.0143851	0.0499484	-0.00682655	-0.0118178	0.0636514	-0.0467565	Ankrd54	-0.0239567	-0.0619073	0.0111435	-0.0106568	0.027376	-0.00552613	Ankrd54	0.0220442	-0.0135443	-0.00576753	0.00121893	0.010263	0.0134038	Ankrd54	-0.0264467	-0.01031	0.0100779	-0.00726745	0.0326881	-0.00964932	Ankrd54	0.0184961	-0.0693906	0.0428141	-0.0149715	0.0117105	0.0796225	Ankrd54	0.0166182	-0.0159118	-0.041511	-0.0164933	-0.0140806	0.00507419	Ankrd54	0.0125527	-0.0307291	-0.0715789	-0.025155	0.094735	-0.0161385	Ankrd54
Antxr2	0.0224245	0.0594055	0.00265654	0.0499457	0.0504141	0.0093817	Antxr2	0.0202878	0.0200479	-0.0133878	0.0259145	-0.0442296	0.0419289	Antxr2	-0.0213772	-0.04126	0.0113746	-0.00485162	0.0110055	-0.0272387	Antxr2	-0.00805127	0.0514339	0.0275203	-0.012273	-0.00253764	0.0246252	Antxr2	-0.0446862	-0.0106217	-0.00787607	0.0442704	-0.0225842	-0.0552964	Antxr2	0.0396547	0.0199707	0.0112966	0.045667	-0.0209632	0.0274488	Antxr2	0.0342036	0.00183844	0.00978357	-0.00032016	-0.0172163	-0.00676958	Antxr2
Anxa1	0.055189	0.047176	0.0307768	0.0457368	0.0126499	-0.0324579	Anxa1	-0.00592787	-0.0270784	-0.00714938	-0.0135281	0.02788	0.0113782	Anxa1	0.0228112	0.018363	-0.0133453	0.0074275	0.00129493	-0.0126594	Anxa1	0.0133785	0.0301655	0.0353021	0.0257969	-0.00863966	-0.0136994	Anxa1	-0.0118189	-0.00207686	0.0207967	-0.0388968	0.0376902	-0.00321727	Anxa1	0.0167738	-0.0150383	0.00531125	0.00115365	-0.015019	0.0137154	Anxa1	-0.011258	0.00246651	0.0453689	-0.00576839	0.0163689	-0.0182681	Anxa1
Anxa5	0.0212685	-0.0114031	0.0309279	0.00746234	-0.0107654	0.0623566	Anxa5	-0.0223528	0.0326987	0.0245576	-0.0124633	-0.0275147	0.0300486	Anxa5	-0.00100906	0.00767279	-0.0462548	-0.0403769	-0.0036469	-0.0318843	Anxa5	-0.0306747	0.104996	0.0290787	0.0498124	0.00457121	-0.0371735	Anxa5	-0.097814	0.00119245	0.0027503	-0.00399257	-0.0823152	-0.0322193	Anxa5	-0.028878	0.0330868	-0.030755	0.0188601	-0.112543	0.0137001	Anxa5	0.0279016	0.0112653	-0.0175364	0.0388302	-0.0042695	-0.00438786	Anxa5
Anxa7	0.0279955	0.0248564	0.0577243	0.0332941	-0.0167735	-0.023505	Anxa7	-0.0451204	-0.0127787	-0.0058243	0.0422046	0.0491954	0.039327	Anxa7	0.0233761	0.00696655	-0.0554703	0.0397578	0.00599082	-0.0236662	Anxa7	-0.0132905	-0.0264919	0.0158431	0.029296	-0.00125102	0.00256639	Anxa7	-0.0416269	-0.0091175	-0.0212159	0.00885333	-0.0240116	-0.0302528	Anxa7	0.02869	0.108757	-0.0236836	-0.0156841	-0.0613541	-0.024049	Anxa7	0.0207702	-0.0500094	-0.0129741	-0.00156776	0.0873939	-0.00942958	Anxa7
Aopep	-0.024818	0.0440525	-0.0121658	-0.0181317	-0.070889	-0.0179066	Aopep	0.0590265	-0.00339316	-0.0192858	-0.0157306	-0.0455557	0.041472	Aopep	-0.0367791	0.0282818	-0.0124327	0.0295623	-0.0250989	-0.0198394	Aopep	-0.00050037	-0.0443691	-0.00996817	0.00109928	-0.0394227	0.0548354	Aopep	0.0276262	-0.0197125	0.00350165	0.0280374	0.0143684	-0.0139606	Aopep	-0.0418367	-0.0184798	0.0278753	-0.0403365	0.0486957	-0.0135308	Aopep	-0.023515	-0.030705	0.0683307	0.0256973	0.00677119	0.0137743	Aopep
Ap1b1	-0.0350007	0.0258815	-0.0431504	-0.0430248	0.00461553	-0.0174313	Ap1b1	0.0272573	0.027516	-0.00297131	0.000999728	0.00226163	0.0701565	Ap1b1	0.055204	0.011871	-0.0318536	0.0476374	-0.0237781	0.0535255	Ap1b1	0.0466501	-0.00330256	-0.0449913	0.0207907	-0.0203275	0.0179726	Ap1b1	0.0205837	-0.0460582	-0.0119661	-0.0462644	-0.00478065	-0.00329117	Ap1b1	-0.0105516	0.040368	0.0713665	0.0414153	-0.060327	-0.00377015	Ap1b1	0.0618754	-0.0147771	-0.0466748	0.0120073	-0.0477698	-0.00352283	Ap1b1
Ap1g2	-0.0261311	0.0466387	-0.00113976	0.0509135	-0.0529974	-0.0193503	Ap1g2	0.0199132	-0.0497735	0.0269568	-0.0158693	0.0195536	0.0114185	Ap1g2	-0.0452543	-0.00693218	-0.049295	0.00681654	0.0269564	0.00825514	Ap1g2	0.0208227	-0.00578618	-0.00280689	0.0241039	-0.00524405	-0.0410424	Ap1g2	-0.0509366	-0.0349624	-0.0510243	-0.0181624	-0.0522521	-0.0210725	Ap1g2	0.0376336	0.0186621	0.0087346	-0.0373204	0.0581009	-0.0101629	Ap1g2	0.00308872	0.0504215	0.0432729	-0.0211096	-0.0159167	-0.0204883	Ap1g2
Apbb1ip	-0.0322738	0.0314733	-0.0230996	0.0525279	-0.0055402	-0.0477617	Apbb1ip	0.0319772	-0.0167754	-0.0538227	0.0397235	-0.0239562	0.0756402	Apbb1ip	0.0331793	0.00260154	0.0108873	0.0080402	0.0145821	-0.0118179	Apbb1ip	-0.0415109	0.0370066	-0.0302565	0.0430368	-0.0385739	0.0385005	Apbb1ip	-0.0160966	0.0269127	0.0231315	-0.00784429	-0.0166956	0.0594222	Apbb1ip	-0.0189593	-0.0319379	0.0108304	0.0310154	0.0177892	-0.0130544	Apbb1ip	0.0122121	-0.00608489	-0.0084071	0.011655	-0.111679	-0.0109501	Apbb1ip
Apeh	-0.0143762	0.0601934	-0.00265889	0.0151471	-0.0138793	-0.0203738	Apeh	-0.0484175	0.00447294	0.011579	-0.0490261	0.0292727	0.0210608	Apeh	0.000168892	-0.0147781	0.0286944	-0.0188099	0.0400835	0.0223474	Apeh	0.0111237	-0.0347023	-0.0850004	0.0379816	-0.0460229	0.0130457	Apeh	-0.0112035	-0.00697947	-0.0302549	0.00626356	-0.00279574	-0.0863419	Apeh	-0.00553385	-0.027277	-0.0211737	-0.0533451	0.0642503	0.0377528	Apeh	-0.0139028	-0.0109839	-0.0365001	0.0386846	-0.0467296	0.00203105	Apeh
Aplp2	0.0401049	0.0390469	-0.0121864	0.0406358	-0.00128843	0.00240117	Aplp2	-0.0230583	-0.0211265	0.0146616	0.0332607	0.0561317	0.040477	Aplp2	-0.0561277	0.0665472	-0.0209775	0.0290214	-0.0417798	0.00288964	Aplp2	-0.0302088	0.00755377	-0.0350435	-0.00761012	0.0537549	0.0524052	Aplp2	-0.0307731	0.0118578	-0.0397777	0.00243073	-0.0167811	0.0157849	Aplp2	0.0142351	-0.0304083	0.000413333	0.051354	0.0414052	0.0711295	Aplp2	0.00696455	0.0135728	0.00365123	-0.0123459	-0.012194	-0.00932238	Aplp2
Appl2	-0.0105654	0.0131338	-0.0106926	0.0679355	0.0103674	-0.056044	Appl2	0.0249164	-0.00511393	0.013224	-0.0447964	-0.0152601	-0.00830724	Appl2	-0.0827523	0.024046	-0.0204051	-0.0100522	0.0812335	-0.0125525	Appl2	-0.0399399	-0.017023	0.0507107	0.0149174	0.0278796	-0.0355344	Appl2	0.0159679	0.0186442	-0.000568932	0.0781464	-0.00323167	0.0257749	Appl2	0.0212182	0.0233014	-0.0195529	-0.0807708	-0.0522861	-0.0291618	Appl2	0.0342335	0.0520929	0.0416005	0.0588971	-0.0240373	-0.0248731	Appl2
Aprt	0.000409121	0.0375457	0.0174316	-0.000990583	-0.0630189	0.0329132	Aprt	-0.00616234	0.00436578	0.00965698	0.0847715	-0.0273987	0.0416329	Aprt	0.042084	-0.0323917	-0.0216162	-0.0337144	-0.00948231	-0.00728982	Aprt	-0.0557817	0.020224	-0.0452451	-0.0583373	-0.0195844	0.0184016	Aprt	0.0162004	-0.0835537	0.0394196	0.0249714	-0.0477563	0.0273118	Aprt	-0.0185802	-0.00929491	0.0538696	-0.0266872	-0.0187068	-0.0143382	Aprt	-0.0815889	0.0287855	-0.0309415	0.0181436	0.0372398	-0.00684976	Aprt
Aqp3	-0.0336453	0.0454775	0.011152	0.0400031	0.0336362	0.0117122	Aqp3	-0.0406847	0.0486545	0.0417678	0.00865092	0.00444263	-0.0324666	Aqp3	-0.048549	-0.0467602	-0.0341938	0.0271532	-0.00226368	-0.0402611	Aqp3	0.0053275	-0.0246352	0.0128562	0.0392061	0.0130556	0.0266452	Aqp3	-0.0473677	0.00988191	0.00437496	0.0236849	-0.0132647	0.0458778	Aqp3	-0.0082372	0.0121475	0.00319161	-0.0594109	-0.0525226	-0.000473727	Aqp3	0.00848315	0.0122025	-0.0177509	0.0815935	0.0622558	0.0148293	Aqp3
Arap2	-0.0412186	0.0130124	0.0485864	-0.0284141	0.0132621	-0.0148461	Arap2	-0.00043602	-0.00634343	0.0368754	0.0729659	-0.00742777	0.0119444	Arap2	-0.0870749	0.05207	0.0191802	-0.00692035	0.0102629	-0.0201225	Arap2	-0.00694668	0.00549957	0.0381996	0.0466715	-0.00839526	0.012298	Arap2	0.0723909	-0.0325431	-0.0276214	-0.0322328	0.0105275	-0.00525184	Arap2	-0.0289201	0.0133925	0.0179609	0.0259479	-0.0250775	-0.0383128	Arap2	-0.0215938	0.0722321	-0.0613284	0.029484	0.0165387	0.00990026	Arap2
Arfgap1	-0.00225228	0.0243583	-0.0601316	0.0132392	0.00753383	0.00566554	Arfgap1	0.00386598	-0.0216461	-0.0373624	-0.0457173	0.0122354	0.0358449	Arfgap1	0.0249189	-0.0761455	-0.00944218	0.0217237	0.0149436	0.0266044	Arfgap1	-0.0604929	-0.0446869	-0.0115842	-0.0934816	-0.0378526	0.0186347	Arfgap1	-0.0420258	-0.0267003	0.0858254	0.00189503	-0.0286688	0.0196693	Arfgap1	0.0020395	0.0249835	0.0343836	0.0521401	0.0418178	-0.0423284	Arfgap1	-0.0258775	0.00500748	-0.0242227	-0.0182246	0.013925	-0.0245475	Arfgap1
Arhgap18	0.0281292	0.039862	0.00118496	-0.0156986	0.0479514	0.00676275	Arhgap18	0.0541779	0.0115205	0.0036306	0.00460228	0.00743977	0.014822	Arhgap18	0.0799611	0.00773872	0.00701733	-0.0477337	-0.00650318	0.0237888	Arhgap18	0.00702658	0.015549	-0.00961311	-0.0179034	-0.045952	-0.017289	Arhgap18	0.0492215	0.00291202	-0.0628241	-0.11493	-0.0219539	0.0335128	Arhgap18	-0.0567396	0.0382101	-0.0227227	-0.0196823	0.0199463	-0.0361559	Arhgap18	-0.00888309	-0.0304382	0.00484725	0.020001	-0.0472769	0.0245579	Arhgap18
Arhgap25	-0.00994151	0.0109367	-0.0293951	0.0301874	-0.00149226	-0.0419069	Arhgap25	0.0315221	-0.0742705	0.0678426	-0.00772788	0.0541346	0.0303401	Arhgap25	0.0496514	0.0333657	0.0158864	0.0469745	-0.0182653	0.0193267	Arhgap25	-0.0189922	-0.03268	-0.0803424	0.0278067	-0.0607268	-0.0620092	Arhgap25	-0.00530125	-0.0452577	-0.0326614	-0.0523657	0.0333043	0.0175641	Arhgap25	0.0468976	-0.0168469	0.027345	-0.0143197	-0.0726617	-0.0443469	Arhgap25	0.0236171	-0.026886	0.000379583	0.0199915	0.0572257	0.0142494	Arhgap25
Arhgap26	0.00361897	0.0513334	0.0420793	0.0119619	0.0708316	-0.0462435	Arhgap26	0.0269686	0.00277739	0.00952651	-0.0341974	-0.016901	-0.0118268	Arhgap26	0.0448673	-0.0591931	0.00901726	0.0126871	0.0219332	0.00916525	Arhgap26	0.0465639	0.0247828	0.0458905	-0.00386039	-0.0106786	0.0254817	Arhgap26	-0.0241853	-0.0101169	0.0227744	0.0266724	-0.0106968	-0.0490101	Arhgap26	-0.0146729	0.00213719	0.0428901	0.0138487	0.00012641	-0.0041667	Arhgap26	-0.036401	0.0352101	-0.0211694	-0.0667392	-0.00783043	-0.00536778	Arhgap26
Arhgap9	-0.0478561	0.0339349	0.000196794	-0.0223766	0.00798878	0.0424411	Arhgap9	-0.0151529	-0.026673	0.0116711	-0.0383963	0.033121	-0.0292317	Arhgap9	-0.00925097	0.010391	0.00439735	-0.0419596	-0.0411711	-0.0345355	Arhgap9	-0.00223013	-0.00198808	0.0182957	0.034101	-0.0673696	-0.0490575	Arhgap9	0.0272279	0.0887948	0.0467778	0.0350763	0.024851	-0.043415	Arhgap9	-0.0195792	0.0209731	0.0267263	0.00196616	0.0331299	-0.0573376	Arhgap9	-0.0195449	0.0404463	0.0385192	-0.0407799	-0.0104903	0.00285421	Arhgap9
Arhgef1	-0.0557832	0.00795487	0.00136568	-0.0174279	-0.000557532	0.034677	Arhgef1	-0.00775792	0.0299894	0.0140548	-0.069701	0.00963472	-0.0631105	Arhgef1	0.0175045	0.00442697	-0.0190826	0.0483124	-0.0159297	-0.00993594	Arhgef1	-0.0212777	0.0352168	-0.0601443	-0.00617654	-0.0230781	-0.00878841	Arhgef1	-0.0148419	-0.0112913	0.0357136	0.050551	0.080774	0.00816869	Arhgef1	0.0622477	0.0278576	-0.035086	0.0553989	0.0206924	0.00415126	Arhgef1	0.00300123	-0.0228682	0.0224994	-0.0163733	0.0225602	0.0166315	Arhgef1
Arhgef2	-0.00481351	0.000580039	0.0113945	-0.0293816	0.0587535	-0.0170177	Arhgef2	0.0685047	0.0125685	-0.00236979	-0.0429804	-0.0269273	0.0390726	Arhgef2	0.0535451	-0.038607	-0.0294352	-0.0515228	0.0222733	0.0108568	Arhgef2	0.0359037	0.0585857	-0.034452	-0.0080167	0.0678564	-0.0775192	Arhgef2	-0.001442	-0.0264244	-0.0514912	-0.0313281	0.0377831	-0.000494402	Arhgef2	-0.072103	-0.0560834	0.0322239	0.060919	0.00653714	-0.00733523	Arhgef2	0.01542	0.036951	-0.00751264	0.00465875	-0.0633055	-0.0659726	Arhgef2
Arhgef3	-0.0350809	0.0467997	0.0175426	0.0366162	-0.0332482	-0.00370558	Arhgef3	-0.00260009	-0.0207181	0.0416449	0.0466661	-0.0186228	0.0747812	Arhgef3	0.0032461	0.0329313	-0.0268189	-0.0194389	0.0678056	-0.0113977	Arhgef3	-0.0124778	0.0212582	0.0447701	-0.0206885	0.00780067	-0.00165018	Arhgef3	-0.0122606	-0.0162441	0.0538314	-0.0193769	0.0638217	0.0320073	Arhgef3	0.0404712	-0.00206009	-0.0236762	0.00607334	-0.0296709	-0.00194428	Arhgef3	-0.0134325	-0.0384515	-0.057234	-0.00289142	-0.0187175	-0.00799035	Arhgef3
Arid1a	-0.0492403	-0.00742738	-0.00348893	0.00241062	0.0513516	0.0191038	Arid1a	0.00903706	-0.0154317	0.0201105	-0.0293735	-0.00702968	0.00787538	Arid1a	-0.0307633	0.0808896	0.0245013	-0.008745	0.0166911	-0.00150673	Arid1a	0.0186075	0.00393721	0.0294948	0.0278647	-0.0346139	-0.0306792	Arid1a	0.0436027	0.0293363	-0.0539234	0.0178028	0.0723431	0.000757956	Arid1a	-0.0151942	-0.0877484	0.0396511	-0.041471	0.00384113	0.0485219	Arid1a	-0.0165904	-0.0242186	-0.0451694	-0.0702536	-0.0146556	-0.0196122	Arid1a
Arl4c	-0.0630087	0.0286135	0.0315859	0.0292308	0.00992286	0.0353376	Arl4c	-0.0229438	-0.027668	-0.0120756	0.021079	0.0232221	0.0412651	Arl4c	0.00799602	-0.0199231	0.0248381	0.00484475	0.00300239	0.0244339	Arl4c	-0.00203937	-0.0187484	0.0448286	0.0399117	-0.00190129	0.0120603	Arl4c	-0.00461238	0.00480655	-0.0200959	0.0166673	-0.00546283	0.0215924	Arl4c	0.0326769	-0.0187494	-0.00413056	0.054657	-0.00962641	-0.0338025	Arl4c	-0.0255481	0.033748	0.0103437	0.0314033	0.0160997	-0.00733291	Arl4c
Ascc2	-0.0128534	0.0296594	-0.0325269	-0.0245803	-0.0204209	0.0132075	Ascc2	-0.0375023	0.0406375	0.0285376	-0.0133329	-0.0158776	-0.0305018	Ascc2	0.00993032	-0.0060839	0.0208651	0.00170347	0.0383607	0.0632706	Ascc2	-0.0623052	0.0576694	-0.0442126	-0.0156257	-0.0221461	0.0160072	Ascc2	-0.0230075	-0.0339104	-0.0472156	-0.0414199	0.046749	-0.107052	Ascc2	0.015886	0.0275479	0.00431397	-0.0376003	-0.0165659	0.050334	Ascc2	0.00557074	0.0242701	0.0402973	0.0310375	-0.0679816	-0.0154056	Ascc2
Asl	0.0194549	0.0319299	-0.00336585	-0.0214609	-0.027082	-0.0332092	Asl	0.0201331	-0.017603	0.00469726	0.0505726	-0.034264	0.0368964	Asl	-0.0330219	-0.0277751	0.0693789	-0.0208512	0.060953	-0.0395208	Asl	-0.00450853	0.0878142	-0.0647597	-2.99e-05	0.0248912	0.0448007	Asl	-0.0316062	-0.00998795	0.0805143	0.0127504	0.00353048	-0.0102696	Asl	0.0773544	0.0539608	-0.0160881	-0.0249124	-0.0118413	-0.0101824	Asl	0.0213578	0.0150472	0.0130216	-0.0821894	0.0297962	-0.00937326	Asl
Atad3a	-0.0177023	-0.00499944	-0.0472862	0.0200052	-0.00783971	0.0219066	Atad3a	-0.0555419	0.0531133	0.0209563	-0.0238506	-0.0183123	0.00613838	Atad3a	-0.0331247	-0.0892789	0.00201812	0.00294638	0.0182369	-0.0409159	Atad3a	-0.0136044	-0.0178417	0.00937223	-0.0974101	0.0255169	-0.0665841	Atad3a	-0.00961731	-0.0158425	-0.0514983	0.0266328	0.0135249	-0.0447399	Atad3a	0.0266394	-0.0127753	0.0337731	-0.052085	0.00482226	-0.105045	Atad3a	0.00518571	-0.0522748	-0.0169555	-0.031491	0.00554995	0.00947933	Atad3a
Atf3	0.057225	-0.00593163	0.00716728	0.0249325	0.0302423	0.0885754	Atf3	0.00434902	-0.00178577	-0.0247042	-0.00753476	0.0286786	0.0165034	Atf3	-0.00251847	-0.0136173	-0.00186691	-0.00599442	0.0463503	-0.036089	Atf3	0.0156891	0.0153436	-0.0320029	0.00239618	0.0222643	0.0144397	Atf3	-0.0204513	-0.0467671	-0.0436678	0.0324278	0.00106718	0.0288222	Atf3	-0.0104781	-0.00755368	0.026118	0.00972877	0.0134338	-0.0082135	Atf3	-0.0222046	0.0316798	-0.0160864	-0.00457221	0.0213147	-0.00563146	Atf3
Atf6	0.0403885	0.0215799	0.0302674	-0.0226983	0.0666847	-0.0670758	Atf6	0.00843808	-0.0481099	0.000931066	-0.010202	-0.0406271	-0.0171308	Atf6	0.0147912	0.00986311	-0.0128826	0.0665457	0.0136233	2.95e-05	Atf6	0.0135259	0.0184685	-0.011539	0.0010599	-0.00768978	0.0226822	Atf6	-0.0310732	-0.00944669	-0.0472409	0.0047864	0.012876	0.00827237	Atf6	-0.0631102	-0.0234732	0.0625856	0.00415381	-0.0164982	0.0136159	Atf6	0.0188035	0.015739	-0.0062006	0.00935785	0.00829644	-0.0214269	Atf6
Atg2a	-0.00452525	0.0265989	-0.00826219	0.0455881	-0.000283159	0.0413006	Atg2a	-0.00812122	0.0209104	0.0534213	0.0156099	-0.0285574	0.0318508	Atg2a	0.0336006	0.0451034	-0.00701407	0.00299201	0.0207092	0.0546536	Atg2a	0.103461	-0.00748441	-0.0208152	0.0370782	0.0187278	0.0496068	Atg2a	0.0745259	0.0390638	-0.0480368	-0.0183256	-0.0501642	0.0257794	Atg2a	0.0177108	0.0805211	0.0195354	-0.00520276	0.00690976	-0.0475552	Atg2a	0.0401602	-0.0264516	0.00106874	-0.101701	0.014057	-0.0106216	Atg2a
Atg7	0.0238256	0.0148128	-5.78e-05	0.00122871	0.0120317	-0.0396296	Atg7	-0.0478425	-0.0279429	-0.0119426	-0.0913255	-0.0035344	0.0399236	Atg7	0.0343109	-0.00939518	0.00412776	0.00198671	-0.0767353	0.0605675	Atg7	-0.0268911	0.019899	-0.021361	0.0792205	0.0554501	-0.0212173	Atg7	-0.0853122	-0.00620166	-0.0373856	0.00207812	0.021518	-0.00599756	Atg7	-0.0552837	-0.0253921	0.061517	0.0249124	0.0320328	-0.0474816	Atg7	0.0651128	-0.0236323	0.0281572	-0.0258053	-0.0147267	-0.0340998	Atg7
Atox1	0.0384522	0.0391936	0.000153176	-0.0180816	-0.0607147	-0.0148364	Atox1	0.0229938	0.0438712	0.0360369	0.0223704	0.00423723	-0.00122952	Atox1	0.00788714	0.0219161	0.0119331	-0.0252142	-0.00174284	0.00352055	Atox1	0.0286892	0.0692942	-0.0241392	0.00640744	-0.0282677	-0.0512957	Atox1	0.0510319	0.048244	-0.0187627	0.0531086	-0.0338239	0.0124775	Atox1	0.00335855	0.0838102	0.0139334	0.0445573	-0.0257843	-0.0205866	Atox1	0.0173308	-0.0219958	0.0155275	-0.0335438	0.0179144	-0.0331156	Atox1
Atp10d	-0.026362	0.0228475	0.041365	0.0824308	-0.012843	0.0507479	Atp10d	0.0055201	-0.0280308	-0.00122157	0.0372083	0.047559	0.0135054	Atp10d	-0.0250301	-0.0197219	-0.0259015	0.0296738	0.00186974	-0.0304282	Atp10d	-0.00917458	0.021173	-0.0490714	0.0314476	0.0211608	0.032997	Atp10d	0.0284809	0.0382979	-0.0387485	0.0115651	0.0126503	0.0432867	Atp10d	-0.0602032	-0.00433259	0.00426345	-0.000196569	0.0413381	-0.0143025	Atp10d	-0.0192502	-0.0115708	-0.0408136	-0.044882	-0.0309981	-0.0167275	Atp10d
Atp11b	-0.043695	-0.0398678	0.0575934	0.0151008	-0.0380794	0.0129309	Atp11b	-0.0342408	-0.0181708	0.0210632	0.00129188	0.019699	0.00976002	Atp11b	0.0223147	0.0173665	0.0342852	-0.0148488	-0.0254815	0.0235694	Atp11b	-0.00790366	-0.0401027	0.0376805	-0.00847592	0.00428856	-0.0412221	Atp11b	-0.012242	0.0599815	-0.0510629	-0.00158633	-0.0340577	-0.0145202	Atp11b	-0.035649	-0.0113915	-0.0623552	0.000873165	0.0193603	-0.00677789	Atp11b	-0.044996	-0.00890649	0.00176083	-0.0103938	0.0270476	0.00538071	Atp11b
Atp13a1	-0.0368096	0.025141	-0.0231489	-0.00804865	0.0224267	0.02006	Atp13a1	-0.020626	0.00843865	-0.0318728	-0.0342019	0.0387954	-0.0336809	Atp13a1	-0.0603743	0.0172311	-0.00316003	-0.00136176	-0.00459692	0.0147684	Atp13a1	0.0929533	-0.0962268	-0.041272	0.00480459	-0.0427717	-0.0109122	Atp13a1	0.00692201	0.0275805	-0.0825704	-0.0311911	-0.0288848	-0.0138394	Atp13a1	-0.0203329	-0.0288254	0.0188413	0.0458247	-0.0198791	0.00281096	Atp13a1	0.0140786	-0.0116496	-0.0487695	0.0071442	-0.0724631	-0.0631083	Atp13a1
Atp1b3	-0.055592	-0.00240552	0.0258974	0.030625	-0.0501414	-0.0233869	Atp1b3	-0.0760372	-0.00130269	0.0169892	0.00861951	-0.00606963	0.0364529	Atp1b3	0.0347491	-6.81e-05	0.0149301	0.0290521	0.0285427	-0.0563935	Atp1b3	0.04495	0.0322617	0.0441005	-0.00109981	0.00481218	-0.00943203	Atp1b3	0.00486636	0.0345267	0.00662438	-0.00793774	-0.00826328	0.00323725	Atp1b3	-0.0248024	-0.0114819	-0.0402392	0.00714617	-0.00131314	-0.0117978	Atp1b3	0.0127356	-0.00210729	-0.00284552	-0.0295389	0.0162892	-0.0276487	Atp1b3
Atp2a3	-0.0190844	0.0372722	-0.0127393	-0.034123	0.0517919	-0.010591	Atp2a3	-0.0252897	-0.0163907	-0.0372716	-0.0519484	0.0702131	0.0029682	Atp2a3	0.0131054	0.0651276	0.0126809	0.0542195	-0.052773	-0.0145452	Atp2a3	0.00923983	0.0110475	0.0152236	-0.0164557	-0.0626553	0.0894046	Atp2a3	-0.0422159	0.0319945	0.0235824	0.0316002	-0.0120599	0.0446754	Atp2a3	-0.00557466	0.00455725	-0.000639099	-0.00247735	0.0064293	-0.0688774	Atp2a3	0.00126751	0.0205308	0.00704176	-0.0284269	0.0110421	0.00993334	Atp2a3
Atp2b1	-0.00898944	0.0507478	0.0424485	0.0623172	0.0369423	-0.0133626	Atp2b1	-0.0149804	0.0100794	0.0385201	-0.031467	-0.0366272	-0.00382286	Atp2b1	-0.0614959	0.00295498	0.00569435	-0.00424246	-0.0185326	-0.0246202	Atp2b1	-0.0447041	0.0454564	0.0422457	0.00557057	-0.0130705	-0.036002	Atp2b1	0.0114724	0.000706055	-0.0812787	-0.0160365	0.0270203	0.0163479	Atp2b1	0.0186376	0.0130445	0.000790213	0.0534694	0.0233197	0.0301735	Atp2b1	-0.0541841	0.00225608	0.0216228	0.00392637	-0.0201911	-0.0177656	Atp2b1
Atp2b4	0.0217596	0.0579644	0.0593492	-0.00335867	0.0170727	0.0114342	Atp2b4	0.0176035	-0.00927036	0.00424478	0.0233592	-0.0479702	0.0176464	Atp2b4	0.0152145	-0.0500168	-0.00223972	0.00858779	-0.00235395	-0.0457577	Atp2b4	0.0441356	-0.0183846	0.01196	-0.0457069	-0.0450398	0.000936123	Atp2b4	0.00527169	-0.0552078	-0.0103012	0.0255944	0.0367309	-0.00307581	Atp2b4	-0.0388014	0.0406568	-0.00427091	-0.0365541	0.0356392	0.000217	Atp2b4	-0.0205406	0.0180836	-0.00282102	0.0394112	-0.0507971	0.0432343	Atp2b4
Atp6v0a2	-0.0361281	0.0330045	0.000953204	-0.0501851	0.0130831	-0.0302678	Atp6v0a2	0.00801506	-0.0384785	-0.0327099	-0.00324495	-0.0154849	0.0145054	Atp6v0a2	0.0509649	0.0207944	-0.0015954	-0.0813414	-0.0337914	-0.0136319	Atp6v0a2	0.0143449	0.0103129	0.0182897	-0.0473223	-0.00656628	-0.0327566	Atp6v0a2	-0.0239865	-0.0283611	-0.0279673	-0.0386939	0.0212105	-0.0754504	Atp6v0a2	0.0422389	0.0621842	0.0569746	0.00351783	-0.0319071	-0.0589387	Atp6v0a2	0.0612103	-0.0412297	0.00449477	0.00786333	-0.00571218	0.0152944	Atp6v0a2
Atxn1	0.016129	0.0271575	0.0867695	0.018161	-0.0256648	-0.0304873	Atxn1	0.0506609	-0.00601931	0.0103515	0.00743467	-0.00298076	-0.00786689	Atxn1	-0.0140197	0.0279925	-0.0185976	0.0358254	-0.023128	0.043029	Atxn1	0.0288235	0.01869	-0.0259304	0.0598397	-0.00596369	0.0481146	Atxn1	0.00632474	0.0405578	0.0325797	-0.0241467	0.0281386	0.0487947	Atxn1	-0.0021024	0.0141185	0.0259253	-0.0735519	-0.0281022	0.00978147	Atxn1	-0.0160372	-0.0209979	-0.0250922	-0.00154519	-0.00713765	0.0246924	Atxn1
Avpi1	0.0147435	0.0126807	-0.00274013	-0.00667835	0.0347515	-0.0451113	Avpi1	-0.107087	-0.0513741	-0.0535368	0.0163092	-0.0533243	-0.0119005	Avpi1	0.0365719	0.0228422	-0.0492751	-0.00711828	-0.0214215	0.0471553	Avpi1	-0.0181621	0.0230867	-0.0209652	0.026037	0.00906367	0.0510323	Avpi1	0.00481248	-0.00163805	-0.0427728	0.00809366	0.0501294	0.0142064	Avpi1	0.0455366	0.0868492	0.0293128	-0.00620585	-0.0383291	-0.00525221	Avpi1	0.00469857	-0.026298	-0.0443988	0.0407484	-0.0287525	0.00942167	Avpi1
B230219D22Rik	-0.0287092	-0.0493727	0.0397768	-0.00362763	0.0276005	0.00415942	B230219D22Rik	-0.0352309	0.00983729	-0.0172543	0.00781461	-0.0398344	-0.0168022	B230219D22Rik	0.0786668	-0.0276334	0.0309889	-0.0030524	-0.0315843	-0.08113	B230219D22Rik	0.00307753	-0.0189306	-0.0160686	-0.00828903	0.0136419	0.0423659	B230219D22Rik	-0.00289895	-0.00953541	-0.0018874	-0.0422983	-0.021265	0.00354042	B230219D22Rik	0.0377237	-0.0188502	0.0275654	-0.00196834	-0.00190102	-0.0512969	B230219D22Rik	-0.0916439	-0.0444433	-0.0329062	-0.0377836	-0.0206733	-0.0257639	B230219D22Rik
B9d2	0.0523529	0.0196547	-0.0221533	-0.0178337	-0.0170373	-0.0137057	B9d2	-0.00770181	-0.0018442	-0.00591671	-0.0388421	0.0602519	0.0319696	B9d2	-0.00584413	0.0146105	-0.000265108	-0.0164607	-0.0415898	-0.0176813	B9d2	-0.0132284	-0.00120234	0.0201426	-0.0140437	0.047774	0.0232557	B9d2	0.0289598	-0.00644198	-0.0260591	0.0445046	0.0129305	0.0578358	B9d2	-0.0372288	0.0257723	-0.0297287	0.0674565	-0.00912662	-0.0628935	B9d2	-0.0159982	0.0105515	-0.0592877	-0.110274	0.0233705	0.0350226	B9d2
Bag1	0.00825216	-0.0180012	0.0884992	-0.0162862	-0.00697335	0.000663587	Bag1	-0.00814522	-0.0361318	-0.0259181	-0.0135489	-0.0298935	-0.0459095	Bag1	0.0429437	-0.0453422	-0.0414153	0.0616657	0.0427987	-0.0153869	Bag1	-0.055318	0.0208806	0.0433118	-0.024547	0.0402519	-0.0416006	Bag1	-0.0108044	0.0272348	0.0031145	0.000413507	-0.012203	-0.00849005	Bag1	0.0132714	-0.0397384	-0.00858295	0.0209057	-0.0312682	-5.73e-06	Bag1	-0.0436652	-0.00339617	-0.0240135	-0.0514861	-0.0398853	0.00281787	Bag1
Bag3	0.0325636	0.00658579	0.0483456	0.0394907	-0.0451839	-0.000443228	Bag3	0.0370691	-0.0127311	0.0255793	-0.022421	-0.0637623	0.0531705	Bag3	0.00446414	-0.00450308	0.0163901	-0.0412025	-0.00832115	0.00427456	Bag3	-0.020587	0.0617122	0.0402441	0.0199399	-0.00917956	0.0152015	Bag3	0.0253972	0.0230197	-0.0411086	0.0133042	-0.0498817	-0.00915314	Bag3	0.0633278	0.0550884	0.026974	-0.0199212	-0.00107207	0.0547668	Bag3	0.00245374	0.0405715	-0.0725199	0.000346131	-0.015274	0.000959435	Bag3
Baiap2	0.016538	0.028611	-0.0103986	-0.0282039	0.0297579	0.0569125	Baiap2	0.0107463	-0.00917864	-0.0954047	0.00342061	0.000939507	0.0491109	Baiap2	-0.0570725	0.0703021	-0.00021372	0.0326391	-0.0191657	-0.0166747	Baiap2	-0.0212893	-0.0275396	-0.0529183	-0.0211574	0.0142113	-0.0620812	Baiap2	0.0365138	-0.0744095	0.00421402	0.0110013	0.00367918	0.0291908	Baiap2	0.00901967	-0.0159011	0.00541384	0.0176349	-0.0408449	-0.0566407	Baiap2	0.00366423	-0.0505745	-0.0152873	0.0201464	0.00863458	-0.0852177	Baiap2
Batf	-0.00504149	0.0414613	0.0110404	-0.031235	-0.0635785	-0.0750985	Batf	-0.00700359	-0.0619065	0.0294003	0.0542078	0.0353569	-0.0299148	Batf	0.00951377	0.0101021	0.0500368	-0.00189687	-0.0250369	-0.0308789	Batf	-0.0428668	-0.000533611	0.0384394	0.00100615	-0.0218184	-0.00256564	Batf	0.0313147	0.0563509	0.0275904	-0.00483666	0.0050527	0.00323995	Batf	0.017165	-0.0360806	-0.00406077	-0.0526717	-0.00102734	-0.0109111	Batf	0.00209989	0.0587895	-0.0164805	0.0040926	-0.000181635	0.0272019	Batf
BC004004	0.0394712	0.052348	-0.000936724	0.0253256	-0.0328317	-0.00806556	BC004004	0.033946	0.0103253	0.0291628	-0.0422384	-0.0127169	-0.0585472	BC004004	0.0127989	0.0265865	0.0116831	0.0114169	-0.0423092	-0.0447088	BC004004	0.0115464	0.0201788	-0.00771291	-0.0394218	-0.0226363	0.0198229	BC004004	-0.0134194	-0.00526537	-0.008052	-0.0217317	-0.0142683	0.0633754	BC004004	-0.00329108	-0.0339144	0.0331346	-0.00420557	0.00109272	-0.0319804	BC004004	0.0175421	0.0191165	0.0350381	-0.0662567	-0.0511107	0.04832	BC004004
BC029722	-0.00734807	0.0508316	-0.0350968	0.0469553	-0.0416516	-0.0248006	BC029722	0.0374014	0.033278	0.0154488	-0.0180224	-0.044591	-0.0256836	BC029722	-0.018325	-0.0149123	-0.0371852	-0.0506815	-0.00195548	-0.0495787	BC029722	-0.028836	0.0535479	0.00117656	-0.00277641	0.00908999	-0.0141767	BC029722	0.0509146	0.0440111	0.0138243	0.0137931	-0.0204939	-0.0242155	BC029722	-0.0350178	-0.0133565	-0.00692897	-0.00772045	-0.0150785	-0.0747283	BC029722	-0.000765311	0.0235031	-0.0333104	0.0635487	-0.0198107	-0.0329067	BC029722
Bcl11b	-0.065019	0.00989792	0.0168535	-0.0406389	0.026935	-0.00378242	Bcl11b	-0.0323959	-0.0286001	0.00574591	0.014332	-0.0377989	-0.00443544	Bcl11b	-0.00363491	0.042818	-0.0405679	0.022546	0.0491416	0.0336905	Bcl11b	0.026	0.00344083	-0.0112519	-0.00569756	-0.00943466	0.0277394	Bcl11b	-0.00238832	-0.00276666	0.0372279	0.0157765	-0.00568675	-0.0066285	Bcl11b	-0.0152057	-0.014448	-0.027955	0.0484452	0.0212491	0.0299633	Bcl11b	-0.0284209	0.0491203	-0.00810867	0.0190943	-0.00734269	0.00594492	Bcl11b
Bcl2	-0.0619159	-0.00214731	-0.0200629	0.00192956	0.00356772	0.0039685	Bcl2	0.00879338	0.0376497	0.0271331	0.0116995	0.00725342	0.0192022	Bcl2	-0.0294613	-0.00504281	0.0313906	-0.0117472	0.0174878	-0.0330016	Bcl2	0.0105558	-0.00127056	0.0119128	-0.0139904	0.0039489	-0.00733785	Bcl2	0.0889387	0.02643	-0.0405426	-0.0125129	-0.0501367	-0.00810538	Bcl2	-0.0545663	0.0157256	0.000363005	0.0475429	-0.0178589	-0.0202007	Bcl2	-0.0173317	-0.0174343	0.0560054	-0.0661498	-0.00740448	0.0350138	Bcl2
Bcl2a1d	0.0201719	0.0749227	-0.0159926	-0.0112485	-0.0272592	0.0270692	Bcl2a1d	0.0397806	0.0603483	0.0142928	0.00795469	0.00452264	-0.00910921	Bcl2a1d	-0.0434152	0.0309259	-0.0107174	0.00457426	0.0129211	-0.0272067	Bcl2a1d	0.00451788	0.035624	0.0172345	0.00716174	-0.00413496	-0.00172853	Bcl2a1d	0.0117334	-0.0308249	0.014138	0.0382491	0.0192241	-0.000911239	Bcl2a1d	-0.00289605	-0.0033036	0.0383819	0.0109002	-0.0507636	0.00963682	Bcl2a1d	0.00711305	-0.0241355	0.0276513	-0.0248011	-0.0217029	0.0202621	Bcl2a1d
Bhlhe40	0.0538961	0.05837	0.027138	-0.00260014	-0.0129986	0.0354259	Bhlhe40	0.0105994	-0.0154526	0.0116867	0.0424401	0.0142795	-0.00850704	Bhlhe40	0.00608213	0.00339598	0.022983	0.00263808	-0.0149019	0.0279184	Bhlhe40	-0.0275771	0.00949246	0.0394543	-0.0170015	0.0222945	-0.00379588	Bhlhe40	-0.0101947	-0.010451	-0.00507137	-0.0509886	0.00972901	-0.0243298	Bhlhe40	0.0193295	0.00521045	0.0135413	0.00280614	-0.00795856	0.0109503	Bhlhe40	0.00594592	0.0117974	0.0231374	0.00211596	-0.0103254	0.00880586	Bhlhe40
Bin2	-0.0477808	0.0359973	0.0124835	-0.00479876	-0.0154068	0.0115509	Bin2	0.000665919	-0.0130952	0.00152878	-0.119236	0.0424044	0.00878043	Bin2	-0.018643	-0.0103086	0.00415806	-0.00382463	-0.0101729	-0.0281263	Bin2	-0.0681219	0.00388963	-0.031202	0.00871595	-0.0151532	0.0270052	Bin2	-0.0415796	-0.00116916	-0.0141778	-0.000818863	0.0164803	0.0125275	Bin2	0.034337	0.00998179	0.0488962	-0.0147291	-0.0123386	-0.00657879	Bin2	-0.0168963	-0.0123314	-0.0370743	-0.0603406	0.0721978	-0.00551924	Bin2
Bin3	0.0212805	0.0345096	0.0125118	0.0269461	-0.0232642	-0.0353425	Bin3	0.0214993	0.0106655	0.0381327	-0.0574558	-0.0388809	0.0460743	Bin3	0.0342602	0.0417821	0.0159633	0.0191064	0.0174555	-0.0521679	Bin3	0.0132031	0.00452368	0.108251	0.0012221	0.0494712	0.0215342	Bin3	-0.0253954	-0.0198671	0.0955841	0.000968301	-0.0272525	0.0723735	Bin3	-0.0398146	-0.0442821	-0.00999552	0.00185708	0.0393914	0.0132189	Bin3	-0.00740056	-0.0299511	0.000372717	-0.0302287	-0.0122676	0.0172534	Bin3
Bptf	-0.0449293	-0.0219543	-0.0192112	-0.0037227	0.0470478	-0.00632814	Bptf	0.0447334	-0.0488171	-0.0295834	0.0042349	0.0220918	0.0307648	Bptf	0.0394754	0.0192969	-0.00708258	-0.022772	0.0244205	0.0371931	Bptf	-0.0479083	0.0185531	-0.0275431	0.0156924	-0.116168	0.00151479	Bptf	0.0135116	-0.0229665	-0.00754909	-0.0212079	0.0269265	0.049089	Bptf	0.018597	0.0439502	0.00396293	-0.00873712	-0.0166763	0.0199869	Bptf	0.0385658	-0.0362207	0.0452128	0.0270008	-0.0186025	0.0294815	Bptf
Brwd1	-0.0266282	-0.0531313	0.0127275	0.0284593	0.0466761	0.00655516	Brwd1	-0.000765564	-0.0571891	-0.00712186	0.0570859	0.0400523	-0.0221957	Brwd1	0.0404086	0.00690913	-0.0170772	0.00871876	0.00842062	-0.0373246	Brwd1	0.036978	-0.0334425	0.0179386	-0.0340864	0.025047	-0.0120812	Brwd1	0.0245125	0.0300059	-0.0107153	3.84e-05	0.0853846	-0.00117245	Brwd1	0.00497027	-0.00369578	0.0097442	0.00572549	0.0405086	0.00775371	Brwd1	-0.00956092	-0.0455017	0.0543117	0.0696201	-0.0277122	-0.0345626	Brwd1
Bsdc1	0.00180727	0.0223612	-0.0271153	0.0185758	0.0230103	0.0336334	Bsdc1	0.0743294	-0.0358091	0.0428919	-0.0138464	0.051572	-0.0046122	Bsdc1	-0.00897426	0.0120997	-0.00426736	-0.0507732	-0.00199883	0.0117669	Bsdc1	-0.0875011	0.0629938	-0.0213602	-0.00669566	-0.0817214	-0.0392657	Bsdc1	-0.0344806	0.0527385	-0.00897703	0.0255968	-0.0130364	-0.0342428	Bsdc1	0.0131373	-0.0388309	-0.014592	-0.0251097	0.00993728	0.0257905	Bsdc1	0.0673769	0.0408228	-0.0289944	0.00912251	0.0402685	-0.0289942	Bsdc1
Bst2	0.0139534	0.0296546	-0.0240861	0.00968213	-0.0319665	0.0445122	Bst2	-0.0557063	0.0323801	-0.0480734	-0.0573068	-0.00355268	-0.045445	Bst2	0.0696275	-0.0732971	-0.00725889	-0.00647961	0.0636294	-0.0254382	Bst2	-0.00964228	-0.00165145	0.0280655	0.0230362	0.02122	0.0361662	Bst2	-0.0156621	0.0144582	-0.0238479	-0.0132488	0.0560771	-0.0165158	Bst2	-0.0247655	0.0709487	-0.0642467	0.00592478	-0.0435103	-0.0145102	Bst2	0.0269747	-0.0357632	0.0204876	-0.0626425	0.0198925	0.0489042	Bst2
Bzw2	-0.033999	0.00526128	-0.0592178	-0.0502711	-0.016881	0.00757113	Bzw2	0.0462462	-0.0317987	0.012439	-0.0156535	-0.0319546	0.0215386	Bzw2	-0.0243242	-0.0564748	-0.0296087	-0.0683475	-0.0113916	0.0334816	Bzw2	0.0292581	0.019523	0.0164067	-0.0520333	-0.0303406	-0.0110504	Bzw2	-0.0316183	0.0332411	-0.0163575	0.0271516	0.018354	-0.0430907	Bzw2	0.0435265	0.017551	0.0162645	0.0401624	-0.0473198	0.0287169	Bzw2	0.0144377	-0.084735	0.0125401	0.00100436	-0.00457578	0.0404487	Bzw2
Cab39	-0.0280865	0.0240682	0.0365681	-0.0339427	0.00700213	0.0327568	Cab39	0.0689004	0.00880491	0.0338339	0.0190769	-0.00168509	-0.0363832	Cab39	-0.00584587	0.0369827	-0.0998095	-0.014554	0.00775497	-0.0217923	Cab39	0.0652655	0.0218516	-0.00575854	0.0250264	-0.0263194	0.0518256	Cab39	-0.0337119	-0.00154458	0.0514714	0.0423173	-0.0205229	0.00181051	Cab39	0.0129075	0.0397878	0.028334	0.0536236	0.0430693	-0.00728317	Cab39	-0.00129235	-0.00923176	-0.00709212	0.00610999	0.047964	-0.0250479	Cab39
Calm3	0.0395845	0.0275536	-0.00856498	-0.0862948	0.00892777	-0.0589539	Calm3	0.00571261	0.0453342	0.0162644	0.0328274	0.0105488	-0.00385311	Calm3	-0.0311816	0.0395457	-0.0221164	-0.00555289	-0.00139375	0.0171696	Calm3	0.0296269	0.00648616	-0.0387331	0.021679	-0.00975169	-0.0162196	Calm3	-0.0341086	0.013119	0.0105687	0.0403741	-0.0415785	-0.0429718	Calm3	-0.0221127	-0.00559173	-0.0341621	-0.0370494	-0.00258713	0.00962162	Calm3	-0.0286165	0.0116308	-0.0148034	-0.023928	0.00548679	0.0165038	Calm3
Camk2g	-0.0158874	0.0388091	0.0172075	-0.00952366	0.0301967	-0.0479296	Camk2g	-0.011922	-0.0469287	-0.0274344	0.02877	0.0663248	0.0786274	Camk2g	-0.0173586	-0.00825428	0.022305	-0.00426519	-0.0128891	-0.0556264	Camk2g	-0.024863	-0.0308754	-0.0704378	0.0192872	0.0627856	-0.0238059	Camk2g	-0.000581664	-0.0274627	0.0140693	0.0346935	0.0478668	0.0409776	Camk2g	-0.0101957	-0.0295591	0.0614331	0.0411155	-0.0546423	-0.00839809	Camk2g	0.0229945	0.0602606	0.0358836	-0.0227563	-0.0485794	0.0260375	Camk2g
Camk4	-0.0607929	0.0268769	-0.0128067	-0.0562102	0.022694	0.00149716	Camk4	-0.00801473	0.00333829	0.00334936	-0.0183238	-0.0302752	-0.0312161	Camk4	0.0409026	0.0182407	-0.0564148	0.0064303	-0.00385748	-0.013399	Camk4	-0.0109056	0.0298192	-0.0219879	0.0172379	0.0380218	0.012341	Camk4	0.0119424	0.0229036	0.00478019	-0.0322331	-0.0148565	0.0423323	Camk4	-0.0122273	0.0296786	-0.0144805	0.0379787	-0.0157095	0.017006	Camk4	0.0189895	0.022981	-0.0137986	0.00562004	0.0135837	0.0168709	Camk4
Cant1	-0.0116615	0.0278907	-0.0438322	0.0262048	0.013155	-0.0205145	Cant1	0.0396275	-0.0105343	0.00228337	-0.00580058	-0.0485256	-0.00706178	Cant1	0.0121803	0.0179178	0.0046986	0.0700212	0.0570542	0.0470779	Cant1	-0.0163973	-0.0262597	0.0543368	-0.00551403	0.0635553	0.0168168	Cant1	-0.00298046	0.0302954	-0.0353235	0.00500864	-0.0312836	-0.0916924	Cant1	0.0742666	-0.0668515	0.00900194	-0.0429968	0.0075609	-0.0165501	Cant1	0.0462859	0.0482986	0.0324339	-0.062251	-0.0167639	-0.0537418	Cant1
Capg	0.0358012	0.0258685	-0.027113	0.0127184	0.0633102	0.0502742	Capg	-0.0417333	0.0121232	0.0206317	0.00719984	-0.0205395	-0.0515983	Capg	-0.0413465	-0.000215113	-0.0317279	0.0310792	-0.00987497	-0.0254007	Capg	-0.054797	0.00870542	-0.00723046	0.0263922	-0.00596744	-0.00321568	Capg	-0.00250285	-0.0179435	-0.00762569	-0.00833187	-0.0101465	0.0830255	Capg	-0.0240134	-0.00555435	-0.0481104	-0.033894	0.00645684	-0.06877	Capg	-0.00680208	-0.035799	0.0103014	0.022829	-0.0434835	0.0178951	Capg
Capn2	0.00522433	0.0497666	0.047316	0.0232589	0.00129293	0.0180076	Capn2	-0.027212	0.0332155	0.0457792	-0.00919318	-0.065518	-0.0611814	Capn2	0.0317742	-7.93e-05	-0.0982841	0.0377931	-0.0526429	-0.00220839	Capn2	0.00773287	-0.00354008	0.0081894	-0.0115781	0.0124772	0.0336687	Capn2	-0.0329554	-0.0107142	0.048846	-0.0250435	0.0445769	-0.0348363	Capn2	-0.0468633	-0.00398807	-0.0052592	0.00187266	0.0189983	-0.000418567	Capn2	0.00462364	-0.0337761	-0.00492875	-0.02464	0.00197252	0.00637279	Capn2
Carhsp1	0.0521245	0.0250993	-0.00447205	-0.0501614	-0.00773104	-0.0302263	Carhsp1	-0.0282541	-0.0166314	0.0147251	0.00176666	0.0263338	0.0245188	Carhsp1	-0.000958373	-0.0233634	0.029863	0.0134291	0.0269514	-0.0233313	Carhsp1	0.0413674	0.0243183	-0.0116753	-0.0298886	-0.0267654	0.0128765	Carhsp1	0.00887141	0.0339654	0.0813994	-0.0277542	-0.0177006	-0.0567145	Carhsp1	0.0320655	0.0518063	-0.0113689	0.0183355	-0.0281981	-0.0377762	Carhsp1	0.00679321	-0.00990999	-0.0116978	0.00884923	0.00879151	-0.0601343	Carhsp1
Cass4	0.0333241	-0.00488986	-0.0299455	0.0179118	0.0267629	-0.0333197	Cass4	-0.0305136	-0.0225958	0.0696706	-0.0219019	0.0782495	-0.034093	Cass4	0.036388	0.014548	-0.0851604	-0.00826467	0.00619068	0.0175445	Cass4	0.0335798	0.00190632	-0.0048868	-0.0690217	-0.00487278	-0.00467757	Cass4	-0.0411985	-0.00819103	0.0224836	0.013839	0.00538085	0.0676708	Cass4	-0.0204424	0.0857549	-0.00756484	-0.0211111	-0.0390528	-0.00739989	Cass4	0.0478604	-0.0383033	0.00112043	0.00801778	-0.0375073	-0.00224971	Cass4
Cbl	-0.0328155	0.0053372	-0.00931677	-0.0126266	0.0777219	0.0248327	Cbl	0.0276715	0.00824541	0.0380992	-0.03738	-0.0328762	0.0554655	Cbl	-0.0168036	0.00859829	-0.00311661	-0.0146541	-0.00534071	-0.0673936	Cbl	-0.0498945	-0.0902086	-0.0161144	-0.0360878	0.0247026	0.0195141	Cbl	-0.0092792	0.0415429	0.0644729	-0.008204	0.000309576	-0.00288582	Cbl	-0.010548	-0.0226841	0.0425877	0.0153733	0.0279446	-0.0722402	Cbl	-0.0480224	0.0503333	-0.0117994	0.0195257	-0.0165534	0.0236442	Cbl
Cblb	-0.0246591	0.0128393	0.029171	-0.0191669	-0.0108031	0.0682098	Cblb	0.0572812	0.031994	0.0371012	-0.0332689	-0.0134796	-0.0213273	Cblb	-0.052057	-0.0343359	0.00116654	0.00979216	0.0258231	0.0230207	Cblb	0.0167861	-0.0789239	-0.0210166	0.0104151	-0.0211629	-0.0428504	Cblb	-0.00284718	0.028535	-0.032879	-0.0618379	0.0636295	0.0470769	Cblb	-0.0317289	0.087534	0.0370404	-0.0326794	0.073447	-0.0217495	Cblb	0.0134984	0.0208449	-0.0532362	0.0394813	-0.0107029	0.00620859	Cblb
Cc2d1b	-0.0298141	0.0422045	0.000162809	-0.00282452	-0.0355896	0.0591997	Cc2d1b	-0.0234211	0.0350209	-0.00980487	0.000754073	0.0161907	-0.0183028	Cc2d1b	-0.0416356	-0.0156584	-0.00918123	-0.00137892	-0.014452	0.00207672	Cc2d1b	0.0499862	0.0519077	-0.0104424	0.0140963	0.019874	-0.0951528	Cc2d1b	-0.0353255	0.0499086	0.0754168	0.0463867	0.0347763	0.0155214	Cc2d1b	-0.0327058	-0.00684664	0.00287123	0.00011055	0.0031741	-0.0252328	Cc2d1b	0.00476935	0.0260016	-0.0068691	-0.00213272	-0.0285249	0.000518331	Cc2d1b
Ccdc117	-0.00456184	-0.0268194	0.0461422	-0.0179889	0.0508008	-0.00456178	Ccdc117	0.012205	-0.0469154	0.0769223	-0.0104309	-0.0313683	-0.0545053	Ccdc117	0.0180372	-0.0158844	-0.00556385	-0.0124233	0.0277741	-0.0705471	Ccdc117	0.0130784	-0.0208524	0.0222805	0.0352197	-0.0315848	-0.00566065	Ccdc117	-0.00654817	-0.072057	8.54e-05	0.073078	0.00085062	0.00447149	Ccdc117	0.00145778	-0.0327406	-0.0704256	-0.00220828	0.0207072	-0.0219428	Ccdc117	0.0438415	-0.0339609	-0.0198956	-0.0139592	-0.0634239	0.0137429	Ccdc117
Ccdc50	0.0388786	0.00538021	0.0739375	-0.00443075	-0.0172381	-0.0379016	Ccdc50	0.0278808	-0.0260617	0.0578714	0.0147809	-0.0284231	0.0142069	Ccdc50	-0.0158073	0.011752	-0.00195788	-0.0386682	0.0071328	0.0145348	Ccdc50	0.0416379	-0.013252	0.0390745	-0.0282788	-0.0389536	0.0424643	Ccdc50	-0.0311563	0.00661733	0.0228805	-0.0412251	0.0278876	0.00256464	Ccdc50	0.00298472	0.0060992	-0.0584014	-0.0323991	0.0304114	-0.0175609	Ccdc50	-0.0658413	-0.033098	0.00172959	0.0057329	-0.0662019	-0.00897811	Ccdc50
Ccdc88c	-0.0543227	0.0176477	0.0170099	0.00582206	0.00651768	-0.0171253	Ccdc88c	-0.00421549	-0.00520495	0.0383397	-0.00691928	-0.0514903	0.0745641	Ccdc88c	0.0147906	0.0231304	-0.0224405	0.0265551	0.0245902	0.00464763	Ccdc88c	0.0211018	0.00738614	0.0275537	-0.0655089	-0.0348083	0.00540896	Ccdc88c	0.0200899	-0.00230375	-0.0696209	0.0232573	-0.0414196	-0.00894959	Ccdc88c	-0.0210295	0.0972291	0.0260713	0.0542632	-0.0260332	-0.048798	Ccdc88c	0.0151266	0.007317	-0.0117893	-0.0473262	0.00712899	0.0105053	Ccdc88c
Ccm2	-0.0524192	-0.023892	-0.0314182	0.0184885	-0.0176077	-0.00957327	Ccm2	0.00341412	0.000711994	0.0858475	0.0142434	0.031851	0.0110986	Ccm2	0.0256412	0.0118267	0.00288594	0.0352909	0.019641	0.0150999	Ccm2	0.0187796	-0.0145345	-0.0285792	0.0805642	0.0422193	-0.00768007	Ccm2	0.0454608	0.00436668	-0.0031682	0.000695579	0.0116945	0.0221768	Ccm2	0.00550151	-0.0175867	-0.041564	0.0156981	-0.0643009	0.0301015	Ccm2	0.0103516	-0.0287463	-0.0415631	-0.054117	-0.000269902	-0.0366745	Ccm2
Ccnd2	-0.0463607	0.0224374	-0.0355073	-0.00509559	0.0360063	-0.0102678	Ccnd2	-0.0462428	-0.0171866	-0.0319373	-0.000112103	-0.0408845	-0.0465543	Ccnd2	0.0553001	0.0122659	-0.0388173	-0.025504	0.0147801	-0.00780963	Ccnd2	0.0184202	-0.04579	0.018629	-0.00369182	0.0540983	0.00289945	Ccnd2	9.08e-05	-0.0965706	-0.0172354	-0.0339123	0.00695879	-0.0128078	Ccnd2	-0.00682105	-0.00650963	0.0439719	-0.0191153	0.0558886	0.0177249	Ccnd2	0.00536917	-0.0596821	0.0262059	-0.0246724	0.0495374	0.0418276	Ccnd2
Ccnd3	-0.01438	0.0515202	-0.0299602	-0.00561658	0.0243775	-0.00491622	Ccnd3	-0.0475081	-0.0408051	-0.047233	0.0170044	-0.0461939	0.0587503	Ccnd3	0.0106608	-0.00495903	-0.0175717	0.0081405	0.0583695	0.0325377	Ccnd3	-0.0211236	0.0100033	0.0434553	-0.0175732	-0.0315927	0.0421447	Ccnd3	0.0108414	-0.0148866	-0.0495949	0.024632	0.0868649	-0.0212195	Ccnd3	0.0475341	-0.0389547	0.0232934	0.0465727	0.0505427	0.0563096	Ccnd3	0.0432198	-0.018771	-1.01e-05	0.00307566	0.00496098	-0.0243225	Ccnd3
Ccr7	-0.0591788	-0.0372136	-0.0299037	0.00292564	-0.04337	-0.0228819	Ccr7	-0.0400628	-0.0395426	0.00317892	0.0030665	0.0245688	-0.0232198	Ccr7	0.0141921	-0.0372827	0.0134263	-0.0232768	-0.0230486	-0.0268151	Ccr7	-0.0109864	-0.0185315	0.0249637	0.0153601	-0.0321726	0.00638487	Ccr7	-0.00402024	-0.0129307	-0.0118973	-0.00176619	0.00927182	0.0126659	Ccr7	-0.000775709	-0.0229394	0.00838509	-0.00686343	0.0272289	0.0171636	Ccr7	0.00560714	0.011775	0.0279955	0.0211789	0.000725108	-0.0208965	Ccr7
Cd2	-0.0615352	0.0253205	0.00408648	-0.0187149	-0.0696426	0.0321924	Cd2	0.016339	-0.00918824	0.0139202	-0.000947131	0.0440444	0.000902902	Cd2	-0.000895054	-0.024718	0.0151867	0.00379603	-0.0391361	-0.0186508	Cd2	0.0081988	0.00672674	0.0225467	0.0244248	-0.00494864	0.0393492	Cd2	-0.00605328	-0.0172682	-0.0143916	-0.00863997	0.0265781	-0.0125008	Cd2	0.0132882	-0.00918141	-0.0313359	0.0175497	-0.0198588	-0.00358791	Cd2	-0.00606097	-0.0172813	0.0272703	-0.0316075	0.00208025	-0.0251165	Cd2
Cd226	-0.0530838	0.0551342	0.0245947	-0.0110022	0.0315224	-0.0142119	Cd226	0.0111983	0.00447504	-0.0540392	-0.00395055	-0.000214413	-0.00710902	Cd226	0.00172536	0.0122159	0.0101049	0.0249497	-0.0045461	0.0184006	Cd226	-0.000172274	0.00237278	-0.00289118	-0.000568783	0.0101202	-0.00820916	Cd226	-0.0172654	0.0118598	0.0127805	0.000332858	0.0119256	0.00641773	Cd226	-0.0399364	0.0533484	-0.0432807	-0.0181124	-0.00812927	0.0227109	Cd226	-0.0387575	-0.0217822	0.0624758	-0.0111705	0.00264962	0.00444958	Cd226
Cd247	-0.0661709	0.0156325	0.0150772	-0.0482834	-0.00236174	0.00706257	Cd247	-0.0182708	-0.0417244	0.0430566	0.0230982	0.013987	-0.0383682	Cd247	0.00303607	-0.014027	-0.0320907	-0.0214764	-0.00923984	0.0165676	Cd247	0.0228019	0.00160367	-0.0522974	0.00104108	-0.000591658	0.0246323	Cd247	0.00231914	0.0187664	-0.00807116	0.0261633	0.00350409	0.00634145	Cd247	0.00814069	-0.00929377	-0.0404279	0.00886891	-0.0205854	0.0306536	Cd247	-0.0250035	0.0359156	-0.00189397	0.0103097	0.0195439	-0.00277194	Cd247
Cd27	-0.0647191	0.0063628	-0.0157087	-0.0402766	-0.0365936	-0.0259418	Cd27	0.0196737	-0.0454577	0.0260046	0.00357848	-0.0192323	0.0278805	Cd27	0.0364096	-0.02749	0.0013429	-0.0154857	0.00328794	0.0213472	Cd27	-0.00615528	-0.0313198	-0.00171487	0.0234324	-0.000816382	-0.00338051	Cd27	0.0099427	0.063628	-0.00761594	0.027805	0.0385256	-0.0061655	Cd27	-0.0205002	0.00317595	0.00135909	0.00697461	0.0135655	-0.0212605	Cd27	-0.0372814	-0.0194867	-0.00704244	-0.0480085	-0.0161569	-0.00477891	Cd27
Cd28	-0.0625549	0.0255684	-0.00255226	-0.0470557	-0.0491662	0.00330008	Cd28	0.00583358	-0.0199377	0.00855154	-0.00945852	-0.0231038	0.0333285	Cd28	-0.038208	0.0159322	-0.00419815	-0.0314711	0.00878059	0.0209827	Cd28	-0.0209328	-0.00359261	0.0082042	0.00295055	0.00537504	0.0225883	Cd28	-0.0177471	-0.0125934	-0.0359165	-0.0198694	0.0262838	-0.0133546	Cd28	0.0379204	-0.0153166	-0.00406097	-0.00198715	0.0244162	0.00411975	Cd28	-0.0149817	0.00541505	0.00763139	-0.0202566	0.00217653	0.0385811	Cd28
Cd3d	-0.0684984	0.0422902	0.00909961	-0.041469	0.00111575	0.00631928	Cd3d	-0.00653001	0.0141564	-0.016157	0.0237424	0.00706236	-0.0251566	Cd3d	-0.00417723	-0.00579591	0.0164938	-0.0127965	-0.0140508	-0.0132004	Cd3d	-0.0031296	0.0199117	0.000920984	-0.0100325	-0.00444417	0.0248819	Cd3d	-0.0125852	0.00602508	-0.0206725	-0.0022346	-0.0210266	0.0216435	Cd3d	0.00828573	-0.000528419	0.02433	-0.0333721	-0.00924554	-0.0080671	Cd3d	-0.00547853	0.00477457	0.00575532	0.0152251	-0.00336433	0.0100432	Cd3d
Cd3e	-0.0601136	0.05053	-0.00721184	-0.0343753	0.00839238	0.0271884	Cd3e	-0.0280197	-0.0156279	0.0162083	-0.0226534	-0.0181558	0.00492659	Cd3e	-0.0120321	-0.0169098	-0.0262164	-0.0340527	-0.0310903	0.00543153	Cd3e	-0.0225155	-0.003515	0.00108215	-0.0163683	0.0229096	0.0209183	Cd3e	0.0033364	0.0444624	0.0266735	-0.00270828	0.0150199	0.00234077	Cd3e	0.0143966	-0.000948719	-0.0166669	-0.0256685	-0.00530159	-0.00264137	Cd3e	-0.015365	0.0192715	0.000643723	0.00243121	-0.0105765	0.01677	Cd3e
Cd3g	-0.0662311	0.0386842	0.00607374	-0.0390182	0.0162397	-0.0106645	Cd3g	-0.00645896	0.0120407	-0.0206763	0.0589687	-0.0116599	-0.0331113	Cd3g	-0.000846808	-0.00977197	-0.00699161	0.0168529	-0.0202888	0.0040737	Cd3g	-0.00720921	-0.0147523	-0.00495278	-0.0141418	0.0324961	-0.00896755	Cd3g	0.0111486	-0.00352976	0.01119	-0.0169108	0.00157399	0.0179588	Cd3g	0.0173322	0.00364959	-0.0229399	-0.03262	-0.0215718	-0.00994221	Cd3g	-0.00898818	0.0015137	0.00634694	0.00259364	0.00212872	0.0161922	Cd3g
Cd40lg	-0.0291137	0.0431367	-0.0785193	-0.00578019	-0.0373483	-0.00249178	Cd40lg	0.00566405	0.0120078	0.00686557	0.00928272	-0.0147466	0.0214153	Cd40lg	-0.0315326	0.0305702	-0.0344077	-0.00555388	-0.0137097	-0.0401008	Cd40lg	-0.017808	0.0287168	0.0150967	0.00579769	0.0211008	0.0227788	Cd40lg	-0.0204274	-0.0104971	-0.00527638	-0.0282074	-0.0349783	-0.0117474	Cd40lg	-0.0271325	-0.0237119	0.000407818	0.00963304	-0.0267787	-0.00943776	Cd40lg	-0.0456254	-0.0280507	-0.0181348	-0.00902094	-0.00111382	0.0207263	Cd40lg
Cd44	0.0424691	0.055087	0.0110181	0.0251914	0.0407898	-0.0295476	Cd44	-0.00660891	-0.0451556	0.0267415	0.020636	-0.00282614	0.0132133	Cd44	-0.0409453	-0.030311	-0.00823373	-0.0198015	-0.0216235	-0.0223166	Cd44	-0.0182504	0.0127913	0.0222919	0.00273515	0.0107428	-0.0193212	Cd44	-0.014472	0.0233071	-0.0424701	-0.0228894	0.0171253	-0.0151231	Cd44	0.00978947	-0.00130669	0.0231052	0.0449091	-0.010619	0.0126861	Cd44	-0.0385539	-0.0221839	0.0467935	-0.00973031	-0.0104612	-0.0484375	Cd44
Cd48	-0.0264609	0.0372479	0.0667258	0.0151726	-0.00958716	-0.0244096	Cd48	0.024403	0.0372689	0.0463582	-0.030898	-0.0383005	-0.0030236	Cd48	-0.0580408	-0.00429272	0.0258357	-0.0176452	-0.0186612	-0.0152626	Cd48	-0.0220751	0.0193562	0.0373083	-0.0121001	0.068904	0.0177952	Cd48	0.0179175	-0.00306249	-0.00441374	-0.0180276	0.000772182	0.0308588	Cd48	0.089774	0.01761	-0.0395737	0.0273818	0.0017651	0.0341371	Cd48	0.0413279	-0.00421939	0.00249936	-0.026029	-0.0958135	-0.019243	Cd48
Cd52	-0.0382231	0.0657603	0.00802173	-0.0189233	-0.00952208	0.0306663	Cd52	-0.0157316	0.0477752	-0.0160454	0.0321864	0.0389638	0.00336105	Cd52	-0.0392244	0.0393803	-0.0105192	-0.0121956	-0.0327628	0.0353241	Cd52	-0.0157999	0.00185444	-0.00177736	0.0077456	0.065983	0.000682749	Cd52	0.00886514	0.0282982	0.00718126	0.0143324	-0.024028	0.014719	Cd52	-0.00167693	0.00395177	0.0262978	-0.00567536	-0.0478618	-0.0371011	Cd52	0.00144482	0.00437457	0.00785102	0.0129141	-0.0228786	-0.00178355	Cd52
Cd6	-0.0625853	0.0224408	-0.00423156	-0.0363755	-0.0542558	0.0309684	Cd6	0.0463305	0.00680736	0.00674093	-0.0504313	0.00984669	-0.00268585	Cd6	-0.0364754	-0.00251801	0.0159251	-0.000484876	-0.0149941	-0.0349683	Cd6	0.00334592	0.0112284	0.0257411	0.0102046	-0.0217011	-0.0169108	Cd6	0.00348351	0.0366217	-0.0191428	-0.00786534	1.63e-05	0.0215363	Cd6	0.00296806	0.0100939	-0.00713669	0.0220643	0.00641445	-0.0107532	Cd6	-0.00717723	0.013908	0.0180096	-0.0159078	0.00225536	0.00811153	Cd6
Cd69	-0.0394534	0.00335338	0.0220461	-0.0191122	-0.000286029	0.0724912	Cd69	0.057641	-0.0428524	-0.0157403	0.0333483	0.0188354	0.0241233	Cd69	-0.0527245	0.0506658	0.0252084	0.000868375	0.0127141	0.0299984	Cd69	-0.0437394	-0.00539899	-0.00958843	-0.069904	0.0878122	0.011332	Cd69	0.0209077	0.0192988	-0.0158131	0.032676	0.0338757	0.0130198	Cd69	-0.0147337	0.0388532	-0.0225887	-0.0233672	-0.0309518	-0.00333883	Cd69	-0.013129	-0.053727	0.019641	-0.013547	-0.0101119	0.0168262	Cd69
Cd72	0.00507724	0.0177371	0.046755	0.0565461	0.00341945	-0.00894509	Cd72	0.0303272	-0.00729766	-0.0235568	-0.0392783	-0.00467851	0.0110752	Cd72	-0.023978	0.00311368	0.036773	-0.0928652	0.0522998	0.0343381	Cd72	-0.007858	-0.0213653	-0.0219394	-0.0704053	0.0733624	-0.00411233	Cd72	-0.00400247	-0.00768049	0.075753	-0.0531229	0.0377534	-0.00626413	Cd72	-0.00336942	0.0365075	0.0497096	-0.00350549	-0.0170069	-0.0138443	Cd72	0.0185561	-0.0345852	-0.0857701	-0.00405258	-0.0276166	0.0064682	Cd72
Cd74	0.0427804	-0.0232839	-0.0222357	0.0216194	-0.0162818	0.00782639	Cd74	-0.0359327	0.0123833	0.104499	-0.0697842	0.00809938	0.0282031	Cd74	-0.00123969	0.0316229	0.0181953	0.0311353	0.0151485	-0.000263209	Cd74	-0.0598911	-0.0253677	-0.00987628	-0.00028201	0.0571732	0.0130772	Cd74	-0.0166485	0.0381249	0.00639082	0.00286085	0.00560135	0.000633922	Cd74	-0.0108608	0.0427513	0.0296765	0.0131997	-0.0538652	0.0170552	Cd74	0.0225897	0.0159318	0.0562815	-0.0252454	-0.0335499	-0.0189787	Cd74
Cd82	-0.005716	0.0727179	-0.0218563	-0.00974185	0.044247	-0.0312912	Cd82	-0.0281588	0.028619	0.0182837	0.0358867	0.0511495	-0.0505469	Cd82	0.0183595	0.0136802	0.0275931	-0.0144137	0.00250489	-0.0234516	Cd82	-0.0270965	-0.0152761	-0.0125464	-0.0326756	0.0252899	-0.001422	Cd82	0.0341574	0.0105123	-0.000731425	0.0142418	-0.0132361	-0.0203742	Cd82	0.0253443	0.000249247	0.0531444	0.0327428	0.00740595	0.00946412	Cd82	-0.0225842	-0.00710333	0.0203642	0.00432628	-0.00278626	-0.0701384	Cd82
Cd83	0.0239818	-0.0134441	-0.0213782	0.031068	0.037944	0.089354	Cd83	0.0143185	0.0500276	0.021138	-0.0489301	-0.032369	-0.0224949	Cd83	-0.0391522	-0.0384131	0.0303501	0.0279295	-0.00279837	-0.0307377	Cd83	-0.0568181	-0.0258796	0.0211351	0.0415174	-0.0197652	-0.0185733	Cd83	-0.0396219	0.0133619	0.00176617	-0.0551217	0.0131774	-0.0257738	Cd83	0.0242433	0.0539069	0.00950256	0.0479603	0.0343872	-0.00413462	Cd83	0.0573505	0.00967057	0.0192318	-0.0161389	-0.0110134	-0.052023	Cd83
Cd96	-0.0602377	0.0341727	0.0180961	-0.0160441	0.0138947	0.0332431	Cd96	0.0192116	0.0345617	-0.0204851	0.0394297	-0.0264991	0.0134759	Cd96	-0.00839744	-0.0277334	0.0221774	-0.00471496	-0.0318432	0.0125691	Cd96	-0.0173066	0.00850395	-0.0720179	-0.022437	-0.015642	0.00858602	Cd96	0.0157656	0.0259864	0.0171561	-0.0260911	-0.0503524	0.0239219	Cd96	-0.00866143	-0.0316154	-0.00643334	-0.0468931	-0.0222181	0.00498159	Cd96	-0.0186367	0.00467611	0.0451055	-0.00376325	0.00856639	-0.00356616	Cd96
Cdc37l1	-0.0482679	-0.0346669	0.0259767	0.0221741	0.0284489	-0.0116058	Cdc37l1	0.0331915	-0.00321133	-0.0104083	-0.00402238	0.0162913	-0.00192646	Cdc37l1	0.0195615	0.0289065	0.0248037	0.0174397	0.0159373	-0.0344362	Cdc37l1	-0.0603615	-0.00386494	0.0632618	0.00258216	-0.0255779	-0.00859207	Cdc37l1	0.00987606	-0.0730327	-0.0428633	-0.0596875	0.0477061	-0.0271019	Cdc37l1	0.0356457	-0.0237793	0.00494786	-0.0257868	0.00682937	0.00178029	Cdc37l1	-0.0159738	0.00680778	-0.0120728	-0.0277067	-0.0591948	0.0386199	Cdc37l1
Cdc42ep3	0.0188145	0.0477257	0.0353804	0.0344998	0.0923363	-0.01429	Cdc42ep3	0.0119379	-0.00525825	0.00539586	0.00569565	0.00412312	0.0063698	Cdc42ep3	0.0135665	-0.020913	0.0105239	-0.00482982	0.0190528	-0.0226017	Cdc42ep3	0.0508538	0.0129059	0.00375242	0.0110651	0.0154338	-0.0541304	Cdc42ep3	-0.00366218	-0.000517568	0.00346489	-0.00871134	-0.0498887	-0.0206804	Cdc42ep3	0.00922815	0.0207911	0.0258191	0.0639071	0.00510571	-0.016027	Cdc42ep3	-0.0262429	-0.00657797	-0.044948	0.0387422	0.0458866	-0.0197324	Cdc42ep3
Cdk4	-0.0141257	0.0104415	-0.0200361	-0.0701621	0.0329228	-0.0029315	Cdk4	0.0222337	-0.0402962	-0.0196896	-0.0210688	0.039899	-0.0023302	Cdk4	0.00241517	-0.0545135	-0.0773149	0.0281163	0.0446103	0.0278646	Cdk4	-0.0334891	-0.0300745	0.0911746	-0.0178204	0.0153707	0.0106742	Cdk4	0.000944236	0.0266241	-0.0363372	0.0316891	0.0651991	-0.062437	Cdk4	0.0634508	0.0202244	0.00602494	0.0269739	0.0227354	-0.0140821	Cdk4	-0.0239858	0.0503948	0.018185	0.03721	-0.07293	0.0162252	Cdk4
Cdk5rap3	-0.00757521	0.0676176	-0.00888731	-0.0259457	0.00846556	-0.013852	Cdk5rap3	0.00805668	-0.00936463	-0.0618457	0.00362896	0.00873338	0.0261676	Cdk5rap3	0.00150291	-0.0120501	0.0187472	-0.00867136	-0.0156202	0.0458538	Cdk5rap3	0.000628383	0.0202972	0.0104513	-0.0118398	0.0892587	-0.0416595	Cdk5rap3	-0.0793252	-0.00992393	0.0254704	-0.0471946	0.0440398	0.00579128	Cdk5rap3	0.0236706	0.0220186	-0.00927022	-0.0131509	0.0396956	-0.00698298	Cdk5rap3	-0.0486228	-0.0231821	-0.0492948	0.00255713	0.0346803	0.0118479	Cdk5rap3
Cdk6	0.0161895	-0.0300646	0.0473755	-0.0370035	0.073935	-0.0113242	Cdk6	-0.0195123	-0.0165108	-0.0138357	-0.0327205	0.040921	-0.00895074	Cdk6	0.0228619	0.0252	0.0308512	-0.0107611	0.0200725	-0.0131071	Cdk6	0.0382371	-0.0324118	0.0293202	-0.0863375	-0.0292424	0.0217499	Cdk6	0.0132723	-0.00953583	-0.0215754	-0.0442961	0.0139755	0.0306574	Cdk6	0.00808812	0.00777777	-0.032689	0.0396415	0.0322855	-0.0673757	Cdk6	-0.0160827	0.0278724	-0.0517376	-0.00974187	0.0320671	0.0049016	Cdk6
Cdkn1a	0.0657269	0.0108238	0.0270881	0.0103857	0.00795263	0.0564139	Cdkn1a	-0.042806	-0.0351615	-0.0224756	0.024047	-0.0024136	-0.00360532	Cdkn1a	0.000180462	0.0025002	0.0035006	0.0152054	-0.0138731	-0.0154635	Cdkn1a	0.00455551	-0.0507743	-0.0561821	0.0235925	-0.0274574	0.0045772	Cdkn1a	0.00216373	-0.00512743	-0.0055808	0.0244393	-0.00297052	-0.0167221	Cdkn1a	-0.0206988	0.0196668	-0.0110748	0.0291275	-0.0156101	0.0214083	Cdkn1a	0.0206881	0.0186969	-0.00685816	0.00278399	0.0148548	0.00559895	Cdkn1a
Cdkn2d	-0.0412712	0.000771969	0.0133482	-0.0220276	-0.0446789	0.0107531	Cdkn2d	-0.0494771	-0.0184316	-0.0350317	-0.107222	-0.0243007	0.0292449	Cdkn2d	0.0861862	0.00813249	-0.0273049	-0.0354307	0.0024229	0.018909	Cdkn2d	-0.0325949	0.0360012	-0.0208434	0.0352018	0.0266962	-0.000550601	Cdkn2d	0.000157323	0.00942695	-0.00396284	-0.0571564	-0.00896125	0.018972	Cdkn2d	-0.0189616	0.0127382	0.0113931	0.0174505	0.0269915	-0.00214177	Cdkn2d	0.00843921	0.0375571	0.0248394	0.00124716	-0.0428654	-0.0124116	Cdkn2d
Chd3	-0.0581825	0.00773666	-0.0464457	-0.0156635	0.00975633	-0.0246291	Chd3	0.0446981	0.0211264	0.075552	-0.0149026	-0.0251956	0.0060141	Chd3	0.04747	0.0153452	0.00914105	0.0013794	0.00765331	0.0144731	Chd3	-0.0336997	0.029655	-0.0316598	0.0266206	0.0265026	0.0253804	Chd3	0.019604	0.0133049	-0.00325668	0.0125848	0.0112118	-0.00565823	Chd3	-0.0427228	0.00471397	-0.0476672	0.00841881	-0.00674182	0.0331008	Chd3	-0.0349698	-0.0200008	-0.0195429	0.0142338	-0.00402241	0.0117931	Chd3
Chd7	-0.0257728	0.032116	0.0501428	0.0196931	-0.0460996	0.0225299	Chd7	0.00220775	0.021484	-0.0466088	0.0324253	-0.00139269	0.0052937	Chd7	0.000632842	-0.00416414	0.0272189	0.011727	0.00717935	-0.00313608	Chd7	0.0742148	0.010984	-0.0463011	0.00706103	-0.079665	-0.0300592	Chd7	-0.0229154	-0.0520459	0.0589367	0.0271384	0.0123907	-0.021207	Chd7	-0.040754	-0.00703761	0.00125406	-0.0476688	-0.0516384	0.042509	Chd7	0.027705	0.00321819	-0.0584661	0.0819343	-0.0138898	-0.0283535	Chd7
Chka	0.0338203	-0.0284359	-0.0166772	0.00451268	0.00759805	-0.0423276	Chka	-0.0224561	-0.0250457	0.0325118	-0.0514051	0.00630099	0.0244281	Chka	-0.0190167	0.0766467	0.0595534	-0.00216635	0.0393469	0.0101411	Chka	-0.0117041	-0.0021298	0.0503622	-0.0178819	0.0643034	0.0222666	Chka	-0.00383418	-0.0438812	0.0100802	0.0341977	-0.086812	0.0221769	Chka	-0.0413896	-0.00928649	0.089916	-0.0327998	-0.00895523	0.00869697	Chka	0.0100467	0.0116422	0.0193802	0.043919	-0.0107643	0.0170928	Chka
Cirbp	3.86e-05	0.0264924	-0.0617254	0.0390937	-0.0405866	0.0598217	Cirbp	0.00867896	-0.0125557	0.011561	-0.0057921	0.00676123	0.0518482	Cirbp	0.0369637	0.0473671	0.0383039	-0.038683	-0.0612335	-0.00395234	Cirbp	-0.0200217	-0.00606722	-0.0346903	0.0614307	-0.0529026	-0.00945842	Cirbp	-0.0282025	0.0383989	0.026511	0.0430882	0.00816512	0.0322903	Cirbp	0.0676729	-0.0235011	0.0138328	0.0417316	-0.0232323	-0.028002	Cirbp	-0.0104541	0.0297522	0.0326441	0.00145092	-0.0308915	0.0206445	Cirbp
Cited2	0.0308578	0.0436525	0.0161106	0.0202108	0.0178701	0.0210443	Cited2	-0.0334686	-0.0809274	0.0693224	-0.0407276	-0.00287235	-0.0143861	Cited2	-0.00134027	0.0293715	8.11e-05	0.0389009	0.0111063	0.0585151	Cited2	0.0272233	0.0362525	-0.0165411	0.0118445	-0.0529163	0.0318727	Cited2	-0.0057636	-0.0126176	0.0447372	-0.000987878	-0.0280033	0.029222	Cited2	0.0201636	-0.0168322	-0.016853	0.0416768	-0.0229588	-0.0497293	Cited2	-0.0269726	0.0226855	0.002287	0.0218714	0.0131399	-0.00145437	Cited2
Cited4	0.0408371	0.0339494	-0.00898596	0.00675995	0.0315093	-0.0270081	Cited4	-0.0247024	0.000665597	-0.0141455	-0.016339	-0.0249672	-0.0840479	Cited4	-0.0608636	0.0134957	0.0261724	0.0112353	-0.0450279	-0.0632834	Cited4	-0.0343777	-0.024286	-0.0165544	-0.0319794	0.00408517	0.0251743	Cited4	0.0223974	-0.0475546	-0.0227737	0.0206453	-0.00481887	0.0717398	Cited4	-0.00192286	0.0292846	0.000621692	0.000980759	-0.0831671	-0.0365438	Cited4	0.00231644	-0.00766221	0.00167762	0.0342571	0.0220856	-0.00480031	Cited4
Cldnd1	0.0232053	-0.0179605	0.0528252	0.00068659	0.00651913	0.0205452	Cldnd1	0.051815	0.0475506	0.0642459	-0.0149458	0.0386186	0.0130019	Cldnd1	0.0541756	-0.0847726	0.0463475	-0.0476623	0.00902377	-0.00921289	Cldnd1	0.0229611	-0.041517	0.0078936	0.0174487	-0.00490187	0.00444463	Cldnd1	0.00678864	0.0068289	-0.0361368	-0.0707735	0.02165	0.0205807	Cldnd1	-0.0377699	-0.013348	-0.0136568	0.0140017	0.00892554	-0.00133168	Cldnd1	0.0145717	-0.00744295	0.0124314	-0.020447	0.023549	-0.0739333	Cldnd1
Clip1	-0.0375034	-0.0177036	0.0246138	0.0309198	0.0273862	0.00176579	Clip1	-0.00868334	0.0086627	0.0358802	0.0620532	0.0184529	0.0368232	Clip1	-0.0630361	-0.0413588	-0.00067578	0.0472052	-0.0565218	-0.0160942	Clip1	0.0601044	-0.0257374	-0.00223668	-0.0172464	-0.0119482	0.0256129	Clip1	-0.0500255	0.0544779	0.0224065	0.0153438	-0.0459254	-0.0304105	Clip1	0.00556296	0.0203883	-0.0127864	-0.0617246	-0.0372326	0.0477568	Clip1	0.00372251	0.0594426	-0.0584593	0.0919491	-0.00599037	0.0090699	Clip1
Clptm1l	0.000167095	-0.00959842	0.0414065	-0.0184915	0.0144141	-0.0203511	Clptm1l	-0.00243788	-0.0277456	0.0584386	-0.0304008	-0.0442959	0.0246713	Clptm1l	-0.103372	-0.00732597	-0.0377816	0.0244656	0.0113487	-0.0102706	Clptm1l	-0.0502954	0.011935	-0.0460377	0.0448756	-0.0401234	-0.0169655	Clptm1l	0.00188599	-0.0879074	0.0495266	-0.0548608	-0.0295671	-0.0303307	Clptm1l	0.0347607	-0.0281369	-0.0570051	0.0575226	0.0223377	-0.0882996	Clptm1l	-0.0578992	0.0114703	0.0406088	-0.00937034	-0.00238301	0.0157759	Clptm1l
Clspn	0.0257717	0.00710149	0.029319	-0.0998654	-0.0302288	-0.00267447	Clspn	-0.00969067	0.0552429	-0.0043386	0.024951	0.0151618	0.0101439	Clspn	0.0350668	0.0283173	0.00568672	0.00553484	0.00963621	-0.0389061	Clspn	-0.00362836	-0.026082	-0.000909512	-0.0348114	-0.00670674	0.0371287	Clspn	0.0407469	-0.0487876	0.0407564	-0.0191088	-0.000519166	0.0357714	Clspn	0.0167657	0.013837	0.00371609	-0.035467	-0.0297798	-0.00739617	Clspn	0.0406999	0.0494643	0.00720482	-0.00621991	0.0326572	-0.0211979	Clspn
Cmtm6	-0.0123947	0.0236919	-0.0360805	0.0427655	0.0334168	0.0314878	Cmtm6	-0.0648152	-0.0277403	0.0594373	0.0288944	-0.0592554	0.00750923	Cmtm6	0.0519035	0.0356712	-0.0123485	-0.0600357	0.0226274	0.0160808	Cmtm6	0.03264	0.0234547	0.0352111	-0.0608439	0.0141147	0.0256816	Cmtm6	0.00325223	-0.0277218	-0.011954	-0.0804555	-0.0301852	0.0238457	Cmtm6	0.0425231	-0.011168	-0.00607186	-0.026904	-0.0641635	0.00127148	Cmtm6	-0.0434496	0.0652246	-0.00834458	-0.0218288	-0.000136471	0.0251664	Cmtm6
Cmtm7	0.0338956	0.016485	0.0203157	-0.0272159	0.0321167	-0.0430957	Cmtm7	0.00502333	-0.0251332	0.0778856	-0.0142257	0.0250856	0.0609368	Cmtm7	0.0455035	0.0292918	0.0608462	-0.0757	0.00702825	-0.00353261	Cmtm7	-0.0186754	0.0155768	0.00133638	0.00918313	-0.0360033	0.00447697	Cmtm7	0.00323841	0.0797144	0.0706376	0.0106451	0.0336025	0.0247318	Cmtm7	0.0232461	0.022214	0.029011	-0.0450922	0.0234557	-0.0169594	Cmtm7	-0.0318021	-0.0414682	-0.00707496	-0.0189708	-0.0196045	0.062946	Cmtm7
Cnn2	-0.0461923	0.0330569	0.0113261	-0.0170071	-0.00651532	-0.0299487	Cnn2	-0.0409592	0.0186353	-0.00265317	-0.00219827	-0.0524845	-0.0057971	Cnn2	-0.0455511	0.0216341	0.0435661	0.0168735	-0.0471916	-0.0107748	Cnn2	0.0201189	-0.0238648	0.0350592	-0.0600097	0.0485541	0.0406378	Cnn2	0.0463185	0.0448357	-0.051198	0.0293848	-0.0554534	0.0150696	Cnn2	0.0410516	0.0158356	0.000434472	-0.0427477	0.0372416	-0.0646123	Cnn2	-0.0346862	-0.0223011	0.0217357	0.0146853	0.0460499	-0.00881016	Cnn2
Cnst	-0.0101092	-0.0214618	-0.0578855	0.00216362	-0.00916615	-0.0288688	Cnst	0.00667881	-0.0892298	0.0431143	0.0233373	0.00286312	-0.0828295	Cnst	0.0665382	0.00048173	-0.0712445	0.0520245	-0.0264914	0.00093381	Cnst	0.0187841	0.0205987	-0.0281579	-0.00299514	0.00204004	-0.00974179	Cnst	-0.00312205	-0.0110559	0.0489445	-0.0169998	-0.000114782	-0.0431511	Cnst	-0.0269344	0.00968477	-0.00399856	-0.0833781	0.000286652	0.0148358	Cnst	-0.000456286	0.0256992	0.0103459	-0.040453	-0.0104317	-0.0388407	Cnst
Comt	0.0434123	0.0292245	-0.0270983	0.0245722	-0.00382303	-0.0350829	Comt	-0.0533329	-0.021053	0.0549682	0.0164314	0.0477661	-0.0312685	Comt	-0.00286267	0.0612487	-0.0175416	0.0366679	-0.00015741	-0.0196955	Comt	-0.000665905	-0.0719944	0.0115874	0.0183106	0.016656	-0.0358037	Comt	-0.0120832	-0.00298138	0.0388162	-0.0228782	-0.00571143	0.0460842	Comt	0.00518012	0.00949262	-0.0506732	0.0657647	0.00477403	0.0289428	Comt	-0.0482207	-0.0465789	-0.0396302	0.0244983	0.0346424	-0.0281201	Comt
Coro7	0.00100045	0.00817982	-0.021977	-0.0374622	0.0334512	-0.0176867	Coro7	0.0601445	0.00911103	0.00319252	-0.00926698	-0.0223113	0.0689688	Coro7	0.031837	-0.0332163	0.0546281	-0.029908	-0.0943266	-0.0801411	Coro7	0.0383342	0.0156673	-0.0229476	0.011809	0.0165729	0.0230667	Coro7	-0.124404	0.0141311	0.0392513	-0.0147616	0.0282429	-0.0303591	Coro7	-0.0131508	-0.0263709	-0.00111439	-0.0316128	-0.00515081	-0.0044211	Coro7	-0.00976113	0.00765912	-0.059421	0.0111231	-0.0380822	-0.0416145	Coro7
Cotl1	-0.0184435	0.0642662	0.00722888	-0.00869678	-0.0179726	0.0154478	Cotl1	-0.0601853	0.00670415	-0.0188969	0.0103585	0.00156492	-0.0185012	Cotl1	0.00474733	0.0828821	0.0269698	-0.0369776	0.0308888	-0.0272008	Cotl1	0.0104063	-0.0495649	-0.00604725	0.0222293	-0.0174291	-0.00171824	Cotl1	0.0269181	0.00807256	-0.00286189	0.0617788	-0.00189682	-0.031566	Cotl1	0.00929943	0.0316596	-0.0589438	-0.00449172	0.0253074	-0.0313894	Cotl1	-0.0542872	0.00382838	0.0372137	-0.0290749	0.0360111	0.0233146	Cotl1
Creb1	-0.030815	-0.0357621	0.0618593	-0.00653039	0.0430074	-0.00759119	Creb1	-0.00872798	0.00644241	0.0223791	-0.0261899	0.0407135	0.0650489	Creb1	-0.00183821	0.0474553	0.0086938	-0.0154393	0.0200937	-0.0271711	Creb1	-0.00217136	0.0217616	0.00439024	-0.0599284	-0.000746684	0.0749556	Creb1	-0.0343331	-0.0523154	-0.0148245	0.0171393	7.54e-06	-0.02509	Creb1	-0.00417964	0.0338239	-0.0323226	-0.0311322	0.0285946	0.00167029	Creb1	-0.0334054	-0.013987	0.0406515	-0.0259439	0.0416363	-0.00259909	Creb1
Crebbp	-0.0355869	-0.0509551	0.0421409	0.0125334	0.0450901	0.00950938	Crebbp	0.0246416	-0.0280786	-0.0285765	-0.0168141	0.0335116	-0.0152224	Crebbp	-0.00162406	-0.000253295	-0.0256251	0.0042607	-0.00151814	-0.0461139	Crebbp	-0.0594645	0.0332954	-0.00753822	0.0508535	0.0193682	0.0301782	Crebbp	0.0258152	0.0522242	-0.0487054	-0.00949843	0.021266	0.00493157	Crebbp	-0.02673	-0.00942019	-0.0410662	0.0355829	-0.0278045	0.0053909	Crebbp	0.00974463	-0.0143757	0.0158133	0.019912	-0.0448	0.0241134	Crebbp
Crebrf	-0.0264343	-0.0289346	0.0412504	0.0804465	-0.00441227	-0.0473919	Crebrf	0.0230403	-0.026052	-0.0211637	-0.0339958	0.00198014	-0.0387759	Crebrf	0.0325084	0.0358612	-2.81e-05	-0.0210943	-0.0128097	-0.0346573	Crebrf	-0.0639326	-0.00123256	0.0296838	-0.0412943	-0.0223238	-0.0112911	Crebrf	-0.0136214	-0.010766	0.0374856	-0.0105946	-0.042971	0.0381944	Crebrf	-0.00101939	-0.00475213	0.00874439	-0.0187759	0.0318871	0.0139115	Crebrf	0.00086141	0.00303795	0.0068364	0.0359823	0.0504238	0.0285554	Crebrf
Crip1	0.00986119	0.03666	0.056436	-0.0154613	0.0499882	0.0101206	Crip1	-0.0479145	-0.00430279	0.0250134	0.000416234	0.0488972	0.021582	Crip1	0.0575838	0.0294801	-0.0175914	0.0194791	-0.0397411	0.0190094	Crip1	0.0423532	-0.0115971	-0.0496884	-0.0031141	-0.0211903	-0.0197323	Crip1	0.00747739	0.038855	-0.0211583	0.032246	-0.0413172	0.000245357	Crip1	0.0322145	-0.00958567	-0.00663723	0.00465585	0.0703059	0.0312791	Crip1	0.0065444	0.0360082	-0.0816862	0.016433	-0.0157263	0.105627	Crip1
Crip2	0.0235173	-0.0148574	0.0459261	0.0153757	-0.0385289	0.0136349	Crip2	-0.00596739	-0.0235898	0.0135991	-0.0571712	0.00712492	-0.0161887	Crip2	0.0420198	-0.00701753	-0.0821157	-0.00788743	-0.0538233	0.0135922	Crip2	0.0778518	0.00258605	-0.0124212	-0.0629401	0.0437167	0.0585368	Crip2	0.0568694	0.0546942	0.00960093	-0.0258423	-0.0404025	0.0166912	Crip2	0.000542725	0.0169068	-0.028025	0.00625461	0.00507577	-0.0413383	Crip2	-0.0350557	0.0328478	0.00889088	-0.0617954	0.00526528	-0.0267107	Crip2
Cry1	-0.0383665	0.0169634	0.0277345	-0.00421039	0.032049	0.0640627	Cry1	-0.00743208	0.042229	0.0108981	-0.0192159	-0.0267972	-0.0217536	Cry1	0.00168156	-0.0181943	-0.047454	0.0466963	-0.0482074	0.0147396	Cry1	-0.00568838	0.0906095	0.0386274	-0.0376196	-0.0470124	-0.000808258	Cry1	0.0169524	-0.00203134	-0.0169352	-0.0349745	-0.0370502	-0.0345077	Cry1	0.0177703	0.0239712	0.0273916	0.0135802	-0.0467666	-0.00488113	Cry1	0.0224101	0.0599279	0.0565207	0.0338154	0.0387455	-0.0803096	Cry1
Crybg1	-0.0278977	0.0297617	0.0121533	-0.0157981	-0.0741681	-0.0216815	Crybg1	-0.0531897	0.0220126	0.0299203	0.0594415	-0.00311154	-0.0168995	Crybg1	-0.0331571	0.0112725	0.00903556	0.0303281	0.0125294	-0.0293962	Crybg1	-0.0241442	0.027383	0.0197962	-0.00413083	0.0308112	-0.0302606	Crybg1	0.0035271	-0.0288126	0.00173768	-0.0173725	0.0546836	-0.0587315	Crybg1	-0.0724718	-0.0844941	0.0157233	0.0150392	-0.0388739	0.00783195	Crybg1	-0.0197606	-0.00587248	0.0575398	-0.0126655	0.0114926	0.0190149	Crybg1
Csrnp1	0.0235445	0.000750119	-0.0290537	-0.043104	0.0277075	0.0983544	Csrnp1	-0.0255937	-0.0777766	-0.0107098	0.011838	-0.013914	0.00287618	Csrnp1	-0.0165055	0.0436604	0.0412791	0.0255113	0.0231479	0.00502112	Csrnp1	0.0429402	0.042736	0.0141312	0.0335999	-0.00396892	-0.022633	Csrnp1	-0.000876647	0.0153454	-0.000208019	0.0231759	-0.0139758	-0.0349774	Csrnp1	0.0157938	0.0389372	-0.0258851	-0.0290534	0.0496808	0.0322679	Csrnp1	0.0109869	0.0495906	-0.0227729	0.0146377	-0.0607368	0.0585722	Csrnp1
Csrp1	0.0166802	0.00970514	0.0262872	-0.0840656	-0.0157669	0.0312067	Csrp1	-0.0472751	-0.0160765	-0.0314519	0.0472601	0.019775	0.0373179	Csrp1	0.0202099	0.026754	-0.0220189	0.0435435	-0.029193	0.0452091	Csrp1	-0.0456269	0.0323426	0.0351989	0.0268542	-0.0131969	-0.0353955	Csrp1	0.00984408	-0.0158281	-0.0102453	0.0505358	0.00549917	-0.00585083	Csrp1	0.0580601	-0.0270372	-0.0240538	0.00914338	0.0690746	-0.0385902	Csrp1	-0.0485195	-0.0435456	0.0255254	0.0257353	-0.00569932	0.0121675	Csrp1
Cst7	-0.0131831	0.0564998	0.0727898	0.00740987	0.026024	0.00853324	Cst7	-0.0308388	0.0107768	-0.00435918	-0.00760419	-0.0205374	0.0234539	Cst7	0.0360143	-0.03864	-0.00952946	-0.0444977	0.0288659	0.00758945	Cst7	-0.0105717	-0.0601745	-0.0454742	-0.036234	0.0245408	0.00231931	Cst7	-0.000695792	-0.0160058	-0.0040705	0.055294	-0.0015577	0.0297948	Cst7	-0.0254004	-0.00832002	0.0327893	0.00901415	0.0149478	0.00465162	Cst7	-0.0403311	-0.00182196	-0.0354009	0.00966644	-0.0486784	0.0059505	Cst7
Ctbp1	-0.0130137	-0.0129555	0.0427063	-0.0341669	0.0128699	0.00816562	Ctbp1	-0.0147952	0.0706952	0.0137958	-0.0443716	-0.0174254	-0.0953112	Ctbp1	-0.00931552	0.00182584	0.0197788	0.0521879	-0.032315	0.0104315	Ctbp1	-0.0101105	0.0629062	-0.0542421	-0.0418954	-0.0187196	-0.0290583	Ctbp1	0.0190901	-0.0247838	0.0793951	-0.0076834	-0.0576153	-0.00523411	Ctbp1	0.0222971	-0.0230809	0.0241272	0.0491371	0.00644107	-0.0215697	Ctbp1	-0.0454922	-0.0288575	0.0353333	0.0333062	-0.0629452	-0.0530111	Ctbp1
Ctla4	-0.00686849	0.00246003	0.00300594	-0.0436709	-0.0940917	-0.014678	Ctla4	-0.0123587	-0.0483801	0.05012	0.0392117	-0.0651079	-0.0431337	Ctla4	-0.015769	0.0515702	0.00864507	0.0477716	-0.0291493	0.0210051	Ctla4	-0.0302516	-0.0124693	-0.0160003	0.00111981	0.0174449	0.00958643	Ctla4	-0.00331564	-0.00428194	-0.00989511	-0.0595625	0.0155002	-0.0119061	Ctla4	-0.0150853	0.0172453	0.0213804	0.0302066	0.0415173	0.00760942	Ctla4	0.0193024	-0.01674	-0.0162775	-0.0123387	-0.0187778	0.0397138	Ctla4
Ctsb	0.0288728	0.0372242	-0.0187617	-0.0315364	-0.0198186	0.0308559	Ctsb	-0.0413368	-0.0287572	0.0186214	-0.0222261	0.00700009	-0.0197726	Ctsb	0.0207246	0.023905	0.082845	-0.0325712	-0.0498673	0.0931285	Ctsb	-0.00562945	0.0272475	0.00538169	-0.0298896	0.0800601	-0.0213396	Ctsb	-0.0322948	0.00202826	-0.0311892	-0.00591908	0.0134035	0.0206783	Ctsb	-0.0389089	0.0157606	0.0408193	0.023538	0.000559097	-0.003974	Ctsb	-0.0480167	0.0190334	-0.0223071	0.0183678	0.0876282	0.00365719	Ctsb
Ctsc	0.0105268	0.00294192	0.0481169	-0.0147577	-0.00759177	-0.00420578	Ctsc	-0.0199584	-0.00459873	0.0184934	-0.0194636	0.0962305	0.00301407	Ctsc	-0.0836504	0.0161552	0.00323664	-0.0599996	0.0248138	0.0764498	Ctsc	-0.00609164	0.0339653	0.0121326	-0.0546006	-0.0741702	-0.0432473	Ctsc	-0.0346257	0.0156505	0.0364267	-0.0180273	-0.0443871	-0.0152885	Ctsc	0.00332709	0.0290037	-0.0574244	-0.0180391	-0.0428106	-0.0728083	Ctsc	0.0691926	0.0046381	0.0652441	-0.0504265	-0.0210201	0.00773367	Ctsc
Ctsd	0.00506271	0.0573477	0.0365828	0.00142763	0.039633	0.0250518	Ctsd	0.00929966	0.0306483	-0.00104966	-0.0240629	0.0228941	0.0670336	Ctsd	-0.0308538	-0.00816429	0.0146291	0.0255823	-0.0625113	0.103407	Ctsd	-0.0433258	-0.0153311	0.00229635	-0.0189357	0.00202049	-0.00757306	Ctsd	-0.0520058	-0.0161468	-0.0479211	0.0456608	0.00356143	0.00396879	Ctsd	-0.0223731	-0.0052581	0.0346469	-0.0117544	-0.00655822	-0.00272699	Ctsd	-0.0213771	-0.018679	-0.0375386	-0.0075682	-0.0265192	-0.000960028	Ctsd
Ctss	-0.0141431	-0.0270576	-0.00911148	0.0505848	-0.0534123	0.011454	Ctss	-0.0239285	0.0421462	0.0604618	-0.0578527	0.0148262	-0.0215271	Ctss	-0.00794588	-0.0182481	0.0249173	0.0572018	-0.00341317	0.0188479	Ctss	-0.0284782	-0.0415555	-0.00952707	-0.0329806	-0.0508957	-0.0274606	Ctss	-0.047597	0.0100728	-0.068428	0.00905051	-0.0860146	0.0460521	Ctss	-0.00707026	-0.00316078	-0.0365803	0.0153945	0.00992912	0.047822	Ctss	0.0143127	-0.033833	0.0605221	-0.00349279	-0.073269	-0.0305089	Ctss
Ctsw	-0.0452197	0.0556696	0.0265908	-0.0241124	0.00799397	-0.000745479	Ctsw	-0.0150931	0.0573469	-0.00402028	-0.0656464	-0.0265175	0.0297702	Ctsw	0.00888023	-0.0143324	0.0311508	0.00100018	0.0197634	0.00248553	Ctsw	0.00645391	-0.0412244	-0.000905638	0.00763466	0.0489166	0.0295073	Ctsw	0.00546323	0.0210886	0.0392028	0.0128606	0.000721854	-0.0311743	Ctsw	-0.00487838	0.00770848	0.00298784	-0.000610203	-0.0231387	0.0128852	Ctsw	-0.0126691	-0.0422254	0.026481	-0.0228121	0.000569174	0.0315933	Ctsw
Cuedc2	0.041883	-0.0224311	0.0221769	-0.0322466	0.0394644	-0.0253401	Cuedc2	-0.0170394	0.0200011	-0.0313839	-0.0816957	-0.0150503	0.0397849	Cuedc2	0.0234223	0.0468757	-0.0185172	-0.0451747	0.0298149	0.0486446	Cuedc2	-0.0517111	-0.00834998	-0.00114836	-0.0202239	0.0348772	0.0027799	Cuedc2	0.05446	0.00344409	0.0503901	-0.043207	-0.00644086	-0.0206977	Cuedc2	-0.0558451	0.0159745	-0.00145834	-0.00774647	-0.00563835	-0.0420891	Cuedc2	0.0500108	-0.00279517	-0.0110716	-0.00195074	-0.0196438	0.00843136	Cuedc2
Cxcr4	0.00877553	-0.0388114	0.0489405	0.0212101	0.041898	-0.0069289	Cxcr4	0.00925664	-0.0258692	0.0227749	-0.0977984	0.00519361	-0.0149176	Cxcr4	-0.0841731	-0.071692	0.0253915	-0.0591599	-0.00265115	0.0197297	Cxcr4	0.0183703	-0.0547898	0.0118186	-0.0238274	0.00177648	0.00871297	Cxcr4	0.033119	0.0209396	0.0107133	-0.0245393	-0.0063312	-0.021638	Cxcr4	-0.0158779	-0.000280165	-0.0119249	-0.00715033	-0.00150357	0.013288	Cxcr4	-0.0200058	0.0174765	-0.00614183	0.0153932	0.0343838	0.0339413	Cxcr4
Cxcr6	-0.0152215	0.0800337	0.0347964	0.00247106	0.0450592	-0.0171156	Cxcr6	-0.0212247	0.0134635	-0.0186176	0.00333256	-0.00726321	-0.0191752	Cxcr6	3.38e-05	-0.0218821	0.000676883	-0.0407703	0.0217354	-0.00564993	Cxcr6	0.0100706	-0.0287469	0.0107772	-0.00761201	0.0196585	0.0103534	Cxcr6	0.0103275	0.0152995	0.0183451	0.0267687	0.0235748	0.0237137	Cxcr6	-0.00599779	0.01375	-0.00484523	-0.0291867	-0.0102368	0.0137954	Cxcr6	0.0148471	-0.00162842	0.0387621	0.00904282	-0.0228101	0.0192901	Cxcr6
Cyb5a	-0.00084423	-0.030984	0.0161045	-0.00324841	0.0166914	0.0576628	Cyb5a	-0.079492	0.0413268	-0.00761255	0.0875521	-0.0042777	-0.0885716	Cyb5a	0.0375497	0.0105888	-0.0135706	0.0190909	-0.0328854	0.0424346	Cyb5a	-0.017366	-0.0138368	-0.0547154	-0.0550099	0.0358623	-0.0194247	Cyb5a	-0.0171661	0.0220306	0.0242969	-0.0166903	-0.0289956	0.0234199	Cyb5a	0.0524384	0.0217016	-0.00771855	0.0270982	0.0280008	0.0196899	Cyb5a	0.0498225	0.0187584	0.0532451	-0.0120583	0.0130169	0.0287102	Cyb5a
Cyb5r3	0.0371797	0.0367762	-0.0476085	0.0209725	-0.00443355	0.0311852	Cyb5r3	0.0199929	-0.0229661	0.012548	0.0184354	-0.0111602	0.0601624	Cyb5r3	0.0818721	-0.0200403	0.0186689	0.00434477	-0.00888827	-0.0121654	Cyb5r3	-0.000613141	-0.00373955	0.00443067	0.0250102	-0.016625	0.0335216	Cyb5r3	0.0433124	-0.0634306	-0.0715046	-0.0104222	0.0137469	0.0395979	Cyb5r3	0.0153161	-0.00959687	-0.0228085	0.0516112	-0.0400111	-0.0684138	Cyb5r3	0.0368597	0.00283868	-0.00740247	0.00803982	0.0603256	0.00385939	Cyb5r3
Cyba	0.0314784	0.0666354	0.00392232	0.0233539	0.000801491	0.0378166	Cyba	-0.00254976	0.0340559	-0.0471051	-0.0199687	0.00897607	0.0183961	Cyba	0.00315321	0.0393152	0.0117336	-0.0187696	-0.0555751	-0.0241096	Cyba	-0.0437422	0.0122503	0.00532474	0.00794796	0.00391118	-0.019273	Cyba	-0.00144449	0.0338459	0.0206272	-0.0434021	0.0625015	-0.0238529	Cyba	0.0121595	-0.0319404	0.022296	0.00199259	0.0209843	-0.0414862	Cyba	0.0118547	-0.0152108	0.0202155	0.00816265	-0.0286902	-0.00354503	Cyba
Cyp51	0.0160207	-0.00323577	-0.00692895	0.00257295	-0.0706129	-0.0153107	Cyp51	0.00790028	-0.0980634	-0.0147977	0.0436509	-0.00992987	-0.0336824	Cyp51	-0.00646221	0.034243	-0.000428516	0.0510902	-0.0361432	-0.0434401	Cyp51	-0.0121955	0.0293264	-0.0904784	-0.0146273	0.0116074	0.00998324	Cyp51	0.0200206	-0.0382527	0.0157908	0.0471741	0.0135136	-0.0216021	Cyp51	0.00521838	0.0386377	-0.0237746	-0.0375298	0.0223442	0.0200597	Cyp51	0.0472567	-0.00899107	-0.0772757	-0.0084616	-0.0310752	0.0866168	Cyp51
Cysltr1	0.0364733	0.0226898	-0.0337115	0.020268	0.0213492	-0.0591268	Cysltr1	-0.0323894	-0.0294759	0.0546026	0.0395204	-0.000750026	-0.0107567	Cysltr1	0.024481	0.016153	-0.0541508	-0.032132	0.083717	-0.0198786	Cysltr1	-0.0273295	-0.0286028	-0.00789228	-0.0212254	0.00298722	0.0438483	Cysltr1	0.0564721	-0.0390306	0.011125	0.0348316	-0.0190112	-0.0125878	Cysltr1	0.0143929	-0.0156704	-0.00429314	0.0369831	-0.00137277	-0.0171317	Cysltr1	0.0143269	-0.0280171	0.0405799	0.0473465	-0.00264652	-0.037807	Cysltr1
Cyth3	-0.0165308	-0.0318706	-0.041378	0.0242387	0.00672642	0.108144	Cyth3	0.0227696	0.0142363	0.0092516	0.00172059	-0.00620489	0.0225092	Cyth3	0.0403056	-0.0490772	0.0353663	0.0396097	-0.00997463	-0.0281381	Cyth3	-0.0170939	-0.00821084	-0.00883332	0.0537863	0.00591184	0.0345634	Cyth3	0.0444297	-0.00186691	0.0153479	-0.0362454	-0.027576	-0.00321413	Cyth3	-0.0042193	0.0230243	-0.0312531	-0.0175445	0.0350646	-0.0945813	Cyth3	0.0333488	-0.0387158	-0.0225559	-0.00575604	-0.00330664	-0.0348273	Cyth3
D16Ertd472e	-0.0143322	0.0493108	0.018993	-0.0209622	0.0482111	0.0083436	D16Ertd472e	0.0417065	0.00591075	-0.0697703	0.0113696	0.0141472	-0.0603476	D16Ertd472e	0.0251317	0.0101633	-0.0406165	-0.0292298	-0.0356647	0.0174346	D16Ertd472e	-0.00773053	0.0556888	0.0432849	0.0294596	-0.0194078	0.0143789	D16Ertd472e	0.0715911	0.0170003	0.0485876	-0.0280275	-0.0182671	-0.00883729	D16Ertd472e	-0.00791889	0.0952983	-0.00865443	-0.0224322	0.0284008	-0.0113294	D16Ertd472e	-0.0237209	-0.0299262	0.029107	-0.0156083	-0.0145552	-0.0027554	D16Ertd472e
Dap3	-0.029662	-0.0241731	-0.0254879	-0.056305	-0.0306641	0.00949259	Dap3	-0.010313	0.0372048	-0.0616127	0.0353388	0.0366123	-0.011988	Dap3	0.0114856	-0.0392131	-0.0450859	-0.00478576	0.00359167	-0.101421	Dap3	0.0424478	0.0197581	-0.0243664	-0.030427	-0.0266463	0.0128027	Dap3	0.00345807	-0.0167544	-0.00128933	-0.00522398	0.0188451	-0.0504488	Dap3	0.0116773	-0.00941913	-0.00338335	0.07927	0.0656201	0.0187295	Dap3	-0.0315923	-0.0417776	-0.00228632	-0.000364647	0.012256	-0.0288004	Dap3
Dapp1	0.0430326	-0.0419274	0.00229229	-0.00645248	-0.00362088	-0.025292	Dapp1	0.0120286	0.00752202	0.0723053	0.0180352	0.0549727	0.00575367	Dapp1	0.0413072	0.0321775	0.0163657	-0.0101712	0.0295683	0.00470289	Dapp1	-0.000253992	0.0626371	0.0152701	-0.040922	-0.018808	0.0207446	Dapp1	0.0465137	0.0182886	0.0412635	0.0262024	-0.0590758	-0.0284706	Dapp1	-0.0735099	-0.0276009	0.00870538	0.00922204	0.0338732	0.017927	Dapp1	0.0137821	-0.0350749	-0.0206407	0.00227751	0.0806773	-0.0160042	Dapp1
Dck	-0.0191406	-0.0168592	0.0288996	-0.054323	-0.0061082	0.00958635	Dck	-0.0356981	-0.0238464	-0.00895832	-0.0415553	-0.0570139	-0.000193484	Dck	0.0262884	-0.0239913	-0.0226009	-0.0151364	-0.0229421	-0.0626872	Dck	0.0606563	-0.00130032	-0.0633496	0.0549758	-0.0358591	-0.0626511	Dck	0.0283438	0.00199247	-0.0304311	-0.015728	0.036697	0.0798694	Dck	0.00799233	0.0691909	-0.00924241	-0.00186972	0.060704	0.0160966	Dck	0.0297999	0.101363	0.0401728	-0.0574591	0.0497236	-0.000240815	Dck
Dctn1	0.007388	0.0300148	-0.0048683	0.0231158	0.0739721	-0.0250026	Dctn1	-0.0194256	-0.0215842	-0.0232039	-0.00270217	-0.0787726	-0.0159731	Dctn1	0.0224989	0.0221634	-0.0287946	0.0321331	-0.0462379	-0.0303723	Dctn1	-0.0398474	0.0494596	-0.0137071	-0.0613059	0.0332175	0.0685035	Dctn1	0.0227871	-0.0145467	-0.00139003	4.74e-05	0.0258621	0.0851194	Dctn1	0.00163739	-0.000281673	-0.0111987	-0.0285282	-0.0427142	0.00455023	Dctn1	0.0426039	0.020167	-0.0594816	0.0399007	-0.00069485	0.0169244	Dctn1
Dctn2	0.0388976	0.0284444	0.00894393	-0.0222801	-0.00206036	-0.0102237	Dctn2	-0.0120006	0.00939794	0.0252419	0.0412616	-0.0560844	0.026904	Dctn2	0.0730712	0.0535533	0.0805922	-0.000772286	0.00508666	-0.0304175	Dctn2	0.0626312	0.0191463	-0.00281583	0.0321339	-0.0351678	-0.0656769	Dctn2	-0.0327613	0.0161572	0.000798414	0.0281061	-0.0513907	-0.00144844	Dctn2	-0.0458403	-0.0214105	0.0124848	0.0206481	0.00891902	0.0367176	Dctn2	-0.00770798	0.0265688	-0.00772528	0.00705	-0.0237167	0.0118956	Dctn2
Ddx17	-0.0289686	-0.0124451	-0.0311032	0.00911762	0.0641694	0.0231398	Ddx17	0.00818539	-0.00785398	-0.00469978	-0.010327	0.0175832	-0.0361001	Ddx17	0.0271719	0.0275298	-0.00274038	0.0172409	0.0170938	0.0591776	Ddx17	0.0607342	0.0153544	0.0105125	-0.0245371	-0.094539	0.0364911	Ddx17	-0.00363836	0.00110614	-0.0124101	-0.0182001	0.0217931	-0.0216487	Ddx17	0.0390113	-0.00479267	-0.00299783	0.0437059	0.00220251	-0.0812317	Ddx17	-0.0886085	0.0175172	0.00113367	0.0402491	-0.0206621	0.0585064	Ddx17
Ddx3y	0.00473711	-0.0174481	-0.00666381	-0.037453	0.0290929	0.0303152	Ddx3y	-0.000317496	-0.0223288	0.0163352	-0.0589283	-0.0493017	0.010474	Ddx3y	0.00322193	-0.00788006	0.00120173	0.0203891	-0.0535161	-0.00612663	Ddx3y	-0.0336456	-0.0136065	-0.00302647	-0.0225411	-0.00735792	-0.0266511	Ddx3y	0.0105255	0.0309788	0.0217486	0.00415178	-0.0483279	0.0432568	Ddx3y	-0.030631	0.0359006	-0.0538884	-0.0015655	-0.00736813	-0.0579657	Ddx3y	0.0654489	-0.0519593	-0.0131601	0.00253004	-0.0356875	-0.0605368	Ddx3y
Dennd2d	-0.0592006	0.0146926	-0.0275708	0.00262285	-0.0305266	0.0237536	Dennd2d	-0.00295487	-0.00607306	0.00307111	-0.00737776	-0.0377842	0.0451185	Dennd2d	-0.00329411	-0.0355467	0.0452049	0.0300495	0.0219959	0.0245299	Dennd2d	0.0396975	-0.0762144	-0.0374557	-0.0497432	0.00313475	-0.000309986	Dennd2d	-0.0170897	0.0216443	0.00656504	0.0305763	0.0435322	0.0235189	Dennd2d	-0.0245062	0.0133694	0.0459476	-0.0256004	0.016075	-0.0174208	Dennd2d	0.0131391	0.0412966	0.014552	-0.0356445	-0.0135896	0.0176539	Dennd2d
Dennd4a	0.025138	0.0482186	0.0430513	0.0346628	0.0161092	-0.00776015	Dennd4a	0.0319044	-0.0430162	-0.00456975	-0.0226877	-0.0197561	0.00465971	Dennd4a	-0.00190463	0.0365642	0.00416933	-0.0533666	0.0633334	-0.00709494	Dennd4a	0.0141004	-0.0622777	0.0148518	0.0438411	0.0465668	-0.0118848	Dennd4a	-0.0091114	0.0242908	0.0305326	0.0141538	-0.00269235	-0.0432961	Dennd4a	-0.00614443	-0.0314281	0.0403495	0.0354508	-0.0588932	0.0210902	Dennd4a	0.0277857	-0.080682	0.012972	-0.0216898	0.0214089	0.0508369	Dennd4a
Dennd4c	-0.00852563	0.031569	0.0698782	0.0254783	0.0452004	-0.0544391	Dennd4c	0.00164485	0.0357948	0.0147937	-0.00317995	0.0338779	-0.00724521	Dennd4c	-0.0420342	-0.0288552	0.0331165	0.0254741	0.0227696	-0.0290854	Dennd4c	0.0151761	0.0512568	0.02278	0.00338063	-0.00598646	0.00506752	Dennd4c	-0.0501127	-0.0584677	-0.02347	0.043931	0.0557204	-0.0404094	Dennd4c	-0.00250301	0.0549606	-0.0177392	-0.0129053	-0.0260127	0.0500091	Dennd4c	-0.0062787	0.00750325	-0.00373602	0.0106239	0.0166595	0.00220107	Dennd4c
Dennd5a	0.0486878	0.00892326	0.0112571	0.0334705	0.012945	-0.0396565	Dennd5a	0.00258262	-0.0716063	-0.0136401	0.0392527	-0.00242438	-0.0354999	Dennd5a	0.040224	0.0419985	-0.0460351	-0.00275003	-0.0164502	-0.0102795	Dennd5a	-0.000101842	0.0407305	0.00719	-0.0539772	-0.0485409	0.0201077	Dennd5a	0.0588131	-0.00405014	-0.0107249	-0.00577674	0.00410824	-0.00815355	Dennd5a	-0.00563476	-0.0261606	0.0595184	0.0310609	-0.0202421	-0.023272	Dennd5a	0.0031305	0.00229956	-0.0376848	-0.0851282	-0.00298155	0.00162796	Dennd5a
Dgka	-0.06915	-0.0031486	-0.000835384	-0.00231355	-0.0522902	-0.000730923	Dgka	0.00995795	-0.0281061	0.0256097	-0.0207773	0.00228053	0.0199886	Dgka	-0.00260033	-0.0217878	0.0253578	0.0254658	0.0458355	0.0270859	Dgka	0.036029	0.0341799	0.0235682	2.45e-05	0.040305	0.00030294	Dgka	-0.00679444	0.000584805	0.00185332	-0.0081505	0.00597632	0.00778074	Dgka	0.00266289	0.000829262	-0.0495833	-0.0138114	0.00604293	0.0176944	Dgka	-0.0270987	-0.00316792	-0.0103804	-0.00974738	0.0440562	-0.0205409	Dgka
Dhx30	-0.0469438	-0.00816269	-0.0385369	-0.00111382	0.019076	-0.000273476	Dhx30	0.0522613	0.0486019	0.016984	0.0140113	-0.0200354	0.0437957	Dhx30	0.060116	-0.0666855	-0.00258368	-0.0404132	0.0371307	-0.0104974	Dhx30	-0.0453475	0.00166595	-0.0135305	0.0217058	-0.00580606	-0.00822859	Dhx30	0.0349749	-0.0509689	0.0484191	-0.0561178	-0.000236386	-0.0457019	Dhx30	-0.0250059	0.0211206	0.0515009	-0.0126175	-0.00236547	-0.0102629	Dhx30	-0.00760696	0.0138684	0.037766	-0.0307825	-0.0146744	0.0224007	Dhx30
Dnajb2	-0.00749621	-0.00340852	-0.0485892	0.0496887	0.0662829	-0.0259448	Dnajb2	-0.00729109	0.0158444	0.072604	0.0135069	-0.0300685	-0.00322214	Dnajb2	0.0374252	-0.0186839	0.00295692	-0.0301038	0.0539049	-0.00934436	Dnajb2	0.0137173	-0.00978315	0.0809368	0.0371829	-0.0213003	0.0489131	Dnajb2	-0.0101907	-0.0124907	9.83e-05	0.0075935	0.0385055	0.00398438	Dnajb2	-0.002313	-0.00440128	0.00961895	-0.0166477	0.0810311	-0.00925564	Dnajb2	-0.0247225	0.0329478	0.0271872	-0.0242367	-0.0048493	-0.036267	Dnajb2
Dnajc15	-0.022669	0.0412133	0.0751444	0.0218717	-0.0603193	-0.0381965	Dnajc15	-0.000276474	0.0319751	-0.0176943	0.0372312	0.0499729	0.00880117	Dnajc15	0.0226447	0.039318	0.010021	0.011572	0.00272769	0.0219202	Dnajc15	-0.0365516	-0.0119222	0.0100131	-0.0166244	-0.026471	-0.0175904	Dnajc15	0.00531847	-0.0157591	0.00523749	0.0178927	-0.00142287	0.000524737	Dnajc15	-0.00299352	0.0363976	-0.0111022	0.0182121	-0.0362644	0.00191556	Dnajc15	0.0231282	0.0136629	0.0178291	0.00214176	-0.0238448	0.0107293	Dnajc15
Dnajc9	-0.0319028	0.00251683	0.0415131	-0.0403688	-0.0281831	-0.00931668	Dnajc9	0.0371612	0.00771572	0.00398661	-0.0377773	-0.0476625	-0.036633	Dnajc9	0.0633539	0.00479202	-0.032021	-0.0229642	0.011142	-0.0696425	Dnajc9	-0.0809856	-0.0445559	0.0403561	0.0299383	-0.0276734	-0.0362909	Dnajc9	-0.0167332	-0.0251021	-0.014558	0.028741	-0.0277987	0.0741754	Dnajc9	-0.0243701	-0.0335884	-0.0436728	0.0256233	0.036926	0.0432544	Dnajc9	0.0154813	0.042959	-0.0456935	-0.0240403	0.0197446	-0.013315	Dnajc9
Dnmt1	-0.013913	0.0178572	0.0150369	-0.0685431	-0.00119742	0.00890968	Dnmt1	0.0108045	-0.0115244	-0.0290889	-0.0408285	-0.0150998	-0.0272717	Dnmt1	0.0788293	-0.0400315	-0.0427582	0.0808277	0.0288021	0.0476296	Dnmt1	-0.00884245	-0.0604039	0.00134485	0.0886562	0.0674932	0.0409647	Dnmt1	0.0350834	0.017816	-0.0226505	0.0173527	-0.000517473	-0.0225366	Dnmt1	0.0108661	0.0346516	0.0368834	0.00937459	0.0166733	-3.75e-05	Dnmt1	0.0411067	0.00436827	0.0600487	0.0248077	0.0312008	0.00342792	Dnmt1
Dock11	-0.0439083	-0.0343714	0.0498726	0.0148878	0.019464	0.00232007	Dock11	0.0180977	-0.00933946	0.0174559	0.00383205	-0.0531517	0.00243259	Dock11	0.0505753	0.00466322	0.0137461	-0.00826046	0.0195266	0.0554822	Dock11	0.0137535	-0.0296649	-0.0618295	0.0223366	0.00398367	0.0107101	Dock11	-0.0423704	0.0234413	-0.0185066	-0.0143804	0.042833	0.0261804	Dock11	0.0122601	-0.0157338	-0.0343746	0.0314011	-0.0543403	-0.0258417	Dock11	0.037755	-0.0365874	-0.00207017	0.0755334	0.0709573	0.0391921	Dock11
Dok2	-0.0296964	0.0530891	-0.0165274	-0.0434257	0.0413337	-0.0574391	Dok2	0.0048603	-0.0162345	-0.0015792	-0.0125447	-0.0254605	-0.045764	Dok2	0.0374895	0.0249835	-0.010269	-0.0341936	0.0266745	-0.0303117	Dok2	0.00810884	0.0155465	-0.0552977	0.00613948	0.0189237	0.0237027	Dok2	-0.0341318	-0.0434495	-0.0319283	-0.0520066	-0.0275148	-0.00281996	Dok2	-0.0186869	-0.0268347	0.0192251	0.0341704	0.0181893	0.0118637	Dok2	0.0172024	-0.000147828	0.0638733	0.0311114	-0.0104125	0.0146205	Dok2
Dph5	-0.0541138	-0.0213908	-0.0155998	0.0617511	-0.0216475	-0.0175504	Dph5	-0.00449941	-0.00339408	-0.0012984	0.0313783	-0.0160755	-0.0441932	Dph5	-0.0133565	-0.0250635	0.031128	0.0329746	-0.0258933	0.0423415	Dph5	0.0254906	-0.070734	-0.0142992	0.0148481	0.0221583	-0.0294075	Dph5	-0.017301	-0.0408763	-0.00323169	0.0106013	-0.00675325	0.0556614	Dph5	-0.0260444	-0.0463801	-0.0145835	-0.00562363	0.00234244	-0.015857	Dph5	0.0222073	0.00650383	0.0161498	0.0350533	0.0325652	0.0176288	Dph5
Dusp1	0.0526308	0.00820164	-0.0416841	-0.00601316	0.00811586	0.0769019	Dusp1	0.00849028	-0.0744835	0.00821073	-0.023434	-0.030831	0.0118103	Dusp1	-0.0377182	0.0431479	0.0255369	-0.0209037	0.0178993	-0.006202	Dusp1	0.00731257	-0.00686707	-0.0069031	-0.00984315	0.00487905	-0.0125386	Dusp1	0.00518956	0.0120743	-0.000170332	0.0219098	0.0135715	-0.0287339	Dusp1	0.0216853	0.00360562	0.0103193	0.0264489	-0.0261317	0.0233969	Dusp1	0.000878622	-0.00349354	0.0408365	-0.0194936	-0.0173134	0.00838986	Dusp1
Dusp10	-0.0360418	-0.0179646	0.00384658	-0.034655	-0.0472438	0.0736302	Dusp10	0.0236014	-0.0295397	0.00525031	-0.00470829	0.0325567	-0.0114331	Dusp10	0.00904158	0.0196311	0.00147163	-0.0557453	-0.0388698	-0.0444325	Dusp10	0.0897057	0.0240199	0.00876277	-0.0386466	0.0200125	0.0502182	Dusp10	-0.0100885	-0.0132499	0.0296582	0.0511426	-0.000643307	-0.0298479	Dusp10	0.00571232	0.0167284	0.0233725	0.0459434	-0.0508113	0.0253144	Dusp10	0.060901	-0.00593089	-0.0231727	-0.0044532	-0.00651201	-0.0264064	Dusp10
Dusp2	-0.0223973	0.0233581	0.00781026	-0.0512868	-0.00746572	0.0577592	Dusp2	-0.00919413	0.0181754	0.0290814	-0.0367831	-0.0521031	0.0213873	Dusp2	-0.0541532	-0.0119362	0.04732	0.0268327	0.0357101	-0.00685624	Dusp2	-0.068299	0.058065	-0.0031077	-0.0214138	-0.0279082	0.000219444	Dusp2	0.0733819	-0.0118775	0.0814433	0.0440734	0.0316306	-0.00587436	Dusp2	-4.13e-05	-0.0860361	-0.0409931	-0.00714383	-0.00672794	-0.0431104	Dusp2	-0.0154772	-0.0562291	-0.0329937	-0.000695318	0.0199815	0.0179807	Dusp2
Dusp4	0.00830581	-0.0332079	-0.0163559	-0.0775602	-0.0365841	0.000553056	Dusp4	-0.00753063	0.00524165	0.0472163	-0.0421428	0.0212242	-0.0296126	Dusp4	-0.0128647	0.0182158	0.0372023	0.0444829	-0.0217392	-0.0354869	Dusp4	0.00681941	-0.00197457	-0.0708151	-0.00558321	0.018778	-0.00692584	Dusp4	0.0472846	0.0277627	-0.0185377	-0.0696137	0.0190676	-1.54e-05	Dusp4	-0.00825077	-0.0323703	0.0209497	-0.0624996	-0.0301857	-0.0181363	Dusp4	0.0069071	0.00472469	-0.0267986	-0.00612208	-0.0701157	0.0412278	Dusp4
Dusp5	0.0104627	0.0335137	0.0228664	-0.0456298	5.81e-05	0.0974135	Dusp5	-0.00121403	-0.0337078	0.0288037	0.0241861	0.0178567	0.00604246	Dusp5	0.00513695	-0.0220878	0.0396134	0.0589986	0.0528964	-0.0278957	Dusp5	0.0214098	0.00403958	-0.00397692	-0.0179625	0.0875619	0.00275714	Dusp5	-0.0645529	0.00711768	0.00985099	-0.0480455	-0.000883661	-0.0409033	Dusp5	0.00875761	-0.00781781	0.0637394	0.0161896	-0.0206398	-0.0145867	Dusp5	-0.0389929	0.0242664	-0.0191786	-0.00749357	-0.0305053	-0.00678151	Dusp5
Dusp6	0.0302307	0.000375516	-0.0423423	-0.0281135	0.0367687	0.0516426	Dusp6	0.0847156	0.0272343	0.00444871	-0.0326331	0.0389056	0.0318137	Dusp6	-0.0492561	0.0717393	0.0454768	-0.017149	0.0154357	0.0312949	Dusp6	-0.00806673	-0.052731	-0.0106378	-0.0356763	-0.0149122	-0.0136691	Dusp6	0.000876412	0.000528141	-0.00115536	0.018815	0.0128235	-0.0216609	Dusp6	-0.0237868	-0.0073055	0.0128645	0.0153784	-0.0185395	0.0194933	Dusp6	-0.0360844	-0.0080708	-0.0185612	-0.0201849	-0.013376	-0.0167498	Dusp6
E4f1	-0.0413098	0.0196533	-0.0234953	0.0369244	0.0288606	-0.00268033	E4f1	0.0365989	-0.0178821	0.0104655	-0.000442843	0.0414737	-0.00704802	E4f1	-0.00838157	0.0269371	0.0253565	-0.0119048	-0.0394459	-0.0758154	E4f1	0.00109718	0.0603539	0.0204157	0.00543377	0.0294094	-0.0529621	E4f1	0.0103248	-0.0227716	-0.0692501	-0.0145777	0.00316213	-0.0383753	E4f1	-0.0189552	0.00598273	0.0503555	-0.0433371	0.00459101	-0.0857855	E4f1	0.0546391	0.0491919	-0.0382889	-0.027617	0.0398812	0.0637282	E4f1
Eci1	0.0134965	0.0352886	-4.56e-05	0.058114	-0.0571164	-0.0223368	Eci1	0.00330071	0.0235812	0.0239381	0.00574285	-0.00945447	-0.059851	Eci1	0.0029751	-0.00460543	-0.00296408	-0.00389714	-0.000590615	-0.0520707	Eci1	0.00452201	-0.0315787	0.0227573	0.0298392	-0.0982716	-0.0136126	Eci1	-0.00130364	0.0130573	-0.00812435	-0.00226894	-0.0724628	-0.0288895	Eci1	-0.0062357	0.0300696	-0.00120182	-0.0347465	0.025537	-0.0183875	Eci1	0.0200438	-0.0248918	-0.0486929	-0.10688	-0.0180265	0.00544615	Eci1
Eea1	0.0517096	0.0115645	0.0483525	0.0153166	-0.0011542	-0.00462063	Eea1	0.0100291	0.00526113	0.0249079	-0.0561884	-0.00292832	-0.0336424	Eea1	0.0479365	-0.052117	0.00346958	0.00682231	0.0611344	-0.0675766	Eea1	-0.0438254	0.0278569	-0.02315	0.0320541	-0.0187649	0.0184675	Eea1	0.0351973	0.00324511	-0.0437242	-0.0232915	0.049701	0.00655186	Eea1	-0.0053896	0.00940413	-0.0117222	-0.0280672	-0.00509671	-0.02677	Eea1	-0.0118472	-0.00591438	-0.019695	-0.00854898	0.00715596	0.0304843	Eea1
Egr1	0.005832	-0.00734718	-0.0273767	-0.0385457	0.0137816	0.138519	Egr1	0.0573796	-0.0190311	-0.00180223	-0.053435	-0.00785116	-0.000356643	Egr1	0.0107595	0.0419163	-0.000272607	0.0198163	0.0464692	0.0186772	Egr1	-0.0103271	-0.0108553	-0.0426652	0.0202392	0.035353	-0.00448993	Egr1	-0.0276509	0.00284792	0.0171257	0.0277065	0.0155606	0.0184402	Egr1	-0.0203314	-0.00331043	-0.0205115	-0.0347751	-0.03357	-0.0162677	Egr1	0.0140497	-0.0193284	0.00976216	-0.00840725	-0.00409286	-0.0430202	Egr1
Ehbp1l1	0.0408572	0.0296039	0.00379052	0.00678589	-0.00803631	-0.0304016	Ehbp1l1	-3.18e-05	-0.0116618	0.00163395	-0.00204941	0.0468018	0.0348091	Ehbp1l1	0.00811854	0.0345703	-0.0025733	0.0938919	0.00447164	-0.0639056	Ehbp1l1	-0.0100255	-0.00667954	0.0103328	0.0228557	-0.0480981	-0.0158193	Ehbp1l1	-0.0618732	0.0515492	-0.0657277	0.0124126	-0.0240949	-0.00250723	Ehbp1l1	-0.107437	0.0363409	-0.0487351	0.0476066	0.00479392	0.0150093	Ehbp1l1	-0.00860371	-0.0621649	0.0216087	-0.0234521	0.0210511	-0.0121661	Ehbp1l1
Ehd1	0.0269333	-0.00612042	0.0493748	-0.011411	0.0334806	0.00362472	Ehd1	-0.0146982	-0.0100362	-0.0796537	-0.049723	0.00118836	-0.028944	Ehd1	0.0414632	0.0562263	0.0461506	-0.0163823	0.0703832	0.00438644	Ehd1	0.0250803	-0.0252864	0.0184591	0.00657258	0.0171303	-0.0650568	Ehd1	0.00465273	-0.0334859	0.0456637	0.0549317	-0.0127769	0.0225535	Ehd1	-0.0295955	0.00785874	-0.0741479	0.019954	0.039856	-0.0387689	Ehd1	0.0250992	0.00849211	-0.0389327	-0.0620784	0.0165029	0.0256126	Ehd1
Elf2	-0.0406797	-0.0298202	0.00426302	0.0248561	0.0154344	-0.0228054	Elf2	0.0461593	-0.0223905	-0.00791627	-0.0488528	0.0240197	-0.0515331	Elf2	-0.0217246	-0.00196335	-0.0306546	0.0135455	-0.0242201	0.0296254	Elf2	0.0460883	0.0243957	-0.0186013	-0.0149943	-0.00346688	-0.0560796	Elf2	0.0339749	-0.0313241	-0.0210534	-0.0305743	0.0479588	0.0259987	Elf2	-0.0259474	-0.0435439	-0.0526938	0.0544898	-0.0441322	-0.0201823	Elf2	-0.0161682	-0.0240031	-0.0457645	-0.0133287	-0.0421985	0.0145878	Elf2
Elk3	-0.00876681	-0.0331299	0.0406698	-0.00776818	0.0480453	-0.0164672	Elk3	0.05749	-0.0805265	0.00241795	-0.0127997	-0.042101	0.034092	Elk3	0.00240363	0.0096002	-0.035193	0.043483	0.0321743	-0.0444298	Elk3	-0.0230296	0.00530855	0.0749192	-0.0136438	-0.00661341	-0.0177776	Elk3	-0.0437742	-0.00357354	0.0158013	0.0398209	0.012027	0.0288914	Elk3	-0.0298956	0.0474225	0.00409279	-0.00365139	-0.0363114	-0.0122668	Elk3	0.0118682	0.0073195	0.0408951	-0.00702551	0.0701897	-0.0948299	Elk3
Ell2	0.0493027	0.0127641	0.0476316	0.0541718	0.0173902	0.0106353	Ell2	-0.00976446	-0.0434709	0.042632	-0.0190236	-0.0157165	-0.0461581	Ell2	-0.0189924	-0.014129	0.0475954	-0.0231736	-0.0282101	-0.000731915	Ell2	-0.00506935	0.0115886	0.0275933	0.00285108	-0.00773435	-0.00246962	Ell2	0.0295072	0.00970679	-0.00148237	-0.00823152	-0.00784264	-0.0257322	Ell2	0.0401822	-0.0439211	0.0204442	0.0159291	0.0186466	0.0115134	Ell2	-0.0195301	0.0151944	-0.0283272	-0.00675211	-0.0199698	-0.0272559	Ell2
Elmo2	0.0275228	0.0263513	-0.00779393	-0.00565979	0.0145971	0.0305539	Elmo2	-0.0350098	-0.00789061	0.0927985	-0.0142558	0.00274249	-0.0574665	Elmo2	0.050202	-0.0391184	0.0465164	-0.000157975	-0.0504442	0.0632048	Elmo2	-0.0098921	0.0186714	-0.0157996	0.03302	0.024027	0.051451	Elmo2	0.0149235	-0.0134239	0.0298082	0.0965178	0.0320567	-0.0200619	Elmo2	-0.0771029	-0.00952295	-0.0172212	0.0159187	0.00627134	0.00846001	Elmo2	-0.00891694	-0.00431087	0.0212833	-0.0458611	0.0338657	-0.0631003	Elmo2
Elof1	0.027457	0.0451996	-0.0201311	-0.0339235	-0.0474225	0.00867385	Elof1	-0.0351276	-0.0254868	0.0323977	-0.0107232	-0.0476927	0.0497759	Elof1	0.00991053	-0.0141864	-0.0127554	-0.0121924	0.0149518	0.0666915	Elof1	0.0286366	-0.0182087	0.0161114	0.0330797	-0.0114493	0.0849868	Elof1	-0.0310114	-0.01932	-0.0262878	-0.0110811	-0.0365811	-0.0173469	Elof1	0.0210785	-0.0714264	-0.0339393	-0.0286447	0.0102451	0.0102144	Elof1	0.0337362	0.00657626	0.00310796	0.0360234	0.0248638	0.00152032	Elof1
Elovl1	0.0196135	0.045373	0.0293861	0.0233975	-0.0403539	-0.0044661	Elovl1	-0.0342344	-0.0398246	0.0339829	0.00961983	-0.0122368	0.00832536	Elovl1	-0.0289426	-0.034494	0.0819021	-0.0520023	-0.0509263	-0.0141549	Elovl1	0.0626346	-0.0159631	0.00113879	0.0243519	0.00879263	0.00312955	Elovl1	-0.0502025	-0.0164934	0.0323857	-0.0423152	-0.00825253	0.0412044	Elovl1	0.00456276	-0.0208609	-0.00634177	-0.0651845	0.014591	-0.00390362	Elovl1	0.0201007	-0.0493113	-0.0362375	0.0107151	-0.0398818	-0.0705896	Elovl1
Elovl5	-0.0331048	-0.0111086	0.00656755	0.0160242	0.0504902	-0.00191931	Elovl5	-0.0603948	-0.0589596	0.0108445	0.0273632	-0.0309994	0.0125658	Elovl5	0.000952435	-0.0171015	0.058216	-0.0625962	0.0644081	0.0380583	Elovl5	0.0684604	0.0166831	0.0210648	-0.0367184	0.00662736	-0.0355421	Elovl5	0.0107986	0.0626786	-0.0508504	0.00956247	-0.0285792	0.00723123	Elovl5	-0.0541571	-0.0652004	-0.0143206	0.0107144	0.0412843	-0.0133215	Elovl5	0.0309084	0.00174013	-0.0302986	0.0245381	0.0324914	0.0160092	Elovl5
Emb	-0.0390241	0.00705434	0.0398161	0.0109016	0.0561253	0.0632142	Emb	-0.0446869	-0.0305658	-0.0550263	0.0243798	-0.00152347	-0.0249084	Emb	0.0165507	-0.00636974	0.0113281	-0.0123915	-0.0166933	-0.000319819	Emb	0.0251388	-0.0236669	-0.0110844	0.00811241	-0.00774048	0.0434954	Emb	0.0112555	0.0828523	-0.0339103	0.00617363	0.0490949	-0.000121651	Emb	0.0348329	0.0058836	0.0439467	0.00792278	-0.0412779	0.0123771	Emb	0.055896	0.057945	-0.0121835	0.0259849	0.00603331	-0.0297774	Emb
Eml3	-0.0136539	0.0505154	0.0352955	0.0247104	0.00401717	0.00494614	Eml3	0.000579811	-0.00149094	0.0118043	-0.0294287	0.00130364	-0.0188304	Eml3	0.079178	0.00161981	0.0350141	0.0372228	-0.00379928	0.0439496	Eml3	0.0357986	0.000143946	-0.00666371	0.00938218	0.0309228	-0.0174458	Eml3	0.0301142	-0.0174125	0.0279435	0.0416173	0.090417	0.0157878	Eml3	-0.00271551	0.0546504	-0.0548526	0.0286332	0.0780805	-0.0778697	Eml3	0.00668093	0.0263062	0.00340328	0.0380103	-0.0383214	-0.0753054	Eml3
Emp1	0.0310192	0.0570628	0.0614518	-0.00942243	0.0168854	0.00905564	Emp1	-0.0119062	0.0255317	0.0456496	-0.0164998	-0.0100406	-0.00273544	Emp1	0.00147672	-0.0227676	-0.032701	0.000901429	-0.0453484	-0.00966654	Emp1	-0.0137052	0.0317215	0.00487269	-0.00148107	-0.0249756	0.0210598	Emp1	-0.0307619	0.00362795	0.0233818	-0.0164224	-0.00020607	-0.0146417	Emp1	0.029943	-0.0309464	0.0447829	0.0054156	0.00610131	0.0487843	Emp1	0.00198899	-0.0312856	-0.0392157	0.0239476	0.0750444	-0.0141488	Emp1
Emp3	-0.016991	0.0206377	0.0315362	0.0691704	-0.000288639	0.0222764	Emp3	-0.0493515	0.0355626	0.022587	0.0389178	0.0172426	-0.00357533	Emp3	0.0827983	0.0539772	-0.0175041	-0.0417506	-0.0256253	-0.024004	Emp3	0.00999402	0.00394975	-0.0595732	0.0169387	-0.0473078	-0.0611787	Emp3	-0.0620701	-0.00476756	0.0293854	0.0309612	0.0179262	0.0048607	Emp3	-0.0375136	0.000535151	-0.0125614	-0.0265999	0.0562974	-0.0267164	Emp3	0.0269224	-0.0150761	-0.0213403	-0.0473674	0.0262836	-0.0496102	Emp3
Entpd5	-0.0459417	0.0151048	-0.00321169	0.00192846	0.0450376	-0.0041912	Entpd5	0.0118467	-0.00196027	0.00308362	0.00787543	0.0269742	0.0285437	Entpd5	0.00172744	-0.0331645	-0.0464094	0.0613657	0.00523552	-0.0236239	Entpd5	-0.0269549	-0.0695799	-0.0121324	0.00695991	0.00585235	-0.0468565	Entpd5	0.0559706	0.0299712	-0.03722	0.0341018	-0.0102606	-0.0323831	Entpd5	0.0913731	0.0319962	0.0288934	-0.0356642	-0.00972703	0.0538225	Entpd5	-0.0836735	0.0354029	-0.0246961	-0.0601013	-0.0109621	-0.0341758	Entpd5
Entpd6	-0.0400149	0.0284635	-0.0296832	0.0603121	-0.0285943	-0.0269486	Entpd6	-0.0110444	-0.00628627	0.00143308	-0.0163849	0.0150548	-0.00719611	Entpd6	0.0325431	0.0215875	-0.00878564	-0.000863638	-0.0474577	0.0144369	Entpd6	-0.0207179	-0.0183667	-0.0269856	0.0400401	0.0504785	0.0372064	Entpd6	0.00367243	-0.032226	-0.0528584	0.0615854	0.021161	0.00109727	Entpd6	-0.0175716	-0.00210427	-0.0188095	0.0445987	-0.0359076	-0.0021626	Entpd6	-0.00790278	-0.0337749	-0.0571771	0.0658687	0.103908	0.0229245	Entpd6
Epsti1	-0.0268585	0.043092	0.0649013	0.0174172	-0.0368023	-0.040824	Epsti1	-0.00990153	0.0186383	-0.0096414	0.00948563	0.022512	0.00718118	Epsti1	-0.0226667	0.028193	0.0265033	-0.0373216	0.0790552	0.0227143	Epsti1	0.001403	0.0422835	0.0442715	0.00458063	0.00907979	-0.0345839	Epsti1	0.0363719	0.0129696	0.0480918	0.00696714	-0.0430007	-0.0411509	Epsti1	-0.0330883	0.0247831	0.0124159	0.0101547	-0.019428	-0.0167431	Epsti1	-0.0166632	-0.00576177	0.00895431	-0.037447	-0.0233385	-0.038456	Epsti1
Ergic1	0.035392	0.0166691	-0.069387	-0.0268672	0.00927204	-0.0176181	Ergic1	0.0177429	-0.0215215	0.0100576	-0.0205425	-0.0542694	-0.00286301	Ergic1	-0.0209805	-0.00191025	-0.0460005	0.00380134	0.0612863	-0.0349654	Ergic1	0.0453637	0.018866	-0.00945953	0.0340382	0.0539427	-0.00767838	Ergic1	0.0615572	-0.011857	0.0287929	-0.0188313	0.0609541	0.0490886	Ergic1	0.0175527	0.00502677	0.0167367	0.050641	0.00905298	0.0564415	Ergic1	-0.0394091	-0.0561637	0.0191691	-0.017152	-0.00853621	0.00530423	Ergic1
Ern1	0.0458407	0.0121649	0.0349485	-0.00837761	0.0525921	0.0249307	Ern1	0.0622588	-0.0195646	0.0314958	0.0513629	-0.03503	0.0334998	Ern1	0.0406344	0.0161981	0.0364282	-0.0427465	-0.0126427	0.0105148	Ern1	-0.0139663	-0.00405021	0.00849275	-0.0422601	-0.000557175	0.0395187	Ern1	-0.00757205	0.0390512	-0.0133992	-0.0163637	0.00459142	0.00984926	Ern1	0.0149481	-0.0808272	0.00274511	-0.0015792	0.00141427	-0.0297399	Ern1	0.0198376	0.0549014	-0.00870543	0.01267	0.00579008	-0.00106745	Ern1
Errfi1	0.00440348	0.0216983	0.0680263	-0.0213675	-0.00734572	-0.0293993	Errfi1	0.0152059	-0.030702	-0.0624848	-0.0432976	-0.0260331	0.0547113	Errfi1	-0.0380109	-0.0585203	0.00406363	0.0758848	-0.0486458	-0.010795	Errfi1	0.00777916	0.0117906	0.0377921	0.0329858	0.0117428	0.0423099	Errfi1	0.00524586	0.0207497	0.0455661	-0.038959	-0.0358596	-0.0440837	Errfi1	-0.0170617	0.0189327	0.00229501	0.00786252	0.0208793	-0.0223011	Errfi1	0.00171767	-0.00654619	0.08485	-0.0126371	-0.0442272	-0.0719561	Errfi1
Esyt1	-0.0380982	0.0327937	0.0454741	-0.000605556	0.0178006	0.00241685	Esyt1	-0.0282075	-0.0290396	-0.0192648	-0.0134163	-0.00918607	-0.0297493	Esyt1	-0.00547133	-0.0374527	-0.0401383	0.0364412	0.0506203	0.0419057	Esyt1	0.0163772	0.0342368	0.00606208	-0.0376322	-0.0316669	-0.0685489	Esyt1	0.0282888	0.0087482	-0.052996	0.0419899	-0.0323319	0.00854351	Esyt1	-0.0474585	-0.0726091	0.0503955	-0.0214551	-0.0647675	-0.0500645	Esyt1	0.0508291	-0.0391655	-0.0321728	-0.0411795	0.00634268	0.0209984	Esyt1
Esyt2	-0.0490673	-0.00495399	0.0548332	0.0324546	0.0165223	0.0226095	Esyt2	-0.021525	-0.00848822	0.0167371	0.00451568	-0.0272659	0.0389763	Esyt2	-0.00691277	-0.0151308	0.0277474	-0.0239662	0.0281421	0.0167039	Esyt2	-0.00410119	0.0906626	-0.0385079	0.0512237	-0.0144028	0.0563276	Esyt2	-0.00630516	0.0158606	-0.0047768	0.0273792	0.0376677	-0.00718718	Esyt2	-0.00930839	0.00319335	-0.0220918	-0.0488528	0.0342785	0.0475738	Esyt2	0.00340052	0.00606296	0.0635034	-0.0102949	-0.0470397	-0.000954188	Esyt2
Ets2	-0.00646806	-0.0369618	-0.0539943	-0.00203495	0.00524987	0.065579	Ets2	-0.00239784	-0.0171885	-0.012871	-0.0421247	-0.0772859	0.0133431	Ets2	0.0421709	-0.0221619	-0.0143655	0.010263	-0.0136418	-0.016269	Ets2	0.0528268	-0.0653604	0.0556826	-0.0307663	-0.0154023	0.0184849	Ets2	0.0409065	-0.0348542	0.0433717	-0.0130484	0.0216707	-0.0208755	Ets2	-0.060348	-0.0805742	-0.0187949	-0.0407299	0.00516223	-0.0276879	Ets2	-0.00766795	-0.00598019	0.0526827	-0.0351824	-0.0368133	-0.00907136	Ets2
Etv3	-0.0211325	-0.0109023	-0.0228083	0.00293306	0.0670346	0.0373404	Etv3	0.078288	-0.0320815	0.0470726	0.0244848	-0.0371458	-9.44e-05	Etv3	0.00483495	0.0747366	0.0366124	0.00232065	-0.039797	0.0158916	Etv3	0.00982151	0.0206766	-0.0481234	0.00763866	0.0136445	0.0563247	Etv3	-0.0445488	-0.028565	-0.00621254	0.0765996	-0.0200519	0.0511117	Etv3	-0.0128298	0.0430837	0.00204563	-0.00241728	-0.0432817	0.000790923	Etv3	0.00515148	0.0423004	-0.0247995	0.0314712	-0.0137708	0.0109396	Etv3
Etv6	0.0383552	-0.0268313	0.0213463	-0.0191749	0.0187723	-0.0300584	Etv6	-0.015858	-0.0286196	0.0468094	0.000393813	-0.0688789	-0.0331149	Etv6	-0.0120368	-0.0369469	-0.0495878	-0.0750602	-0.0197964	0.0275792	Etv6	-0.04109	-0.0198215	-0.033729	-0.0167607	0.0458841	-0.012661	Etv6	0.0394799	0.000625642	-0.0703766	-0.0189415	0.000710881	0.0333316	Etv6	-0.0565416	-0.0253985	-0.034571	0.0288326	0.0258302	0.0209562	Etv6	0.00168052	0.00817936	0.0108205	0.000689896	0.0102053	-0.0461921	Etv6
Evi2a	0.0429153	0.0301973	0.0385207	0.0229239	0.0319059	-0.0358234	Evi2a	0.0112806	0.039623	-0.00114562	-0.0137978	0.0462927	0.0485455	Evi2a	0.0145807	-0.0285966	0.0401218	0.0601282	-0.0257004	-0.0160505	Evi2a	0.0393453	-0.000473751	-0.00524165	-0.0159623	-0.0438133	-0.0453253	Evi2a	0.0335137	0.0412098	-0.00601203	0.0338571	-0.0392704	0.0308287	Evi2a	-0.0169053	0.0342578	0.0307663	-0.0476246	0.0457101	0.0257708	Evi2a	0.0133586	-0.0156764	0.0104123	0.0286722	-0.00901535	0.0371151	Evi2a
Evl	-0.0609619	0.0227657	-0.0160297	0.0328296	-0.00120555	0.00370042	Evl	-0.0284744	-0.0267119	-0.0411995	-0.0509063	-0.0101057	-0.0153814	Evl	-0.0453637	-0.00254994	0.0304465	-0.0128317	0.0170177	0.0588854	Evl	-0.0303241	-0.0216548	-0.0374681	0.0224766	-0.00769874	0.00497209	Evl	0.033447	0.0133513	0.0308754	-0.0257297	-0.00263537	-0.0124139	Evl	0.0325893	0.0140961	-0.017552	0.0487938	0.0107363	0.015316	Evl	-0.0321189	0.00496144	0.0536374	0.0174119	0.015248	-0.00519327	Evl
Ezh1	-0.0183369	0.0309516	-0.0201501	0.0543196	0.0429417	-0.0357285	Ezh1	0.0260643	0.015706	-0.0185269	0.0109915	-0.00884471	-0.0382394	Ezh1	-0.0238813	-0.0124097	0.0147542	0.0409849	-0.104304	-0.0177676	Ezh1	-0.00204921	0.0298846	0.000402879	0.0722058	0.0384893	-0.0507656	Ezh1	0.0537711	0.00242609	0.034788	-0.011539	-0.0398989	0.0132821	Ezh1	-0.0243367	-0.0432637	-0.0136594	-0.0315472	0.00283037	0.0172461	Ezh1	0.0450072	-0.00044738	0.0555424	0.00900428	0.0297328	0.0118297	Ezh1
F2r	-0.0120126	0.0752891	0.0285175	0.0115388	0.0444306	-0.0220857	F2r	-0.044063	0.0359064	-0.0220693	0.0523324	-0.0280579	0.000904442	F2r	0.00266803	0.0103097	-0.010083	0.0237597	0.0258471	0.0142577	F2r	0.0133457	-0.0144414	0.0117499	-0.0210157	-0.0129954	-0.00317192	F2r	0.00556504	0.00563459	0.00642144	0.00273628	-0.00987073	-0.018011	F2r	-0.0348667	0.0294703	-0.000780658	0.0284784	-0.0240234	0.0109577	F2r	-0.00327041	-0.0277709	0.018413	-0.0308508	-0.0341866	0.0210687	F2r
F2rl2	0.00475047	0.0700383	0.00436093	0.00677848	-0.0100271	-0.0439614	F2rl2	0.0297767	0.00386772	0.0358388	0.0288795	-0.0264719	-0.00260163	F2rl2	-0.0145381	0.00227955	0.0163948	0.0261497	-0.0122741	-0.00293256	F2rl2	0.0251558	-0.0271613	0.0427381	0.0305453	0.0125108	0.0448264	F2rl2	-0.0675035	-0.0144038	0.00492785	0.0218986	-0.0329032	0.00685478	F2rl2	-0.0775742	-0.0101269	0.0352907	-0.0205058	-0.0349635	0.0107347	F2rl2	-0.0791323	0.0408939	-0.0125799	0.00648683	-0.0218958	-0.00965129	F2rl2
Faap20	-0.0109491	0.018856	-0.035043	0.0161208	-0.0602493	0.0287161	Faap20	0.0227307	-0.0123357	0.0474218	0.0515974	0.0168907	-0.0233723	Faap20	0.0436786	-0.0158928	-0.0546563	0.0520215	-0.0268257	0.0138734	Faap20	0.00674098	0.0514274	-0.0512947	0.0273346	0.0550071	-0.0449292	Faap20	0.0494122	0.0300522	0.0140795	-0.000884543	0.0055691	0.043435	Faap20	0.0481525	0.0331462	-0.00325624	-0.0580661	-0.0415002	0.0292508	Faap20	0.00627014	-0.068906	0.0521305	-0.0202533	0.00921142	-0.0184483	Faap20
Fam102a	-0.0499764	0.0339865	-0.0396627	-0.0045029	0.0267591	0.0107658	Fam102a	-0.0215897	-0.0221241	-0.0425719	-0.0179001	-0.00374629	-0.019877	Fam102a	-0.0425424	-0.0404728	0.0369918	0.0540661	-0.0172017	-0.0532134	Fam102a	0.0188021	0.0363549	-0.00791864	-0.0166609	0.0411207	0.00135094	Fam102a	0.0137429	-0.0736699	0.00308388	0.0224514	-0.0189202	0.0268574	Fam102a	0.00185004	-0.0301329	0.0240275	0.017701	0.00864034	0.0387854	Fam102a	0.00663088	0.0414328	0.0348356	-0.0272466	0.0108926	0.0182097	Fam102a
Fam129a	0.0254564	0.0519503	0.0239613	-0.014276	0.0544282	-0.00313439	Fam129a	0.0476024	-0.0102928	0.0845699	0.0319256	-0.0165597	-0.0259585	Fam129a	0.0317876	-0.0630636	-0.0185782	0.00945224	-0.00170081	-0.000395057	Fam129a	0.00553085	-0.020525	-0.00525207	-0.0190476	-0.0335351	0.0146644	Fam129a	-0.0135964	-0.00835288	0.0388017	0.0092033	-0.0589559	-0.0338398	Fam129a	-0.0137165	-0.0154769	-0.00321962	0.0032838	-0.0145956	-0.00291777	Fam129a	0.042083	-0.0302427	0.000390824	-0.0133538	-0.00454168	0.015105	Fam129a
Fas	-0.0168732	0.0136732	-0.000753311	0.000283182	-0.0432666	0.0572414	Fas	-0.0634266	0.0896628	-0.0104988	0.0378784	-0.0426365	0.0288282	Fas	-0.00494192	0.0280846	0.0207907	-0.012789	0.0186451	-0.0336449	Fas	0.038619	0.0430483	-0.0148706	0.0270832	0.0582707	0.0293075	Fas	-0.0913883	0.00622638	-0.0282143	-0.0557728	-0.0133051	-0.00531901	Fas	-0.003375	-0.000202544	-0.0217609	0.0326815	0.0112876	0.0232142	Fas	-0.0530765	-0.0162695	0.0815116	0.0229877	-0.0194389	-0.00678182	Fas
Fasl	-0.00825075	0.0734877	0.00970769	-0.00526249	-0.0235034	0.0301037	Fasl	0.0581918	0.0345889	-0.00773063	-0.0302342	-0.00478691	-0.00284727	Fasl	0.00913112	0.00155562	-0.0040325	0.027745	0.00395925	-0.0341696	Fasl	0.0338196	0.00341219	0.0127404	0.0365512	0.00837672	-0.0156177	Fasl	0.0366385	-0.00358996	-0.0185042	-0.0376754	0.0427879	-0.0479775	Fasl	-0.00214277	-0.00517192	-0.00512391	-0.0246351	0.0291078	0.0158587	Fasl	-0.0613184	-0.0294094	-0.00196282	0.0191062	0.0118286	0.0111866	Fasl
Fbxw5	-0.0026571	0.0358172	-0.0701921	-0.000267512	0.0130989	-0.024599	Fbxw5	0.00672177	-0.0442953	-0.0247437	-0.0289074	0.0305743	0.0711447	Fbxw5	-0.0216372	0.00506399	-0.0176891	-0.0186329	-0.0365125	0.000483711	Fbxw5	0.0103114	0.016673	-0.0291286	-0.0199805	-0.02186	-0.0575199	Fbxw5	-0.0756636	-0.0157661	-0.0447565	-0.00572883	0.0231294	-0.0395671	Fbxw5	0.0111298	0.038033	-0.0465553	0.00271075	0.0428465	-0.0585679	Fbxw5	0.0342261	-0.0212108	-0.0374498	-0.0152112	0.0723091	0.0104873	Fbxw5
Filip1l	-0.0200189	-0.0220473	-0.0135276	0.0688031	0.00457833	-0.0688808	Filip1l	-0.0453927	-0.0623665	0.013885	0.0109193	-0.0221282	-0.0169519	Filip1l	0.0122951	-0.00731169	0.062881	0.0600364	0.0226629	0.0233225	Filip1l	0.0199727	-0.0468335	-0.0128983	0.0268019	-0.027459	0.00689506	Filip1l	0.0629658	-0.0328938	0.0478808	-0.00499167	-0.0654852	0.0075809	Filip1l	0.00731363	-0.0129265	-0.0186782	0.0054009	-0.0357654	0.00206984	Filip1l	0.0367582	-0.0608297	0.0209242	-0.0207968	-0.0217301	-0.00161065	Filip1l
Flad1	0.00489026	0.0522763	-0.00740377	0.0307971	-0.0484993	-0.00839721	Flad1	-0.0104796	-0.0169337	-0.0414722	-0.0030001	-0.00593505	-0.00737362	Flad1	-0.00342224	0.0239963	-0.0319563	-0.0382388	-0.0734731	-0.000826522	Flad1	0.00936065	-0.00463602	-0.0719834	-0.0530212	0.0298044	-0.0819592	Flad1	-0.0366716	0.000121484	-0.0351484	-0.0470677	-0.0463719	0.024838	Flad1	-0.0116738	-0.0465751	0.0179236	0.0323186	0.0488772	0.0276706	Flad1	-0.00680638	-0.00845491	0.0291234	-0.00160506	0.0176987	-0.0303529	Flad1
Flii	0.00706598	0.0506548	0.0188526	0.000134221	0.0187162	0.010868	Flii	-0.00840407	0.00776407	0.0698256	0.00573569	-0.0362254	-0.032523	Flii	0.0197543	0.0456126	0.0487713	-0.0659556	0.0142901	0.0183583	Flii	-0.0482394	0.00998417	0.0128751	-0.0175729	-0.0680598	-0.0426713	Flii	-0.021669	0.0353503	0.0368453	-0.0327821	0.040514	-0.0271227	Flii	0.0341749	-0.0372715	0.0786651	-0.0267951	0.0372197	-0.00624277	Flii	0.0331907	0.00616097	-0.0620597	-0.0329394	0.00504869	-0.0565021	Flii
Flna	-0.0395878	0.00511251	0.0389297	-0.00311644	0.0317447	0.00704699	Flna	-0.0539761	0.0129629	-0.0163759	0.0147421	-0.0573282	0.0926253	Flna	-0.0152792	-0.0194086	-0.00280273	0.0426784	-0.04546	-0.0258914	Flna	0.0617614	-0.0132228	-0.0402246	0.0167323	-0.0131501	-0.0492058	Flna	0.0284943	-0.0665586	-0.0172819	-0.0336803	-0.0230525	-0.0353975	Flna	0.00658936	-0.024313	0.00883222	0.00252181	0.0269842	-0.0214948	Flna	0.0385039	-0.00967296	0.00422129	0.031732	0.0760993	-0.0270058	Flna
Flot1	0.0302426	0.0180789	0.0152102	0.00669113	-0.0134645	-0.0683247	Flot1	-0.00590568	-0.00101914	-0.0390758	-0.00999221	-0.01915	-0.0564388	Flot1	0.0507015	-0.0234747	0.0861994	0.0130945	0.00141883	0.0344097	Flot1	-0.0324564	0.0140402	-0.0585462	-0.016199	0.0025185	-0.0584355	Flot1	0.00218276	-0.0159868	0.0335053	-0.0343537	-0.0648961	-0.00176247	Flot1	0.000293167	-0.0140574	0.00124194	0.0548425	-0.0994706	0.0577098	Flot1	-0.0531293	0.0114226	-0.0556852	0.0508237	-0.0382337	-0.021504	Flot1
Flt3l	-0.0413834	0.0469794	-0.0211176	0.0319786	-0.0245856	0.00318035	Flt3l	0.00907201	-0.00670147	0.0225747	0.056267	-0.0491777	-0.00587833	Flt3l	0.02596	0.0573576	-0.0771458	-0.0229725	0.00209266	-0.0223427	Flt3l	-0.009022	0.0094917	-0.0400634	-0.0321902	0.000328758	-0.0301606	Flt3l	0.00675057	0.033068	-0.00188257	-0.000712851	0.00445729	0.024511	Flt3l	-0.017381	0.0448113	-0.036264	0.00633277	-0.0434212	-0.0371799	Flt3l	-0.0221687	-0.00529138	0.0629618	0.00800672	0.00875319	-0.0091556	Flt3l
Fos	0.0598574	-0.0294295	0.00110603	0.00188469	-0.00293593	0.0462189	Fos	0.00275299	-0.0578365	-0.0190447	-0.035556	-0.00824732	0.0141926	Fos	-0.0194037	0.0444177	0.0457349	0.00232497	0.0249578	0.00777657	Fos	-0.0123621	-0.0179704	-0.0131789	-0.0302551	0.00432866	-0.0262569	Fos	-0.00536729	0.0224529	0.00227898	-0.0332181	-0.0164131	-0.0214746	Fos	-0.00131826	0.0291775	0.00649751	-0.00335864	0.0502053	-0.00684761	Fos	0.0234852	0.0034907	-0.0109603	-0.00401905	0.00453301	0.00189305	Fos
Fosb	0.0446653	0.0108388	0.0112086	0.0206907	0.0282537	0.0836331	Fosb	0.0272488	-0.0646664	-0.0209039	-0.0136753	-0.0158773	0.0180279	Fosb	-0.0105189	0.0619832	-0.00211194	0.00928456	0.0599382	0.0260639	Fosb	-0.0246648	-0.00752815	0.000965795	-0.0365471	0.0193515	-0.0422205	Fosb	-0.0132005	0.0178818	-0.0448291	0.0459322	0.0141165	-0.0357455	Fosb	0.00039532	-0.0140528	-0.0159859	-0.000623633	0.011161	0.00809822	Fosb	0.00826047	0.0204925	-0.0490749	-0.0157971	-0.00389562	-0.00371449	Fosb
Fosl2	0.0310266	0.0251936	0.0302969	-0.0155843	-0.00331612	0.0290371	Fosl2	-0.035018	-0.0656048	-0.0319531	0.00257328	0.0203665	0.0055162	Fosl2	-0.0535873	-0.0248069	-0.0392034	-0.103741	0.0146404	-0.0550407	Fosl2	-0.00607799	-0.0238401	-0.0116817	-0.00632656	-0.0206387	-0.0782976	Fosl2	0.029918	-0.0411655	-0.003513	0.0332874	0.0247829	-0.0441223	Fosl2	-0.0538747	0.0180521	-0.0136992	8.79e-05	-0.00862414	0.0184032	Fosl2	0.0653458	0.0126699	0.00644994	-0.00710669	-0.0131986	0.00704358	Fosl2
Foxo1	-0.0588257	-0.0276183	0.0215597	0.0204444	-0.00726785	0.000416326	Foxo1	-0.0371044	-0.0111346	0.0145512	0.00172595	-0.0168251	-0.0158188	Foxo1	-0.00125487	0.0280405	0.00236536	0.0351561	0.0168742	0.0251641	Foxo1	0.0138801	0.013222	0.0353132	-0.00265661	0.070193	0.0271535	Foxo1	0.0723461	0.0221306	0.0592724	0.0143428	0.0118543	-0.0156729	Foxo1	-0.0316632	-0.0301762	0.0219743	0.000972139	0.0308695	0.00769744	Foxo1	0.0249856	-0.0320316	-0.0509756	0.0468992	-0.00964224	-0.0391385	Foxo1
Foxo3	0.00254106	0.0195718	-0.0511927	-0.00433482	0.0445337	-0.0354668	Foxo3	0.072899	0.027248	0.00453349	-0.00609866	0.0133692	0.0424793	Foxo3	0.0305354	0.0214198	0.0700153	0.0141762	-0.0186343	-0.02842	Foxo3	-0.0264326	0.00687039	-0.0358785	0.00377577	-0.0120334	-0.0165897	Foxo3	0.0536824	-0.0121676	-0.0827693	-0.0305297	-0.00919738	-0.0802465	Foxo3	-0.0231888	0.0137571	0.0407968	-0.07302	0.0352415	0.0103055	Foxo3	0.0657129	-0.0286504	0.0124365	0.0475379	0.0384383	0.00378724	Foxo3
Frmd4b	0.035564	0.0197566	0.0333672	-0.048274	0.0172851	0.024376	Frmd4b	-0.00530662	0.0244505	-0.0092258	0.0615268	0.0177646	-0.0153186	Frmd4b	-0.0743624	0.00233971	0.0497791	-0.0232207	0.0668538	-0.0632747	Frmd4b	-0.0460551	-0.0298962	-0.0126548	0.0207844	-0.0167111	0.00113193	Frmd4b	-0.0254372	-0.0599986	0.023453	-0.00191631	0.0296284	-0.00391922	Frmd4b	-0.0474824	0.0295786	0.0145677	0.00227558	0.0311957	-0.0268383	Frmd4b	0.0273853	0.042502	-0.0298466	0.00427434	9.42e-05	0.00435358	Frmd4b
Frmd8	-0.0554385	0.0275412	-0.0146745	-0.0123311	-0.0130855	0.0174053	Frmd8	-0.00937171	0.0155803	0.0246439	0.00252275	0.0503116	-0.06473	Frmd8	0.026338	0.0395916	-0.0162344	0.0210127	0.0279745	0.0189886	Frmd8	-0.0245652	0.00407255	0.0378112	-0.047006	0.076897	-0.0117677	Frmd8	0.0328416	-0.00274372	0.0527665	-0.0164375	-0.0225056	-0.0356133	Frmd8	0.0689704	-0.0376993	-0.0185442	-0.00213082	-0.0118888	0.0174358	Frmd8	0.0390831	-0.00713262	0.0016381	0.0209978	-0.0158143	0.021872	Frmd8
Furin	0.0437916	0.0368881	-0.00708978	-0.007837	0.0360101	0.0603731	Furin	-0.0185534	-0.00425494	-0.00314778	0.0488328	0.00246994	-0.0142073	Furin	-0.0405942	-0.0109704	0.0397592	0.0557876	-0.0118086	0.0165118	Furin	-0.00302024	-0.0411653	0.033265	0.00726783	-0.0183981	0.0707719	Furin	0.0101608	0.0390617	-0.019697	-0.00525789	-0.0418625	-0.00419877	Furin	-0.0233581	-0.011811	0.0107668	-0.0318602	-0.0253793	0.017239	Furin	0.00487703	0.0597472	-0.0504257	0.0234163	-0.0363916	-0.00397432	Furin
Fyco1	-0.039281	0.0326704	0.0124114	0.0290339	0.0543714	-0.0116034	Fyco1	0.0165054	0.0179764	-0.00567549	0.00405759	-0.0134265	-0.0238315	Fyco1	-0.0125507	0.022592	0.00460797	-0.0215138	-0.0475413	0.0828092	Fyco1	-0.0610308	-0.0340001	0.000651122	0.0098776	0.00588976	-0.0260421	Fyco1	-0.0181242	0.0412097	0.0489683	-0.00953137	-0.0420318	-0.00585562	Fyco1	-0.0279288	0.0200526	-0.0203772	-0.00165263	-0.0691578	0.0218122	Fyco1	-0.0334534	0.00847304	-0.0883115	-0.0509293	-0.0522515	-0.00209239	Fyco1
Fyn	-0.0493646	0.0254249	0.044612	-0.0375148	-0.0141071	0.00648547	Fyn	-0.00335883	-0.0623585	-0.0137996	0.0165241	-0.0163794	0.0521295	Fyn	0.00179438	0.0298689	-0.00692714	0.0045858	-0.0481699	-0.0354554	Fyn	-0.0516593	0.0220171	0.0210615	0.00392562	-0.00280631	-0.0202942	Fyn	0.0183309	-0.0261541	-0.0525543	0.0106494	-0.014122	-0.0263445	Fyn	-0.00302045	-0.0395376	0.0444219	0.087612	0.00284547	0.023188	Fyn	-0.0281643	0.0185802	0.0117909	0.0144726	0.0272849	-0.0162567	Fyn
Gab3	-0.01555	0.0614509	0.0263779	0.0640377	0.00998979	-0.00465789	Gab3	0.00854614	-0.0186708	0.00431991	0.00297839	0.0223973	-0.0130766	Gab3	-0.0387904	-0.0487561	-0.00316883	-0.0400395	-0.00434325	0.0232557	Gab3	-0.00796022	-0.010743	-0.039113	0.0286122	0.0113104	0.0453704	Gab3	-0.0392536	-0.0338051	-0.0137447	0.0207483	-0.0315936	-0.0155865	Gab3	0.0551639	0.0235577	0.011572	-0.0242444	0.0030291	0.0653116	Gab3	-0.0336966	-0.01493	-0.00782037	-0.0544177	0.0118847	-0.0534507	Gab3
Gabarapl1	0.0523496	0.00314245	0.0280491	-0.0122039	0.00758659	0.0303971	Gabarapl1	0.0115129	-0.0507463	0.0557057	0.00447431	0.00348365	-0.00947344	Gabarapl1	0.031466	0.0137161	0.0018124	0.0157524	-0.031322	0.0138488	Gabarapl1	-0.06288	-0.0173766	-0.0129158	-0.00212194	0.0129037	-0.0721009	Gabarapl1	0.017682	-0.00671975	-0.0029064	0.0665413	-0.0484085	-0.0565099	Gabarapl1	0.0045967	-0.0687412	0.0144998	-0.0264542	0.0455988	0.00209127	Gabarapl1	0.0527013	0.0140344	0.0305568	-0.0201473	0.0124865	-0.0107761	Gabarapl1
Gadd45b	0.0432828	0.0200331	0.0370158	0.00437277	-0.000664806	0.0510228	Gadd45b	-0.0487225	-0.0947627	-0.0375982	0.0114374	-0.045343	0.0146394	Gadd45b	0.00712456	0.0469188	-0.0389662	-0.00356007	0.00706441	0.00153338	Gadd45b	-0.0280318	-0.0113443	-0.0472374	-0.00610612	0.00420107	0.0462816	Gadd45b	0.0263008	0.031101	0.00895246	0.0049055	0.0161176	-0.00760542	Gadd45b	-0.0234394	0.0315227	0.00712996	-0.00500043	-7.26e-05	0.0553607	Gadd45b	-0.0107845	-0.00745147	0.028608	0.0174466	0.0143689	-0.019323	Gadd45b
Gadd45g	0.0234665	0.00979074	0.00852194	0.0052109	-0.0399428	0.0580933	Gadd45g	-0.0267842	-0.0790752	0.0464094	0.0553189	-0.00100344	-0.0514431	Gadd45g	0.0530458	0.0197542	0.0303375	-0.0221239	-0.0123107	-0.0158418	Gadd45g	-0.0504731	-0.0764951	-0.0482099	-0.0276067	-0.00158775	-0.00851205	Gadd45g	-0.0219456	-0.0237328	-0.0300175	-0.0430103	-0.025757	0.00751455	Gadd45g	-0.044875	0.00416041	0.0361555	-0.00341479	-0.0524824	-0.0272509	Gadd45g	-0.0197446	-0.00334562	0.0173783	-0.0253175	0.0685351	-0.059312	Gadd45g
Gata3	-0.0438403	0.0281372	-0.00925744	-0.0460618	0.0460221	0.0318824	Gata3	0.025562	-0.0415289	0.0667469	0.0769025	0.0432087	-0.0259802	Gata3	0.0253495	-0.00592553	-0.0196304	-0.0333887	-0.0140353	-0.0213772	Gata3	0.0596155	-0.00788927	-0.00489624	0.0249284	-0.0239349	-0.00330041	Gata3	-0.0189522	0.00994163	0.00122574	-0.0106058	-0.00332134	-0.00427345	Gata3	-0.016544	-0.0257196	0.0216052	0.0129056	0.00726337	0.0127252	Gata3	-0.0199557	-0.0106152	0.00261286	0.0154393	0.0352277	0.0145039	Gata3
Gcn1	-0.0168603	0.0365212	-0.0525773	0.00329521	0.0328983	0.0347471	Gcn1	-0.0282596	-0.0344648	-0.036837	0.00562135	0.0307776	-0.0116899	Gcn1	-0.0178354	-0.0569482	-0.0162269	-0.0301936	0.0218128	-0.0105746	Gcn1	0.0335432	0.0111412	-0.0781427	0.00258289	0.0211531	0.015863	Gcn1	-0.0546516	-0.00674562	-0.0273104	0.0533054	-0.0606871	-0.0204287	Gcn1	-0.0432995	-0.0506335	0.0182854	-0.0162944	0.0720591	0.00441491	Gcn1	-0.0049217	0.00637637	0.0168713	-0.00112368	-0.0467925	-0.0646593	Gcn1
Gde1	0.0283996	0.0145117	0.0171461	-0.0237574	-0.0142782	0.0756188	Gde1	-0.051111	-0.0407275	0.0105488	0.0214495	0.0483066	0.0478246	Gde1	0.0197294	-0.0287418	-0.0469496	-0.0321498	0.015943	0.0398162	Gde1	-0.00091011	-0.018227	0.0654114	0.00958069	0.000256982	0.0384437	Gde1	-0.0401731	-0.00821826	-0.0724719	0.0192073	-0.0476517	-0.0419186	Gde1	-0.00143016	-0.0209668	-0.0134537	-0.00406565	-0.0222563	0.029443	Gde1	0.0382071	-0.0127583	0.025794	-0.0437967	-0.00493383	-0.0276163	Gde1
Gimap4	-0.0635169	0.0415787	-0.000872105	-0.0201654	-0.0494042	-0.010876	Gimap4	0.0270853	-0.0037372	-0.00419645	0.00892232	-0.0163958	0.0167541	Gimap4	-0.0271693	-0.00226241	0.0200238	0.0168883	0.0154648	0.0242718	Gimap4	-0.0130232	-0.00221924	-0.00471644	-0.00023379	-0.0066945	0.0107939	Gimap4	-0.00537652	-0.0109794	-0.0183308	0.00158726	0.0176243	0.0153264	Gimap4	-0.0190896	-0.0256638	0.0133248	0.0120065	0.0213434	0.0141996	Gimap4	0.0133778	-0.0115493	0.0112055	-0.0676425	-0.0415607	0.0128399	Gimap4
Gimap6	-0.0498861	0.0284608	-0.00452982	-0.0200571	-0.0391601	0.0156471	Gimap6	0.0590336	0.0142123	-0.0380839	-0.0235526	-0.00989512	-0.0019282	Gimap6	0.0403039	-0.00568945	0.0215834	0.0611443	-0.0414334	0.00456124	Gimap6	0.00797868	-0.0166737	0.0465962	-0.0154399	0.0182221	0.0297764	Gimap6	0.0658644	0.026526	0.0266783	-0.0242025	0.0480341	0.011415	Gimap6	-0.000611652	0.0215137	-0.0100177	-4.94e-05	-0.0253279	-0.024561	Gimap6	-0.0534742	-0.0358705	-0.0726511	-0.030178	-0.00575423	-0.0229106	Gimap6
Gimap7	-0.0283876	0.0385187	0.0193514	-0.00945817	-0.0872144	-0.0416933	Gimap7	0.0345062	-0.0372371	-0.0157404	-0.0198113	0.0130084	0.00448863	Gimap7	-0.0305464	0.0270364	0.0131943	0.00558824	-0.0190339	0.028731	Gimap7	-0.0375548	-0.00328318	-0.0312155	-0.0455168	-0.0213316	0.0430891	Gimap7	0.0152377	-0.0295557	0.019869	-0.0441941	0.0295007	-0.0280381	Gimap7	-0.0417733	0.0275994	0.0134299	0.0395578	0.0473476	0.0235624	Gimap7	-0.011321	0.0149648	-0.0193875	-0.000247074	0.0380215	-0.00947005	Gimap7
Gimap8	-0.0574364	0.0260823	0.0106463	-0.0167893	-0.0181425	0.0265662	Gimap8	0.0190056	-0.0253251	-0.0392366	0.00360231	0.0405805	0.0107554	Gimap8	-0.00934468	-0.0285215	0.00110181	0.0422829	0.0502552	-0.0102835	Gimap8	0.0426173	0.00140721	-0.0150149	-0.0308798	-0.0154171	0.0118125	Gimap8	0.000435864	0.041968	0.00287546	-0.048069	0.0481069	-0.035096	Gimap8	0.0141705	0.0187675	0.0352307	0.0668564	-0.0429473	0.0142645	Gimap8	0.0450337	-0.0318114	-0.0299179	0.0256221	-0.0654645	-0.0114037	Gimap8
Gla	0.0371804	0.0113755	0.00687265	-0.00237039	-0.0229891	0.00191642	Gla	0.017254	-0.0476627	0.0231124	0.0131469	-0.0539283	-0.0449412	Gla	0.0288857	0.00580284	-0.0233297	-0.0495378	-0.0160972	0.0485341	Gla	-0.00609444	-0.0163268	0.0128195	-0.0773323	0.0527942	-0.0250689	Gla	0.0215686	0.011697	-0.018987	0.0756269	-0.0224773	0.0658494	Gla	0.0156582	-0.0076466	0.0239562	-0.0668097	0.071231	-0.0275626	Gla	-0.0239442	0.00428381	0.0252004	0.0642494	-0.00189956	-0.045146	Gla
Glipr2	-0.0260652	0.0275235	0.074537	0.0431354	-0.0316926	0.0380298	Glipr2	-0.0120658	0.0153983	0.0518693	0.0162537	0.0258613	0.004875	Glipr2	0.0206377	-0.0482043	-0.0354758	0.0178962	0.0213522	0.00853812	Glipr2	-0.0316133	-0.0466054	-0.00187169	-0.0288161	0.0316743	0.0141733	Glipr2	0.0359525	0.0224468	0.00386541	0.0109496	0.0499431	0.0145257	Glipr2	-0.00189238	0.00802805	0.0408865	-0.0193569	-0.0328393	-0.0346738	Glipr2	0.0190977	0.0336252	-0.0240926	-0.0506157	-0.0103251	-0.0136537	Glipr2
Glrx	0.0302897	0.0469337	0.0264889	-0.0197261	-0.0476264	-0.0323369	Glrx	0.0242596	0.0126097	0.0162331	0.0372749	0.0121675	0.000291899	Glrx	-0.00717377	-0.00719969	-0.032695	0.0527881	1.42e-05	-0.066366	Glrx	-0.0243369	0.0164263	-0.0357056	-0.00766776	0.0429741	-0.0158309	Glrx	0.0480109	0.0307247	0.0296069	0.0700587	-0.0263072	0.0245999	Glrx	-0.0471956	-0.0191664	0.0596703	-0.0342643	1.35e-05	0.0525495	Glrx	-0.0169017	0.0541858	0.0181931	-0.00428853	-0.0116472	-0.0196566	Glrx
Gne	-0.000715291	0.0338658	-0.0169602	0.0320519	-0.00929768	-0.000609189	Gne	0.0577566	-0.00096863	-0.00137061	-0.0917482	0.00297518	-0.00659473	Gne	-0.0618053	0.0269747	-0.0340801	0.00927867	0.0501834	-0.0576108	Gne	0.0849172	0.0125419	-0.000841811	-0.0257255	0.0629484	0.00582287	Gne	-0.00227203	0.036071	0.0105428	0.00456814	-0.0270189	0.0201096	Gne	-0.0383854	0.0395659	0.0446444	0.0799012	0.0287035	0.0295075	Gne	-0.0280568	-0.0502254	0.00639065	0.0169586	-0.00816187	0.0479274	Gne
Gng2	0.0336588	0.0439283	0.0607899	-0.0170903	0.011471	0.0433391	Gng2	0.00720435	-0.0154703	-0.00299227	0.0181465	0.0518661	0.0293516	Gng2	-0.00251179	0.00940442	0.00451291	-0.0276087	-0.0831237	0.00650894	Gng2	-0.00805961	0.0355607	-0.00676585	-0.0518619	0.00666325	-0.0248502	Gng2	-0.00783744	0.00102925	0.01214	0.00937463	-0.0256185	-0.0214198	Gng2	0.0253262	0.0157857	0.00298936	0.022041	-0.0489535	0.0202318	Gng2	-0.0285699	0.0104284	0.0665254	0.0146956	-0.0177774	0.0125291	Gng2
Gnptg	-0.0207108	0.0527678	0.0462174	0.0168814	-0.0106855	-0.00855526	Gnptg	-0.0237633	0.00801395	-0.0310444	-0.000449334	0.0632284	0.0242294	Gnptg	-0.00628032	-0.011252	-0.0126325	-0.0147678	-0.0323938	0.068695	Gnptg	-0.0678712	-0.0160604	-0.0112116	0.0329906	0.0190548	-0.0115395	Gnptg	0.0147666	0.00990401	0.014325	0.0328497	0.0823499	-0.0461265	Gnptg	-0.0336763	0.00984568	-0.06885	-0.0489496	0.0130314	0.017264	Gnptg	-0.0106646	-0.0352818	-0.0277987	0.0175174	0.0285774	0.0148269	Gnptg
Gosr1	-0.0390222	0.00681072	0.0618079	0.0157884	0.00819196	-0.00152506	Gosr1	0.0226679	0.0511112	-0.00408954	0.00306124	0.0588666	-0.0312994	Gosr1	0.0133242	0.0696344	0.0327129	-0.0238014	0.0118447	0.0075731	Gosr1	-0.0351978	-0.017218	0.0818913	-0.0168829	0.00458527	0.0146625	Gosr1	-0.0318081	0.0490058	-0.0404809	-0.0151627	-0.0453704	0.0140196	Gosr1	0.00941284	-0.0218109	0.0302412	0.00422408	0.0473225	-0.0245738	Gosr1	0.0461243	-0.00564001	0.00717673	0.0395495	-0.0281238	-0.0166504	Gosr1
Got1	0.00527147	0.028137	0.0016669	-0.0344659	-0.0765619	0.0327127	Got1	-0.00567829	-0.0160564	0.00600971	-0.0253651	-0.0311599	-0.0140947	Got1	-0.000950201	0.000835455	0.0533786	-0.0450762	-0.0586792	-0.0483424	Got1	0.0376918	-0.0165795	0.025435	-0.000765508	-0.0539526	0.0451573	Got1	-0.0168457	0.000258635	0.0299821	0.00412583	-0.0332521	0.00369592	Got1	-0.0384519	-0.0148703	0.0341735	-0.0413326	-0.0690318	0.0223415	Got1	-0.135573	-0.0107243	0.0331896	-0.00246127	0.0400071	-0.0178936	Got1
Gpr108	0.0168552	0.0436883	-0.0251372	0.0360697	-0.0175007	0.0150426	Gpr108	-0.0345248	-0.00619973	0.00460606	-0.0420747	0.03789	0.0251487	Gpr108	-0.020058	0.0616365	0.00242384	0.0610593	0.00966996	0.000414725	Gpr108	-0.0345495	0.0178368	-0.0505867	-0.0591054	-0.0409677	0.02237	Gpr108	0.0464923	0.0527034	-0.000478764	-0.0278325	-0.00228909	-0.0251007	Gpr108	-0.0871667	-0.101039	-0.00816903	-0.0209729	-0.0417644	-0.0164897	Gpr108	-0.0376186	0.0199488	0.0225636	-0.0346809	0.0189014	-0.0251906	Gpr108
Gpr171	-0.0145404	0.0138406	0.0638939	-0.0328854	-0.0100511	0.0426944	Gpr171	0.00391488	0.0784962	0.00322475	0.00939171	0.0411308	-0.0522999	Gpr171	0.0856524	-0.01262	-0.0207513	0.0140469	-0.0261669	0.019567	Gpr171	-0.000354885	-0.0175261	0.0342763	0.0158665	0.0557153	-0.0437732	Gpr171	0.0407703	0.0459327	0.0388366	0.0276243	0.0342012	-0.000284904	Gpr171	-0.085725	0.0211843	-0.0229718	-0.01339	-0.0117789	0.038403	Gpr171	-0.00277255	0.0034956	0.029339	0.0246453	0.00895051	0.019366	Gpr171
Gpr183	-0.0311071	0.0158945	0.0104217	0.0585568	-0.00684218	0.0200681	Gpr183	-0.0745736	-0.0524739	-0.00590214	0.0998334	-0.0151988	-0.00474995	Gpr183	0.0285208	-0.0237678	-0.0447619	0.0252063	-0.0123809	-0.0180186	Gpr183	0.0102946	0.0042147	0.0322387	0.0353441	-0.0077786	-0.0170623	Gpr183	-0.0104909	-0.0124128	-0.00760165	-0.0311103	-0.00657272	-0.00766841	Gpr183	-0.00114256	0.025265	0.0232046	2.92e-05	0.0130689	0.0325821	Gpr183	0.00227435	-0.031952	0.0170654	0.0316924	-0.0125524	-0.00718473	Gpr183
Gpr65	-0.00948863	0.0197083	0.0134743	-0.0375606	0.0621737	0.107637	Gpr65	0.0102132	0.00879142	-0.0337456	0.0316691	0.0259822	0.0413114	Gpr65	0.0510064	-0.0636898	-0.00533996	-0.0103049	0.00311852	0.0288374	Gpr65	0.00823708	-0.0242815	0.0482303	-0.0397285	-0.0257787	0.0397827	Gpr65	0.0169723	-0.027906	0.0030646	-0.0191091	0.0257976	0.00944815	Gpr65	-0.0365345	-0.00887323	-0.0301416	0.0234492	-0.00478961	0.0555683	Gpr65	-0.0156603	-0.0265546	0.0151641	0.0112839	-0.0305308	0.0134066	Gpr65
Gpr68	-0.0278853	0.062158	0.0360009	0.012489	0.0196375	-0.010071	Gpr68	0.031497	0.021981	0.00194877	-0.024019	-0.00274716	-0.0252395	Gpr68	-0.0368762	-0.044242	0.00101304	-0.0147179	0.00192283	-0.0591252	Gpr68	0.0229766	-0.0194475	0.0425723	-0.0207524	-0.0187146	-0.0188469	Gpr68	-0.00808873	-0.0368914	-0.0426745	0.0476687	-0.0494975	0.0585797	Gpr68	-0.00350934	0.0295541	-0.03036	-0.0363876	-0.020573	-0.00426896	Gpr68	0.0271352	-0.0399593	-0.00989975	0.00940965	0.0151115	0.0140614	Gpr68
Gps1	0.00571627	0.035028	-0.070189	-0.0100212	-0.0290781	-0.000639895	Gps1	0.0257597	-0.0317921	0.0314919	-0.0124502	-0.0473156	-0.00635466	Gps1	0.0234154	-0.0262579	-0.0671997	-0.01402	0.0508753	-0.00468703	Gps1	-0.0127112	-0.0342565	0.0302654	0.0216143	0.0369368	-0.0265921	Gps1	-0.0645817	0.00806828	-0.0317336	-0.023169	-0.0202167	0.0572972	Gps1	-0.00247457	-0.00820978	-0.0756112	-0.0147811	-0.0463843	-0.0120751	Gps1	-0.00967803	-0.0184724	-0.0304423	-0.039307	-0.00183663	0.0142761	Gps1
Gpx1	0.0476792	-0.00826906	-0.0106888	0.0343754	0.0287495	-0.00954186	Gpx1	-0.103497	0.0413222	0.0280874	-0.0112746	0.0185132	0.0538936	Gpx1	-0.00634053	0.0196611	0.00410935	0.0390825	0.0270669	-0.0298904	Gpx1	0.0222438	-0.0155314	-0.0227821	0.00848897	-0.00132338	0.0166747	Gpx1	-0.0260213	-0.0363815	-0.0452483	-0.00786141	-0.0332901	-0.018325	Gpx1	-0.0551578	0.0404409	-0.006473	-0.00470855	-0.0132125	0.0022762	Gpx1	0.00304832	-0.000673994	-0.0372773	0.0452434	-0.0245076	-0.000106436	Gpx1
Gramd1a	-0.0510623	0.0252361	-0.00687011	-0.0111077	0.0258036	-0.00906019	Gramd1a	-0.0196135	-0.0448074	-0.025723	-0.0397269	-0.0202012	-0.0412786	Gramd1a	-0.0150553	0.0224107	0.0230815	-0.00256563	0.0389194	-0.0365228	Gramd1a	-0.0197657	0.0156762	0.0090206	0.0542735	0.0571616	-0.0132298	Gramd1a	-0.105927	-0.0169338	0.0167628	0.0487743	-0.000566107	-0.0207194	Gramd1a	-0.0213191	-0.0126465	-0.0663796	-0.0174169	-0.0367287	-0.0309301	Gramd1a	0.000698012	-0.0283042	0.0159536	0.0250254	-0.0592606	-0.000729058	Gramd1a
Gramd3	-0.0391178	0.0309987	0.0239717	0.0375854	-0.0901457	0.00578281	Gramd3	0.0389425	-0.002792	-0.015167	-0.0381684	-0.0260081	0.0411072	Gramd3	-0.00113784	-0.0202558	0.00266807	0.000822783	0.00500583	0.00659386	Gramd3	-0.00207939	-0.00592821	0.0170241	-0.0171761	-0.0232005	0.0153996	Gramd3	0.00337284	-0.0109967	-0.00205098	-0.0413664	0.0139054	-0.0243842	Gramd3	-0.0304809	0.0566613	-0.0326136	0.00749644	-0.0450914	-0.0175075	Gramd3	0.0339091	0.0179191	0.00373736	0.0318477	-0.00407685	0.02572	Gramd3
Grap2	-0.0627986	0.0166545	0.014787	-0.00960848	0.0193137	0.0175761	Grap2	-0.0110822	-0.0102841	-0.00707137	-0.0049164	0.0122125	0.0374689	Grap2	-0.0182415	0.0193676	-0.0589395	0.0153363	-0.0140894	-0.0263543	Grap2	0.017108	-0.0550741	-0.0728753	-0.0370004	0.00655916	-0.00321732	Grap2	-0.00696588	0.0183446	0.0438965	0.0217152	-0.0272767	0.0593507	Grap2	-0.0273877	-0.00774756	-0.0143727	0.0362022	0.0372991	0.0314159	Grap2	0.0238863	0.0407725	0.0318185	-0.00504602	0.0305757	0.0369778	Grap2
Grwd1	-0.020851	-0.00674153	-0.0293724	0.0118549	-0.000429395	-0.0335942	Grwd1	-0.0314731	-0.044482	-0.0325128	0.0123437	0.0497296	-0.0520445	Grwd1	0.0178235	-0.0687962	-0.00175982	0.0255109	0.108702	0.048992	Grwd1	-0.0262658	-0.0142811	0.0171665	0.0564135	0.00894538	0.0257775	Grwd1	-0.00487807	0.0289439	-0.0401423	0.0741168	-0.00374094	0.0106339	Grwd1	-0.0931469	-0.0254817	-0.0323885	0.0256684	-0.00993278	0.00339005	Grwd1	-0.00276234	0.0224668	0.0644125	0.0885692	0.0038743	-0.0386276	Grwd1
Gsdmd	0.0172628	0.0104955	-0.0197492	0.0486647	-0.0293788	0.0140367	Gsdmd	0.0228239	0.0327005	-0.0149464	0.0197727	0.0345617	-0.105637	Gsdmd	-0.0356724	0.0235894	0.034023	-0.0402966	0.00170672	-0.0500324	Gsdmd	0.0188103	-0.0102872	-0.0424694	-0.0999486	0.0523324	0.0339612	Gsdmd	0.0268158	0.0378928	-0.081888	0.0142124	-0.0149081	-0.00141966	Gsdmd	0.057612	0.0205967	-0.00783462	-0.0297131	0.00601197	-0.0437072	Gsdmd	-0.0216723	-0.00192281	0.00270359	-0.0186511	-0.0356275	-0.0258594	Gsdmd
Gsto1	0.0373465	-0.0090882	-0.00452255	0.0109837	0.0126823	0.0320913	Gsto1	0.0178412	0.0498438	0.035601	0.0294496	-0.0294993	0.0499738	Gsto1	0.0144404	-0.0505347	0.0444684	0.027884	0.0463651	0.00895811	Gsto1	-0.0374634	-0.0447855	0.0112936	-0.0267923	0.00295881	0.0296463	Gsto1	0.020168	0.0126927	0.0216527	-0.0633662	-0.0422276	0.0653032	Gsto1	0.0398302	-0.0361272	0.0593063	0.0235573	0.0651786	0.0490704	Gsto1	-0.0348694	-0.11051	-0.00660973	-0.0490528	0.0197078	-0.0287475	Gsto1
Gtf2i	-0.0542077	0.00679445	0.0291407	-0.00867045	-0.0510429	0.0253318	Gtf2i	0.0547986	0.0394728	-0.0211753	-0.02833	0.0113339	0.00587628	Gtf2i	0.0275567	-0.000181499	0.028807	0.0594536	-0.0495974	0.0223404	Gtf2i	-0.00638527	0.011914	0.00783305	0.0341396	0.0181339	0.00440541	Gtf2i	-0.00931687	0.0141399	-0.0519906	0.0370375	-0.000355432	-0.0128377	Gtf2i	0.0359571	-0.0282366	0.00701131	-0.0199209	-0.00496953	0.0133027	Gtf2i	0.0381522	0.00327243	0.0536637	0.0518513	0.0129048	0.0244174	Gtf2i
Gypc	-0.00492247	-0.00441875	-0.0310242	-0.0427313	-0.0524574	-0.00933683	Gypc	0.00792315	0.0128167	0.106596	-0.0419774	0.0215327	0.032787	Gypc	-0.0623894	0.00289437	-0.0424195	-0.0130893	0.0126318	-0.0396302	Gypc	0.0421429	0.0237192	-0.0361917	-0.0766317	0.0553749	-0.0266706	Gypc	0.0383705	0.0333963	0.0108563	0.0156049	0.0499785	0.0453025	Gypc	0.019208	0.000293234	-0.012204	0.0378385	-0.0365841	-0.0119521	Gypc	0.0588908	0.0451371	0.0122016	-0.0122808	0.00491803	0.0299603	Gypc
H1f4	0.0374564	0.0204188	0.0297382	-0.0212483	-0.0307716	-0.0440519	H1f4	0.0622748	-0.044818	-0.0496807	-0.0310338	-0.00697121	-0.0595314	H1f4	0.00537878	0.0304747	0.00982192	0.0160363	-0.042204	0.0133793	H1f4	0.0188452	-0.0205441	0.0295682	-0.0025371	0.0204521	-0.00452177	H1f4	-0.0354398	-0.0286138	0.00147031	-0.0164526	-0.00990816	0.0287904	H1f4	-0.0361313	0.0131588	-0.0325487	0.0208698	-0.0268876	0.00914942	H1f4	0.0472475	0.0209338	-0.0296185	0.0244767	0.0234002	0.0419115	H1f4
Hbegf	0.033232	0.0393425	-0.0464514	-0.00131645	-0.0134834	-0.0242134	Hbegf	-0.003757	-0.012596	0.0282742	-0.0790886	0.00659986	0.0185647	Hbegf	-0.0476929	0.00756422	0.0270243	0.0248621	0.0155095	0.045727	Hbegf	-0.00197561	0.00993528	-0.000125229	-0.0112421	0.0483218	0.0305661	Hbegf	0.0140604	0.0256425	-0.0219334	-0.0504427	0.0297639	-0.0806906	Hbegf	-0.0250747	0.0318537	-0.00594273	0.00821012	-0.029376	-0.01824	Hbegf	-0.0313277	-0.036255	-0.0410535	0.0264307	-0.00458792	0.0632134	Hbegf
Hcst	-0.0246915	0.0791882	0.00843824	0.0258548	-0.0165182	0.0248642	Hcst	0.0167208	0.0436539	-0.0147847	0.012592	0.0488688	0.00265614	Hcst	-0.0171281	0.019302	-0.0155277	-0.0052304	0.0136355	-0.00967864	Hcst	-0.00715421	0.00347114	-0.0325128	0.0256426	-0.00389498	0.0129794	Hcst	-0.0166657	0.00432714	-0.0173744	0.0323426	-0.00271425	-0.0496885	Hcst	-0.0133681	-0.0168196	0.000692085	-0.0343793	-0.00542305	0.00272273	Hcst	0.0176132	-0.00732595	-0.0141921	0.00558098	-0.0258781	0.0297247	Hcst
Hdac4	-0.0402308	-0.0352345	0.0428613	-0.00636493	0.0426955	0.00706767	Hdac4	-0.00256866	0.0225483	-0.0279762	0.0079285	0.0268949	-0.000752238	Hdac4	0.0144069	-0.0188631	0.0670036	0.0330311	0.0339884	0.0586939	Hdac4	-0.0394107	-0.0424296	-0.0280649	-0.0330271	0.0531537	-0.00124171	Hdac4	0.0130485	-0.0177644	0.00688782	0.0175146	0.0128081	0.0506007	Hdac4	-0.0212979	0.0762594	-0.026723	0.0366072	-0.00821973	-0.0472916	Hdac4	-0.00175772	-0.00764079	-0.0605076	-0.00844119	-0.0279904	0.00712683	Hdac4
Hectd4	-0.0349045	0.00354913	-0.0200331	0.0055619	0.0715643	0.0350144	Hectd4	0.0256278	0.0216338	-0.00101522	-0.000117654	0.0854956	0.0182269	Hectd4	-0.0140329	0.0376608	0.0342139	0.0441716	0.0500131	0.00629344	Hectd4	-0.0438231	0.0391498	-0.0403137	-0.00620703	0.0208881	-0.0721722	Hectd4	-0.016601	-0.00285256	0.0111446	-0.0151568	0.0464663	0.00557107	Hectd4	0.010676	0.0257014	-0.0233207	-0.0278324	-0.00763364	0.025221	Hectd4	0.00883092	0.0607903	-0.0494265	0.0370262	-0.00453651	-0.0143342	Hectd4
Herpud1	0.0279735	0.0151943	-0.0188711	0.0525458	0.0566129	-0.00786392	Herpud1	-0.0381664	-0.0521255	0.0464365	-0.0391521	-0.000466196	0.0628435	Herpud1	-0.0449659	-0.00367665	0.00352958	-0.0241567	-0.0106074	0.0143829	Herpud1	-0.0326443	-0.0284722	-0.0383086	-0.00718856	0.0730632	0.0274681	Herpud1	-0.0461944	-0.00346283	0.0403958	0.022128	-0.0112466	-0.00792248	Herpud1	-0.00176314	0.0745028	-0.00326859	0.0473852	0.0170401	0.0102108	Herpud1	-0.0780684	-0.0226057	-0.0302597	-0.0264168	-0.0225169	-0.0230375	Herpud1
Hes1	0.054473	-0.0320424	0.00624334	-0.0161903	0.0333118	-0.0383755	Hes1	0.0234132	-0.0577847	-0.0194471	0.03175	0.0389485	-0.00136416	Hes1	0.0198801	0.00215631	-0.00220365	0.0232539	0.0590013	0.00534058	Hes1	-0.0203422	0.0133301	-0.0145963	0.031351	-0.00741499	0.00878308	Hes1	0.0213691	0.029511	0.0362728	0.0303492	0.00290838	-0.0354865	Hes1	0.0115542	-0.0429182	-0.00515967	-0.035116	0.0372874	-0.0156169	Hes1	0.0118162	-0.00503207	-0.00498045	0.048452	0.0239331	0.000644949	Hes1
Hexa	0.0343793	-0.00653475	-0.0470745	0.0486575	0.0111535	-0.00749498	Hexa	-0.0415108	-0.0115828	-0.000915754	0.0181186	0.0248861	0.00478682	Hexa	-0.00788163	0.00889057	-0.0580256	-0.0429156	0.0988377	-0.0336802	Hexa	0.0380622	-0.0462558	-0.0515606	-0.0052873	0.0275558	0.101291	Hexa	0.0223654	0.0150749	0.00143346	0.0141096	-0.00895486	-0.0546651	Hexa	0.0100162	-0.00278308	0.00377712	-0.0274715	0.0124175	-0.053475	Hexa	0.00259789	0.00300039	0.0454971	0.0137874	0.00613288	-0.00689187	Hexa
Hgsnat	0.0256554	0.0484659	0.0335739	0.0239857	0.0231464	0.0320355	Hgsnat	-0.0483107	-0.020627	-0.0041504	0.0540192	0.0453769	0.0581498	Hgsnat	-0.0146729	-0.00961313	0.0131177	0.0406735	-0.0105588	0.0320386	Hgsnat	-0.0268537	-0.00267775	-0.0513168	0.0414071	0.00671294	-0.00787769	Hgsnat	0.00178446	-0.0553752	0.0223699	-0.00985911	-0.0438799	0.0395968	Hgsnat	0.0198231	-0.0429296	0.0627544	0.0222592	-0.0489402	0.0311503	Hgsnat	-0.000411066	-0.0139385	-0.012966	-0.0266881	-0.00874218	-0.032686	Hgsnat
Hk2	0.0573734	0.00434453	0.0365319	-0.0374814	0.0142427	-0.0230579	Hk2	-0.0455737	0.0110885	-0.0405836	0.0291254	-0.0270843	-0.0277625	Hk2	-0.00529449	-0.0132447	-0.0163115	0.0255992	0.010138	0.0065909	Hk2	0.000629168	-0.0028292	-0.0159392	0.00781172	0.0610801	0.0143849	Hk2	-0.00275748	-0.0261183	0.0279027	0.0327942	-0.0171128	-0.00819313	Hk2	-0.0500221	-0.0320753	0.00958436	0.00112278	0.075861	0.0427693	Hk2	0.0158902	0.0274717	0.0352391	0.0228603	-0.0171923	-0.0403693	Hk2
Hmgb2	0.026029	0.0334138	0.0259454	-0.0872659	-0.0320809	-0.0413845	Hmgb2	0.0219741	-0.0113049	0.00971812	-0.00528406	-0.0381166	0.0214579	Hmgb2	0.0237302	-0.00491302	-0.000386109	0.000525527	-0.0348706	0.000618535	Hmgb2	0.013201	0.0590926	0.044036	-0.00381189	-0.0145416	-0.0063426	Hmgb2	-0.0166197	-0.021505	-0.0246161	0.0109342	0.0289708	0.0261523	Hmgb2	0.033785	0.026008	0.0124771	-0.0496033	0.035873	-0.00553428	Hmgb2	0.0416962	0.0182409	0.0109177	0.0717441	-0.0127429	-0.00429108	Hmgb2
Hmgn1	-0.0130893	-0.0356562	-0.032268	-0.0573618	0.000555502	-0.0194741	Hmgn1	-0.0524738	0.0305174	0.0068844	-0.072392	0.00394435	-0.000998289	Hmgn1	-0.053394	-0.0495104	-0.00229985	-0.0501615	-0.0425472	0.0354746	Hmgn1	-0.0628454	-0.021601	-0.00425147	0.0399502	-0.0439001	-0.0157581	Hmgn1	-0.0301714	-0.0336302	-0.00617729	-0.0135253	0.0173161	-0.0304864	Hmgn1	0.00831506	0.0592059	-0.0171298	-0.0127704	-0.0204726	-0.0287425	Hmgn1	-0.0577256	0.0350229	-0.0416007	0.0231801	-0.0238498	-0.00786253	Hmgn1
Hpcal1	-0.0212382	0.0142788	-0.00418045	-0.00996541	-0.0251574	-0.0123776	Hpcal1	-0.00863109	0.0325142	0.0160524	-0.028592	0.0281832	0.0828761	Hpcal1	0.0277724	-0.0107906	0.0677351	-0.00996314	-0.0014919	0.0699331	Hpcal1	-0.0449123	-0.0334918	-0.0132285	-0.0943673	-0.0253499	-0.0598312	Hpcal1	0.0619191	0.0282294	-0.0796736	0.0156669	-0.00399972	0.00497955	Hpcal1	0.061664	0.0430444	0.0592535	-0.0354446	-0.00957805	0.0584294	Hpcal1	-0.0313443	-0.0436058	-0.0126997	-0.032237	0.0468216	-0.0360811	Hpcal1
Hsf1	-0.0481642	0.0061164	-0.0242161	0.0497341	0.0123554	-0.0123443	Hsf1	-0.0316031	0.0179795	0.021356	-0.0535146	0.00416781	-0.00354649	Hsf1	0.0271998	0.00687697	0.00729866	-0.0442255	0.0729695	-0.0201759	Hsf1	0.0162556	0.0422736	-0.0106505	-0.0295371	-0.00290099	0.072541	Hsf1	0.0266119	-0.0196263	0.0347042	0.0166219	0.00492801	-0.0334503	Hsf1	0.0202356	-0.0379243	-0.0149649	0.0387234	0.000462365	0.0691657	Hsf1	-0.0163156	-0.0285955	-0.0102692	0.020764	0.0759007	-0.0178231	Hsf1
Hspa1b	0.0366679	0.0116702	0.0317837	0.0128667	0.0104647	0.0588605	Hspa1b	0.0556638	-0.0527252	-0.0242316	-0.0381397	-0.0678099	0.0299982	Hspa1b	-0.0361042	0.0116995	0.0109398	0.0284531	-0.0153016	-0.00680434	Hspa1b	0.00232782	0.0217501	-0.0238448	-0.0220274	0.0323281	0.0232422	Hspa1b	0.0604252	-0.0161551	0.0180115	0.0586619	0.0224127	-0.0805156	Hspa1b	-0.0386324	0.0193299	-0.0228816	-0.0648617	-0.0225167	0.031124	Hspa1b	-0.0142828	-0.00639223	0.0115581	0.0550945	0.0229791	0.0556733	Hspa1b
Hspbp1	-0.00907537	0.0368577	-0.0451418	0.0068459	-0.0280263	0.0102898	Hspbp1	-0.049042	0.0454785	-0.025445	-0.0543772	0.0161968	-0.0556533	Hspbp1	0.00442145	0.020557	0.00473697	-0.0113412	0.0775282	-0.0237801	Hspbp1	0.0243367	-0.0246306	-0.00710423	-0.0262763	-0.0630031	0.000463609	Hspbp1	0.0565351	-0.064078	-0.0355951	-0.0123967	0.0580325	0.00506551	Hspbp1	0.0121044	0.0752394	-0.0421466	-0.0217533	-0.00308244	0.0440963	Hspbp1	-0.0576014	-0.00565234	-0.00920895	0.0336929	-0.0190039	0.0275722	Hspbp1
Hsph1	-0.0157048	-0.00212222	0.0783465	-0.0159607	0.00658133	-0.0391953	Hsph1	0.0427102	-0.0639779	0.0128704	-0.0459356	-0.0135231	0.0116639	Hsph1	-0.0339566	-0.0667793	0.00362169	-0.0289243	0.0300105	-0.00621484	Hsph1	-0.0377934	-0.0086415	0.0325728	0.0123706	0.014378	0.0351467	Hsph1	0.0690304	-0.0659582	0.00323593	0.0121033	-0.00528539	-0.037952	Hsph1	-0.0328501	0.0256922	-0.0558302	-0.0102996	-0.00494613	0.0242738	Hsph1	0.0213157	-0.0211081	-0.00480011	0.0422687	0.0309821	-0.0113357	Hsph1
Icam1	0.0232552	0.0565975	0.037422	0.00726958	0.0360808	0.0347742	Icam1	-0.0179555	0.0055756	0.00564812	-0.0416692	0.00454604	0.00858699	Icam1	-0.00874603	0.0594379	0.0594786	-0.0137456	0.0174019	0.052088	Icam1	-0.0256334	-0.0481216	0.00211289	0.0358235	0.00643612	0.00239159	Icam1	0.0142528	-0.0124598	0.00682525	-0.0081759	0.0555043	0.0337609	Icam1	-0.0172687	0.000479704	0.0298923	0.0103442	0.0156432	0.0652218	Icam1	0.0149839	-0.00954039	0.0375304	0.02967	0.00802934	0.0310566	Icam1
Icos	-0.0295579	0.0600561	-0.0205978	-0.0387462	0.000712131	-0.0134184	Icos	-0.0372844	-0.0382141	-0.0184354	0.0440244	-0.0569434	-0.0250473	Icos	-0.0712088	0.0129437	0.00362104	-0.000441762	-0.00140989	0.0186042	Icos	-0.0127442	0.0105419	0.0396545	0.00840171	0.0274722	0.00242765	Icos	-0.000143544	-0.0187985	-0.0172076	-0.00559172	0.0190861	0.0350515	Icos	0.000517827	-0.00786708	0.010342	-0.0328697	-0.0631158	-0.027914	Icos	-0.00631923	0.0211969	0.0192352	0.0252839	-0.0115001	-0.000116692	Icos
Id2	0.0123079	0.0772853	0.0278851	0.00840854	0.023171	0.0295945	Id2	0.00727139	-0.0125852	-0.0195698	-0.00672986	0.0155713	-0.000686882	Id2	-0.000360846	-0.00115958	0.0034549	-0.0371236	-0.0413239	0.0153081	Id2	-0.0207993	-0.0193101	0.0252322	0.00940392	-0.0111086	0.0307201	Id2	-0.0203085	-0.0316965	0.00745391	0.0181251	0.035159	0.00722942	Id2	-0.0172712	-0.012009	-0.0164525	0.0167479	-0.0764081	0.0141327	Id2	-0.0392489	-0.0112767	0.0681024	-0.00469332	0.0325879	-0.04826	Id2
Ier2	0.0179684	0.0241686	-0.0101537	0.0128262	-0.0219667	0.101516	Ier2	-0.00028915	-0.0628098	-0.0156866	-0.0544472	-0.0317733	0.0160352	Ier2	0.00379401	0.0401348	0.0198866	0.037126	0.0119432	-0.00379256	Ier2	0.00340515	0.0196295	-0.0713985	0.0573415	-0.0306107	-0.0822066	Ier2	0.00819724	-0.0271794	-0.0191105	0.00719658	-0.039544	0.0193587	Ier2	-0.0228423	0.0025221	0.0442926	-0.0349207	0.00201997	-0.0224023	Ier2	-0.0430234	-0.0664325	0.00423209	0.0336591	0.00390609	-0.0124525	Ier2
Ier5	0.00785318	0.00266184	0.0453595	0.047175	0.0360639	0.067654	Ier5	0.0525074	0.0279905	-0.000973116	-0.0197521	-0.0261959	-0.0333943	Ier5	-0.0979051	0.058989	-0.0441073	-0.0285441	-0.00461912	0.0553055	Ier5	0.0274423	0.014515	-0.00665497	0.0312823	-0.0312822	-0.0338946	Ier5	0.0652773	0.0114976	0.000484607	0.0129858	-0.0145013	0.0221354	Ier5	0.00834577	-0.00371033	0.038933	0.014421	-0.0310386	-0.0112453	Ier5	0.00970278	-0.0421849	0.000942773	-0.0146646	-0.0187984	0.0334213	Ier5
Ifitm2	0.0650212	-0.0202143	-0.0305241	0.00318266	-0.0174081	-0.0208522	Ifitm2	-0.00240981	-0.0169362	0.0464292	0.0101408	0.0739965	0.0251785	Ifitm2	-0.0211644	-0.00603968	0.0424531	-0.00477196	0.00092662	0.00294512	Ifitm2	8.56e-05	0.00052119	-0.0216662	-0.00905999	0.0228223	0.0143597	Ifitm2	-0.00935569	-0.000588223	0.0035959	0.0463615	0.0185895	0.0241336	Ifitm2	-0.0332262	-0.0218544	-0.000871416	0.00749492	-0.0266647	-0.0369479	Ifitm2	-0.0159403	-0.011301	0.015384	0.000302656	-0.0184749	0.0076254	Ifitm2
Ifnar1	-0.0409183	-0.00126921	-0.0112864	0.00505651	0.0215383	-0.000381489	Ifnar1	0.0225597	0.00106131	-0.00953499	0.0229907	-0.000239499	0.0565355	Ifnar1	-0.0441622	-0.0234055	0.028092	-0.032976	0.0433282	0.0139678	Ifnar1	0.0341506	-0.0272915	-0.0300146	-0.0458908	-0.0789722	0.0457045	Ifnar1	-0.0604674	-0.0206226	0.0577547	-0.0469638	0.0237735	0.00801617	Ifnar1	-0.0187479	0.0131409	-0.035291	0.0370428	0.0870833	-0.0947037	Ifnar1	0.0991906	-0.0191519	0.0116863	-0.0156055	0.0760583	0.0234714	Ifnar1
Ifnar2	0.00418827	0.0110681	-0.00589064	0.00770405	-0.0274928	-0.0660449	Ifnar2	0.0383138	-0.0385445	0.057646	-0.0238542	0.033592	0.0266783	Ifnar2	0.0620385	0.000289061	0.0995326	-0.0372238	0.0253926	0.0436993	Ifnar2	-0.0353394	-0.0389743	-0.0146952	-0.00182661	-0.0574566	0.0204328	Ifnar2	0.0189013	0.0158253	-0.0321868	-0.0278684	0.0110413	0.0487761	Ifnar2	0.046097	0.0419351	-0.0792956	0.119989	0.00673059	0.0290581	Ifnar2	0.0174491	-0.0316216	0.0235087	0.030319	-0.00386512	-0.0017449	Ifnar2
Ifng	0.0131411	0.0588322	0.0503153	-0.0198723	-0.0391199	0.0358935	Ifng	0.0819409	-0.000875492	0.00955066	-0.0197053	-0.00178111	-0.00155795	Ifng	-0.00904737	-0.00341557	-1.57e-05	0.038905	-0.0101341	-0.0151556	Ifng	0.0124866	-0.0289616	-0.00344222	-0.00171157	0.00552326	0.0356378	Ifng	0.026023	-0.0352796	-0.017699	0.0256469	0.0481494	-0.0394238	Ifng	0.0173157	0.0495138	0.0142654	-0.00429537	-0.0225179	0.0469344	Ifng	0.032508	-0.0331588	-0.0203184	0.0216107	0.00605671	-0.00228244	Ifng
Ifngr1	0.0113277	0.0534228	0.0565218	0.00793912	0.0503762	0.0330815	Ifngr1	-0.00671709	0.0181316	0.0678852	-0.0175793	0.0461138	-0.0149742	Ifngr1	0.0242674	-0.0668261	0.0217945	0.00569051	-0.0136055	-0.0313633	Ifngr1	0.0229493	-0.0159707	0.00263254	-0.000118274	-0.00464099	-0.00614473	Ifngr1	0.0351702	0.0321899	-0.00196571	-0.0220798	-0.00553142	0.0140538	Ifngr1	-0.00768512	0.0369138	0.0043998	0.016706	0.0352661	0.00218994	Ifngr1	0.00987688	0.00469642	-0.026213	0.0313837	-0.0306117	0.0828644	Ifngr1
Igf1r	0.00444837	-0.0511861	-0.0312857	0.0182828	0.071059	-0.00384774	Igf1r	-0.0468337	-0.0524401	0.00127266	-0.0258569	-0.0183569	-0.0668927	Igf1r	0.042533	-0.0163289	-0.0042927	0.0344257	-0.00161962	-0.0286922	Igf1r	-0.0402589	0.0400946	0.0120905	-0.0266115	-0.00525164	-0.00108737	Igf1r	0.025	0.0186657	-0.02144	-0.00647813	0.00605865	0.0433881	Igf1r	-0.0110407	-0.0184741	0.0500749	-0.0377768	0.0218844	0.00747996	Igf1r	-0.0173902	-0.0130727	-0.0462919	-0.014043	-0.0200057	0.0173386	Igf1r
Igf2r	-0.0506513	0.00216396	0.0398747	-0.0296144	0.0088172	0.0316406	Igf2r	-0.00583696	-0.0248154	-0.0376528	0.0102972	-0.0173218	0.0279276	Igf2r	-0.0325557	0.0283879	0.00706185	-0.0063387	0.00567478	-0.0301246	Igf2r	0.0123435	-0.00330672	-0.0524396	-0.0223138	0.0178431	0.0249817	Igf2r	-0.00919909	0.0410701	-0.0500989	-0.0750277	0.0773477	0.0198463	Igf2r	0.00159546	-0.016034	0.0486499	0.010152	0.0465922	-0.0770785	Igf2r	0.0798585	-0.0131022	-0.014856	0.0327567	-0.000115332	-0.0215837	Igf2r
Ikbke	-0.063281	0.00165391	-0.020349	0.00211587	-0.0231624	-0.00577399	Ikbke	-0.0113658	0.00199482	0.0386927	0.0274066	0.0151739	0.0243726	Ikbke	0.0493119	0.0204545	-0.000866447	0.00119039	0.0557867	-0.0184632	Ikbke	-0.00696894	0.00666444	-0.0530585	-0.0286767	0.0155955	0.0269736	Ikbke	0.0119215	-0.0337889	0.0784632	-0.00695872	0.0535635	-0.00130916	Ikbke	-0.0364307	-0.0140033	0.0579696	-0.00704053	-0.0195793	-0.0229503	Ikbke	0.00125635	0.022312	-0.00740648	0.0228799	0.0536203	-0.0286174	Ikbke
Ikzf2	-0.0233411	-0.0268391	-0.0346043	-0.0574837	0.0631504	-0.0346056	Ikzf2	-7.64e-05	-0.0287816	0.0609809	-0.02481	-0.0161326	-0.0442625	Ikzf2	0.0102415	-0.0119404	0.00639208	0.00581476	0.0252153	-0.00824997	Ikzf2	-0.0534052	-0.0363609	-0.0114694	0.000403212	0.0421058	-0.00521498	Ikzf2	0.0404345	-0.0249313	-0.000868709	-0.0510318	0.0115944	0.03349	Ikzf2	-0.0204072	0.0115841	-0.0131499	0.0232322	0.0440719	-0.0351384	Ikzf2	0.0369061	-0.0610299	0.0329258	-0.018527	-0.00619075	-0.0611563	Ikzf2
Ikzf3	-0.0257987	0.0507388	0.0129052	-0.0444922	0.0411454	-0.072923	Ikzf3	-0.0516127	-0.00401872	-0.0160001	0.0180403	-0.0382898	-0.00209957	Ikzf3	-0.0502714	0.0429641	0.000984554	0.0335738	0.0173188	-0.0053887	Ikzf3	-0.0421241	-0.0140075	0.0601782	0.0291159	-0.0212333	0.0304084	Ikzf3	0.00386206	-0.00900136	-0.0265956	-0.0179556	0.00252523	0.0142682	Ikzf3	0.00238478	-0.00320717	0.00451704	0.0209422	0.00532157	-0.0120011	Ikzf3	0.0204518	-0.0152895	-0.010073	0.0395483	0.00927444	0.00478667	Ikzf3
Il10rb	0.0148079	0.0381793	0.0317497	0.0655483	-0.024493	0.0133674	Il10rb	0.00724179	0.0303087	0.0453948	-0.0257396	-0.0110223	0.0139812	Il10rb	0.0221206	-0.0152416	0.0589933	-0.0355692	0.0819851	0.0565629	Il10rb	0.0328892	0.0184719	0.0154575	-0.0214164	-0.0405503	0.0351071	Il10rb	-0.00240814	-0.0119436	-0.0415376	0.0223679	-0.0054798	0.00184072	Il10rb	-0.00252642	-0.051129	-0.0330168	0.0417672	0.0619595	0.0425854	Il10rb	0.0371239	-0.0509609	0.0639311	0.0178487	0.00359023	-0.0290738	Il10rb
Il12rb1	8.71e-05	0.0603521	-0.00530778	-0.0658576	0.0326126	-0.0445455	Il12rb1	-0.015571	-0.0197058	0.0234956	0.00622738	0.060194	-0.0313313	Il12rb1	-0.0348217	0.00126694	-0.000881854	-0.0031724	-0.0150017	-0.0404736	Il12rb1	-0.046654	0.0213509	-0.0125762	-0.00905078	-0.00994524	-0.014583	Il12rb1	0.0137825	-0.0202094	-0.0498477	-0.00125693	0.0448424	-0.00360064	Il12rb1	-0.016682	0.0435992	-0.0147433	0.0242886	-0.0102728	0.0336829	Il12rb1	0.012565	0.0319508	-0.0536571	0.014504	-0.0263547	0.0304259	Il12rb1
Il16	-0.0499077	-0.0013467	-0.0143713	0.0160094	-0.00978805	-0.0367349	Il16	0.0147789	-0.00796932	0.034852	-0.0265769	-0.0433592	0.0582563	Il16	-0.0325763	-0.0407033	0.00768467	0.0129544	-0.018525	0.0668688	Il16	-0.0153553	0.00655539	-0.00768707	0.0794844	0.0626546	0.0582484	Il16	0.0618244	0.0420786	0.0101719	-0.0389085	-0.0208704	0.0385865	Il16	0.0177315	0.00949017	-0.00311364	-0.0260787	-0.00552541	-0.0217647	Il16	-0.0566763	-0.00306201	0.0336425	0.0632611	0.0272811	-0.0283546	Il16
Il17ra	-0.0365838	-0.00478425	0.00992001	0.0433991	0.0106977	0.00464158	Il17ra	0.0132202	0.00616444	0.00293947	0.0284267	-0.0352035	0.0188864	Il17ra	-0.00942502	-0.0530556	-0.045995	0.076934	-0.0221134	0.0167348	Il17ra	0.0172341	-0.0632537	0.0755197	0.0100839	-0.0624189	-0.00569497	Il17ra	-0.0545669	0.0810361	0.0216472	-0.0698658	-0.00640851	0.00204686	Il17ra	0.0318414	0.0170916	-0.0449327	-0.0502876	-0.0243301	-0.00166347	Il17ra	0.0707592	0.00164316	-0.0348022	-0.0255528	0.047308	0.0236152	Il17ra
Il18r1	-0.0225573	0.0596491	0.0456664	0.0462567	0.0201755	0.00178252	Il18r1	0.00293362	0.0429237	-0.00936341	0.0412427	0.0123886	0.0175613	Il18r1	-0.0231286	-0.066749	-0.0377876	0.0264719	-0.00472182	-0.0635429	Il18r1	0.0271817	0.0116703	0.0297883	0.0269433	-0.0372212	-0.0202484	Il18r1	0.0208396	-0.00207665	-0.00362224	-0.0027932	0.0141506	0.0127823	Il18r1	-0.00849921	-0.00358656	0.0271952	0.000584286	-0.0103978	-0.0123962	Il18r1	-0.0260354	-0.00395284	-0.000185765	-0.030152	0.00332382	-0.0293655	Il18r1
Il18rap	0.00784466	0.0797008	0.0514841	0.0261402	0.0140278	0.00358313	Il18rap	0.0281226	0.0139451	-0.00306907	-0.0125853	-0.00587395	-0.0169862	Il18rap	0.00225725	-0.0542982	-0.00962323	-0.0243914	-0.0175859	-0.00497077	Il18rap	-0.00382534	-0.0202595	0.0174133	-0.0153109	-0.0138592	-0.0098264	Il18rap	0.00158398	0.0244903	-0.0145722	-0.0222991	-0.0217023	0.0114073	Il18rap	-0.0132386	-0.0211074	-0.0041386	0.0114576	0.0118998	-0.00824918	Il18rap	0.00172542	-0.0136185	0.00133579	-0.0330191	0.0165087	-0.0038856	Il18rap
Il1r1	0.0240791	0.00239744	-0.0133765	-0.022275	0.0861606	-0.0675961	Il1r1	-0.0398521	-0.000674883	0.0729961	0.00476806	-0.0297122	-0.0589675	Il1r1	-0.034384	-0.0333714	0.0118936	0.00073389	0.00810748	-0.0161982	Il1r1	0.00563385	-0.0123509	-0.00683123	0.00269723	-0.030706	-0.00532512	Il1r1	0.0199031	-0.0115647	-0.0263891	0.0429642	0.00823356	0.0251093	Il1r1	0.0169072	0.0422925	0.0120297	-0.00971442	-0.0288709	-0.0193509	Il1r1	-0.00641926	0.0555455	-0.0480297	-0.00853304	0.0494541	0.0471545	Il1r1
Il21r	-0.0518793	0.0126908	-0.00776451	-0.0307063	-0.0501281	0.00122165	Il21r	0.0127379	-0.00905152	0.0435621	0.00134319	0.031253	0.00670769	Il21r	-0.0323587	-0.0210585	0.0938613	0.00486667	0.00564402	-0.00354452	Il21r	0.0526179	-0.0284082	0.0261754	0.0206187	0.0472555	0.0599501	Il21r	0.0264164	0.0417161	0.0177397	-0.00971304	-0.02866	0.0352057	Il21r	-0.00406909	-0.022914	0.00711769	-0.026738	-0.00432346	-0.0311902	Il21r	0.0259336	0.0248415	0.00314496	0.04002	-0.0467241	-0.0176292	Il21r
Il23r	0.00935193	0.0393861	0.00712212	0.021665	0.0796045	0.020584	Il23r	-0.0447901	0.0282466	0.0420955	0.0329931	-0.0187487	-0.0288363	Il23r	-0.047957	-0.07436	-0.00899956	0.03536	0.0220259	-0.00382065	Il23r	-0.0245859	0.022393	0.0279093	0.00450124	-0.0178852	-0.018538	Il23r	-0.0112248	-0.0630578	-0.0115037	0.0196718	-0.000846229	0.072773	Il23r	-0.0481647	0.0132389	0.0190011	-0.0385974	-0.022308	-0.00591718	Il23r	0.0220087	0.00540978	0.00648869	0.0310232	-0.0128735	-0.0576215	Il23r
Il27ra	-0.056605	0.0293541	-0.0146513	-0.000350649	0.0289552	-0.0151492	Il27ra	-0.0362596	-0.0065361	-0.0060183	0.0304058	-0.0481096	0.0341358	Il27ra	0.0559042	-0.0047172	0.0140567	0.0251394	0.0127441	-0.000786009	Il27ra	-0.0552469	-0.0118899	0.0437585	-0.06978	-0.00431083	0.0264873	Il27ra	-0.00222048	0.0067098	0.007592	0.0273028	0.0349998	0.0584868	Il27ra	0.0348736	0.00626329	0.037786	-0.00269209	0.00072105	0.021153	Il27ra	-0.00839101	-0.0335581	-0.0103866	0.00398881	0.0517219	0.00699746	Il27ra
Il2ra	-0.00480299	0.0414874	-0.0065355	-0.0115081	0.0142309	0.0226656	Il2ra	-0.010933	0.00695508	0.0377031	0.0544282	-0.0434984	-0.0600776	Il2ra	-0.0489508	-0.0136284	0.009728	0.0532293	0.0232626	-0.00894628	Il2ra	-0.0293711	0.0742391	0.00444545	-0.000651847	0.000202603	0.0591583	Il2ra	0.00172463	-0.0202485	-0.0295196	-0.100576	0.0417972	0.00413225	Il2ra	-0.0186908	0.0544815	0.0688775	0.0102958	0.0946941	0.0340808	Il2ra	0.0478805	0.00338496	-0.0114519	-0.0724669	-0.0446923	0.000574194	Il2ra
Il2rb	-0.032939	0.0692858	0.00558214	-0.0365262	0.0169657	-0.0177381	Il2rb	-0.0152689	0.00938128	-0.00688869	0.00244705	-0.0132429	-0.0503363	Il2rb	0.00645988	-0.024811	0.011175	-0.000431888	0.026447	0.0244282	Il2rb	-0.0394077	-0.0533259	-0.00127365	-0.0104844	0.0134297	0.0237024	Il2rb	0.0238045	-0.00394179	-0.0171794	-0.0266963	0.0132993	0.00108806	Il2rb	-0.00981273	0.00728621	0.0190236	0.0230253	0.0719182	-0.0266912	Il2rb	-0.0183129	-0.0691442	0.00370885	0.0107091	0.0224206	-0.014525	Il2rb
Il4ra	-0.0265755	0.00473539	-0.0562882	0.0704546	-0.035983	0.0518078	Il4ra	-0.0217043	0.00331139	-0.0327936	0.0499413	0.01629	-0.044209	Il4ra	0.0106333	0.0296307	0.0194002	0.000926276	0.0328111	0.010218	Il4ra	-0.0382722	-0.0218249	0.0339607	-0.0145813	-0.00523999	0.0288687	Il4ra	-0.00126461	0.00551494	-0.0163908	-0.016579	-0.026253	-0.0571071	Il4ra	-0.0195992	0.0163545	-0.00296588	0.0546762	0.00739148	-0.0372684	Il4ra	0.0078585	0.00718798	-0.0441979	-0.0563789	0.0114578	-0.00599045	Il4ra
Il7r	-0.0641716	0.0330486	-0.0105389	0.0327247	0.0345516	0.0187119	Il7r	-0.00584006	0.00155996	0.00442137	0.00760289	0.0014805	0.000835381	Il7r	-0.0346926	-0.0318625	-0.0068813	-0.00417409	-0.00284283	0.00412144	Il7r	-0.0218423	-0.00436421	0.00559187	0.0186837	0.0135111	-0.00779678	Il7r	-0.000776891	-0.0146294	-0.0318827	0.0108973	0.0297791	0.0509803	Il7r	-0.0172624	0.0104241	0.0197372	-0.00852683	-0.0418619	0.0219021	Il7r	-0.0250826	-0.0200349	0.00634403	0.0229981	0.0140654	0.0108379	Il7r
Imp3	-0.0167844	0.0492118	-0.0302034	-0.000122686	-0.0393086	-0.0214376	Imp3	-0.0728984	-0.0204195	-0.0425266	-0.00637957	-0.0455716	-0.0158864	Imp3	-0.010218	-0.0257057	0.0200772	-0.0238748	-0.0271533	0.0195457	Imp3	0.0183225	0.00865036	-0.0243599	-0.0555957	0.0225684	-0.0531659	Imp3	0.0117683	-0.00838972	-0.0515379	0.074922	-0.0131144	-0.0106387	Imp3	0.0445977	-0.00163413	0.0180239	0.0325057	0.0729574	0.0164156	Imp3	-0.0119608	0.0397085	-0.0344147	0.00423642	0.0121995	0.0236309	Imp3
Inpp4a	-0.0154009	-0.0153599	0.0194974	-0.00564551	0.0291047	0.0398991	Inpp4a	0.0176083	-0.0464806	0.0150168	-0.0103078	0.0210383	-0.0281816	Inpp4a	0.0569121	0.0973974	-0.0293131	0.0730366	0.0151042	-0.0468094	Inpp4a	0.0117969	-0.0138535	-0.0418485	0.0437262	0.000738606	0.0483144	Inpp4a	0.0227028	0.0314498	0.0455868	-0.0578918	-0.0680235	-0.099031	Inpp4a	-0.000353359	-0.0117126	-0.0246843	0.0102547	0.0408843	0.00432758	Inpp4a	0.0234546	0.048822	-0.031352	-0.0160134	-0.0120899	-0.0552104	Inpp4a
Inpp4b	-0.0520818	0.0115662	-0.0568892	-0.00700917	-0.0489013	0.019121	Inpp4b	0.0353059	-0.04265	-0.0393818	0.0359425	-0.0369989	-0.0120153	Inpp4b	0.00493655	0.00267148	0.00337516	0.00909307	0.00360822	0.025904	Inpp4b	-0.0365125	-0.0168037	0.0133647	-0.0367855	-0.00401279	0.00398128	Inpp4b	-0.0173822	-0.0304031	0.0288854	-0.00833593	-0.0357041	-0.00448468	Inpp4b	-0.0272223	-0.00352997	-0.00111223	-0.0118621	-0.014778	-0.00330184	Inpp4b	-0.0507722	-0.054468	0.0099141	0.0391774	-0.000618472	0.0676759	Inpp4b
Inpp5d	0.0197497	0.0322389	-0.00790345	0.0273011	0.0493726	0.00985787	Inpp5d	0.0516355	-0.0468566	-0.00698404	-0.0239421	0.00496965	-0.0928567	Inpp5d	0.0605399	0.0295128	0.0251102	-0.0145191	0.0698222	-0.0169992	Inpp5d	-0.0386035	0.0290266	0.0334058	0.0408509	-0.00583035	0.0176706	Inpp5d	0.00859769	0.00608873	0.0126493	-0.0699074	0.01982	0.0179831	Inpp5d	0.023703	-0.0198226	0.0333391	-0.087377	-0.00829222	0.0116719	Inpp5d	-0.0168954	0.0248073	0.0819087	0.018772	0.00228913	-0.000706397	Inpp5d
Insig1	0.0206627	-0.00501204	0.00729966	0.0189278	-0.0362156	0.0177245	Insig1	0.00822553	-0.0882682	0.0284429	-0.018011	-0.0733895	0.0434955	Insig1	-0.0128775	0.0721817	0.0170887	0.0310397	0.0347173	-0.0259202	Insig1	0.00358288	0.0278221	-0.0301944	-0.0632806	-0.0302404	-0.00988392	Insig1	0.0270198	-0.00823752	0.0699111	0.0838242	-0.0441042	-0.012813	Insig1	-0.0227678	0.0277769	-0.0530936	-0.00479575	0.0587726	0.0551249	Insig1	-0.00388953	0.024766	-0.0744892	-0.00281011	0.0176285	0.0606127	Insig1
Ints11	-0.0262789	0.0173278	-0.0163298	-0.0638239	-0.0224432	0.00480455	Ints11	-0.0339056	-0.0145753	-0.0114066	0.0452936	0.0167114	0.0387087	Ints11	0.0307079	-0.0499053	0.0390685	-0.027348	0.0105399	-0.0567891	Ints11	0.0243299	0.0191951	-0.0602798	0.01345	-0.0367638	-0.0617178	Ints11	0.065534	0.0355717	-0.0040384	-0.0516639	-0.0684324	-0.00878836	Ints11	-0.0191142	-0.0243102	-0.0026135	0.0492201	-0.0390391	0.0219005	Ints11	0.0425615	-0.000457148	0.0148446	-0.0296642	0.0738833	-0.048421	Ints11
Iqgap2	-0.0275988	-0.0027568	0.0230079	0.0142531	0.00846277	-0.097995	Iqgap2	-0.0235195	-0.0191848	0.0550163	-0.025363	0.00383422	0.0359582	Iqgap2	0.0308701	0.0411607	-0.048011	0.0238313	0.0255208	0.0111575	Iqgap2	0.0251974	0.0167536	-0.00569795	0.0782215	0.0244382	-0.0195484	Iqgap2	0.0138552	-0.0079174	-0.0969535	-0.0161569	0.00153128	-0.0257073	Iqgap2	-0.0533637	0.0190749	0.00746292	0.0479419	0.0217449	-0.00927313	Iqgap2	-0.048774	0.0210171	-0.0106019	0.0613175	-0.0884684	0.00469185	Iqgap2
Iqsec1	0.0181855	0.0287897	0.00251555	0.0295549	0.0459156	-0.0491421	Iqsec1	0.0365594	-0.0134897	-0.0830905	-0.0711884	0.0202335	-0.00935695	Iqsec1	-0.0410075	-0.0119211	0.0418098	-0.00661228	0.0728958	-0.0383986	Iqsec1	-0.0337917	-0.0547353	0.0155677	-0.0225336	-0.0228844	0.0428364	Iqsec1	-0.00371983	-0.0141478	0.0662656	-0.00124005	-0.0241866	-0.00942812	Iqsec1	0.0328047	-0.0426547	-0.0345522	0.0170039	-0.000120985	0.0191098	Iqsec1	0.0278459	0.00390015	-0.00720467	-0.0358986	-0.0374384	0.0358862	Iqsec1
Irf1	-0.0317224	0.0336792	0.0135	0.0171355	-0.0298917	0.0575286	Irf1	0.0264962	-0.0930951	0.0089902	-0.00835552	0.0566391	-0.038942	Irf1	-0.0155684	-0.0676183	-0.00037587	0.0172478	0.0150489	0.0273577	Irf1	-0.00901357	-0.016552	0.0325802	0.0336456	0.0270041	0.000271393	Irf1	0.00362875	0.0268911	0.0101242	0.00666179	0.0333842	0.0140465	Irf1	-0.011105	-0.0235736	-0.0436407	0.0292272	-0.0364155	0.0500404	Irf1	-0.00123578	0.0287612	-0.0545707	-0.0392836	-0.0375651	-0.012237	Irf1
Irf2bp2	0.00926302	-0.0399216	0.0276053	0.0281238	0.0349774	-0.0028515	Irf2bp2	-0.0161043	-0.0276205	0.008468	-0.0449297	0.0385341	-0.0327655	Irf2bp2	-0.00896031	-0.00420177	0.05533	-0.0230389	-0.00866119	0.0241909	Irf2bp2	-0.000427025	0.0242527	-0.0406888	-0.0813913	-0.0706509	0.0130195	Irf2bp2	0.0485456	-0.00668054	-0.0489626	0.0286034	0.0238358	-0.0608546	Irf2bp2	-0.020885	-0.00856804	-0.0607231	-0.00922777	-0.0179712	-0.0583861	Irf2bp2	0.073975	0.0452501	0.0248022	-0.0147735	0.03538	0.0170473	Irf2bp2
Irf4	0.0228158	0.0175246	-0.0153541	-0.058345	-0.0410657	0.0331983	Irf4	-0.031361	-0.00555427	0.0286067	0.0493624	-0.0258433	0.0123281	Irf4	-0.0392342	0.04302	-0.0127342	0.0673781	0.016084	-0.0624962	Irf4	-0.0449224	-0.0448519	0.0182254	-0.0096631	-0.000223094	-0.0136185	Irf4	0.00913273	0.0160716	0.0245092	-0.047473	0.0457577	-0.0485573	Irf4	0.00141902	-0.019076	0.0732469	-0.0423333	-0.0453325	0.0204958	Irf4	0.0615997	-0.0484371	-0.036301	0.0194926	-0.00931209	-0.0159885	Irf4
Irf7	-0.0314731	0.0299609	-0.0255303	-0.0141026	0.023139	-0.00604665	Irf7	-0.0579685	0.0794551	-0.0161258	-0.0307602	-0.0155028	-0.0159391	Irf7	-0.0534982	0.0609621	0.00508297	0.00203146	0.0158318	0.0101396	Irf7	-0.0973752	-0.0561519	0.0345271	0.000698025	0.0260118	0.0115766	Irf7	0.0378754	-0.046909	-0.0432325	-0.00680601	-0.0261957	0.0149666	Irf7	0.0519455	0.0079574	-0.023612	0.0166787	0.00590668	-0.00350048	Irf7	-0.0124328	-0.00961678	-0.0105636	-0.00354358	0.01831	-0.039424	Irf7
Irs2	0.0148594	-0.0123069	-0.0306144	0.0477179	0.0675875	0.0430191	Irs2	-0.00409008	-0.000329405	-0.0058433	0.0209011	-0.0420879	-0.00963291	Irs2	-0.0818451	0.00614231	0.0307726	-0.0449049	0.00328847	-0.00169058	Irs2	-0.00650638	-0.0534338	-0.00461608	0.0564122	0.0121953	0.0324691	Irs2	0.0403524	-0.0717516	-0.00724798	0.0212805	-0.0279285	0.0161697	Irs2	0.0154434	-0.0374483	0.0134951	-0.0105599	-0.0289566	-0.0284648	Irs2	0.0851644	0.000914563	-0.0138944	0.0259225	0.00962757	0.0339591	Irs2
Isg15	-0.011674	0.0260665	-0.0377034	-0.0715388	-0.0537636	0.0325057	Isg15	-0.0090555	-0.0181933	0.00158111	-0.0118374	0.0155739	-0.0219464	Isg15	0.0302273	0.00825901	0.0215723	-0.0209704	0.0307572	-0.0991509	Isg15	-0.0494397	-0.0192391	-0.00866712	0.0219693	-0.00644559	0.00979879	Isg15	-0.00236786	-0.00619814	-0.0361212	0.0066641	-0.0351946	0.032854	Isg15	-0.0701862	0.0042702	0.0203557	-0.030817	-0.0411271	0.0283371	Isg15	0.0323658	-0.0353819	0.018571	-0.0166979	-0.0244102	-0.0584948	Isg15
Isg20	-0.00353093	0.029076	-0.0247233	-0.0603796	-0.0364063	0.0648495	Isg20	-0.0289354	-0.00279569	0.0417751	0.0258703	0.0212782	-0.0196401	Isg20	0.0239406	0.027221	0.0187336	-0.0389829	0.090258	-0.00265322	Isg20	-0.0136655	0.0317028	-0.00324944	-0.0127943	-0.00732216	-0.0496871	Isg20	0.0055814	0.00613038	0.0498722	-0.000254426	-0.0151608	0.0460019	Isg20	-0.00765342	0.0405938	-0.00115999	-0.0631707	-0.0218163	0.0105277	Isg20	0.00771174	-0.064661	0.0692719	-0.0178935	-0.0595899	0.0595159	Isg20
Itgal	-0.0379332	0.0566388	0.00751921	-0.0344721	0.0483163	-0.00986774	Itgal	-0.0211703	-0.00492103	-0.0246669	0.00198361	-0.037786	-0.0205449	Itgal	-0.00465715	0.0382685	0.0182312	0.00714096	0.0453079	0.0172383	Itgal	0.0346412	0.0273651	0.00331949	-0.000532872	-0.0192812	0.0418982	Itgal	0.0172616	-0.0353804	0.023148	-0.000463998	0.0222408	-0.015529	Itgal	0.0486541	0.00145423	-0.0443503	0.0541874	-0.022629	0.0276033	Itgal	-0.0335004	0.0498647	-0.00603766	-0.0158301	0.0561305	-0.0127429	Itgal
Itgav	0.0100044	-0.0295735	0.0407497	-0.00250812	-0.0136269	-0.0357592	Itgav	-0.00367525	-0.0688431	0.0424976	-0.0252388	0.0455862	-0.0508372	Itgav	0.0196301	0.0175865	0.0571019	-0.0181745	0.0639455	-0.02955	Itgav	0.0450841	-0.00483672	-0.089884	-0.0555069	0.043591	0.037984	Itgav	-0.0201325	0.0304378	0.00635259	-0.0312457	0.00866102	0.0508751	Itgav	0.0109442	0.00487441	-0.000676092	0.00277044	-0.0567879	-0.060156	Itgav	0.00450593	-0.011974	0.00250991	0.0611868	0.0594104	-0.0114922	Itgav
Itgb1	0.0209104	0.0419968	0.0390513	0.00211655	-0.0297542	-0.0837075	Itgb1	0.0336117	-0.0241276	0.0447551	-0.0114319	0.0091653	0.0289266	Itgb1	-0.00333462	0.0144035	-0.0368018	0.0345978	-0.0501509	0.0243907	Itgb1	-0.00816196	-0.0554247	0.0152384	-0.0264659	-0.0072379	0.0082978	Itgb1	0.0182563	-0.0216244	-0.00466635	-0.0283727	0.0383311	-0.0413781	Itgb1	0.0165128	-0.0652861	0.021605	0.0073378	0.00111489	-0.0184522	Itgb1	-0.0230832	-0.0445786	0.0653989	-0.0198183	-0.0309664	-0.0169662	Itgb1
Itgb2	-0.0312	0.0451398	-0.00656498	-0.0189038	-0.0167445	-0.0341777	Itgb2	0.0277151	-0.0332957	0.00705919	0.0249339	-0.0239315	-0.0273053	Itgb2	0.0584809	0.0582798	0.0263831	0.0157879	-0.0115168	0.0461841	Itgb2	0.0391347	-0.0285201	0.030634	-0.0900494	0.00323752	0.022288	Itgb2	-0.0547016	-0.081114	-0.00602711	0.0145543	0.0490445	-0.00520549	Itgb2	0.0127445	0.0182622	-0.00903745	0.0570088	-0.0348659	-0.0449858	Itgb2	0.00329306	-0.0115565	-0.00999232	-0.0375579	0.0229277	-0.0168499	Itgb2
Itgb7	-0.0477042	0.0473482	0.0242654	0.00611505	0.0117742	0.0300212	Itgb7	-0.0691997	0.00631454	0.00943067	0.0418974	0.00576136	-0.00654	Itgb7	-0.0284589	-0.00966653	0.0453134	-0.0141266	-0.0244875	0.0492857	Itgb7	-0.00597729	0.0643696	0.0290788	-0.0046247	0.00778326	-0.017132	Itgb7	-0.0409652	-0.00808886	0.00283811	0.0102474	-0.0105429	-0.0163265	Itgb7	0.0085037	0.0151891	0.00542457	-0.0549394	0.0291647	-0.00482762	Itgb7	0.0195621	-0.0177148	-0.015937	-0.0204297	0.0443831	0.0275496	Itgb7
Itk	-0.0699151	0.0227556	-0.00792083	-0.0377769	-0.0117423	-0.0475442	Itk	-0.018656	-0.0178853	-0.00552241	0.0230025	0.00811074	-0.0139699	Itk	-0.0102943	0.0100059	0.00742251	0.000880406	-0.00794298	-0.00737396	Itk	0.00620257	0.0128953	0.0170471	0.00292194	-0.0496422	-0.0321545	Itk	0.00215331	0.0264673	0.00355166	-0.00855903	-0.0193689	-0.0217768	Itk	-0.0317294	0.025054	0.0154335	-0.0227214	-0.0223388	0.0241529	Itk	-0.00859251	-0.0129682	0.000834329	0.00222134	-0.027742	-0.0170875	Itk
Itm2c	0.0164802	0.0441984	-0.0514972	-0.00160162	-0.0181489	0.0368059	Itm2c	-0.0105623	-0.0286532	-0.00156533	-0.00828916	0.0930729	-0.00308364	Itm2c	0.0230147	-0.0134872	0.0220835	-0.0151518	-0.0648288	-0.00656712	Itm2c	0.00211119	0.00180036	-0.0163167	0.00505157	0.060972	0.0111377	Itm2c	-0.0473481	0.00584869	-0.0756802	-0.0427726	-0.0340464	0.0315079	Itm2c	-0.0176922	0.0399437	-0.00227325	-0.00751009	-0.0085256	-0.0742906	Itm2c	-0.0307024	-0.0839038	-0.0126228	-0.0205739	-0.00111183	0.0556565	Itm2c
Itpkb	-0.0529691	0.022179	-0.0299464	-0.000516282	-0.00397941	0.0249127	Itpkb	-0.0373543	-0.048392	0.0340265	0.0515107	0.0277226	0.0145123	Itpkb	0.0379933	0.0391544	0.0224767	0.0311824	0.0514725	0.00987476	Itpkb	0.01362	-0.0227761	-0.0274647	-0.00557283	0.00568761	-0.039817	Itpkb	0.00123394	-0.0165314	-0.0515037	0.00396714	0.0122874	-0.0658003	Itpkb	-0.0460582	-0.00207437	-0.017853	0.0231977	-0.0302914	-0.0220987	Itpkb	0.0151433	-0.0414266	0.0149022	-0.0484655	-0.0260818	0.0382957	Itpkb
Jak3	-0.0264268	0.0396871	-0.00324446	-0.022517	-0.0367362	-0.037262	Jak3	-0.0236445	-0.0242708	0.0419346	0.0769906	-0.0562142	-0.00119098	Jak3	-0.0193118	-0.0222411	0.0438428	-0.00341817	-0.0308415	-0.0608727	Jak3	0.0204554	-0.0526705	0.00394553	-0.0629488	0.0655899	-0.0172943	Jak3	-0.00635468	-0.0245914	0.0217277	0.0524161	0.00774135	-0.0274223	Jak3	-0.0137902	0.0185152	-0.0324518	0.00429605	0.00912791	-0.0213301	Jak3	-0.029348	-0.0494576	-0.0595078	0.0114904	-0.0158869	-0.0466329	Jak3
Jchain	0.0253838	-0.0102636	0.0254116	0.0302819	-0.00602156	0.0480234	Jchain	0.0773285	0.0478392	0.0387772	-0.0749343	-0.0113495	0.0369231	Jchain	0.0105773	-0.0241808	0.00054749	0.0553488	0.011078	0.0618616	Jchain	-0.0326373	-0.0379936	0.0213754	0.047603	0.0256647	0.0402928	Jchain	-0.020632	0.0157183	-0.0104852	-0.00580638	0.0379007	0.00594011	Jchain	0.0358427	0.0537178	0.0598765	-0.0608461	-0.0318556	0.00685875	Jchain	0.0257047	0.00743846	0.00559141	-0.0243126	0.0132366	0.0675837	Jchain
Josd2	0.00718788	0.0539693	-0.0599705	0.0479702	-0.00391587	-0.0150986	Josd2	-0.000589394	0.0347784	-0.0315926	0.0168773	0.00676576	-0.0283963	Josd2	-0.0260604	-0.0117649	0.0106666	0.01207	-0.0153353	-0.00607395	Josd2	0.029042	0.0548356	0.00495154	-0.0121726	-0.0262666	0.0414875	Josd2	0.0205839	0.0145065	-0.0257192	0.0150459	-0.0156238	0.0035835	Josd2	-0.0574211	0.0320451	-0.0371624	0.0478224	0.00150652	-0.0479261	Josd2	0.0276324	-0.0379284	-0.0450388	0.018787	0.0664941	-0.0233678	Josd2
Jun	0.057794	0.00786106	0.00824268	0.0238669	-0.00700644	0.0777966	Jun	0.0484475	-0.0147785	-0.0296602	-0.0185941	-0.0231588	-0.00913693	Jun	-0.0177018	0.0182268	0.0503905	0.0286342	0.0238033	-0.0165088	Jun	-0.0032886	-0.021523	-0.00848313	-0.00202413	0.00959415	-0.0303403	Jun	-0.0328448	-0.00387569	-0.011849	0.00433741	-0.0132897	-0.0541396	Jun	-0.0282045	0.0507421	0.0174363	0.026934	0.024264	0.0055938	Jun	0.0137584	0.0152136	-0.0228203	-0.0109165	0.0147981	0.00294606	Jun
Junb	0.0335155	0.0246024	-0.011239	0.020476	-0.04519	0.00814775	Junb	-0.0267128	-0.127686	-0.0282095	-0.0238362	-0.0664356	-0.000810744	Junb	-0.0340547	0.061471	0.0361271	0.00861058	0.00426467	-0.00144013	Junb	-0.0409975	-0.0195349	-0.000800857	0.00996857	0.00359031	-0.0183736	Junb	0.0175487	0.00140682	0.00114792	0.00244446	-0.0109398	-0.0198764	Junb	-0.0222111	0.0287107	-0.00159027	0.0167791	0.00487696	0.010831	Junb	0.00320544	-0.00283574	0.0387704	-0.00468281	0.0234154	0.0184395	Junb
Kcnab2	-0.0426105	0.0510435	0.0135237	-0.0100879	0.0217955	0.0018781	Kcnab2	-0.0351053	-0.0316227	-0.0459966	-0.0123444	0.00240595	0.0160137	Kcnab2	0.0488066	-0.0295722	-0.00951508	0.0425064	-0.0385251	-0.016621	Kcnab2	-0.00759982	0.00144792	-0.00171741	0.0274561	-0.012559	0.00349051	Kcnab2	0.0582867	0.0143476	-0.00255989	-0.038941	0.0398094	0.00992281	Kcnab2	0.0365403	-0.0425883	-0.0519436	-0.0141726	-0.0329571	-0.00773965	Kcnab2	0.00913543	0.00360167	-0.0643234	-0.0687022	-0.0533068	0.00914237	Kcnab2
Kdm5a	-0.050534	-0.0419309	0.0367389	-0.000720352	0.00854282	-0.0215043	Kdm5a	0.0375016	-0.00724373	-0.0251183	-0.0223994	-0.00804937	-0.0504735	Kdm5a	0.00745234	0.0198328	0.0687997	0.0307391	-0.011758	-0.0392927	Kdm5a	0.0304655	0.0184657	0.00304865	-0.0150064	-0.00288161	-0.0235955	Kdm5a	0.0193077	0.0427902	0.0310376	0.0108878	0.0306763	0.0375805	Kdm5a	-0.00789988	-0.0289284	0.00702058	-0.0185665	-0.018565	0.0514219	Kdm5a	-0.0361179	0.00167158	0.0352822	0.0250264	0.0437104	-0.0203483	Kdm5a
Kdm5b	-0.033679	-0.030256	-0.0275246	-0.0381603	0.0591475	0.0554497	Kdm5b	0.0326472	0.0247115	0.0419808	0.0154197	-0.0208927	-0.00210798	Kdm5b	0.0593584	-0.0179429	-0.0100675	-0.0463368	-0.0244481	0.0540954	Kdm5b	-0.00330832	0.0384577	-0.0177759	0.0382668	0.0605691	-0.026033	Kdm5b	0.0195596	-0.0173837	-0.0103219	-0.0287279	-0.0151255	-0.000953143	Kdm5b	-0.0132702	-0.0342569	-0.00382137	-0.00305209	-0.0146206	0.020784	Kdm5b	0.025566	-0.0500406	-0.0138277	-0.0338285	-0.0184088	0.007317	Kdm5b
Kdm6b	-0.0096249	-0.0274249	-0.0105918	-0.0384807	0.0691377	0.0792973	Kdm6b	0.0115112	-0.0289562	0.00568915	-0.0193168	-0.0298465	-0.000361367	Kdm6b	0.0131973	0.0982675	-0.0100686	-0.0439808	0.0226287	-0.0339581	Kdm6b	-0.0113827	-0.0353737	-0.0149346	0.031134	-0.0218763	0.0197136	Kdm6b	0.0297598	-0.0042113	-0.0295267	-0.0401397	-0.0328573	0.028494	Kdm6b	0.0304687	0.00437233	-0.0105538	-0.0504981	0.0177296	0.0125626	Kdm6b	0.0440043	-0.0429282	0.00868456	0.0111535	-0.0228961	-0.04803	Kdm6b
Khnyn	0.00309154	0.0349405	0.0116047	0.0514131	0.00435312	-0.0238906	Khnyn	-0.00285056	-0.00314087	0.0319356	0.0419124	-0.0259654	0.000520261	Khnyn	0.0897766	0.0502877	0.0119346	0.0387186	-0.0128295	-0.053282	Khnyn	0.0399307	-0.0154998	-0.0237586	-0.0034057	0.0742836	0.0182258	Khnyn	0.0159809	-0.032837	-0.0540568	-0.0204485	0.120257	-0.0422946	Khnyn	-0.0184852	0.0209729	-0.0236991	0.0157573	0.00621176	0.0192353	Khnyn	0.00124333	-0.00810878	0.0424835	0.0215039	-0.0659149	-0.0224499	Khnyn
Kif1b	-0.0312312	-0.0210719	0.0173916	0.0484921	0.0245937	-0.00418837	Kif1b	-0.062555	0.0419828	-0.0367747	-0.0416035	-0.0188078	-0.0181715	Kif1b	0.0282916	-0.0235963	-0.00907187	0.0393301	-0.0372106	-0.0890601	Kif1b	-0.0111698	0.0320474	-0.028327	0.0101942	0.0322573	0.018025	Kif1b	0.0492051	0.0549235	0.053325	-0.00542013	-0.0454563	-0.0177701	Kif1b	0.00946723	0.0216752	-0.0212727	0.00883286	-0.0168688	0.0242656	Kif1b	0.0459378	0.00375122	-0.0846228	0.0587187	-0.0163624	-0.00291953	Kif1b
Kif21b	-0.0601352	0.0220154	-0.00239328	0.00322712	-0.00169687	0.0010623	Kif21b	0.00746901	-0.0270045	0.0226381	-0.035331	-0.00998609	0.00520914	Kif21b	0.0424202	0.02508	0.0374653	0.0365658	0.0244366	-0.0105434	Kif21b	0.0426703	0.000152528	-0.0390675	0.0116619	-0.0570046	-0.00862402	Kif21b	-0.00462466	0.0589339	0.0345975	0.00756139	0.0542063	0.0406995	Kif21b	0.0199893	-0.0579426	-0.00594741	0.0177754	-0.00181659	0.0319734	Kif21b	0.0265967	0.0389521	0.0570358	0.0382905	-0.058319	0.0321623	Kif21b
Klf10	0.0433059	0.000107656	0.0359764	-0.0282942	0.0170381	0.0674839	Klf10	0.00480908	0.00506094	0.0144109	-0.07414	-0.00575791	0.0470017	Klf10	-0.0291245	0.0149807	0.043476	0.0143569	0.041623	-0.0220489	Klf10	-0.0297415	0.0575407	0.0279413	-0.0105334	-0.0052776	0.0103032	Klf10	-0.0294076	-0.0191044	-0.0323229	-0.00156843	0.0322829	0.0359934	Klf10	0.0348442	-0.0106035	0.0316254	-0.00279353	-0.0625322	0.0359612	Klf10	-0.0210082	-0.00626725	0.0473988	-0.0229692	0.0385512	-0.0463704	Klf10
Klf2	-0.0345351	-0.0293398	0.0422382	0.0458026	-0.0394612	-0.0261596	Klf2	-0.0341924	-0.0280231	0.0502466	-0.0352536	-0.00828182	0.0273281	Klf2	0.0362746	-0.025754	-0.01079	0.0413115	0.059019	0.0350324	Klf2	-0.0387719	0.0219353	-0.0244382	0.00700861	-0.0192469	-0.00634697	Klf2	-0.0122026	-0.0342225	0.0189701	-0.00598878	-0.0126626	-0.0501912	Klf2	0.0447056	-0.0797555	0.0482527	0.034563	0.0211055	0.0113401	Klf2	0.0153795	0.0134121	0.00507228	-0.00790498	-0.00402787	-0.024612	Klf2
Klf3	-0.0442531	-0.0119744	0.0368227	0.0340274	-0.00204217	-0.085959	Klf3	-0.00214372	-0.02042	-0.0182881	0.00938868	-0.0331656	0.00611617	Klf3	-0.00264776	-0.0102877	0.0473747	-0.00515178	-0.0437891	-0.000842432	Klf3	-0.00226443	-0.010903	-0.0982681	-0.0413141	-0.00795354	0.0387233	Klf3	0.0187667	0.00908603	-0.0292261	0.0163063	-0.0252001	-0.0231646	Klf3	1.8e-05	-0.0277415	0.0275476	0.0111493	0.0505734	0.012156	Klf3	0.0134166	-0.00689406	-0.0688181	-0.0124017	-0.0109904	0.0112753	Klf3
Klf4	0.0503907	-0.00374869	-0.0112973	0.0184328	-0.0026798	-0.044903	Klf4	0.00288545	-0.0531122	-0.0508382	-0.012289	-0.0130227	-0.0162227	Klf4	0.00898077	0.0179745	0.0281684	-0.013606	-0.0372331	0.0340304	Klf4	0.00518461	0.0475486	0.0122797	-0.0191362	0.0840833	-0.0566665	Klf4	0.0176035	-0.0560834	0.012162	-0.0165811	-0.020621	0.0209373	Klf4	-0.0542528	0.0429762	-0.010317	0.00714241	0.0572087	0.0304786	Klf4	-0.0285042	-0.0716798	0.00740502	-0.0155811	-0.0448553	0.00255015	Klf4
Klf6	0.0199318	0.0164819	0.0494669	0.0879785	0.0126558	0.0320295	Klf6	0.00359431	-0.0792604	0.0578865	-0.0252405	0.0214154	0.0203281	Klf6	-0.0106199	0.0154195	0.0197056	0.0324615	0.0228122	0.0129186	Klf6	-0.00661921	0.000357588	-7.91e-05	0.00693049	0.0311089	-0.00172087	Klf6	-0.0160557	0.0277864	0.0411712	0.00808714	-0.0420409	-0.0259351	Klf6	0.000432438	0.0684676	0.00623591	-0.0165981	0.0225089	-0.00028835	Klf6	-0.0114957	0.00603902	-0.0213935	0.0310829	0.00446108	0.0427872	Klf6
Klrg1	0.0226271	0.0441968	0.0548114	0.00252003	-0.0517106	0.00422959	Klrg1	0.0669484	-0.0199952	-0.0280904	0.0150361	-0.0106721	0.0047839	Klrg1	0.00874592	-0.012916	-0.0400497	0.00366744	-0.0228907	0.0219319	Klrg1	0.00887058	0.0413471	-0.0245425	0.00899061	-0.0242256	0.00854798	Klrg1	-0.0333072	0.0157894	-0.0031317	-0.00960998	0.0394977	-0.0224433	Klrg1	0.0021297	-0.0214771	0.0431125	-0.0338998	0.0439258	0.00308739	Klrg1	-0.00284463	0.0747812	0.0485942	-0.0119879	0.00768192	-0.00632592	Klrg1
Kmt2a	-0.0579984	-0.0205897	0.0167805	0.0207079	0.0441736	0.012828	Kmt2a	0.040335	-0.0360605	0.0181015	-0.0120261	-0.0362479	-0.017835	Kmt2a	-0.022097	0.0382513	-0.0109415	0.0287048	0.055772	0.00753726	Kmt2a	0.0202532	-0.00431323	0.00500442	-0.0112058	0.00730888	0.0546673	Kmt2a	0.017397	-0.0588948	-0.0244012	0.0145255	-0.00148056	-0.0331555	Kmt2a	0.0063008	-0.0160659	-0.000890517	0.00398672	0.00696389	0.0140269	Kmt2a	0.0241936	0.0243627	-0.0457945	0.0127633	-0.0467553	-0.00866906	Kmt2a
Kmt2c	-0.0486073	-0.0223691	-0.00865491	0.0315915	0.0673595	0.035134	Kmt2c	0.00447729	-0.0189562	0.0155001	-0.00961437	0.0552406	0.00938094	Kmt2c	-0.021219	0.000565813	-0.00551524	0.0071938	0.0157172	-0.0250364	Kmt2c	-0.0770427	0.00886692	-0.00970955	-0.00196136	0.0701377	0.00589449	Kmt2c	-0.0122526	0.0212559	-0.0104925	0.020878	-0.0401884	0.00449908	Kmt2c	-0.0219814	-0.00742168	-0.0472714	0.0397189	-0.0233647	0.00182436	Kmt2c	0.00636435	0.0335039	0.00200316	-0.0317028	0.0421751	0.0311237	Kmt2c
Kpna4	-0.0441364	-0.0312217	0.0577025	0.0211082	0.00266752	0.0350458	Kpna4	-0.0115378	-0.0278078	0.00959192	-0.015622	0.0343669	-0.0522849	Kpna4	-0.0199928	0.0163827	-0.0066823	-0.00505176	0.024325	0.00297815	Kpna4	0.0350132	-0.0290147	-0.0387556	0.0390497	0.0102186	-0.0387122	Kpna4	0.0260396	-0.0353036	0.0119156	-0.0395458	0.0390853	-0.0371831	Kpna4	0.00647231	-0.00715462	0.0222773	-0.0186421	0.00223964	-0.0305904	Kpna4	-0.101803	0.0352914	-0.0259478	-0.00671847	-0.0459349	-0.00745755	Kpna4
Kras	-0.0310542	-0.0523068	0.0560025	-0.0111001	-0.00889543	-0.016618	Kras	-0.0155445	0.0345408	0.000712774	0.014686	-0.0347394	0.0128542	Kras	-0.00197505	0.0362944	0.0161588	0.0402573	0.0251373	-0.0094385	Kras	0.0187886	-0.0167917	-0.0216755	0.041632	0.0113445	-0.00510186	Kras	0.0158635	0.0359561	0.0243126	-0.0478523	0.0133588	0.00436894	Kras	-0.0429524	0.00549282	0.0536504	0.0161372	0.0090483	-0.0899085	Kras	-0.0293658	-0.0273272	0.0573348	-0.0159724	0.0406743	0.0432513	Kras
Lamp1	0.0278296	-0.0209738	0.0365963	-0.00714904	0.00863739	0.0337163	Lamp1	-0.0608552	0.0275475	0.0428169	0.0434528	-0.0468252	0.0314573	Lamp1	0.0131301	-0.0141804	-0.00551599	0.0585037	0.0648801	-0.0451509	Lamp1	-0.00524815	0.0506253	-0.0626541	0.00844007	-0.0296001	-0.0419439	Lamp1	0.037708	-0.013747	-0.0418858	0.00646131	0.008131	0.00613013	Lamp1	0.0383803	-0.0326823	-0.0276222	0.0761915	-0.01987	-0.0495784	Lamp1	-0.00731359	-0.0339826	-0.0191874	-0.062491	0.002004	0.0362096	Lamp1
Lasp1	-0.0246209	0.0549438	-0.0305619	-0.0426042	0.0323265	0.00647577	Lasp1	0.0192695	-0.0588017	-0.00409344	-0.0167168	0.010807	0.000784451	Lasp1	0.00830923	-0.0045332	0.0403174	-0.00392499	-0.00826571	0.00193597	Lasp1	0.0663485	0.0810885	0.0171571	-0.0432523	0.0270456	-0.0382214	Lasp1	-0.019578	0.0138019	-0.0410804	0.0303911	0.019059	0.0190884	Lasp1	0.0327683	-0.000972182	-0.0155411	0.0328664	0.0268315	0.0190511	Lasp1	-0.0190635	-0.0392537	-0.0259759	-0.00665875	0.0459832	-0.0443539	Lasp1
Lat	-0.0654193	0.0354507	0.00516672	-0.041755	0.0111737	0.0141089	Lat	-0.0367796	-0.0391777	0.000645336	0.0001371	-0.0171063	-0.0151126	Lat	-0.0147693	0.0179475	-0.0112539	0.000110909	-0.0314481	-0.00178601	Lat	-0.00948324	-0.0130857	0.0073324	0.0167924	0.0177155	0.00349126	Lat	-0.0127851	-0.0136806	-0.0226654	0.0239917	-0.0160408	0.0120376	Lat	-0.0144049	-0.010461	-0.0028513	-0.00221297	0.0251873	0.0152013	Lat	-0.0400418	0.0501985	0.00424368	-0.0333272	0.0503337	0.0253665	Lat
Lax1	-0.0261716	0.0566733	0.0295928	-0.0185331	0.01006	-0.0137471	Lax1	0.0563379	0.038479	-0.000675001	-0.0441906	-0.0298545	-0.0372895	Lax1	-0.0238272	-0.0176655	-0.0263185	-0.00382476	0.0453153	0.0244489	Lax1	0.0250462	0.0159942	0.00605201	0.00235866	-0.00573573	0.0523603	Lax1	0.070297	-0.0423736	0.0644387	0.00195322	0.00408487	0.0453016	Lax1	-0.010142	-3.34e-05	-0.0332847	-0.0265418	-0.00247501	0.0241174	Lax1	0.0371275	0.0184667	0.0196343	-0.0131935	0.0485848	0.0484111	Lax1
Lck	-0.0663131	0.0357641	0.00762246	-0.0408956	-0.0185564	0.0295153	Lck	-0.00261508	-0.0176286	-0.0130515	-0.0292182	-0.0109523	0.0113989	Lck	-0.00658315	0.00343079	0.00714253	-0.0249273	0.0185245	0.0163959	Lck	0.00651114	-0.0300415	-0.0147077	0.0220715	0.0139843	0.00962605	Lck	-0.0223249	-0.000781719	-0.0174563	0.0045178	-0.0172166	-0.0461764	Lck	0.0211941	-0.0266759	0.0224579	0.0115148	0.0369749	-0.00106018	Lck	-0.0305315	0.0155703	-0.0068577	-0.0229059	-0.0177593	-0.00463805	Lck
Leng8	-0.0203899	0.0239007	-0.0487297	0.0631921	0.0223236	0.0273812	Leng8	0.00423866	0.0411683	0.0280557	0.00282439	0.0424458	0.0160374	Leng8	-0.00803627	-0.0144263	-0.00778639	0.00441379	-0.00275099	0.058095	Leng8	-0.0212337	0.0864265	0.0309738	-0.0799403	0.0389889	-0.0662197	Leng8	-0.0228756	0.00444222	-0.033206	0.0032184	-0.0228479	-0.000208386	Leng8	0.0309098	-0.0080948	-0.0420834	0.0265761	0.0530825	-0.0245428	Leng8	-0.0230618	-0.0167349	-0.0361847	-0.0013576	-0.0273222	-0.028712	Leng8
Leprot	0.0438908	0.0213712	-0.0189296	0.0101412	-0.0188677	-0.0279906	Leprot	0.0264154	-0.0394821	-0.0300104	0.0607389	0.042716	0.0244714	Leprot	0.0227046	-0.0184906	-0.0486879	0.0588283	0.0224697	0.0534572	Leprot	-0.00167232	0.022217	-0.0599474	0.0328591	-0.0252863	0.0517748	Leprot	0.00037351	0.0160927	-0.0288659	-0.00382954	-0.0147648	-0.025561	Leprot	0.000715449	0.034693	0.00789655	-0.035081	-0.0558799	-0.0601684	Leprot	0.046852	-0.0513129	0.0386935	-0.0759661	-0.00151394	-0.0250412	Leprot
Lfng	-0.0457853	0.0484548	0.00554819	0.0241955	-0.0263788	0.0165679	Lfng	0.00668083	0.00342826	0.00793484	0.011608	0.0122601	-0.0113533	Lfng	-0.062245	-0.00117619	-0.00205163	0.0255378	-0.0261444	-0.013113	Lfng	0.021039	0.00340946	0.046183	-0.0208937	-0.00572671	-0.00913583	Lfng	0.0300205	-0.0036113	0.0571803	0.00293803	0.0271856	0.0424101	Lfng	0.00630148	-0.0735193	-0.030934	0.0853299	0.012163	-0.0244681	Lfng	0.0349975	0.0554128	-0.0121848	-0.0223576	-0.0447716	-0.0107772	Lfng
Lgals1	0.016096	0.0631643	0.0627669	-0.0219247	0.0355436	0.0153682	Lgals1	-0.0369145	0.0476784	0.00385747	0.0259393	0.0387182	-0.0203069	Lgals1	0.0343424	0.00397326	-0.0356513	0.00140726	-0.019478	-0.00798948	Lgals1	0.00675131	0.00464508	-0.00679596	-0.00781094	0.00347405	-0.000603507	Lgals1	-0.0118089	0.0218446	-0.00973938	-0.0148401	-0.0170366	0.0112355	Lgals1	-0.0251651	0.00766835	-0.0232208	-0.0338096	0.0232268	0.0203512	Lgals1	0.0156309	-0.0113532	-0.00734615	-0.036966	-0.0236399	-0.0192787	Lgals1
Lgals3	0.0441599	0.0590392	0.034781	-0.00647732	0.039701	0.00424573	Lgals3	-0.0272486	0.0328986	-0.0249965	-0.0335506	-0.0333806	-0.00196714	Lgals3	0.0141949	0.0115854	-0.0195778	0.00822558	-0.00998303	0.00509586	Lgals3	0.0348692	0.0149167	0.0114376	0.0230802	0.0166715	0.00472865	Lgals3	0.00444984	0.0226351	-0.00448348	-0.0244509	0.000451442	0.01827	Lgals3	0.0131455	-0.0122378	-0.0387904	-0.00644971	-0.0231407	-0.0515541	Lgals3	-0.0170005	-0.0194786	0.024843	-0.00107902	0.0109584	-0.0117123	Lgals3
Lig1	0.0221438	0.0031691	0.0297224	-0.0965724	-0.0161231	-0.0204083	Lig1	0.0249808	-0.000670948	-0.00521523	0.0155877	-0.0525899	-0.040791	Lig1	0.00946774	-0.0302567	-0.0486604	0.0105809	0.0358041	0.0108956	Lig1	-0.0160342	-0.0480874	0.024735	-0.00941389	-0.0141709	-0.0513973	Lig1	-0.0345546	0.0104215	0.0261362	-0.0291334	0.0263994	0.0500002	Lig1	0.0354485	0.0372554	0.0366956	-0.0665555	0.028633	0.0369542	Lig1	0.0286226	-0.00500548	0.00144549	-0.00863895	0.0129527	-0.0216972	Lig1
Limd2	-0.0608849	0.0124251	-0.0292131	-0.00946964	-0.0331839	-0.0525685	Limd2	-0.0133189	0.024252	0.028491	-0.0109292	0.00314102	-0.0524916	Limd2	0.022404	0.0615671	-0.0038366	-0.0356576	-0.00656843	-0.0320828	Limd2	0.0177599	-0.00743461	0.0133208	0.0181801	-0.0471865	0.0291237	Limd2	0.00320138	0.00362395	0.0304424	0.017492	0.0037979	0.0140398	Limd2	0.0103442	-0.0245367	0.0251868	0.0220503	0.0333292	0.00184058	Limd2	0.0315026	-0.0206145	0.0259614	0.0227354	0.000350172	-0.0291837	Limd2
Lipa	-0.0266781	-0.0322212	-0.0260549	-0.0162776	0.0408677	0.00524879	Lipa	-0.029879	-0.0297407	0.0190438	0.0273758	-0.0619198	0.0625879	Lipa	0.00211704	-0.0334964	-0.0261527	-0.0534887	-0.0492013	0.0577046	Lipa	-0.0418252	0.0642302	0.0387961	0.00119037	-0.019802	0.0274626	Lipa	0.0250243	0.0195087	0.00276785	0.0617543	0.0100204	0.0343421	Lipa	0.0408147	0.0515541	0.023869	-0.0198291	0.00509595	-0.0446105	Lipa	0.0440436	0.0382051	-0.0643913	-0.0250541	-0.0652615	-0.00640963	Lipa
Litaf	0.0517545	0.0130117	0.0150716	-0.0411841	-0.0276374	0.00989633	Litaf	-0.0389143	-0.0228868	0.0414681	-0.0243787	-0.0172549	0.00272209	Litaf	-0.0225165	0.0176765	0.0116474	0.00749399	-0.0251954	-0.0103289	Litaf	-0.0624094	-0.0753088	-0.0182011	-0.018739	-0.0202399	0.0375574	Litaf	-0.011442	0.0241128	0.0297243	0.036902	0.0203796	-0.0286475	Litaf	0.0273258	-0.00658729	0.00281312	0.00505991	-0.0354613	-0.00700289	Litaf	0.0366101	-0.0562581	0.0287474	-0.00529397	-0.0567411	0.0200089	Litaf
Lmbr1l	-0.0436781	0.00350046	-0.0265893	0.000321429	-0.0141062	0.000862824	Lmbr1l	-0.00477158	0.000367301	-0.000274841	-0.0456024	0.00716821	0.00980954	Lmbr1l	-0.0559498	0.0448236	0.0376696	0.0276609	-0.0699597	-0.0198741	Lmbr1l	-0.057183	0.0696614	0.0466426	0.0364841	-0.0671242	0.0231809	Lmbr1l	0.00239145	0.0326461	0.0583856	-0.0111623	-0.0323852	-0.0029531	Lmbr1l	-0.0512543	-0.0190931	-0.0188963	-0.0316479	-0.0284258	0.00659836	Lmbr1l	-0.0107345	0.0649935	-0.0581818	0.00782016	0.0169945	-0.0476551	Lmbr1l
Lmf2	0.00776488	0.0374785	-0.00309593	-0.0370684	-0.0124767	0.00399274	Lmf2	-0.00693343	-0.0284151	0.0578347	0.0227373	0.0277809	0.0448426	Lmf2	0.0209819	0.0183753	-0.0207231	0.00354879	-0.0113602	-0.00146178	Lmf2	0.03726	0.0106922	-0.0176736	-0.0620497	-0.0196062	0.070568	Lmf2	0.0277545	-0.0250764	-0.0527247	0.0221545	-0.0522578	0.0763242	Lmf2	0.0327337	0.0282244	-0.0748694	-0.0595639	-0.0143857	0.0335521	Lmf2	0.0465093	0.0176898	0.0573073	0.0180501	0.0163484	-0.100222	Lmf2
Lmna	0.0424797	-0.0154504	0.0158817	0.0204957	0.0645049	0.0038752	Lmna	-0.0391833	-0.0533091	-0.00972337	-0.032701	-0.0114899	0.00612509	Lmna	0.0168432	0.0274219	-0.0250063	0.0222026	-0.0339647	-0.0207225	Lmna	-0.0254275	0.0190332	0.0298431	0.0120489	-0.0117503	-0.018809	Lmna	-0.0141245	0.00521149	-0.0190655	-0.083871	-0.0213677	0.0356379	Lmna	-0.0839221	-0.0230533	-0.0220238	0.026422	-0.0510376	0.021297	Lmna	-0.0360587	-0.0264521	0.0371478	0.0218233	0.0499981	-0.0515348	Lmna
Lmnb1	0.0198555	0.0062968	0.0233294	-0.0942151	-0.035468	-0.0264054	Lmnb1	-0.0100527	-0.0019314	0.0566809	-0.0122291	0.0299769	0.037956	Lmnb1	-0.0234317	-0.0127364	-0.0393654	-0.00215591	-0.0149722	-0.0083913	Lmnb1	0.0738078	0.0420854	0.0155273	-0.00113725	0.067798	0.0181913	Lmnb1	0.0213851	-0.0592877	0.0127404	-0.0289272	0.00934777	0.0128041	Lmnb1	-0.0243731	0.010823	0.00347679	-0.0266986	-0.0202097	0.00485786	Lmnb1	0.0506334	-0.0115841	-0.0621805	-0.0212567	-0.0134639	-0.0126305	Lmnb1
Lmo4	0.0402977	0.0350676	-0.0475572	0.0197385	0.0643622	0.0194977	Lmo4	-0.0401081	-0.00465145	-0.019567	0.0322857	-0.0198915	0.0141147	Lmo4	-0.00478001	-0.01483	0.00419871	-0.0712529	-0.030174	-0.000651929	Lmo4	-0.00378848	0.0103327	0.029954	-0.000893489	-0.0193284	0.0104742	Lmo4	0.0121648	0.00172277	0.00921006	0.00820825	-0.00321905	0.0211355	Lmo4	-0.0108313	-0.0293789	-0.02761	0.0263441	-0.0431562	-0.0205831	Lmo4	-0.0689783	-0.00711248	-0.00650897	-0.00550162	-0.0376954	-0.0260181	Lmo4
Lnpep	-0.0442831	-0.0261362	0.0463441	0.0269512	0.0087351	-0.025565	Lnpep	0.0333742	-0.0218251	0.00639507	0.0375157	-0.0224393	0.0325704	Lnpep	-0.023712	0.0737122	-0.00167311	0.0118088	-0.0404074	0.0283732	Lnpep	0.00702734	-0.0284603	0.0526221	0.043794	0.00675815	0.0244802	Lnpep	0.0245059	-0.0160968	0.0297161	0.0197477	-0.0241409	0.034623	Lnpep	-0.0651894	0.00151359	0.00689421	0.00377811	-0.0267809	-0.0584617	Lnpep	-0.0289917	-0.010224	-0.0413804	-0.0120814	0.0551039	-0.0134365	Lnpep
Lpar6	-0.0310369	0.0262116	-0.0340651	-0.0284667	0.0495844	-0.0993234	Lpar6	0.0353892	-0.029027	0.0380697	-0.00175845	0.0581136	0.000586442	Lpar6	-0.0170136	-0.0114523	-0.0176408	-0.011703	-0.0118537	0.0112238	Lpar6	-0.0156934	0.00319466	-0.0368413	-0.0189481	-0.0243426	-0.0134311	Lpar6	0.0563738	-0.0158277	-0.00795797	0.0390516	-0.0103356	-0.00531317	Lpar6	0.00641571	0.00225411	-0.00326564	-0.0447316	-0.0242063	-2.01e-05	Lpar6	0.00636355	0.00342681	0.0661981	-0.0153024	-0.0372482	0.0363465	Lpar6
Lpcat4	-0.0215821	0.0581396	-0.0031382	0.00677597	-0.02162	0.0333815	Lpcat4	0.0185625	-0.00866516	0.0414846	-0.0295263	0.0350826	0.0543193	Lpcat4	0.00363859	-0.0420614	-0.00908643	0.055094	0.00450408	-1.87e-05	Lpcat4	-7.83e-05	-0.00157137	0.045578	-0.0208006	-0.0237237	-0.0319156	Lpcat4	-0.0256687	-0.0552482	-0.00309872	-0.000711464	0.0140549	0.0132708	Lpcat4	0.0367115	-0.0912235	-0.00365809	-0.0236164	0.0341998	0.0109732	Lpcat4	-0.00627808	-0.0855095	0.0207969	0.0591757	-0.0136976	-0.00583321	Lpcat4
Lpin1	-0.0143238	0.0166562	0.0568821	0.013571	0.0144106	0.00826057	Lpin1	0.0477826	0.00887366	0.0168782	0.0259555	0.0358305	-0.0298035	Lpin1	0.0207019	0.0397197	0.0309928	-0.092674	-0.0498355	-0.00175704	Lpin1	0.00160498	-0.00473474	0.0418516	0.0489033	0.00469577	0.00691183	Lpin1	-0.0594318	-0.052116	-0.0912126	0.00627613	-0.0163961	0.0205777	Lpin1	0.0509371	-0.016447	-0.0513493	0.0874539	0.021007	0.0212236	Lpin1	0.0416432	0.0359725	0.0317173	-0.00879674	-0.0186494	-0.0266072	Lpin1
Lpin2	0.025354	-0.00386895	0.053465	-0.0103291	0.0460817	0.0104864	Lpin2	0.055433	0.0125328	0.0044346	0.0306478	0.00201426	0.0404952	Lpin2	-0.0258143	0.0298732	0.0381555	-0.0075591	0.00650145	0.0556236	Lpin2	0.0534019	0.0105676	0.0292319	0.0631845	0.0900047	0.0227279	Lpin2	0.0681649	0.0135236	-0.0507382	-0.0307715	0.0331436	-0.0378294	Lpin2	-0.015887	-0.0423756	-0.00116471	-0.0237157	0.0506508	-0.0624685	Lpin2	0.00663975	4.9e-06	0.00787206	-0.00742766	0.0453827	0.0148929	Lpin2
Lpxn	-0.00547381	0.0595818	0.0345974	-0.0265286	0.0447546	0.0108658	Lpxn	0.0349989	-0.00216793	-0.0715667	0.0159102	-0.0322416	0.000946635	Lpxn	-0.00868485	-0.0076757	0.0719037	-0.0406045	-0.0128648	-0.0376378	Lpxn	-0.0102416	0.00449842	-0.013881	-0.0176968	0.000280934	-0.0122823	Lpxn	0.0630615	-0.0311045	0.00786487	0.00939322	-0.046472	-0.0190749	Lpxn	0.0231682	-0.0177971	0.0245918	0.0423222	-0.0160976	-0.0390348	Lpxn	-0.0272447	0.000663413	-0.00479398	-0.0015115	0.0406118	0.0312949	Lpxn
Lrp10	-0.0092097	0.0207005	0.0247323	-0.0565115	0.0119227	0.0252011	Lrp10	-0.0165974	-0.00803476	0.0456827	-0.0221681	0.0498539	-0.00813384	Lrp10	-0.0681523	-0.017549	-0.0142909	0.0637261	-0.0240566	0.0585436	Lrp10	-0.00337595	-0.00885689	-0.0691025	0.0164714	-0.0170201	0.0118601	Lrp10	-0.0224299	0.0430166	-0.022648	-0.0751219	-0.0232894	0.00175414	Lrp10	0.0722579	-0.0470843	-0.0254458	-0.0201938	-0.0101876	-0.0934329	Lrp10	-0.0407487	-0.0865511	-0.0234572	0.0847697	-0.0204737	-0.0156591	Lrp10
Lrrc59	0.021286	0.00422279	0.0582211	-0.0751221	0.0198911	0.0270762	Lrrc59	-0.0667625	0.0243846	0.0105754	-0.066686	-0.0213033	-0.0233623	Lrrc59	0.000516331	-0.0221514	0.0290794	0.0271922	0.0124638	-0.0149315	Lrrc59	-0.0171877	-0.0154692	0.0149453	0.0389715	0.0132834	0.000486237	Lrrc59	0.00672068	-0.00174993	0.00393025	0.0469899	0.010305	-0.0539602	Lrrc59	-0.0147546	-0.00599389	-0.0263342	0.0451377	-0.000647758	0.014337	Lrrc59	-0.047234	0.0213444	0.0115339	-0.0444252	-0.00857364	0.0144474	Lrrc59
Lrrc8c	-0.0464662	0.00719832	0.0429485	0.0291459	-0.0346556	0.0242921	Lrrc8c	-0.0137703	-0.0114708	0.0460289	0.0187195	-0.0593699	0.0461236	Lrrc8c	0.00397233	0.00307865	-0.0216087	-0.0416259	-0.00962463	0.0119707	Lrrc8c	0.0151678	0.0016037	-0.0190853	-0.0859588	-0.0257683	-0.0554712	Lrrc8c	-0.0384744	0.0139434	0.0293965	0.0102096	-0.0292986	0.00804142	Lrrc8c	-0.0199566	0.0111114	-0.03105	0.0690244	0.0535275	0.042678	Lrrc8c	-0.00910499	-0.0040921	0.0297738	0.0230697	-0.0168799	-0.0457845	Lrrc8c
Lrrfip2	0.0351119	-0.00120658	0.0258776	0.00905742	0.0285106	0.010196	Lrrfip2	-0.0358182	0.035899	0.0822975	0.0428502	-0.0534638	-0.00997178	Lrrfip2	0.00107272	0.0041595	0.0128425	0.0743016	0.0325221	-0.0216423	Lrrfip2	0.00399607	0.0348197	-0.0182232	0.0038857	-0.021542	-0.00508151	Lrrfip2	-0.041549	0.051997	-0.0731787	0.0308691	0.00106047	0.0676605	Lrrfip2	-0.0214527	-0.0508451	-0.0554053	-0.0141277	-0.0450366	-0.0302664	Lrrfip2	-0.00376298	-0.00725712	-0.0163862	-0.0629563	0.0380806	0.00456065	Lrrfip2
Lta	-0.0389306	0.00716301	-0.0505019	0.0231715	0.019638	-0.011092	Lta	-0.0189793	0.0100081	0.0395752	0.0023734	-0.0196512	-0.0205132	Lta	-0.0421165	0.0374608	0.0275703	0.046912	0.0799107	-0.000458866	Lta	-0.0352876	0.0312796	0.00114521	0.0169909	0.0602935	-0.0429557	Lta	0.00391191	-0.0552911	0.02718	-0.0966596	0.0320216	0.00630033	Lta	-0.0121437	-0.0488319	-0.0130067	-0.0392919	0.0132292	-0.00461432	Lta	-0.00584422	0.0536189	0.0274683	-0.0663149	0.0286944	0.0213464	Lta
Ltb	-0.0515601	0.0423708	-0.0201747	0.00811898	0.0112652	0.00908087	Ltb	-0.0595831	0.0424917	0.0347794	0.00559454	0.0611282	-0.0204393	Ltb	-0.00784831	0.0412315	0.0419809	0.00535502	0.00873036	-0.0211527	Ltb	0.000245556	0.00990354	0.0116921	0.0164738	0.00379868	-0.017467	Ltb	-0.0142187	-0.0181638	-0.0164261	0.00218559	-0.0478001	-0.0512747	Ltb	-0.0335687	0.0358615	-0.0310139	-0.0157294	0.0333989	-0.0109874	Ltb	-0.0106342	0.00776454	0.037913	-0.0313318	-0.0111623	0.00982246	Ltb
Luc7l3	-0.0347274	-0.0572708	0.043472	0.00946429	0.0189236	-0.00754148	Luc7l3	0.041117	0.0139564	-0.0192739	-0.0182952	-0.0304703	0.0149275	Luc7l3	-0.0105133	0.00679226	-0.0352916	-0.0391734	0.00835691	0.0253189	Luc7l3	-0.0664007	0.0462339	-0.0112789	0.0380142	-0.0359527	0.025027	Luc7l3	0.00794959	-0.0255943	0.00640766	-0.0295788	0.00386837	0.0211354	Luc7l3	-0.000438544	0.0194247	0.015259	-0.0339631	0.0362261	-0.00275949	Luc7l3	-0.0515967	0.00262011	0.027528	0.0612521	0.011422	-0.00719502	Luc7l3
Ly9	-0.0450998	0.0452355	-0.0078792	0.00116094	-0.00805518	-0.0319443	Ly9	0.0634703	-0.024403	0.00627437	-0.0208008	-0.0278784	-0.0355343	Ly9	-0.0511765	-0.0249326	-0.0253604	-0.00222257	0.0322527	0.0305244	Ly9	0.0255979	-0.0231148	0.0423899	0.00482253	0.00577031	0.0281678	Ly9	-0.0361793	0.0498676	-0.0269582	-0.01912	-0.0393761	-0.0412026	Ly9	-0.00370376	-0.056052	0.00248169	-0.00599716	-0.0502001	-0.0130766	Ly9	0.0292627	-0.0462041	0.0175999	0.0444185	0.0347248	-0.00941897	Ly9
Lyst	-0.00581993	0.0475408	-0.0366052	0.0293156	-0.00709486	-0.0712696	Lyst	2.61e-06	-0.00136681	0.0177025	0.075104	0.00893617	0.0685223	Lyst	-0.00599414	0.022441	0.0516869	-0.030213	0.0254365	0.0105506	Lyst	-0.0300904	-0.0570962	-0.00493532	0.0160683	-0.00984265	0.00268923	Lyst	0.0281569	-0.0168751	-0.0245503	0.0346631	0.0319482	-0.0487848	Lyst	-0.00782656	-0.00413292	0.0249283	0.0263814	-0.0420432	0.0173394	Lyst	-0.0184009	0.0402041	0.0203856	0.00577983	-0.0513862	0.0133088	Lyst
Macf1	-0.050668	-0.00657876	0.0179484	0.063117	0.0185706	0.0194266	Macf1	0.0510947	-0.0555662	0.00578529	-0.0121032	-0.00414409	0.0402888	Macf1	-0.0024761	-0.0352053	-0.00336344	0.0445172	0.00647166	0.0427784	Macf1	-0.01734	0.0218222	0.0108101	-0.00807048	-0.0298814	-0.0215935	Macf1	-0.0408035	-0.0314349	0.0438484	0.00214553	-0.0620796	-0.0441014	Macf1	-0.0109498	-0.0161635	-0.018457	-0.00306203	0.00998197	-0.00790608	Macf1	-0.022222	0.0194364	0.0307978	-0.00781062	0.0168724	-0.0435016	Macf1
Mad2l1bp	-0.0287594	0.0132598	0.0245132	-0.0511545	-0.0436838	-0.0123204	Mad2l1bp	-1.81e-05	-0.0249916	0.0327237	0.0212394	0.0107566	0.0704244	Mad2l1bp	0.0174073	0.0619377	-0.0593715	-0.00102101	0.0893345	0.0288306	Mad2l1bp	0.010122	-0.0130599	-0.073316	-0.0260577	-0.0331822	0.00239292	Mad2l1bp	0.0177534	-0.0226088	-0.0158327	-0.0184506	-0.0216006	0.0288465	Mad2l1bp	0.00226793	0.0497984	-0.0313556	-0.00534365	-0.00435543	-0.023907	Mad2l1bp	-0.0132264	-0.000468213	0.0104156	-0.00668368	0.023586	0.0190461	Mad2l1bp
Madd	-0.0570547	-0.00369406	0.0265202	0.0183414	0.00613979	0.00722932	Madd	-0.0516417	-0.0221532	-0.027146	0.00687248	-0.00224584	0.0445191	Madd	0.0388767	-0.0417378	-0.0263095	0.0465968	-0.0639464	0.000135922	Madd	0.046293	-0.0392054	0.00958673	0.0255694	-0.00547019	-0.0197821	Madd	0.0199724	-0.0213675	0.0460514	-0.0360562	-0.0162078	0.0226278	Madd	-0.0171934	0.069126	0.0232133	0.0224955	-0.0164195	-0.0258551	Madd	0.0258174	0.0143161	-0.0399197	-0.0194243	0.0258435	-0.00522974	Madd
Maf	0.0164615	0.0122788	-0.0134698	-0.0657927	0.0496552	-0.0356265	Maf	-0.0168918	0.0219928	0.106154	-0.00411821	0.0263392	-0.0225486	Maf	-0.0166783	-0.0827605	0.0267231	0.026269	-0.00930177	-0.0369194	Maf	0.0230448	0.0277872	0.0224093	-0.0131122	-0.0161799	-0.02559	Maf	0.0261056	-0.0148158	-0.0312242	-0.0212273	0.00645275	-0.000879084	Maf	-0.0289366	0.048582	-0.0250833	-0.0191961	0.00663335	0.0319508	Maf	-0.00915555	0.0331871	-0.0637847	0.0711732	0.0233682	0.00603016	Maf
Malt1	-0.013638	-0.00289031	0.0516657	0.0194644	-0.079531	0.0688358	Malt1	-0.00523091	-0.0217601	0.00817623	0.0115215	0.0298871	-0.0156694	Malt1	-0.00575037	-0.0238683	-0.0359022	-0.0201689	-0.0084645	0.0271603	Malt1	0.0222616	-0.0468975	0.00323321	-0.0219566	-0.0968255	-0.0414692	Malt1	0.0189841	-0.0322385	-0.0163801	0.0307113	-0.00675834	-0.0496174	Malt1	0.00564814	0.00920179	0.0455246	-0.00888731	0.00183701	0.00289955	Malt1	-0.0205033	-0.0100098	-0.0480719	0.0390557	0.010841	-0.0227015	Malt1
Man2a2	-0.00717089	0.0048805	-0.021876	0.0216537	0.0648961	0.0383738	Man2a2	-0.0292424	0.0057075	0.0178836	-0.0780437	0.0356997	-0.00572002	Man2a2	0.00721399	0.0148765	-0.0767411	0.0228041	0.00881797	0.0197386	Man2a2	-0.00639092	0.0020734	0.0605153	-0.0163906	-0.0163485	0.0265177	Man2a2	0.0569263	0.0212172	0.110646	0.0409408	0.00111116	-0.0165283	Man2a2	-0.0040657	-0.00813078	-0.0177848	-0.0132203	-0.0976261	0.0638168	Man2a2	0.0470222	0.0664228	0.0160602	-0.0103424	-0.0157096	-0.00754936	Man2a2
Map2k3	0.0499789	0.047915	0.0315177	-0.0165017	-0.0119202	0.0238719	Map2k3	-0.0193058	-0.00783114	0.0138305	-0.0673212	0.00421102	-0.0121204	Map2k3	-0.0156558	-0.00985797	-0.00444727	0.0186243	-0.000560044	0.00432219	Map2k3	-0.000297809	0.0023242	0.019026	0.0120208	0.00374593	-0.013505	Map2k3	0.0465783	-0.0193538	0.0316216	-0.0401695	-0.0495354	-0.0289839	Map2k3	-0.0096809	0.0497007	-0.032787	0.0410022	0.00932009	0.0087076	Map2k3	0.0184223	0.0478396	0.026618	0.0623448	-0.00016886	0.0120992	Map2k3
Map3k1	-0.032538	-0.0465194	0.0607912	0.00890898	0.0126479	0.0124696	Map3k1	-0.00377613	0.0303766	0.0506545	0.00917844	0.0151514	-0.0522983	Map3k1	-0.0163591	0.055251	-0.0126337	0.00895359	0.00702555	0.0359114	Map3k1	-0.0133448	0.00209402	0.039365	0.00439529	0.0253769	0.0256785	Map3k1	0.0209433	0.031609	-0.0620807	0.0452288	0.0313524	-0.0585688	Map3k1	-0.0190596	0.0440159	0.018362	0.0028559	-0.0221034	-0.000733675	Map3k1	-0.030818	-0.0285296	0.0199724	0.0165099	-0.00575841	0.00253435	Map3k1
Map3k2	-0.0361144	-0.0348146	0.0583261	0.0329791	0.0167355	-0.00897134	Map3k2	0.00531032	-0.0302671	0.000576433	-0.00707759	-0.0341794	-0.0109525	Map3k2	-0.0392107	0.0162554	0.0212736	-0.0178981	0.00141138	0.00901619	Map3k2	0.0523135	-0.0185159	-0.0728729	0.0244394	-0.00487783	-0.0172223	Map3k2	0.052638	0.0201779	-0.0491053	-0.0264044	-0.0380343	-0.0166815	Map3k2	-0.0160481	-0.0282314	0.0269979	0.039142	-0.0687224	0.0042629	Map3k2	0.00484138	-0.0135795	-0.00973631	-0.0262227	0.011038	0.00539391	Map3k2
Map3k4	-0.0203971	0.0399521	-0.0204899	0.0258191	0.0357908	0.0299864	Map3k4	0.00664359	-0.00564002	0.0164391	0.0636777	-0.0550921	0.0182919	Map3k4	-0.0458116	-0.0179691	0.0176574	-0.0189679	0.00235158	-0.0501337	Map3k4	0.0655927	-0.00692904	0.0744376	-0.0134536	0.0401032	-0.0211583	Map3k4	-0.0495108	-0.0193931	-0.0256682	-0.0282325	-0.0382156	-0.0167436	Map3k4	-0.00849904	-0.0443181	-0.00175186	0.0268419	0.0220359	-0.0210099	Map3k4	-0.0435505	0.00561486	-0.0117651	0.0873222	-0.0117741	-0.00594462	Map3k4
Map3k8	0.0211799	0.0292444	0.0574179	-0.0043806	-0.00935059	0.0695886	Map3k8	0.0250499	0.0225933	0.0243916	0.0447362	-0.0341855	-0.0432991	Map3k8	-0.0399897	0.0155626	0.0368784	-0.0337255	0.0582228	0.0205864	Map3k8	-0.0272051	0.0115531	0.00756252	0.00973467	-0.0275188	0.0281126	Map3k8	0.0268907	-0.0725802	-0.0249517	-0.0570292	0.0314406	-0.0375643	Map3k8	-0.0402116	0.0274183	0.0157004	0.0253994	0.0140401	0.00272421	Map3k8	-0.0266882	0.0211712	-0.0428339	0.0117685	-0.0559072	-0.019665	Map3k8
Map7d1	0.0105341	-0.00873236	0.0459092	-0.0504361	0.019381	-0.00239054	Map7d1	0.0944907	-0.0198279	0.0392871	-0.02938	0.0333485	-0.0106924	Map7d1	0.0480887	-0.0675692	0.00999346	0.0465606	-0.00108164	0.0298416	Map7d1	-0.0517175	0.0370988	0.0158126	0.031938	0.0221326	-0.063215	Map7d1	-0.0157711	-0.0284689	0.00514836	0.0463843	-0.0337229	0.0194295	Map7d1	0.0264877	-0.027	0.00812336	0.0423516	-0.0589723	-0.0285026	Map7d1	-0.0329814	-0.0318221	-0.0189197	-0.0402309	0.0483021	-0.0202693	Map7d1
Mapk1	-0.0172095	-0.0180989	0.0566529	-0.0450172	0.0110397	0.0163616	Mapk1	-0.0381807	0.0544362	0.0657871	0.00950954	-0.0692081	-0.0100533	Mapk1	-0.00930435	-0.0184596	0.0201312	0.0140359	0.00927678	-0.0198335	Mapk1	0.0425018	0.0255918	0.0484347	0.0357493	-0.0120128	-0.00975359	Mapk1	-0.0294495	0.0276658	-0.0124651	0.0717078	0.00770511	-0.0251481	Mapk1	0.0280988	-0.0177474	0.0439205	0.0482345	-0.0158073	-0.0956576	Mapk1	-0.0297708	-0.0774681	-0.00555689	-0.0149632	0.0214209	0.00812159	Mapk1
Mapk8ip3	-0.0362162	0.00290251	-0.0418877	0.0477691	0.0272397	0.0324602	Mapk8ip3	0.061667	0.00900563	0.0365156	-0.0105933	-0.00177294	0.029174	Mapk8ip3	0.038067	0.00642255	-0.0301019	-0.00686242	-0.0059254	0.0329638	Mapk8ip3	-0.082828	0.00817589	-0.0296957	-0.0034445	8.48e-05	-0.0509846	Mapk8ip3	0.0414939	0.00337205	0.0170274	0.0127383	-0.0289146	-0.015528	Mapk8ip3	-0.0115607	-0.032856	0.0771075	-0.0145877	0.0188378	0.0137142	Mapk8ip3	0.070521	-0.00658792	0.0396438	-0.0354229	0.0391134	0.0117573	Mapk8ip3
Mapre2	0.0346914	0.054764	0.0287015	0.0213976	-0.0153549	-0.0314306	Mapre2	0.00683125	-0.0538605	0.0190796	-0.0771991	-0.0173471	-0.0136207	Mapre2	0.0426233	0.00746924	-0.00298546	-0.0241195	0.0020828	-0.0585466	Mapre2	-0.0219902	-0.00903991	0.0231238	0.0120727	-0.0491681	-0.0226241	Mapre2	-0.0203857	0.0133647	-0.000576426	-0.0503008	-0.00709049	0.00208881	Mapre2	0.0103638	-0.0166808	0.0298097	0.0053129	-0.0161145	-0.00597557	Mapre2	-0.0214959	-0.00455821	0.0632308	-0.00146375	-0.00724623	-0.0162463	Mapre2
Mau2	-0.0450663	-0.00308161	-0.019972	0.019498	0.0238557	-0.0267242	Mau2	0.0456135	-0.0471555	0.0397115	-0.00270954	0.00686235	-0.048557	Mau2	0.00689537	-0.0174869	0.0255796	-0.0748459	-0.034661	0.00541481	Mau2	0.0586372	0.0129496	-0.0236898	0.087558	-0.0171555	0.0309087	Mau2	0.0323706	-0.00144771	0.0082718	-0.0253064	-0.0473353	-0.0258981	Mau2	-0.0264263	0.00933315	0.0134369	0.0471153	-0.0156069	-0.0327308	Mau2	0.0308483	0.0124171	0.0673218	0.0108449	0.0120691	-0.0412232	Mau2
Maz	0.00224443	0.0315555	-0.030609	-0.0518947	0.0366965	-0.049722	Maz	0.0201256	-0.020836	0.0728308	0.0177475	-0.00649991	0.011749	Maz	-0.0786818	-0.0647648	-0.0557429	-0.0109161	-0.0283583	0.0156759	Maz	0.00505224	0.0138292	-0.0545424	-0.0101417	0.0181067	-0.0219848	Maz	0.0112446	-0.0510547	0.0286891	0.0121329	-0.0157804	0.0391612	Maz	-0.024326	0.00877448	-0.0181747	0.00466211	0.0338501	-0.0361878	Maz	0.051109	0.0143157	0.0341607	-0.0149992	-0.0520101	0.0134671	Maz
Mbtps1	-0.0348383	-0.0135982	-0.043456	-0.00919878	0.0101123	-0.00241424	Mbtps1	0.0626728	-0.0242893	0.0055871	0.0220607	0.0422062	-0.0271338	Mbtps1	0.0149321	0.0329188	0.0197812	-0.0565557	-0.0472919	0.0446931	Mbtps1	-0.0746254	0.0406233	-0.00245161	0.0151367	0.0174141	-0.000267247	Mbtps1	-0.0112973	-0.00529629	-0.0186496	0.0951845	0.00160476	0.0376793	Mbtps1	0.00995333	0.0404321	0.03235	0.0505488	-0.0102814	-0.0642682	Mbtps1	7.34e-05	-0.0250618	0.00282586	-0.0270377	0.00488966	-0.0654658	Mbtps1
Mcm6	-0.00250375	0.0155484	0.0297825	-0.0790449	-0.0195704	-0.0340104	Mcm6	-0.0408862	0.0103311	0.0367483	0.0343752	-0.0508118	0.041302	Mcm6	0.032171	-0.0555675	0.0296185	-0.0418741	0.0134247	0.0322426	Mcm6	-0.00575854	-0.0179208	0.0280277	-0.0202661	-0.0880633	-0.0253614	Mcm6	-0.00974634	0.0340307	0.0506573	0.0322789	-0.022433	0.0344872	Mcm6	-0.0752807	0.0211017	-0.0170818	-0.0191115	-0.0141234	0.0202174	Mcm6	0.0218527	0.0209561	0.00416012	-0.0618225	0.0398673	0.0180009	Mcm6
Mcmbp	-0.043473	-0.0511217	0.0367772	0.0125039	-0.00225565	0.0190434	Mcmbp	-0.0226044	-0.0340706	0.00245352	-0.0154182	0.0226788	0.00774221	Mcmbp	-0.0669929	-0.0538872	-0.00466543	-1.19e-05	-0.0136624	-0.0213445	Mcmbp	-0.0276001	0.0463852	0.0275071	0.0407527	0.00569443	-0.017165	Mcmbp	0.0112491	-0.00486955	-0.0187011	0.0116656	0.0192182	-0.0296779	Mcmbp	-0.00503677	0.0226372	0.0238803	-0.0184714	-0.0222342	-0.0526554	Mcmbp	0.0163543	-0.0121726	-0.0697641	-0.0252773	0.0252813	-0.0257561	Mcmbp
Mdfic	0.0245352	0.0260446	0.040261	-0.017882	0.0639422	0.00444675	Mdfic	0.0131646	-0.0191787	0.0614562	-0.00801812	-0.0243877	-0.06851	Mdfic	-0.0427512	-0.0390739	0.0336797	0.00987871	-0.0158907	-0.0120363	Mdfic	-0.0184749	0.0383496	-0.0665222	0.0145013	-0.0360924	0.0271174	Mdfic	0.00417819	-0.00655192	-0.0294526	-0.0424136	0.0337156	0.0108364	Mdfic	0.00129654	0.0170941	0.00605016	-0.0136171	0.0275806	0.0391805	Mdfic	-0.0676879	0.0357741	0.0352035	-0.0070829	0.0451683	-0.0267849	Mdfic
Mecp2	-0.0355066	-0.021394	0.0014493	0.0652153	0.0216091	-0.0122144	Mecp2	0.0324254	-0.0288536	-0.0189136	-0.0146768	0.0304775	-0.0395497	Mecp2	-0.0373519	-0.0181356	-0.0219445	0.0228496	0.0314864	-0.0356731	Mecp2	0.0104737	0.032581	0.0318826	-0.00419253	0.00743264	0.0567353	Mecp2	-0.0535584	0.0428145	-0.0190493	0.0155084	0.0769083	0.0191116	Mecp2	0.0108284	-0.0347489	0.0142258	0.0357376	0.0150903	0.00508104	Mecp2	-0.0422336	-0.0396161	0.0166258	0.011653	-0.0367258	0.0319716	Mecp2
Mef2a	0.00480422	-0.0233462	0.0514339	-0.0169311	0.0468198	-0.0156698	Mef2a	0.0234821	-0.00794598	-0.0403152	0.0235358	-0.00990966	-0.0505068	Mef2a	0.0118359	0.0586829	0.0189746	0.0787184	-0.00778436	-0.0283952	Mef2a	-0.0102246	-0.029088	0.00206199	-0.0276537	0.0310108	0.00958734	Mef2a	-0.015518	-0.0719449	-0.0302525	0.0672288	0.0329299	-0.0946275	Mef2a	0.0895714	-0.0319841	0.0133186	0.00572826	-0.0170849	0.0181707	Mef2a	-0.00933401	-0.0636571	0.00407775	-0.0277048	0.00796941	0.01608	Mef2a
Mfn2	0.00728414	0.0425559	-0.0460164	-0.000763659	0.00755314	0.0172728	Mfn2	-0.0197683	-0.00840051	0.0367081	-0.05728	-0.047303	0.0115383	Mfn2	0.0372846	-0.0307354	0.0244104	0.0238259	-0.0140558	0.000285194	Mfn2	0.0124604	-0.0263574	-0.0313798	-0.0305144	-0.036822	-0.0587779	Mfn2	-0.00219874	0.0641388	-0.0538825	-0.0119216	0.0153328	0.0392052	Mfn2	-0.0366601	-0.0221994	-0.00370788	-0.0314244	-0.0650074	0.0608147	Mfn2	0.0333256	0.00349503	0.107977	-0.0483481	0.0722312	0.00698468	Mfn2
Mfsd10	0.0414033	0.050387	-0.0362698	-0.0191439	-0.00561089	0.00155358	Mfsd10	-0.0230071	-0.0132377	0.0331052	-0.00994003	-0.000973414	-0.0227422	Mfsd10	-0.011675	0.0306726	0.0175379	-0.00175666	0.00752827	-0.00132895	Mfsd10	0.0537839	0.00190116	0.0656924	-0.0590233	-0.0601495	-0.0195452	Mfsd10	0.017803	-0.0190737	-0.0151117	0.0415621	0.0308759	0.0676896	Mfsd10	0.00288999	-0.00851188	0.00867724	-0.000833842	-0.0202044	-0.0270488	Mfsd10	0.0308218	-0.00935148	0.0597601	0.0565469	-0.00920897	-0.0133537	Mfsd10
Mgat2	0.00705951	-0.00203921	0.0648971	-0.00523433	0.00610382	0.0340553	Mgat2	-0.0441783	0.0334157	0.0416895	-0.0234191	-0.0305766	-0.0168843	Mgat2	0.00854422	-0.023376	0.00330648	0.00492924	0.0441637	0.0478706	Mgat2	-0.0129942	0.11567	-0.0560582	0.0320757	-0.00221478	-0.0203887	Mgat2	0.059927	-0.034266	0.0211088	0.0406491	0.0134786	-0.014259	Mgat2	0.0165518	-0.0691988	0.00618584	0.0113522	-0.0476441	-0.0895015	Mgat2	-0.0222638	-0.0335499	0.0173309	0.054688	0.00632939	0.0350195	Mgat2
Mgat5	-0.00510986	0.00916821	-0.0268306	-0.0257412	0.10601	0.0176879	Mgat5	-0.0297189	-0.0166401	0.0505081	-0.0170181	-0.00389713	0.0456032	Mgat5	0.0165502	-0.0522375	0.0494634	0.00952777	-0.0370418	-0.0231284	Mgat5	0.0316144	0.0290954	-0.00755429	-0.00898108	-0.0377413	0.00452642	Mgat5	0.0265098	0.010096	0.00168942	0.0335382	0.0529262	-0.0105636	Mgat5	0.00354132	0.0505024	-0.0585637	0.0377454	0.00880471	0.048189	Mgat5	0.0060787	-0.00145065	-0.0148949	-0.00449216	0.0161476	0.0246021	Mgat5
Mical1	-0.00914127	0.0528784	0.043037	-0.0104056	0.0319814	-0.00358364	Mical1	-0.0150533	0.00715539	0.0331783	0.000951098	-0.0106623	0.0588254	Mical1	0.0747933	0.0217612	-0.000290477	0.0396136	0.0289898	-0.0595295	Mical1	0.0122517	-0.0420376	0.0506456	-0.0537414	0.00345256	-0.0655257	Mical1	-0.00614716	0.00661536	0.0128766	0.0402964	0.0413948	0.0226904	Mical1	0.0214763	0.0192868	0.0111732	-0.0189822	-0.0163045	0.0177867	Mical1	0.0117015	0.00851668	-0.0347354	-0.0156478	-0.0113639	-0.0318319	Mical1
Micu2	0.00338148	0.0293625	0.0253697	-0.0239781	0.00241038	0.00748255	Micu2	-0.0810621	0.0101674	0.0374947	-0.0160863	-0.0603153	0.00902108	Micu2	-0.0198537	0.0378212	-0.0443629	0.0592291	0.0149085	-0.0125364	Micu2	-0.0144425	-0.00837303	0.00440484	-0.00352491	-0.0682718	-0.0424784	Micu2	-0.0490092	-0.00953242	0.00272362	-0.00833567	-0.0358885	0.0202544	Micu2	-0.0113923	-0.114145	-0.00820803	0.0287839	0.00231036	-0.0640847	Micu2	0.0575641	-0.083449	-0.00729219	-0.0141324	-0.0668796	0.0754822	Micu2
Mif4gd	0.0211724	0.0190969	0.010327	0.0206859	-0.0178345	-0.0148532	Mif4gd	-0.0243735	-0.10963	0.0380404	0.0364336	-0.0333592	-0.054694	Mif4gd	0.0575078	-0.0126176	-0.0344314	0.00383044	-0.0399849	0.0298229	Mif4gd	0.013315	0.0323951	-0.00798252	0.0659554	-0.0313563	0.0401268	Mif4gd	0.00432008	0.00933168	-0.0885424	0.0147939	-0.0604003	0.0116227	Mif4gd	0.00886491	0.026021	0.0142984	-0.00297158	0.0174306	0.0593197	Mif4gd	0.00825464	0.0473359	-0.0600093	0.00785705	0.00979752	-0.0127799	Mif4gd
Mlxip	-0.00134219	0.0150409	-0.0412908	0.0217179	0.00975171	-0.0122541	Mlxip	0.0387309	-0.0667507	0.0270946	-0.0798867	0.0164141	-0.0224732	Mlxip	0.0112881	-0.0208333	0.0615752	0.0335729	-0.00997953	-0.0204199	Mlxip	0.00782683	0.0417944	0.0257623	-0.0312719	-0.0304979	-0.0249315	Mlxip	-0.0241025	-0.0592962	-0.0100389	0.067117	0.0293761	0.0650825	Mlxip	0.0352173	-0.0515871	-0.0676006	-0.0334656	0.0189379	0.00681456	Mlxip	0.053245	-0.0376044	-0.0280452	-0.0235433	-0.0319801	-0.038932	Mlxip
Mmd	0.0050011	0.0137503	0.0287471	-0.0480397	0.0504496	0.0083054	Mmd	0.0109788	0.0616324	0.0595053	-0.0682181	-0.00865977	0.00597404	Mmd	-0.034962	-0.0242809	0.0300403	-0.0700599	-0.00113508	-0.0291659	Mmd	-0.0114668	-0.0280319	-0.00323419	-0.0218219	0.00247685	-0.0343127	Mmd	0.0024097	0.0289209	0.0183928	-0.0353169	-0.0499718	-0.0187621	Mmd	-0.0236774	-0.0430975	-0.00434103	-0.047739	0.0232469	0.0807093	Mmd	0.0525471	-0.0619016	-0.0186831	-0.01701	0.0590585	0.0333186	Mmd
Mpdu1	0.017956	0.0358824	-0.00518599	-0.0647025	-0.0570554	-0.0162675	Mpdu1	-0.0327599	0.0130788	-0.0132777	-0.0246675	0.0135965	-0.0101646	Mpdu1	0.00363714	0.0914278	0.00307856	0.0296118	-0.0353593	0.0149161	Mpdu1	0.0163303	0.00569605	-0.0116168	0.0145299	0.0138295	0.0234242	Mpdu1	0.00601483	0.0767018	-0.034824	0.00880627	0.00455847	0.0574284	Mpdu1	0.00710834	-0.0630114	-0.0103328	0.0196498	-0.0360997	-0.00596346	Mpdu1	0.0423709	-0.0134874	-0.0329259	0.0367756	0.0438855	-0.0516481	Mpdu1
Mppe1	-0.0398287	0.0458034	-0.00420513	0.0539714	0.016975	0.00124693	Mppe1	-0.0144313	0.0565584	0.0424355	0.0216021	0.00521968	0.00227061	Mppe1	0.0113387	0.0250053	0.00984063	-0.0319897	0.0428697	-0.0220635	Mppe1	0.0085145	0.0397089	-0.0390909	0.0202691	-0.0207894	-0.00655198	Mppe1	0.0331193	-0.0180146	-0.0270108	-0.00402074	0.0622905	0.0546717	Mppe1	0.000844831	-0.00147855	0.0119383	0.00437712	0.00572181	-0.0432343	Mppe1	-0.0270899	0.0312023	0.0450017	-0.0209531	0.0183752	0.0199035	Mppe1
Mrtfa	-0.0344877	0.0333032	-0.0211324	0.0229315	0.0190224	-0.0159041	Mrtfa	0.0462452	0.0643336	0.000132409	0.0145608	-0.0225758	0.0453246	Mrtfa	-0.00333419	0.033133	-0.0135374	0.0562824	0.0489232	0.0357833	Mrtfa	-0.00661367	-0.0119993	-0.0236306	-0.0114324	-0.0188379	0.0410624	Mrtfa	-0.00953849	-0.00931963	0.119724	-0.0015743	0.0258497	0.0174472	Mrtfa	-0.0237239	0.0544784	-0.0160774	0.0347255	0.0253914	-0.0672606	Mrtfa	0.00556952	0.0704171	0.00315291	0.0389208	-0.0310417	-0.0226458	Mrtfa
Mvd	-0.00265554	0.0524816	-0.00337609	-0.012735	0.0272325	0.0231751	Mvd	-0.0183755	0.0162106	-0.0222453	-0.0345741	-0.00635648	-0.0275143	Mvd	0.00837699	0.0772073	-0.00555184	0.0687429	-0.000297456	0.0157024	Mvd	0.00800038	0.00729829	0.0206929	-0.0318308	-0.0287518	-0.0311238	Mvd	-0.0820772	0.0395694	-0.0141834	0.0489453	-0.0600367	-0.0384921	Mvd	-0.0147864	0.0949985	0.0400949	0.0249989	0.0509977	-0.00708268	Mvd	-0.0330654	0.0299163	0.00827464	0.00689094	-0.0368971	0.0564352	Mvd
Mxd1	0.0302861	-0.0157867	0.00892683	-0.03524	-0.0159595	0.0941956	Mxd1	0.00550646	-0.0337163	0.0366296	0.021424	-0.0182151	-0.0521042	Mxd1	0.0017729	0.0241382	-0.0211758	0.0716572	0.0257218	0.0147238	Mxd1	-0.0363935	-0.0469617	0.00384877	-0.000167122	0.0384127	0.0290284	Mxd1	-0.0499222	0.00623479	-0.0613105	-0.00400962	0.0014714	-0.0189516	Mxd1	-0.0952524	-0.00696626	0.0189501	0.00664596	0.0228244	-0.00304192	Mxd1	0.0091762	-0.0306291	-0.0503063	0.012271	0.0070662	-0.025109	Mxd1
Mxd4	-0.00826813	-0.00604882	-0.00190144	-0.0566471	0.0421797	-0.0176264	Mxd4	-0.00782832	-0.00434285	0.0532961	-0.0569948	0.0412366	0.00774048	Mxd4	-0.00762377	0.107323	0.0383476	-0.0177648	-0.041917	-0.0516832	Mxd4	0.0109057	0.0394106	-0.0074038	0.0414134	0.0303368	0.0170649	Mxd4	-0.0397052	-0.062232	0.0327203	0.0161569	0.0623827	-0.0236732	Mxd4	-0.013356	-0.000430269	0.0414027	0.00185823	-0.0160209	0.0235513	Mxd4	-0.0319076	-0.0485045	0.074391	-0.074921	-0.0214148	-0.00849198	Mxd4
Myadm	0.0584216	0.00776717	0.0481459	0.0301324	0.0238937	0.0262922	Myadm	-0.046029	-0.0379255	-0.00633169	-0.0357057	0.0172919	0.0221354	Myadm	0.0110993	0.000479669	0.0283247	0.0486238	-0.024321	-0.00841973	Myadm	0.0173903	0.0306181	-0.00469645	0.00800688	-0.0137553	-0.00921694	Myadm	0.0217725	0.00191442	0.00104574	-0.00105353	0.0204864	-0.0489047	Myadm	-0.00798537	-0.0180284	-0.0218747	0.0345977	0.0158052	0.011689	Myadm	-0.00723572	0.0442876	0.00815043	0.00144696	0.0294839	-0.0648429	Myadm
Myc	-0.0211128	0.00729442	-0.056561	0.0215817	-0.0228902	0.000755095	Myc	-0.045513	-0.0334635	0.0323418	-0.00887444	0.0294432	-0.00233893	Myc	-0.0718215	-0.0144857	0.0159765	0.0427501	0.0696425	0.0259929	Myc	0.038928	-0.0716786	0.0172412	-0.00730279	-0.00876772	0.0487671	Myc	0.00194191	-0.0724495	0.0664136	-0.0203903	-0.0416217	-0.0127666	Myc	0.0399542	0.0213399	-0.0131169	-0.00412673	-0.0102195	0.0278551	Myc	-0.0467736	-0.013355	0.0222324	0.0200401	0.0515831	0.00509603	Myc
Mycbp2	-0.0509679	-0.0284427	-0.00851391	0.03948	0.0198699	-0.0397272	Mycbp2	-0.00150366	-0.033791	0.0164766	0.0147068	-0.0426268	0.0186032	Mycbp2	-0.0260489	-0.012249	0.0119522	0.0433196	0.0382586	0.00483556	Mycbp2	-0.0138953	-0.0239518	0.0137127	-0.0364447	0.0162409	-0.0560677	Mycbp2	0.0384356	0.00418409	0.0544055	0.0361804	0.0101882	-0.0121625	Mycbp2	-0.0353351	0.0898983	0.0260856	0.06117	-0.0116057	0.00728259	Mycbp2	-0.0287872	0.0252361	0.0428842	0.0284956	-0.00283256	-0.0189926	Mycbp2
Myd88	0.0147069	0.0313703	0.0068354	0.0112773	-0.0538606	0.0422698	Myd88	-0.0173473	-0.0412452	0.0139352	0.0149674	0.0221545	-0.0246113	Myd88	-0.060159	-0.0480099	-0.0227729	-0.0392027	0.0351252	0.0128934	Myd88	-0.0594131	-0.0390348	-0.076274	0.0205275	-0.0136167	0.071308	Myd88	0.0649497	-0.0438237	-0.00187743	0.00356273	-0.0026405	0.048296	Myd88	0.0843776	-0.0185901	-0.0113189	-0.00459569	-0.00109221	0.0408343	Myd88	-0.00538896	0.0572672	-0.00980639	-0.0146008	-0.00194159	-0.0644036	Myd88
Myo1f	0.0206036	0.0648329	0.0482257	0.0246987	0.0350419	-0.0299667	Myo1f	0.0291663	0.0117759	-0.00919381	-0.0310782	-0.00950827	0.0103733	Myo1f	0.00366008	-0.0358091	0.0247237	0.0189065	0.0480426	-0.00398514	Myo1f	0.0245138	-0.0353187	0.0306896	0.0154693	-0.00186354	-0.00124733	Myo1f	-0.0121501	0.00227714	0.00328269	-0.0112614	-0.0561974	-0.000646472	Myo1f	0.0323522	0.0324528	-0.016452	-0.00673657	-0.0240292	-0.0195496	Myo1f	0.0303799	-0.0105661	0.0341211	0.0112426	0.0732022	0.00491375	Myo1f
Nabp1	-0.0197725	0.0275889	0.0133249	-0.0388202	-0.0215027	0.0213265	Nabp1	0.00560857	-0.0360924	0.00340058	0.0476142	-0.0558122	0.00870588	Nabp1	-0.0566324	0.0490171	0.00317175	-0.0593893	-0.043367	-0.00602274	Nabp1	0.00137363	0.0123523	-0.0399332	-0.0142535	0.0247907	0.0886768	Nabp1	0.0169953	0.0575564	-0.0122874	-0.0636793	0.0428115	-0.0213911	Nabp1	0.0138653	-0.0272837	0.0251977	0.0817785	-0.0264295	0.00443079	Nabp1	0.0551742	0.024191	0.0499296	-0.0303581	0.0858818	0.0691685	Nabp1
Nbeal2	-0.0132811	0.0560665	0.0173191	-0.00490823	0.0175155	-0.0569075	Nbeal2	0.0375099	-0.0104732	0.0180512	-0.0464407	0.0152838	0.0690355	Nbeal2	-0.019329	0.0285649	-0.0223088	-0.00613688	0.040354	0.0162667	Nbeal2	0.00726746	0.0533909	-0.0340748	0.0401788	-0.0598225	0.0151692	Nbeal2	0.0750619	-0.047863	-0.015073	-0.0116456	-0.0190318	0.0178779	Nbeal2	-0.0618703	-0.00399799	0.01092	-0.0267235	0.0333365	0.0115529	Nbeal2	-0.0605967	0.000693736	0.0242552	-0.0173108	0.0438202	-0.00156678	Nbeal2
Ncf4	0.0201071	0.0390079	0.00391852	0.0523087	-0.051569	0.00155487	Ncf4	0.038203	-0.0065755	-0.00693922	-0.0242045	0.0016147	-0.0602843	Ncf4	0.0243281	-0.0177597	0.0283577	-0.0785041	0.013648	-0.00839566	Ncf4	-0.0537942	0.0328086	-0.0209064	0.0282245	-0.0299909	0.0442916	Ncf4	0.0219276	0.0453391	0.0473838	0.0290856	0.0293835	0.0267161	Ncf4	0.0431545	0.0102171	-0.0524198	-0.0302073	0.0393266	-0.0240879	Ncf4	-0.0567694	-0.0601795	0.0274302	0.0207102	0.0463665	0.0175176	Ncf4
Ncoa3	-0.0100919	-0.0074071	-0.0556287	0.0207476	-0.0149304	0.0165875	Ncoa3	-0.00149484	-0.022213	0.0836991	0.0238763	-0.0505043	0.0431257	Ncoa3	-0.0451874	0.0434494	0.00799038	0.0284683	-0.0284147	0.0408954	Ncoa3	-0.00840368	0.0318926	0.00715635	-0.08348	-0.0253811	0.0187462	Ncoa3	0.0670133	0.0722691	-0.0303906	-0.0182987	0.00551105	-0.00914029	Ncoa3	-0.0108942	0.0105961	-0.0256547	0.0827027	-0.00342414	0.0346482	Ncoa3	0.0338326	-0.060865	-0.0419439	0.00507942	0.0439592	0.0558081	Ncoa3
Nde1	0.00370023	0.0122848	0.0134197	-0.0871018	0.0153522	-0.0398798	Nde1	0.0191987	-0.0224319	0.0197483	-0.0458579	-0.0300845	0.0439571	Nde1	-0.0109044	0.0258781	-0.0309829	-0.00424905	0.071291	0.0157659	Nde1	0.0631055	0.0258645	-0.00897843	0.00293377	0.0392222	-0.0115192	Nde1	-0.0816503	-0.008478	-0.0464079	0.0116758	-0.0118674	0.0298015	Nde1	-0.0450857	-0.014053	0.0373661	-0.0291808	-0.0165199	-0.0298408	Nde1	-0.0383704	0.0640506	-0.00271226	-0.00333268	-0.0321348	-0.0509747	Nde1
Ndrg1	0.0215567	-0.0403321	-0.0242665	0.00638192	-0.0135754	0.0745794	Ndrg1	-0.0209895	0.0214627	0.0199663	0.0135211	0.0345354	0.0232392	Ndrg1	-0.00467315	0.0451413	-0.0254063	0.0317229	-0.0688654	-0.0383497	Ndrg1	0.0362005	-0.00538249	0.0292844	0.0132378	-0.0137758	-0.0485236	Ndrg1	-0.00279594	-0.0412177	0.0589994	-0.0213412	-0.0279912	0.0559386	Ndrg1	0.0441539	0.0308694	0.0260889	0.0468728	-0.0464059	-0.0825829	Ndrg1	0.00499497	0.0249965	0.031977	-0.011986	-0.0294124	-0.059221	Ndrg1
Ndufv1	0.00893999	0.0176402	-0.00943112	-0.0450505	-0.0285712	0.0106142	Ndufv1	-0.0770744	0.00587002	-0.0803225	-0.0270668	0.0109891	0.0162113	Ndufv1	0.00248138	-0.0600342	0.0208569	0.0607818	0.035041	0.0107926	Ndufv1	-0.00548907	-0.036902	-0.0471201	0.00144697	0.0742989	-0.0250914	Ndufv1	-0.0055252	0.0619655	0.0117272	-0.0631537	-0.035584	-0.0151121	Ndufv1	0.016174	0.0340969	0.016342	-0.0144049	-0.0153714	-0.0468557	Ndufv1	-0.0320114	0.0104582	0.00415305	0.0311185	0.0826683	0.012198	Ndufv1
Neu1	-0.00392165	0.0399079	-0.0511684	0.0356326	0.0138976	0.0375749	Neu1	-0.0202975	-0.0185152	0.0515571	-0.0216121	-0.0510587	0.0648249	Neu1	0.00440927	-0.0141911	0.0131925	-0.0205838	0.0167187	-0.0278919	Neu1	0.0528348	-0.034396	-0.0385144	0.072474	0.0213038	-0.0251305	Neu1	-0.0646957	-0.0210548	-0.0230146	0.00866204	-0.0158693	0.00717579	Neu1	0.066179	0.0280102	0.0082702	-0.00867319	-0.00294863	0.062449	Neu1	-0.0176831	-0.0298865	-0.0328549	0.0126403	0.0181837	0.0139868	Neu1
Nfatc1	-0.0177006	0.0456276	-0.0107	-0.0229311	0.0122168	-0.0180702	Nfatc1	0.000310355	-0.0493986	0.0324546	-0.0066008	-0.00661793	0.00700664	Nfatc1	0.0111936	-0.00756055	0.0146874	0.0529567	0.00664593	0.0930347	Nfatc1	0.00017139	-0.0636719	0.0165453	0.0388662	0.0135861	-0.0105061	Nfatc1	0.0574615	-0.0979578	-0.0209666	0.0414219	-0.0176248	-0.00637878	Nfatc1	0.036952	0.00863322	-0.0153427	0.00494625	0.0901315	0.0435814	Nfatc1	0.101846	-0.0236511	-0.01776	-0.0158851	0.0206842	-0.00169396	Nfatc1
Nfatc2	-0.0343206	0.0501363	-0.00425224	-0.000961468	-0.0173089	-0.0441393	Nfatc2	0.013056	0.00586591	0.0269265	-0.0707134	-0.00592353	0.0101222	Nfatc2	-0.0126042	0.0355727	0.00732154	0.0114414	0.0178511	-0.0808345	Nfatc2	-0.00947472	0.03607	-0.00170977	-0.0726321	0.035113	-0.0200585	Nfatc2	0.027194	-0.0564379	-0.029819	-0.0228565	-0.0131319	-0.00610469	Nfatc2	-0.000703171	-0.0555055	0.0147669	-0.043907	-0.0365521	0.0163821	Nfatc2	-0.0515694	-0.0195108	-0.0408094	0.0511254	-0.03392	0.00391704	Nfatc2
Nfil3	0.0373351	0.0135426	0.0432082	0.0051677	0.0114991	-0.00873402	Nfil3	-0.0395407	-0.0727007	0.013412	0.0355269	-0.0107806	-0.016196	Nfil3	-0.0568459	-0.0353529	0.0415319	0.0236557	0.00736042	-0.0474642	Nfil3	-0.0127247	-0.0278365	0.035622	0.0133779	0.0194346	0.0137128	Nfil3	-0.00780695	-0.020375	-0.0352489	0.0350964	0.0157058	0.0585292	Nfil3	0.00258103	0.0131081	0.009829	-0.0351497	0.0706936	-0.0747916	Nfil3	0.0291589	0.0924363	0.0383675	0.0531863	-0.0224893	0.0330429	Nfil3
Nfkb1	0.0196259	-0.0111078	-0.0152828	0.0393683	0.0411984	0.0684684	Nfkb1	0.00520236	-0.0911879	-0.0209009	0.00593181	-0.00836949	0.00347312	Nfkb1	0.0242511	-0.0337382	0.0716541	0.0328415	-0.00521047	-0.0851725	Nfkb1	0.0116634	-0.0154256	0.0418843	-0.0288696	-0.0101291	0.0472468	Nfkb1	-0.0359999	-0.0258833	-0.00510083	-0.0172938	0.00965952	0.0190987	Nfkb1	0.0266455	-0.0283099	0.0125927	-0.0116709	-0.023803	0.0211952	Nfkb1	0.0441093	-0.0328853	0.050897	-0.0434973	-0.0121795	-0.0514199	Nfkb1
Nfkb2	0.0180429	0.0347646	-0.0289162	0.00777774	0.0121651	0.00970178	Nfkb2	-0.0155611	-0.0266349	-0.0187823	-0.0202182	0.0147113	-0.0416336	Nfkb2	-0.0430985	0.0422451	0.0215483	0.0170559	-0.0667536	0.0322728	Nfkb2	-0.0382026	-0.0407653	0.079366	0.102119	-0.0122907	0.0765006	Nfkb2	0.0322451	-0.030222	-0.0340027	-0.0250491	0.0279055	-0.0106527	Nfkb2	-0.0255758	0.0417061	-0.032313	0.0361845	-0.000715138	-0.0202106	Nfkb2	0.0542839	-0.0651105	-0.00429319	-0.0171923	-0.0846227	-0.0449891	Nfkb2
Nfkbid	0.0045664	0.0344419	-0.0080407	-0.022757	-0.002308	0.080126	Nfkbid	0.000850018	-0.0801221	-0.0289427	0.064085	0.00753661	0.0423601	Nfkbid	-0.0620575	0.0161108	0.00315652	-0.0329609	0.0755042	-0.0367719	Nfkbid	-0.00312344	0.00652919	0.0350395	0.0216393	0.00159032	-0.0332412	Nfkbid	0.017733	0.00836475	0.0360822	-0.04945	0.0117959	-0.0352359	Nfkbid	-0.00735926	0.0427372	0.0450712	0.000366497	-0.0315185	0.00427784	Nfkbid	0.0113505	-0.0614136	0.00681968	-0.00493419	0.0261383	-0.0401715	Nfkbid
Nfkbiz	0.0100315	0.0198323	0.0211978	0.0060798	0.0217769	0.120684	Nfkbiz	0.0108691	-0.0788035	-0.0511293	0.037914	0.0447387	0.00960252	Nfkbiz	-0.00683719	0.021937	0.0272451	0.0238869	0.0126069	0.0095767	Nfkbiz	-0.015305	-0.0267843	0.00224316	0.00967331	-0.0181464	0.00859592	Nfkbiz	-0.0468632	0.069869	0.0661132	-0.0249681	-0.0109522	-0.0113373	Nfkbiz	0.00607232	0.0439921	0.00102556	0.0153282	0.0187058	-0.0319743	Nfkbiz	-0.015581	-0.0350838	0.00598479	-0.00195911	0.000422995	-0.00575516	Nfkbiz
Nipbl	-0.0516047	-0.0359271	0.00905434	0.0307939	0.0318655	0.0194545	Nipbl	-0.0268957	-0.0529475	0.0092088	-0.0323547	0.0237778	0.0312436	Nipbl	0.0293002	0.0254673	0.0149178	-0.0162507	-0.000992168	-0.0110688	Nipbl	-0.00223479	0.00901044	-0.0274611	0.00281985	-0.00874049	-0.00455532	Nipbl	0.0110015	-0.0599285	-0.0406361	-0.0617246	0.00365346	-0.0364266	Nipbl	0.0360689	0.0108709	0.0558147	-0.00502939	-0.0218313	-0.00661157	Nipbl	0.0267096	0.00420445	0.0567748	0.0508587	0.00567647	0.0130281	Nipbl
Nisch	-0.0352368	-0.0251327	-0.0365831	0.0145258	0.0391403	-0.0173441	Nisch	0.00965475	-0.0455787	0.0415342	-0.0127935	0.051785	-0.0407735	Nisch	0.0796128	0.00577092	0.0521128	-0.0359876	0.0296129	-0.00778935	Nisch	0.0211276	-0.0354421	-0.040407	0.00586014	-0.012157	-0.00505867	Nisch	-0.0403454	0.00788881	0.071663	-0.043035	0.0238948	0.007301	Nisch	0.00846778	0.00787413	0.0507337	0.0285351	-0.0417595	-0.0477365	Nisch	-0.0338092	0.0175725	-0.0374405	0.0466921	-0.044515	-0.0219517	Nisch
Nkg7	-0.0141226	0.0641598	0.0492667	-0.0296395	0.0282143	-0.00560347	Nkg7	0.00897755	0.0348672	-0.042674	-0.0321932	0.0587507	-0.0111295	Nkg7	0.0175386	-0.0114052	0.0152355	-0.0025963	0.0229738	0.0386303	Nkg7	-0.0178886	-0.0709516	-0.00901018	-0.0170477	0.0137249	0.0147552	Nkg7	0.032128	-0.0217363	0.000744195	0.0484539	0.0164105	-0.00249206	Nkg7	0.000895591	0.00774581	-0.00847579	-0.00353727	0.0143161	-0.00999782	Nkg7	0.0175706	-0.00329479	-0.000537272	-0.0438844	-0.0205078	0.0240804	Nkg7
Nlrc3	-0.0483273	0.0412804	0.0120675	-0.0187246	0.0314541	0.0194446	Nlrc3	0.0189264	-0.00222947	0.0299873	0.00301308	0.0247472	-0.029394	Nlrc3	0.0252231	0.00393775	-0.0021287	-0.0537002	0.00942084	-0.0397285	Nlrc3	-0.0187573	-0.0200659	-0.0207083	-0.000706524	-0.0881935	-0.0321177	Nlrc3	-0.0174276	-0.0229823	0.0172614	-0.0300435	-0.0500587	-0.0335254	Nlrc3	0.0896561	-0.00762793	-0.0104777	-0.0564402	-0.00922622	0.0246433	Nlrc3	0.0179442	0.00955012	0.017973	0.0108263	0.0107713	0.0298409	Nlrc3
Nlrc5	-0.0513267	0.0275981	0.011401	0.00195373	-0.0523103	-0.0326839	Nlrc5	0.0100285	-0.0227623	0.0249987	-0.0204953	0.0352475	-0.0160583	Nlrc5	-0.0458291	0.0337659	-0.0188611	-0.0259116	0.0136597	0.0468755	Nlrc5	-0.0179615	0.0302053	-0.0306603	-0.0302781	-0.0343517	0.0310955	Nlrc5	0.0167528	-0.0371993	0.0211241	-0.0040563	0.0177644	0.0138278	Nlrc5	-0.0465072	0.0436585	0.0633576	-0.0226468	0.00194607	-0.0504854	Nlrc5	-0.00172966	-0.00269101	0.0173741	0.054057	-0.0496456	-0.0531713	Nlrc5
Notch1	-0.0236044	0.0416267	-0.0364155	-0.0176837	0.00144067	0.0273453	Notch1	-0.0143582	0.0268175	0.0170693	-0.0160436	0.00251698	0.0282388	Notch1	-0.0199574	-0.00222899	0.0737466	0.0903155	0.0128657	0.072522	Notch1	-0.00734149	-0.0341884	0.0444027	-0.000956328	-0.0363731	-0.0259108	Notch1	0.0615174	-0.0060487	0.0952332	-0.0233577	-0.0478742	-0.0190029	Notch1	-0.00356017	0.0399912	-0.0356844	0.0156979	0.0114508	0.00222377	Notch1	0.00334415	0.0342895	0.00747385	-0.00358404	-0.00633779	-0.0144194	Notch1
Nptn	-0.00333485	-0.0165614	0.0979792	0.0044827	0.0116409	-0.0437238	Nptn	-0.0263313	-0.0141228	-0.0205851	-0.0151397	0.00552043	-0.0293848	Nptn	0.000745053	-0.0112269	0.00010235	-0.0792889	-0.0353078	-0.0240915	Nptn	-0.0134362	-0.000449078	0.00748917	-0.0319323	-0.0132147	0.00209365	Nptn	-0.025357	-0.0170861	0.0136862	-0.0946343	0.0358508	-0.0328312	Nptn	0.0362438	0.0337268	0.0353783	0.0017989	-0.0380353	-0.00488839	Nptn	-0.0259151	0.024067	0.0325298	-0.0144025	0.0267241	0.00508527	Nptn
Nr1d1	0.0155296	0.0462068	-0.0384128	0.0461138	0.0492948	3.57e-05	Nr1d1	-0.0426126	0.00684793	0.0588809	-0.0191815	0.0241627	-0.0201938	Nr1d1	-0.0350416	0.0124087	-0.0413165	0.0100455	-0.0255511	-0.00101822	Nr1d1	0.0221426	-0.0484174	0.0373874	-0.0362316	0.00693159	0.0276633	Nr1d1	0.0346043	-0.023945	0.0127482	0.0024392	0.000168419	0.0455737	Nr1d1	0.0329169	0.010459	0.029324	0.0492295	-0.0158703	0.0803247	Nr1d1	0.0230119	0.018636	0.00504725	0.0153011	0.00445363	-0.0406278	Nr1d1
Nr1d2	0.00566792	0.0305008	0.0159968	0.0951208	0.0347737	0.0197189	Nr1d2	-0.00802657	-0.00635153	0.00684671	0.00427042	0.0356703	-0.039933	Nr1d2	-0.0489783	0.014059	-0.0218896	-0.00915098	-0.0258059	-0.0131339	Nr1d2	-0.0159488	-0.00299305	0.00280494	0.0685852	0.00395108	0.00105099	Nr1d2	0.0289167	-0.0151388	0.0339343	-0.0491772	0.00175548	0.0490924	Nr1d2	0.0323988	0.00974132	-0.0393288	0.0623521	-0.0278915	0.0407368	Nr1d2	0.0427558	-0.0131337	-0.0247537	-0.0287046	0.072994	0.030434	Nr1d2
Nr4a1	0.00619731	-0.0164393	-0.00384339	-0.0717929	0.015006	0.111219	Nr4a1	0.0102282	-0.056214	-0.0143167	-0.0134746	-0.0407289	-0.0237156	Nr4a1	-0.0245457	0.0437739	0.039099	-0.0102656	0.0242197	-0.0128637	Nr4a1	-0.0107456	-0.0202766	-0.0324809	-0.00697305	0.00765418	0.0162164	Nr4a1	0.0100745	0.0113244	-0.00209452	-0.0307117	0.0202182	-0.0266033	Nr4a1	0.00553064	0.0332413	-0.0112113	0.0151477	0.010396	-0.00639173	Nr4a1	0.0528729	-0.0320031	-0.00723934	-0.00119359	-0.00704858	-0.0611934	Nr4a1
Nr4a2	0.00802737	-0.0108204	0.0465428	-0.0584505	0.00709384	0.0159643	Nr4a2	0.0189258	-0.0727622	-0.01117	0.0248359	-0.0488082	0.0422975	Nr4a2	-0.0311391	0.039853	0.074145	-0.0183813	0.0243494	-0.0489551	Nr4a2	-0.034324	-0.0287562	-0.0569163	0.0260356	0.0018609	-0.0197392	Nr4a2	0.0483909	-0.0113122	0.0352005	0.0117153	-0.0498625	-0.0242334	Nr4a2	0.0137752	0.0444144	0.0132384	-0.0290636	0.00929897	-0.00336928	Nr4a2	0.0142007	-0.0502824	0.00722807	-0.0123493	-0.0137658	-0.072255	Nr4a2
Nr4a3	-0.00648714	0.0175438	0.00257511	-0.0374485	0.00558558	0.076005	Nr4a3	0.0346158	-0.0517344	-0.057371	0.0427735	-0.0363556	-0.0319054	Nr4a3	-0.0253196	0.0192158	0.00415425	-0.0421763	-0.00356023	-0.0492514	Nr4a3	-0.0388328	-0.00124199	-0.0432747	-0.0108029	-0.0284048	-0.0612152	Nr4a3	0.0293803	0.0123583	-0.0354761	-0.0302476	-0.000407611	-0.0666578	Nr4a3	-0.0686401	0.0832204	0.00555784	-0.0249449	-0.00168084	-0.0279204	Nr4a3	0.0290059	-0.0306285	0.0361277	0.0584628	-0.0570321	-0.0680349	Nr4a3
Nrip1	-0.0199858	-0.0477956	0.000938159	-0.0413307	0.0590161	0.0438406	Nrip1	0.00878475	-0.0361885	0.012048	-0.0148781	-0.000200944	-0.022681	Nrip1	-0.020281	-0.00615507	0.0677666	0.0177416	-0.0191261	-0.0483138	Nrip1	0.0388439	-0.0374707	-0.0268447	0.0466597	-0.0170776	0.0369069	Nrip1	0.0262313	0.0331721	0.0400501	-0.00653414	0.00417242	-0.0101789	Nrip1	0.0139587	-0.0182921	0.0332178	0.012258	0.0794943	0.0121617	Nrip1	0.00951747	0.0430718	-0.00864569	0.0115573	0.0350343	-0.0183427	Nrip1
Nsd1	-0.0475972	-0.0432903	0.00625855	0.0216586	0.0404146	-0.0238352	Nsd1	0.0289139	-0.0386646	0.00940338	0.0106519	-0.0105099	0.0438717	Nsd1	0.0296078	-0.0288663	-0.019287	0.0347522	0.0383292	-0.0142185	Nsd1	-0.0236189	-0.0186651	0.0411526	0.00668381	0.0195217	-0.0439157	Nsd1	0.0176256	0.0451851	-0.0153607	-0.0254645	-0.0260498	-0.0383591	Nsd1	-0.0743345	-0.0102325	0.00119732	-0.0117292	-0.0174915	-0.00140026	Nsd1	-0.0152523	-0.035289	0.00234835	-0.0111454	-0.00117415	-0.00631987	Nsd1
Nsd3	-0.0548912	-0.0210057	0.0330886	0.0351102	-0.0368851	-0.0215613	Nsd3	-0.0390264	-0.0738415	-0.0158136	0.00120045	0.0343607	-0.00341743	Nsd3	-0.0474416	-0.0150142	0.0183321	0.0198486	-0.0155112	-0.000498609	Nsd3	0.00751238	-0.00632403	0.0162989	-0.00085455	0.00689003	0.020765	Nsd3	0.0275492	0.0127122	0.0564226	-0.0342802	0.0178422	0.000789202	Nsd3	0.00776421	0.00108957	-0.014496	-0.00395424	0.0326324	0.0245344	Nsd3	0.0315659	-0.0422764	-0.0228784	0.0155495	-0.015237	-0.0114667	Nsd3
Nsun2	-0.0145306	-0.00828302	-0.00376989	-0.00872937	-0.0304942	-0.00512391	Nsun2	-0.0269855	-0.0165335	0.0535444	-0.0116378	-0.0461145	-0.0325741	Nsun2	-0.0470781	-0.0633531	-0.0285178	-0.0647037	0.0239592	0.0243444	Nsun2	0.0637355	0.0428214	0.00190083	0.105996	-0.0442341	-0.0293877	Nsun2	0.00886798	-0.0482962	-0.0177598	-0.0273151	0.020949	0.0285462	Nsun2	-0.00513413	0.0144178	0.036109	-0.00603274	-0.0314984	-0.159196	Nsun2	0.010181	-0.0382757	-0.0205306	0.00843943	0.0125412	0.00827825	Nsun2
Nubp2	-0.00397439	0.0339661	0.0275056	-0.00137109	-0.0328354	-0.0203934	Nubp2	0.019037	-0.0231375	-0.0210745	-0.0214233	-0.0288993	-0.0110557	Nubp2	0.000476842	-0.0769532	-0.0384725	-0.00238303	0.124102	-0.0224409	Nubp2	-0.0234726	0.0483192	-0.0465434	0.0255154	0.0265775	0.0325036	Nubp2	-0.0173444	0.0299806	-0.0267175	-0.0295566	0.0155153	-0.00515254	Nubp2	-0.0494455	-0.00926023	-0.0492741	0.000738251	-0.0603834	0.0324683	Nubp2	0.0611083	0.0130458	-0.0558223	-0.0522699	-0.00773749	-0.0760496	Nubp2
Nucb1	0.0379563	0.0399748	-0.0065041	-0.0223524	0.0265097	-0.00106361	Nucb1	0.0190279	-0.0392562	0.0522811	0.0300354	0.0143865	-0.0193901	Nucb1	0.015154	-0.0344414	-0.0109849	0.0469866	0.0658333	0.0576102	Nucb1	0.0297113	-0.0350402	0.00968116	-0.0234121	0.0527904	-0.0152602	Nucb1	-0.0145381	0.0181892	0.0597321	0.0278418	0.0258136	-0.0128017	Nucb1	0.00203623	0.0123523	0.0610327	-0.056905	0.0346839	-0.0501121	Nucb1	-0.0260972	0.0369366	0.0773255	-0.0301801	0.0187441	-0.0115333	Nucb1
Nudt4	0.0444337	0.0266218	0.0371948	0.00442859	0.034856	0.0358565	Nudt4	-0.02338	-0.01846	0.0199459	0.013013	0.00404558	-0.0423875	Nudt4	0.0104749	0.0265889	-0.0270683	0.0614489	0.031141	-0.0014197	Nudt4	-0.0474257	0.0363752	0.00132651	-0.0433057	-0.050981	-0.00335281	Nudt4	0.0270139	6.9e-05	-0.0373468	0.0287934	-0.00561087	-0.00816711	Nudt4	0.0495111	-0.0363104	0.00729147	0.0803807	-0.023197	-0.0226386	Nudt4	-0.0437529	-0.00836958	0.0399135	0.00763315	0.0182047	-0.0551609	Nudt4
Odc1	0.0296817	0.0152042	0.038926	-0.00467148	0.0191705	0.052211	Odc1	-0.0514105	-0.0553577	0.0184283	-0.00177598	-0.0355153	0.0148957	Odc1	-0.0338305	-0.0388654	-0.0505235	0.0163672	0.00956584	0.0481776	Odc1	-0.0250378	0.0361321	0.0682031	0.0420341	-0.0582618	-0.0182361	Odc1	0.0327337	0.0305353	-0.026975	-0.0173831	0.0609141	0.0353922	Odc1	-0.0567498	-0.00459059	0.0275523	0.00925674	-0.0335182	-0.00163545	Odc1	-0.03988	0.0380467	0.0218767	0.0436788	0.0344935	0.0660435	Odc1
Oga	-0.0405081	-0.0371861	0.0600974	0.00236994	0.0466368	-0.0224788	Oga	-0.0169122	0.0104113	0.00630107	0.0293702	-0.0434458	-0.0406539	Oga	-0.0220004	0.00790671	0.0522989	-0.0206293	-0.018356	0.00154199	Oga	0.0106204	0.0326659	0.0252927	-0.0401059	0.0176546	0.0362009	Oga	-0.00428751	-0.00449201	0.001977	-0.0260401	-0.022147	-0.0376882	Oga	0.0365302	0.00190507	0.00834582	-0.0326635	-0.0674392	-0.0228226	Oga	0.00699179	-0.021778	0.0395784	-0.0157453	-0.0288512	-0.0126569	Oga
Orai1	0.00564239	0.00152296	-0.00400335	0.0201961	-0.000904151	0.0374463	Orai1	-0.0685615	0.0263205	-0.00424896	-0.00909486	-0.0851184	0.0464493	Orai1	-0.00337033	0.011605	-0.0301033	0.0061184	-0.052228	0.00817449	Orai1	-0.0700778	-0.00894195	-0.0448598	-0.0712047	-0.0656378	0.0417205	Orai1	0.059085	0.00552508	-0.00748266	0.00176582	0.0573778	-0.0536195	Orai1	-0.054918	-0.0681863	-0.0376202	0.0489873	-0.0422644	-0.0781715	Orai1	-0.0667191	0.0120985	0.00885511	-0.0292164	0.00284733	0.0434375	Orai1
Orai2	-0.049237	0.0326548	0.00667913	0.0344561	0.0507938	0.0148264	Orai2	-0.0294295	0.0302466	-0.00534967	0.00603115	0.0380534	0.0263919	Orai2	0.0408449	0.0151093	-0.00603922	-0.0146934	-0.0276282	0.0140794	Orai2	-0.0168703	-0.00112214	0.0314054	0.0541756	0.0205592	-0.00459067	Orai2	-0.00950308	0.043622	0.0584677	0.016803	-0.0555508	-0.0255526	Orai2	0.0326192	0.0122563	0.0125262	-0.0508873	0.0330896	-0.0490803	Orai2	0.0159928	-0.00602838	0.0116518	0.0139312	0.0339811	-0.0389786	Orai2
Ormdl3	0.00492029	0.02922	-0.0639877	-0.00360958	-0.0135078	-0.0139016	Ormdl3	-0.0188286	-0.0307544	-0.0111478	0.0403916	0.00803883	-0.0515601	Ormdl3	0.0356375	-0.0472169	-0.042821	-0.0674258	-0.0350905	0.0755818	Ormdl3	-0.0419426	0.0235409	0.0478738	-0.0587886	-0.0105425	-0.00326893	Ormdl3	0.011373	0.00801275	0.0164882	-0.0150188	-0.0188083	-0.0763536	Ormdl3	-0.0168336	0.0231698	0.0160051	0.039948	-0.00794208	0.0436713	Ormdl3	0.00562324	-0.0126331	-0.0407554	0.026209	-0.0448225	-0.0493502	Ormdl3
Os9	0.0148852	0.0513006	-0.0172393	-0.0124731	0.00537876	-0.0615175	Os9	0.0439017	-0.0153677	-0.0125428	0.032021	-0.0518274	0.043846	Os9	-0.0201803	-0.00742297	0.0384725	0.0671807	0.0101169	-0.0370972	Os9	-0.0350312	-0.0315847	-0.0305385	0.0339227	0.0261019	-0.0273755	Os9	-0.0435831	0.0379283	-0.0027646	0.0404573	0.0325359	-0.0191796	Os9	-0.00476944	0.056694	-0.043095	0.0778982	-0.0340642	-0.0358736	Os9	-0.00704584	0.000855095	0.0388809	-0.0209168	0.036149	0.00958297	Os9
Osbpl3	0.0168334	0.0582246	0.0492296	-0.0223912	0.0495563	-0.0257651	Osbpl3	0.0137086	-0.0168369	0.0532465	0.0147041	-0.0366864	-0.00191346	Osbpl3	-0.0235291	0.0262465	-0.0539114	0.0282658	-0.0304313	-0.0202433	Osbpl3	0.00397471	-0.0309717	-0.0320083	0.0453751	-0.0402471	-0.00175591	Osbpl3	0.0112649	-0.00812006	0.00877612	-0.0402776	0.00183716	-0.0343687	Osbpl3	-0.00619487	-0.00179933	0.0109902	-0.0207669	-0.0241992	-0.0034095	Osbpl3	-0.0444107	-0.0133451	-0.0102782	-0.0142307	0.0306493	-0.0259801	Osbpl3
Osbpl8	-0.0168256	-0.0681073	0.0504178	-0.0201049	0.0114466	-0.0153757	Osbpl8	-0.053884	-0.0359185	-0.00182995	-0.0137447	-0.00635436	0.0241371	Osbpl8	-0.00545909	-0.00419309	0.0107525	0.00347529	-0.0349974	0.0464625	Osbpl8	-0.00863898	0.0499437	0.00156518	-0.0172898	-0.0112998	0.00199451	Osbpl8	0.00605748	0.0110125	-0.0384292	0.0335947	0.0592446	-0.0249534	Osbpl8	-0.0107789	0.0191077	-0.049028	-0.00701568	-0.0074385	-0.0131438	Osbpl8	-0.0154373	-0.0373973	0.0108272	-0.00823131	-0.0127904	0.00228207	Osbpl8
Ostf1	0.00287858	0.0353421	0.0645378	0.0414064	-0.0539768	-0.0183472	Ostf1	-0.0233752	0.0290421	0.0193087	0.010965	0.0398672	0.0226073	Ostf1	0.0883075	0.0122813	0.0275959	-0.00267794	0.0184772	0.00259642	Ostf1	-0.0347182	-0.0166034	0.01447	0.00107751	0.0243883	-0.00522629	Ostf1	0.0130476	-0.0304251	-0.0385273	0.0778548	0.0318881	-0.0321843	Ostf1	0.0114149	0.0160531	0.0091711	-0.027853	-0.02977	0.00789912	Ostf1	0.0303677	-0.022622	0.0376321	0.0532235	-0.0338532	-0.0429084	Ostf1
Otulinl	-0.0437967	0.0169048	0.0207215	0.0160481	0.0018755	0.0427871	Otulinl	-0.040973	-0.0513371	0.0158514	0.0299672	0.0173276	-0.0236706	Otulinl	-0.00878521	-0.0116065	-0.0607666	-0.030945	-0.0362715	0.112913	Otulinl	0.016321	-0.0152425	-0.0187194	-0.0228154	-0.0244359	0.0194776	Otulinl	-0.0353819	0.0304423	0.0172489	0.0121377	-0.048666	0.0138532	Otulinl	0.0134561	-0.0629249	-0.0521986	-0.0254379	0.041492	-0.00320014	Otulinl	-0.032725	-0.0436924	0.0495715	-0.0425822	-0.0232306	0.0121098	Otulinl
P2rx4	0.0262689	-0.0207885	-0.0455599	0.0460921	0.00783858	0.016981	P2rx4	-0.0181187	0.0134865	0.0341514	-0.080637	-0.0193432	-0.0229836	P2rx4	-0.0274502	0.000150072	0.0828019	-0.0417244	-0.0522749	-0.0347633	P2rx4	-0.0198503	-0.0430136	-0.0499316	0.0131946	0.0230157	-0.00420628	P2rx4	-0.0201937	0.0411882	-0.0142929	-0.0713894	-0.0421216	-0.0310469	P2rx4	-0.0237532	0.0366993	0.00733843	-0.00725376	-0.0112739	-0.0337017	P2rx4	0.0218167	0.0449649	0.0228064	-0.0130098	0.001342	0.0672597	P2rx4
P2ry10	-0.0424536	-0.020111	0.0574701	-0.0117242	0.0168621	-0.0740261	P2ry10	-0.0182161	-0.0357365	0.0455113	0.0232256	-8.77e-05	-0.00891384	P2ry10	0.0124707	0.00149401	0.0284502	0.0132968	0.0013457	-0.0261611	P2ry10	-0.0047157	-0.00388943	-0.00646692	-0.0153913	-0.000387384	0.00387766	P2ry10	0.0273507	-0.00578462	0.00356506	-0.0328472	-0.0138258	-0.00471118	P2ry10	-0.0489403	0.0359727	-0.00245021	-0.0514485	0.0590229	-0.00317506	P2ry10	-0.00771804	-0.0293727	-0.038976	0.0248739	0.0143554	0.130642	P2ry10
Pacsin2	0.048041	0.0107814	0.0166579	0.0144891	-0.00445659	-0.044523	Pacsin2	0.0112057	-0.0427474	0.0638048	0.0171142	-0.0643019	-0.0256759	Pacsin2	0.0208541	-0.0036906	-0.0373428	-0.0107894	0.0262256	0.0248797	Pacsin2	0.0424725	0.00597651	0.0385396	0.0433318	-0.0641006	-0.0487269	Pacsin2	0.00519961	-0.0417242	-0.0245677	0.0294434	-0.00643201	-0.0165079	Pacsin2	0.0134681	-0.018551	-0.0148815	-0.0142363	-0.0299917	-0.0764346	Pacsin2	0.0152521	-0.0563042	-0.00195818	-0.0115292	-0.0133059	-0.0211618	Pacsin2
Pag1	-0.0375823	0.00873225	-0.0355004	-0.00295016	0.0588474	0.0145244	Pag1	0.0378085	0.00467127	-0.0436121	-0.0282894	0.0389855	0.0591533	Pag1	0.00513344	-0.0556316	0.0287805	0.0319602	0.0187884	-0.067781	Pag1	-0.0230833	0.00904995	-0.0347698	0.0509178	0.0178364	0.0411082	Pag1	0.0448856	-0.000782371	-0.00527323	0.0492425	-0.0376891	-0.0257414	Pag1	0.0130745	-0.0240553	6.35e-05	0.0268912	-0.0547289	-0.00190697	Pag1	-0.0241155	-0.00349706	0.0240463	0.0561823	-0.0503953	-0.0086541	Pag1
Pan3	-0.0250294	-0.0430554	0.0263432	0.00498988	0.0441152	-0.00617736	Pan3	-0.0506094	0.0272434	0.0319946	0.00659648	0.0190478	0.0389897	Pan3	0.0294534	0.0957832	-0.00853258	-0.0727623	0.0274508	-0.0293177	Pan3	-0.0254591	-0.0179846	0.00884192	-0.06056	0.011149	-0.0139867	Pan3	0.0350774	0.0260906	0.0246865	-0.0462846	-0.00132958	-0.000467833	Pan3	-0.0453252	0.0120158	-0.00954202	-0.0120475	0.0195169	0.0178071	Pan3	0.00935852	-0.0140561	-0.0244984	0.0106736	-0.0261705	-0.016466	Pan3
Parp1	0.00636335	-0.00635721	-0.0228959	-0.0523736	0.0630475	-0.0169313	Parp1	-0.0554025	0.00188669	-0.0237303	-0.0299385	-0.0207171	-0.0422688	Parp1	0.0419215	-0.00830228	-0.0544133	0.0679684	-0.017956	0.0343159	Parp1	-0.031671	-0.0430689	0.0365872	0.0233548	-0.0036678	-0.0258851	Parp1	-0.039764	0.0691991	-0.0635582	-0.00186232	-0.034561	0.0412235	Parp1	-0.0176839	0.100914	-0.00234447	0.0481123	-0.0079466	0.0215638	Parp1	0.0117176	-0.0344978	0.00820311	0.0364381	-0.00809442	-0.0045855	Parp1
Paxbp1	-0.0291076	-0.0528674	0.00120275	-0.0353692	0.0669344	-0.00590235	Paxbp1	0.0330447	0.0147127	0.00440455	0.0361276	-0.03455	-0.0144571	Paxbp1	-0.0173801	0.0105209	-0.00519432	0.0196228	-0.0517222	-0.0418482	Paxbp1	-0.00593257	-0.0202917	0.0386015	0.0105588	-0.0328053	-0.0151976	Paxbp1	0.0545477	-0.00985932	-0.0399075	-0.00681091	-0.0322441	0.00158781	Paxbp1	0.00583815	0.00445225	0.0295426	0.0752895	0.0120238	0.0273047	Paxbp1	-0.0288852	0.00650269	0.00599942	-0.0157878	0.00102904	-0.00429535	Paxbp1
Pbxip1	-0.0131961	0.0454357	-0.00167517	0.0392567	-0.00930746	-0.0148033	Pbxip1	0.0125887	0.0307013	0.0341933	0.00245916	-0.017188	0.000417313	Pbxip1	-0.0546986	0.0215076	0.0545651	-0.0329967	0.0361884	0.00386948	Pbxip1	-0.0546723	0.0560105	0.0454066	0.0786882	0.0220288	-0.0161426	Pbxip1	0.0475245	0.0237475	0.0194398	-0.0279126	-0.0707551	0.0347794	Pbxip1	0.0563575	0.0303697	-0.100533	0.055749	-0.0113974	-0.00307434	Pbxip1	-0.031485	0.0393262	-0.00505736	-0.0625843	0.00865607	-0.0018421	Pbxip1
Pced1b	-0.0548304	0.0236285	-0.00369743	0.0339644	-0.0517239	-0.00679821	Pced1b	-0.0103094	0.0402142	-0.00494361	-0.0174154	-0.0428087	0.00477537	Pced1b	-0.0141779	0.026804	0.0184674	-0.00281823	0.0258597	-0.0236763	Pced1b	0.0270068	0.0512128	0.00660619	0.0244714	0.0275523	0.00707087	Pced1b	-0.0123198	0.00837789	-0.0367475	0.0683753	-0.038821	0.0221987	Pced1b	-0.00309806	0.0305632	0.00286002	-0.0354605	-0.00438392	0.00382432	Pced1b	-0.0156737	-0.00992178	-0.0446538	-0.0677588	-0.0302908	-0.0391141	Pced1b
Pcgf5	-0.0275273	-0.0394044	0.00729965	-0.00192105	0.0231967	0.022246	Pcgf5	-0.0386549	0.0252028	-0.0138985	0.0419373	0.0280682	-0.00986546	Pcgf5	-0.0381272	-0.00408289	0.0126974	0.0434865	0.00529568	-0.0485905	Pcgf5	0.0408002	-0.00156654	0.0258237	-0.0265271	-0.0148323	0.0376352	Pcgf5	0.0660942	-0.0463691	-0.0755043	-0.0483375	-0.0225117	0.0798528	Pcgf5	-0.00737786	0.044775	-0.106416	-0.0228219	0.0333572	0.06058	Pcgf5	-0.0140765	0.0235035	0.0479765	-0.0164554	-0.000118703	0.0216086	Pcgf5
Pdcd1	-0.0179195	0.0249044	0.00540559	-0.110467	0.0478862	0.00193826	Pdcd1	-0.00169735	0.0190503	0.0061385	0.0290566	0.00186827	-0.0158194	Pdcd1	0.0129346	-0.0085778	0.0554719	-0.025188	0.00425297	-0.00120591	Pdcd1	-0.00457984	0.000670273	-0.00669593	0.0257874	0.00338661	0.0119244	Pdcd1	-0.00993017	0.0447742	-0.0055368	-0.0309352	-0.0267171	0.0271976	Pdcd1	0.0231492	-0.0247547	-0.0214696	-0.0421743	0.0313418	-0.0500757	Pdcd1	0.0437671	-0.019439	-0.0143682	0.0101057	0.0204676	0.0128689	Pdcd1
Pdcd4	-0.0590886	0.0115497	0.0301352	0.0266334	0.0176991	0.0128589	Pdcd4	0.0220787	0.00986024	0.0415481	-0.013293	0.0400016	0.0198536	Pdcd4	0.000468	-0.0150057	-0.0124948	-0.0317571	-0.0101314	-0.0485612	Pdcd4	-0.0370342	-0.0113907	-0.0383723	-0.0427055	0.0161269	0.0185563	Pdcd4	-0.0118724	0.0474204	-0.00903191	0.00218619	-0.011357	-0.00550839	Pdcd4	0.0188049	-0.0012295	0.0129612	-0.00781723	0.0127446	0.0382909	Pdcd4	0.0186797	-0.0168057	0.0430455	-0.0404473	-0.0190424	-0.00736006	Pdcd4
Pde12	-0.0248009	0.00834651	2.42e-05	-0.0376756	-0.0347138	-0.00856937	Pde12	-0.0205096	-0.0162601	0.0151158	-0.034607	0.0185408	0.00498513	Pde12	0.0369584	-0.0144374	0.0105395	-0.0133408	0.0500523	-0.0239391	Pde12	-0.0649261	0.0254614	0.0230315	-0.014894	-0.11177	0.0693022	Pde12	-0.0491102	-0.072839	-0.0439029	0.0348434	0.0271866	0.0466476	Pde12	-0.0370036	0.0548776	0.0312795	-0.000806587	-0.011937	0.0204869	Pde12	0.0401046	0.0262015	-0.0498884	-0.0834038	0.00765036	0.0289037	Pde12
Pde3b	-0.0370393	0.0256004	0.0320393	-0.00708254	0.0287877	-0.0248201	Pde3b	-0.0232523	-0.0345322	-0.0467674	-0.0310926	0.0198343	0.0510104	Pde3b	-0.0434041	-0.0250077	-0.0105836	-0.0464384	-0.0355797	0.0101672	Pde3b	0.0228572	-0.0572072	0.0139704	0.00077233	0.0271864	0.0222311	Pde3b	0.0237382	-0.0469022	0.0263621	0.0694979	-0.0580822	0.0362427	Pde3b	0.0264683	0.0595658	0.0208987	0.0100499	-0.0516945	0.0286697	Pde3b	0.0295373	-0.00932331	-0.00649412	-0.0329945	-0.00624374	0.00429391	Pde3b
Pde4b	-0.0124194	0.0121606	-0.00894049	0.0604514	-0.000396269	0.0428813	Pde4b	0.0201446	-0.0677993	-0.00375865	-0.0396734	-0.0448096	-0.0269345	Pde4b	-0.0431997	-0.00459659	0.0410585	0.0334593	-0.0402226	-0.0337366	Pde4b	0.00804966	-0.0117675	-0.0153349	-0.0254495	0.121249	-0.0309113	Pde4b	0.00535913	-0.019567	0.00851827	0.064776	-0.039806	-0.00157886	Pde4b	-0.00728221	0.019349	0.041923	-0.0865772	-0.029173	-0.0164583	Pde4b	0.0743597	0.0350877	0.0354574	-0.0310385	-0.0445175	0.0436442	Pde4b
Pde4d	-0.0121018	-0.0202298	0.0182423	-0.0260593	-0.0184057	0.123354	Pde4d	0.0391414	-0.0111423	-0.0217319	-0.0241421	0.0163633	0.0317568	Pde4d	-0.012185	0.0452417	-0.0150174	0.0247118	-0.000196451	0.0250275	Pde4d	0.083407	0.0045302	0.0544336	-0.0365746	-0.0144726	-0.0299487	Pde4d	0.044562	-0.0403081	-0.0132609	-0.0203114	-0.00898878	0.0584509	Pde4d	-0.0125311	-0.00417819	-0.031533	0.0242982	-0.0398755	0.00210499	Pde4d	0.015352	0.00406663	0.0087021	-0.0426336	0.0083691	0.0366438	Pde4d
Pdia6	0.0442466	0.00856115	-0.0183192	-0.0360949	0.0322906	-0.0291212	Pdia6	-0.0358598	-0.034832	0.0441736	0.00777967	0.0127054	-0.000690203	Pdia6	0.055834	-0.0874557	0.0078874	-0.0083941	0.0227203	-0.0195678	Pdia6	-0.0311739	0.0233008	-0.0188464	-0.0308024	0.0162256	0.00135851	Pdia6	-0.0502279	0.0192477	0.00251057	-0.00690412	0.0326689	0.0124139	Pdia6	-0.0964548	-0.0301229	-0.0330435	-0.0340853	-0.0680061	0.00614521	Pdia6	-0.0151055	0.0350216	0.0323005	0.0308012	-0.0153388	0.0237817	Pdia6
Pea15a	-0.00730467	0.0634217	0.0047322	0.0319396	0.0299709	0.0147367	Pea15a	-0.0711497	0.015611	-0.0219532	0.0307802	0.0575558	-0.0127672	Pea15a	0.00504229	0.0385753	-0.0173872	-0.0326228	0.00270823	0.00755156	Pea15a	-0.00497245	0.0301039	0.0310376	0.00589205	0.0283958	0.0423104	Pea15a	0.0302278	-0.0109751	-0.0258768	-0.0159347	-0.0137649	-0.0302802	Pea15a	0.0397885	-0.0174761	-0.0229735	-0.0627485	0.0471017	-0.0679887	Pea15a	0.01093	0.000932681	0.0526267	-0.00352359	-0.010143	0.00872959	Pea15a
Peak1	-0.00821344	0.0523783	0.0334668	0.00425462	0.0291095	-0.03146	Peak1	0.0285885	0.0220449	0.0271239	0.0381217	0.0818242	0.0241404	Peak1	-0.0765249	-0.0244209	0.0540227	-0.0193767	-0.0376202	0.0156282	Peak1	-0.0308737	0.00578802	0.0293699	0.0222907	0.000548608	0.0154909	Peak1	0.000910588	0.0240431	0.0592505	0.0113736	0.00659981	-0.0284644	Peak1	0.0344627	0.0310653	0.0522638	0.0152647	0.00918447	-0.0165313	Peak1	0.0249572	-0.0777046	-0.0179627	0.00898224	-0.0129421	-0.0309645	Peak1
Peli1	-0.0609939	-0.011037	0.0158272	0.00724228	-0.0513736	0.0124742	Peli1	0.00486005	-0.000995176	0.033055	-0.00555114	0.0303499	-0.0215402	Peli1	-0.00464007	-0.00920116	0.00733613	-0.0169321	0.0279899	-0.0570016	Peli1	-0.0487287	-0.0178364	-0.0128454	-0.0151643	0.0223189	0.0143009	Peli1	-0.0136655	-0.00305762	-0.00970714	0.0746256	-0.0450236	-0.0453725	Peli1	0.0253752	-0.00151205	0.0243935	-0.0204838	0.01768	-0.0472009	Peli1	0.0624165	-0.0443345	0.00413117	-0.0156929	-0.00238464	0.027248	Peli1
Per1	0.0257009	0.0248694	-0.053424	0.0185975	0.019885	0.00265368	Per1	0.0289563	-0.0393404	0.0144631	-0.0293194	-0.0666001	-0.00890336	Per1	-0.0097833	0.0774179	-0.0115656	-0.0341695	-0.027751	0.0322074	Per1	0.0344968	0.00431414	0.0630039	0.0253362	0.0172729	-0.0681212	Per1	0.0578581	0.0119958	-0.0130045	0.0512092	0.00981602	-0.0523907	Per1	-0.0441879	0.0176174	0.00869168	0.0251871	-0.0355779	-0.0493001	Per1	0.0558461	-0.0202099	-0.044336	-0.000679944	0.00271834	-0.023068	Per1
Pes1	0.0119808	0.0347447	-0.043197	0.00457792	-0.0226074	-0.0293115	Pes1	-0.0371941	-0.00718553	-0.0424587	-0.0508011	-0.0330538	-0.022601	Pes1	-0.0143495	-0.0479971	0.0449774	-0.0259667	0.0172317	-0.0662679	Pes1	0.0335673	-0.00898857	0.0102245	-0.0409781	-0.0324916	-0.010508	Pes1	0.00145547	0.0805919	-0.0120087	0.0387318	0.0326889	0.0412525	Pes1	-0.0126513	0.00098745	0.0436731	0.0103178	-0.0154196	-0.0667002	Pes1	-0.101908	0.0310061	-0.0603293	-0.0471933	0.0218112	-0.0367389	Pes1
Pfdn1	0.0178079	0.0525913	0.00131759	-0.0727653	-0.0448734	0.0244836	Pfdn1	-0.0264699	-0.00367204	-0.0037372	0.0143802	0.00379187	0.0455245	Pfdn1	-0.0229939	-0.00366668	0.0179917	-0.00986718	0.00233637	-0.0740401	Pfdn1	0.00358538	4.87e-05	-0.0398506	0.0406189	-0.0312714	0.0479229	Pfdn1	-0.00645301	-0.0128696	-0.028222	0.0471571	-0.0141823	-0.0028403	Pfdn1	0.0267306	0.00446692	0.0066166	-0.0232342	0.00549435	0.0104924	Pfdn1	0.0273647	0.0214115	-0.0223032	-0.0385428	-0.00612846	-0.0239344	Pfdn1
Pfkl	0.0241157	0.0174484	-0.0261649	0.00883925	0.0166871	0.00517084	Pfkl	-0.000518198	0.0643814	0.029353	-0.0158331	-0.0968886	-0.0591235	Pfkl	0.0424724	-0.0812051	-0.0209444	0.00282602	0.00864529	-0.0460866	Pfkl	-0.0378297	-0.0607756	-8.44e-05	0.00727529	0.0310659	-0.0359041	Pfkl	0.0312844	-0.0318395	-0.0340374	0.0127141	-0.0046175	-0.0591132	Pfkl	-0.0281177	0.0126304	-0.0011254	0.0419244	0.0040636	-0.0692291	Pfkl	0.0196344	0.0753914	-0.0264404	-0.00745743	0.0452911	0.0575678	Pfkl
Pfkp	-0.00918953	0.0507445	0.041214	0.00572193	-0.0476821	-0.0301635	Pfkp	0.00720691	0.0051115	-0.0254095	0.0181824	-0.0492836	-0.0918164	Pfkp	-0.0215478	0.00379471	0.000450268	-0.0208845	0.0134097	-0.0480524	Pfkp	-0.000864841	-0.0133969	0.05104	-0.0320173	-0.00144547	0.0408304	Pfkp	0.0203122	0.00320066	0.0554216	0.0139429	0.0574847	0.0207511	Pfkp	0.039397	0.00974617	0.000600194	0.0366504	-0.0479325	0.00287679	Pfkp	-0.0109407	-0.000653406	0.0183758	0.0494051	0.0424383	-0.0737178	Pfkp
Phc3	-0.0383654	0.0367527	-0.0327621	0.0414352	0.0246111	0.00556684	Phc3	-0.0117722	-0.0522003	-0.01802	0.0251618	-0.0130635	0.0704963	Phc3	0.00803951	-0.0464706	0.0451954	0.00944815	-0.0493709	-0.00528007	Phc3	-0.0401282	-0.00688613	-0.0281114	0.0398033	0.0544192	0.0157931	Phc3	0.00631211	0.00391963	0.00682962	-0.0660942	-0.0562708	-0.00425242	Phc3	0.00249894	-0.00050292	-0.0141164	-0.0229668	0.0186905	0.0127361	Phc3	0.00463169	-0.0326074	0.00665935	0.0151469	-0.0264388	0.0417468	Phc3
Phf1	-0.0204785	0.0427035	-0.0372769	0.0694057	0.00134169	-0.00591359	Phf1	-0.00827942	-0.00164722	-0.0158244	-0.014714	-0.0212722	-0.0154649	Phf1	-0.0394085	0.00873501	0.0249656	0.00630748	-0.0204809	-0.0446307	Phf1	0.0703874	0.024586	0.0476668	-0.00429146	-0.071013	-0.0292967	Phf1	-0.0295001	0.009863	-0.0239099	-0.00977083	-0.0188481	-0.0815566	Phf1	0.0125605	0.0326181	0.00356877	-0.0574209	0.0462316	-0.0175522	Phf1	-0.0544352	-0.00616385	0.0451788	-0.0199655	-0.00709032	0.0274883	Phf1
Phf20l1	-0.0472064	-0.030742	0.0512497	0.0310593	-0.00674053	0.0223891	Phf20l1	-0.0229298	-0.0274797	0.0300236	-0.0236392	0.0227988	-0.033647	Phf20l1	-0.0338325	0.00791979	-0.0418526	0.0043336	-0.0109793	-0.0187747	Phf20l1	0.0161875	0.0124508	-0.0299836	0.0172056	0.00750765	0.0252466	Phf20l1	0.00730222	0.0440458	-0.0164421	0.0180529	-0.0415264	-0.0306038	Phf20l1	0.0259287	-0.074859	-0.0587142	-0.0294173	-0.0231912	0.0209612	Phf20l1	-0.0562817	-0.00928069	-0.0212033	-0.027382	-0.0384668	-0.055784	Phf20l1
Pias1	-0.0367659	-0.0320615	-0.0182869	0.068203	-0.00112266	-0.0321979	Pias1	0.0191079	-0.0161872	0.00373907	0.00520819	-0.0370368	0.0481267	Pias1	0.0203543	-0.00536474	0.0155959	-0.0342379	-0.0411617	-0.00335084	Pias1	-0.0955613	-0.00804988	-0.00733702	0.0523342	0.0642391	-0.00419907	Pias1	-0.00662795	0.0110131	0.0264242	-0.00637876	0.0055388	-0.0174389	Pias1	-0.0189039	0.0316536	0.0229932	0.00781397	-0.00867895	-0.0316728	Pias1	-0.0116368	0.0145568	0.0196749	0.0127382	-0.0355158	-0.00599074	Pias1
Pigs	0.00705349	0.0667074	-0.0260774	0.00438732	0.0149779	0.00466656	Pigs	-0.00715699	0.0256859	-0.00590537	0.031288	-0.065654	0.000548327	Pigs	0.000715831	-0.00346679	0.00873104	-0.000274304	0.0320149	0.081929	Pigs	-0.0232854	0.0153607	-0.0103079	-0.0492242	-0.0301705	-0.00167746	Pigs	-0.0439962	-0.0268884	-0.0416789	0.0248738	-0.0415676	-0.0465606	Pigs	-0.0120267	-0.0301916	-0.0758861	-0.00546939	0.0055577	0.00915013	Pigs	0.0421751	-0.00573469	0.0103169	-0.0682234	-0.0247773	0.0112617	Pigs
Pih1d1	0.0334679	0.0189427	0.00939816	0.00839261	-0.0513534	-0.0256351	Pih1d1	-0.0440553	-0.026641	-0.0503843	0.0253338	-0.0608246	-0.00332509	Pih1d1	0.0151026	-0.0223813	0.0398515	-0.00779353	-0.0415477	0.0150598	Pih1d1	-0.0424765	0.0484737	-0.0259079	0.036355	0.0323523	-0.0242675	Pih1d1	0.00806368	0.0279042	0.0294966	0.0180134	0.0762334	0.0357492	Pih1d1	0.00520308	-0.0461098	0.0355764	-0.00713179	0.0674171	0.00511242	Pih1d1	-0.0205048	0.0196391	0.0192536	-0.0348172	0.0299197	-0.0276754	Pih1d1
Pik3cd	-0.0535416	0.0231143	-0.00149167	0.000990398	0.0155909	0.0186476	Pik3cd	-0.0159136	-0.0262048	-0.0100632	-0.0544072	0.0221541	-0.0160242	Pik3cd	-0.000150885	-0.000545588	0.0452173	0.00279312	0.0109577	0.0213406	Pik3cd	0.0125527	0.030117	0.0441472	0.0667872	-0.0162903	-0.00996966	Pik3cd	0.0553327	0.0589211	0.0616453	0.044404	0.0877341	-0.0178202	Pik3cd	-0.0122097	0.0260321	0.0397714	0.0189441	0.00850483	-0.0322565	Pik3cd	0.0202054	0.0367064	-0.0138306	-0.00584242	0.0703869	-0.0175801	Pik3cd
Pik3cg	0.0152322	0.0111489	0.00388944	-0.0300246	0.0405948	-0.0170288	Pik3cg	0.0434917	-0.0373772	0.0374045	-0.0139621	0.0644636	0.0768413	Pik3cg	0.0549791	0.0307821	0.00514057	0.0856111	-0.0300584	-0.0558503	Pik3cg	0.0319921	-0.0518696	-0.0193123	-0.0103459	0.048251	0.0263154	Pik3cg	0.0116947	-0.00311251	-0.03839	0.052089	-0.028605	0.0166243	Pik3cg	-0.0263961	-0.0633791	-0.00831518	-0.0162211	-0.017582	0.00739207	Pik3cg	-0.0682688	-0.00811745	0.0274451	0.092839	0.0192723	-0.0219298	Pik3cg
Pik3ip1	-0.0522495	-0.0307844	-0.0109213	0.0354937	0.0153411	0.00948469	Pik3ip1	-0.0257166	-0.0183686	-0.00188999	-0.00430489	-0.0088812	0.0598971	Pik3ip1	-0.0114599	-0.0354985	0.0330115	-0.020559	0.0321359	0.00607189	Pik3ip1	0.0302284	0.0143933	-0.064051	0.0162767	-0.0520911	-0.0250598	Pik3ip1	-0.0336521	0.0302539	0.0653002	-0.0234445	0.0124579	0.00950346	Pik3ip1	-0.0115795	0.000461864	0.0216072	-0.000945023	0.00358476	0.0139433	Pik3ip1	0.027719	0.0658139	0.0306829	0.055713	0.0778854	-0.0243187	Pik3ip1
Pik3r5	-0.0374557	0.0293356	0.0207399	0.0224796	0.0378696	-0.00414733	Pik3r5	-0.0147654	0.0360296	-0.0379739	0.00846144	0.0281694	-0.00811408	Pik3r5	0.0179424	0.0536492	-0.0725485	-0.0658303	0.041814	-0.03782	Pik3r5	-0.0135658	0.0057555	-0.0289283	0.0653739	-0.0311809	0.0239091	Pik3r5	-0.015931	-0.0234295	-0.0304629	-0.00834182	0.0204737	-0.0047207	Pik3r5	-0.0104763	-0.0277826	0.0354657	0.0513213	0.0655337	-0.0511293	Pik3r5	0.00891726	0.0557938	0.00760202	0.0478599	-0.00948479	-0.023483	Pik3r5
Pim2	-0.0418839	0.0230406	0.0164745	0.0193313	0.00162621	0.00884255	Pim2	-0.080591	-0.0509312	-0.00552874	-0.0206803	0.0729581	0.0523396	Pim2	0.000361098	-0.0601604	0.0206669	-0.00536288	0.0333971	0.00939779	Pim2	0.0234212	-0.008597	-0.00839078	-0.00132084	0.00816492	0.00692257	Pim2	0.0237137	-0.011666	0.00781877	0.0103633	-0.0342938	-0.00820536	Pim2	-0.0148015	0.0362049	0.0534045	0.00496407	-0.0732068	0.0279851	Pim2	-0.00308471	0.0370166	-0.0430632	-0.00476616	0.00193424	-0.089137	Pim2
Pim3	0.0245476	0.0162576	-0.0220413	0.00230748	0.00424332	0.0257454	Pim3	-0.00801919	-0.0226398	-0.0542098	0.0243516	-0.00977529	0.0298207	Pim3	0.0464536	-0.0203866	0.110701	0.0521872	0.0893771	-0.00460754	Pim3	-0.0133251	0.0513051	-0.0479565	0.0495854	-0.0627661	-0.0231598	Pim3	-0.00241136	0.000616163	0.0160307	0.0322405	-0.0150509	0.0699127	Pim3	-0.0715025	0.00677225	0.00313013	0.00665307	-0.0486184	0.0415011	Pim3	0.0154197	0.000723434	-0.00784671	0.00879239	-0.0692483	0.00356541	Pim3
Pip4k2c	0.00921631	0.052924	-0.03828	-0.0238071	-0.00879695	0.00477337	Pip4k2c	0.0318643	0.00629508	-0.00866676	-0.0441961	0.0257289	0.053017	Pip4k2c	-0.0455494	-0.0309053	-0.0196093	0.0440009	-0.001819	-0.0465176	Pip4k2c	-0.00322635	-0.00199387	0.0149792	-0.0683353	-0.0376335	0.0075047	Pip4k2c	-0.0388092	0.0301897	-0.013251	-0.0204657	0.00947704	0.0436392	Pip4k2c	-0.00782435	0.0377277	-0.0272126	-0.0438414	0.0738071	-0.027963	Pip4k2c	-0.0703606	-0.0486575	-0.0289941	0.0432479	0.0308344	-0.0663654	Pip4k2c
Plaat3	-0.00239185	0.061762	0.0205615	0.0148788	-0.0358327	0.00283563	Plaat3	0.0212634	0.0385543	-0.0441963	0.0284789	-0.0417079	-0.0232166	Plaat3	0.00687915	0.0019134	0.000409126	-0.0353861	0.0176259	-0.0241076	Plaat3	-0.0331593	-0.0317771	-0.0828577	-0.0160816	0.0710225	0.0147608	Plaat3	-0.0406162	-0.0319759	-0.012952	-0.0119336	0.00241361	0.0611801	Plaat3	0.00672223	0.0326656	0.0441733	0.0224884	0.0600052	0.00348646	Plaat3	-0.00461229	-0.0435527	-0.0127209	-0.0144382	0.021209	0.0445188	Plaat3
Plaur	0.02628	-0.0365799	-0.0153168	0.00923531	-0.0238814	0.0461155	Plaur	-0.0302258	-0.0482747	-0.0233318	0.0206085	0.0256589	0.00838802	Plaur	0.0667625	-0.0582724	-0.0167752	-0.0580353	0.0489948	-0.0573868	Plaur	-0.0474067	-0.0191294	0.0508	-0.035947	0.0608126	-0.0267589	Plaur	-0.00128288	-0.0114628	0.0014479	0.0566701	-0.0195162	0.02673	Plaur	0.0320816	0.0368108	-0.0519193	0.0233217	0.0333494	-0.0545706	Plaur	0.00772495	0.00325676	0.0088204	-0.0160229	0.0043722	-0.0246589	Plaur
Plcg1	-0.0573164	0.0279176	-0.00324241	-0.0324969	0.00448896	-0.00114829	Plcg1	0.0325138	-0.0178446	-0.0176939	-0.0267885	0.0234134	-0.0302855	Plcg1	-0.0368401	-0.0193259	-0.00508583	0.0183874	-0.0266477	-0.0349809	Plcg1	0.0223768	0.0560969	0.024521	-0.0674985	-0.0208065	-0.0558117	Plcg1	-0.047735	-0.0268505	-0.0363343	-0.0412849	-0.017082	0.0254662	Plcg1	-0.0245425	0.043967	0.00432213	0.00601995	0.00838547	-0.0194302	Plcg1	0.022786	0.0322734	0.0414677	0.0108831	-0.0252518	0.0304382	Plcg1
Pld3	-0.0359161	0.028269	0.0234143	-0.0486549	0.039155	-0.0112011	Pld3	-0.0309534	0.024687	-0.0136479	-0.00182289	0.0027743	0.0187577	Pld3	-0.0248305	0.00379332	-0.00202669	-0.0121333	0.040907	-0.0203106	Pld3	0.0142964	-0.0586263	-0.0378485	-0.0172051	0.0416756	-0.0808307	Pld3	-0.0283146	0.069718	-0.000824099	-0.0178723	0.0622742	-0.00947309	Pld3	0.0011063	0.0214237	-0.06361	0.0133809	-0.0842967	-0.0395206	Pld3	0.00461338	0.0343813	0.0575403	0.00848893	-0.0617311	-0.0050015	Pld3
Plec	-0.0406875	-0.00333723	0.0349127	0.00967769	0.0467897	-0.0105032	Plec	-0.0633907	-0.0274364	-0.00437624	-0.0334803	0.0156647	-0.0239375	Plec	-0.00678907	-0.0201607	-0.0366082	0.0179045	0.0537563	0.00860755	Plec	0.0541899	0.0187845	0.00681103	-0.0502824	0.013538	-0.0500035	Plec	-0.0452077	0.0138972	-0.01446	-0.0447909	-0.0629774	-0.0392911	Plec	0.0260025	0.0245936	0.0851431	-0.0376354	0.0236767	-0.0263939	Plec	0.00448905	-0.0172321	-0.0134672	-0.0467943	-0.04263	-0.0836459	Plec
Plekha1	-0.0169253	-0.0241117	-0.0456125	0.0600327	0.0400048	0.0291164	Plekha1	0.00337058	-0.0101552	0.0117277	-0.0245822	-0.0664948	0.00466747	Plekha1	-0.0220766	-0.0474255	-0.0400177	-0.0173951	0.0364343	0.012578	Plekha1	-0.00450379	-0.0340047	0.0084014	-0.0730458	0.0157981	-0.0170993	Plekha1	-0.0268681	0.00990866	0.0434575	0.0385993	0.00253125	-0.0414871	Plekha1	-0.0486434	-0.0112342	0.0278862	-0.0164788	0.0356293	-0.0220241	Plekha1	-0.0267312	-0.046751	0.0540626	0.0568814	0.0708784	-0.0551465	Plekha1
Plekha5	-0.0244519	0.0295211	0.0276838	0.0270634	0.0212964	-0.00149856	Plekha5	0.0282264	-0.00109516	0.0209502	-0.0340923	-0.0620691	0.0579035	Plekha5	0.0392328	-0.0376512	-0.0155349	-0.034367	0.0410689	-0.0340185	Plekha5	0.0372739	-0.0444477	-0.0556954	-0.0154297	0.00108381	0.0186114	Plekha5	-0.0339874	-0.075258	-0.00833438	-0.0113662	0.0315453	-0.01203	Plekha5	0.0317273	0.0712094	0.0211228	0.012223	-0.0607008	0.045043	Plekha5	0.0304361	-0.102106	-0.0658982	0.0150215	-0.0219804	-0.0380437	Plekha5
Plekhb2	0.0246927	0.0401461	0.0487498	0.0174711	0.0322555	-0.0617077	Plekhb2	-0.0201543	-0.0106318	0.00817944	0.0394662	-0.0295934	-0.0265021	Plekhb2	-0.021567	0.0195454	-0.0322167	-0.00998843	-0.0691063	0.00201219	Plekhb2	0.0170013	0.00447673	-0.0333945	-0.0510977	0.00920263	0.0539968	Plekhb2	-0.0670957	-0.00325541	0.0175772	-0.00432043	0.031505	-0.00415754	Plekhb2	-0.0317091	0.0313978	-0.0261181	-0.0193825	-0.04167	0.0428542	Plekhb2	0.000126806	-0.0316505	-0.0229131	0.0266422	-0.0632366	-0.0203723	Plekhb2
Plekho2	0.0431295	0.05173	0.00188191	0.0215505	0.0183465	0.0112109	Plekho2	-0.00510895	0.011494	0.0406428	0.00793871	0.033745	-0.0208234	Plekho2	0.00239333	0.0422855	-0.0127905	-0.0290293	-0.0578549	0.00890194	Plekho2	0.0125209	-0.0419571	-0.0351633	-0.0347046	-0.0262752	-0.0505181	Plekho2	0.0235548	-0.011124	-0.0161655	0.0141967	0.0139606	-0.0641195	Plekho2	0.0584748	0.0313	0.0510621	0.0258916	0.0203172	-0.0293457	Plekho2	0.00613236	0.00396066	0.0215746	-0.0169185	-0.0127964	-0.0460614	Plekho2
Plin2	0.0589434	0.0024744	-0.00432581	0.00114122	0.0406567	-0.00697549	Plin2	-0.0159519	0.0283039	0.0354601	-0.00317117	-0.0199337	-0.0234998	Plin2	0.00641958	0.0494157	0.0235262	-0.0585712	0.0294731	0.0117377	Plin2	0.0140989	-0.00205478	-0.0205223	0.0207244	0.0397169	0.026148	Plin2	0.000641108	0.0352267	-0.00743406	-0.0805878	0.0216109	-0.0372532	Plin2	0.0137477	0.0243674	-0.0673119	0.0361985	-0.0211675	0.0123658	Plin2	0.00578844	-0.00512721	-0.00301024	0.0244386	0.0446563	-0.0247952	Plin2
Plk3	0.00869302	0.0198738	0.00887867	-0.0374602	0.0154653	0.0753054	Plk3	-0.0219211	-0.0656469	0.0319826	-0.0301751	-0.00399981	-0.0486752	Plk3	0.0451347	0.0188565	-0.0378718	-0.0174213	-0.0352942	0.00895111	Plk3	0.0347294	0.0542343	0.0178234	0.00193113	-0.00185878	0.0425453	Plk3	0.086592	-0.0791769	0.0535883	0.0881276	-0.0304309	0.0147639	Plk3	-0.0403041	-0.0240675	0.00316168	0.00139879	-0.0103208	-0.0167448	Plk3	-0.00582667	-0.0559824	-0.00883808	0.0277887	-0.00486821	0.0273273	Plk3
Pmf1	0.0148586	0.0111642	0.0151437	-0.0589964	-0.0368343	-0.0127107	Pmf1	-0.0598959	0.00956235	-0.0132704	-0.0143888	-0.0323312	0.0297732	Pmf1	-0.0150175	0.0691863	-0.064615	-0.0682062	0.0240061	-0.0483999	Pmf1	0.0709578	-0.010852	0.0273893	-0.0191852	-0.0536289	-0.0129787	Pmf1	0.0695417	0.0309173	-0.0174572	0.00413176	0.0203207	0.0273972	Pmf1	-0.0131393	-0.00726483	0.0299238	-0.0639668	-0.0172737	-0.0202815	Pmf1	0.0498835	-0.0387847	-0.0101172	0.0121553	-0.0161413	-0.0112127	Pmf1
Pnisr	-0.036528	-0.0517723	0.0162618	0.0277742	0.0462579	-0.0213108	Pnisr	0.0195679	-0.0108593	-0.00569512	0.031825	-0.0139762	0.0572391	Pnisr	0.000234557	0.0157093	0.040263	-0.0138159	-0.017761	0.0024338	Pnisr	-0.0624953	0.046629	-0.0108037	-0.0125206	0.0223908	0.050522	Pnisr	0.0164585	-0.0286999	-0.0231308	0.0144766	0.0423912	0.031077	Pnisr	-0.0293838	-0.00627256	0.0570026	0.00222512	-0.0282225	-0.0110124	Pnisr	0.054947	0.00155297	-0.0379109	-0.0209361	0.0123126	0.0348093	Pnisr
Pnpla2	0.0326224	0.0482101	0.00298449	0.0234485	-0.000521961	-0.0103156	Pnpla2	0.00756608	-0.011123	-0.00559644	-0.0396769	-0.00824696	-0.0496962	Pnpla2	0.0104915	0.022446	0.0535878	-0.0451791	-0.0305089	0.00699168	Pnpla2	-0.0352688	-0.0540559	-0.0831437	-0.0277	-0.0327095	-0.0390699	Pnpla2	-0.0255981	-0.0351156	-0.0179315	0.0466425	-0.0232174	0.043385	Pnpla2	-0.00833471	-0.005445	0.0384818	0.065068	-0.00242922	-0.0242108	Pnpla2	0.000693862	0.0651266	-0.038542	0.03842	0.0146056	0.0315535	Pnpla2
Pop7	0.0120092	0.0415833	0.0250628	-0.0331319	-0.038433	0.0344554	Pop7	-0.0457766	0.0667913	-0.00931891	-0.00481964	-0.0086416	0.00971073	Pop7	0.0487504	-0.0325434	0.0353391	0.0100563	0.00862087	0.0545191	Pop7	0.0213182	-0.0380709	0.0181155	0.00605793	0.0549399	-0.0297864	Pop7	0.0564635	-0.0139098	0.0147696	-0.042811	-0.0177719	0.0345943	Pop7	0.0233277	0.00357687	0.00593227	-0.0114565	-0.0516652	-0.0233465	Pop7	-0.00326654	0.0251828	-0.0239588	0.00730715	-0.057051	-0.0602403	Pop7
Ppan	-0.0253998	0.00768863	-0.0344829	0.0324883	-0.0171185	0.0114406	Ppan	-0.022591	-0.0425691	-0.0366167	0.0118905	0.050073	-0.0310193	Ppan	-0.00322215	-0.0652296	-0.025608	-0.0278932	0.0730253	0.00222857	Ppan	0.0414639	-0.00827098	0.0248363	0.0575438	-0.0335984	-0.0380597	Ppan	0.0880014	0.0298223	0.0175229	-0.0119301	0.0354882	-0.0506542	Ppan	-0.0745855	-0.0444091	0.011864	0.000479012	-0.0490554	-0.0264408	Ppan	0.0536582	-0.0319836	0.00406758	-0.0667836	0.00636242	-0.0114791	Ppan
Ppm1d	0.0067823	-0.0166799	0.0523949	-0.0213139	-0.0215022	0.0450807	Ppm1d	-0.0322958	0.00408397	0.0139815	-0.0348828	0.0418664	0.0450782	Ppm1d	-0.00845619	-0.0473415	-0.000721553	-0.00460798	0.0554475	0.0129129	Ppm1d	-0.0185145	0.0780787	0.00562133	-0.0328611	-0.0365169	-0.0681303	Ppm1d	-0.0148191	-0.0391378	0.0111509	-0.0310952	-0.0850382	-0.000696475	Ppm1d	0.036921	-0.0384566	0.00020516	0.0476132	-0.0633453	-0.00544711	Ppm1d	-0.0472694	-0.0361908	0.0166318	0.040179	-0.0366996	0.0348953	Ppm1d
Ppp1r15a	0.0388117	0.0157629	-0.00299666	0.0318414	-0.0123357	0.0808422	Ppp1r15a	0.0667527	-0.0787045	-0.0361619	0.0336564	-0.00913711	-0.0186619	Ppp1r15a	0.00936513	0.0306974	0.0175251	0.0536948	0.018647	0.00743659	Ppp1r15a	-0.00523322	-0.0217906	0.0309285	0.0244434	0.0176728	-0.0236132	Ppp1r15a	-0.0157699	0.00502209	0.0509882	0.00214821	-0.0416146	0.00286091	Ppp1r15a	-0.042435	0.047112	-0.00720399	0.029159	-0.0165985	0.0131385	Ppp1r15a	0.0100061	-0.00452593	0.017163	0.031022	0.01058	0.0228377	Ppp1r15a
Ppp1r16b	-0.0402927	-0.00425894	0.0368494	-0.0551362	0.0417604	0.0455328	Ppp1r16b	-0.0557606	-0.0101154	0.0534182	-0.00455771	-0.0210054	-0.0234303	Ppp1r16b	0.0250027	0.0217148	-0.00345837	0.0208023	-0.0124076	-0.0130976	Ppp1r16b	-0.0349893	-0.0576587	0.0527432	-0.0437947	-0.00926123	-0.0137042	Ppp1r16b	0.0558375	-0.00490428	0.0072756	0.00488384	-0.0060152	-0.0545784	Ppp1r16b	-0.0078493	0.00238771	0.0640296	0.0119929	0.0047041	0.0363135	Ppp1r16b	-0.0196266	-0.00951183	0.0199801	-0.009897	-0.00767692	-0.0307793	Ppp1r16b
Ppp2ca	-0.00866677	-0.0268972	0.0703877	-0.0414448	0.0185709	0.0113494	Ppp2ca	-0.0652429	-0.0231975	0.0230981	0.00623419	-0.00381345	0.0352331	Ppp2ca	-0.0481314	-0.0132682	0.0540427	0.0234057	0.011088	0.0180212	Ppp2ca	-0.00598443	0.0214473	-0.0600958	-0.0184933	-0.0435924	0.0164151	Ppp2ca	-0.0241412	-0.00545604	-0.0315527	-0.0107859	0.0228622	0.030582	Ppp2ca	0.0622867	0.00708335	-0.014999	0.00106119	-0.0127648	-0.0111635	Ppp2ca	-0.0874136	0.0149721	0.0452599	-0.0362186	0.00853089	0.0496321	Ppp2ca
Ppp2r5a	-0.0492487	-0.0171971	0.0538776	0.02613	0.00278024	0.0150708	Ppp2r5a	-0.00845209	-0.0234651	0.00248846	-0.00675104	0.00343922	0.00996348	Ppp2r5a	0.0473686	0.0190703	0.0178697	-0.0286079	-0.0141778	0.0146647	Ppp2r5a	0.0455005	0.0280572	0.0417243	0.0590201	-0.00872738	-0.0356571	Ppp2r5a	0.036079	0.0200058	-0.0422866	0.0284967	-0.000979971	-0.0926111	Ppp2r5a	0.0371149	0.0272453	0.00294044	0.0361546	0.0326719	0.00700349	Ppp2r5a	0.00362591	0.000634588	-0.0246269	0.0765676	0.0381308	0.0099053	Ppp2r5a
Ppp3ca	0.0258718	0.00667422	0.0609598	0.0602773	0.0442268	0.030161	Ppp3ca	0.018122	0.0287206	0.032589	-0.0260107	0.0525622	0.0208046	Ppp3ca	0.063153	0.0435235	-0.026942	-0.00961424	-0.023889	-0.0304025	Ppp3ca	0.00850228	0.0447251	-0.0168973	0.0132263	-0.0185989	0.0146215	Ppp3ca	0.0117797	-0.0151147	0.0311564	0.0252888	0.0404863	-0.0116956	Ppp3ca	-0.0417171	-0.00458964	-0.0504111	0.00609741	-0.00674293	0.0171885	Ppp3ca	-0.0163852	-0.0647069	0.0145761	-0.0241382	-0.0150146	0.0330939	Ppp3ca
Pqlc3	0.038087	0.0147079	0.0579269	-0.0031255	-0.00898807	0.0310658	Pqlc3	0.0155082	-0.0125886	0.0203845	-0.0530309	-0.00729019	-0.0284455	Pqlc3	0.0419647	0.0202082	-0.0221426	-0.0241935	-0.0565439	-0.0193013	Pqlc3	-0.0206687	0.00550816	0.0400154	0.0031131	0.0706967	0.00319032	Pqlc3	-0.0179287	-0.0589422	0.0434698	0.0366332	-0.0158816	0.0354631	Pqlc3	0.0576652	-0.0031917	-0.00759769	0.0164962	0.0193609	-0.0425611	Pqlc3	0.0461406	0.0376664	0.10839	0.00882648	0.00317637	0.0227227	Pqlc3
Prdm1	0.018046	0.0349351	0.0373187	0.00961425	-0.0641269	-0.0205802	Prdm1	0.00463152	-0.0103633	0.0635072	0.0701867	-0.012273	0.0336477	Prdm1	-0.00977872	0.0396409	-0.00488413	0.0185955	-0.0307901	-0.0381088	Prdm1	-0.00913715	-0.0273221	-0.0419152	0.0327508	-0.0370376	-0.00499432	Prdm1	-0.0251267	-0.0372425	0.0521447	-0.05628	-0.00201117	0.00570449	Prdm1	-0.0476219	0.0319995	0.0551795	-0.0137131	0.00410005	0.0232016	Prdm1	-0.0278567	0.0488208	-0.0263493	0.0158201	-0.0334709	0.0089546	Prdm1
Prdx2	0.0291537	0.00203994	-0.0290346	-0.0909014	-0.0178789	-0.0482194	Prdx2	-0.0175079	-0.00499762	0.0360022	0.0215047	0.0851984	0.0184159	Prdx2	-0.0413586	0.0149778	-0.0243847	0.019109	-0.0403122	0.0238191	Prdx2	-0.00528653	-0.0432354	0.0134525	0.00907664	0.0266457	-0.00118171	Prdx2	0.0370853	0.0369603	0.0200287	-0.0325097	0.00750125	-0.00336633	Prdx2	0.0084969	0.0336619	0.0174953	0.00845137	0.0302484	-0.0173174	Prdx2	-0.0127107	0.00297786	-0.0252893	-0.0331084	-0.0127625	0.0283301	Prdx2
Prdx4	0.0445608	-0.00992781	-0.0130094	0.0103501	-0.0288985	0.0357572	Prdx4	-0.03917	0.0147054	0.00396453	-0.0271083	0.00915201	-0.0393178	Prdx4	0.0141538	-0.0109246	-0.0845463	0.061053	0.0142048	0.0666378	Prdx4	-0.00301511	0.0242187	0.0468104	0.0206764	-0.0177449	0.0474401	Prdx4	-0.00437732	-0.0156815	0.0504476	0.0146017	0.032351	0.00352058	Prdx4	0.0124745	-0.0337747	0.103213	0.0456938	0.0387481	0.0203832	Prdx4	0.0356528	-0.00402402	-0.00667224	0.0280159	-0.0120151	-0.044432	Prdx4
Prdx6	-0.000249673	0.0428318	-0.0262095	-0.000958275	0.0193521	0.0462523	Prdx6	-0.0732888	0.0264525	-0.0357649	-0.000169172	-0.0130318	0.0113609	Prdx6	0.0419253	-0.0220675	-0.00509354	0.0250928	0.0685627	0.0470179	Prdx6	-0.00572168	0.0131745	0.0186371	-0.0536091	0.0444735	0.0119826	Prdx6	0.0279541	-0.0157204	-0.00461878	-0.00355186	-0.010244	-0.036013	Prdx6	-0.00778078	0.0181784	0.0310993	-0.0471051	-0.101897	0.0636125	Prdx6	0.0396817	-0.069399	-0.00278223	-0.0183575	-0.04182	0.101357	Prdx6
Prex1	-0.0197627	0.0547338	0.0242313	0.00254564	0.0328573	-0.00390426	Prex1	0.0242079	0.0270958	0.0163106	-0.0530232	-0.0273038	0.0177578	Prex1	0.0220144	0.0450297	0.0266897	-0.0377218	-0.0255693	-0.0715101	Prex1	0.0218151	-0.0327215	0.00810662	0.0565703	0.0505113	0.0132465	Prex1	0.028193	0.024033	-0.0115442	0.0189623	0.0206739	0.0294328	Prex1	0.0309308	-0.0393206	-0.113356	-0.00446325	0.00289236	-0.0168605	Prex1	0.0193965	-0.0281236	0.0119533	0.0377517	0.015245	-0.035752	Prex1
Prkab1	-0.0142432	0.0245173	-0.00137674	0.0170773	0.000405949	0.0280378	Prkab1	0.0245665	-0.046766	0.0454184	0.021654	0.0458005	0.0558327	Prkab1	0.0406265	-0.00547146	0.059905	0.00548588	-0.004034	0.0275814	Prkab1	-0.011523	0.0474717	0.0447543	0.0365604	0.0474763	-0.0223929	Prkab1	-0.0979524	-0.0923531	-0.020094	0.00279411	0.0343836	0.015258	Prkab1	0.00693949	-0.100417	-0.0824498	-0.0332674	-0.0197446	0.0293933	Prkab1	0.0133683	-0.023099	-0.00301683	0.0692673	0.00121089	0.00647326	Prkab1
Prkch	-0.0526749	0.0169387	0.015596	-0.0566252	-0.0432829	0.019225	Prkch	-0.00227447	-0.000283102	0.00937052	-0.031616	0.010415	-0.0399695	Prkch	0.00574936	0.026766	0.058588	-0.0224677	-0.00786899	-0.0164093	Prkch	0.0103094	-0.00705381	0.0468184	-0.00434554	-0.0341322	0.00346412	Prkch	0.0201266	0.03948	0.0042157	0.0341466	0.044126	0.0114991	Prkch	0.0103403	-0.0243867	-0.0185084	-0.0119916	0.0113795	-0.0661028	Prkch	-0.0190012	-0.0728152	-0.0572177	0.0233406	0.0100969	-0.00949026	Prkch
Prkcq	-0.0658487	0.0220984	0.00564624	-0.0325387	-0.0144588	0.0209617	Prkcq	0.0078981	-0.00918279	0.0329451	0.00653456	0.0352333	0.0342724	Prkcq	0.0244479	-0.0365735	-0.0064366	0.00329515	-0.0407288	0.0239958	Prkcq	-0.0158777	0.00772361	-0.00214843	0.0434259	0.0205592	0.0239951	Prkcq	-0.01067	-0.0406036	-0.0069435	-0.0374251	-0.0443454	0.00835943	Prkcq	0.00530387	0.0180149	0.00053324	0.0396166	-0.0283387	0.0137797	Prkcq	0.0238028	-0.0210251	-0.0425783	0.0310283	0.0248727	0.0348137	Prkcq
Prkd2	-0.0566972	0.00188025	0.000452066	-0.0107947	0.0305508	0.0138285	Prkd2	-0.00392088	0.0501784	0.0294687	0.0180928	-0.0406372	-0.00677593	Prkd2	-0.0254605	0.0282176	0.0269906	0.0338445	-0.0294463	0.045768	Prkd2	0.0447857	0.000559842	0.00128273	-0.0323189	-0.0262432	0.0195721	Prkd2	-0.00312106	0.00106018	0.0242771	0.0808467	0.0104135	-0.0398778	Prkd2	-0.103346	-0.0194343	-0.0204984	0.0098305	0.0423562	-0.0271954	Prkd2	0.0266563	0.0528059	-0.0308291	0.0249718	-0.014501	-0.0157782	Prkd2
Prkx	-0.00139826	0.0553661	0.0158798	0.0326004	0.0519903	-0.00922721	Prkx	-0.0236429	-0.0364866	-0.0287583	0.00205179	0.0164545	0.0369342	Prkx	0.0105556	-0.0389458	-0.0358506	0.00621563	-0.0271505	-0.0109358	Prkx	-0.096265	0.0228215	-0.0136219	-0.0561204	-0.0521017	0.0504416	Prkx	0.046896	0.0218543	0.0495249	-0.033025	-0.0102681	0.0138801	Prkx	-0.0277804	-0.0376329	-0.0401349	-0.00790179	-0.0218543	0.0243908	Prkx	-0.00389141	-0.00369156	0.0056171	-0.00473782	-0.00120355	-0.0145792	Prkx
Psap	0.0405922	0.0192174	-0.0399407	0.0408556	0.0503803	-0.0548227	Psap	-0.0514257	-0.0417717	-0.0704702	0.00217206	-0.0140403	-0.00664808	Psap	0.0212783	0.0327222	0.00581463	0.0308564	0.0278238	0.0151652	Psap	-0.00547813	0.031888	0.00565464	0.0227784	0.021433	-0.00578003	Psap	-0.0251832	-0.0018001	-0.0131603	-0.0338154	0.00570209	0.0111847	Psap	0.00864267	0.0288675	-0.019226	0.0274942	-0.0273359	-0.0627244	Psap	0.0312521	0.0152355	0.00859732	0.00402847	0.00462774	0.0227005	Psap
Psmb10	-0.00935296	0.0573184	0.0210061	0.0286556	-0.0218438	-0.0117798	Psmb10	0.015003	0.0471346	0.0114584	0.0164199	-0.00331414	-0.0260183	Psmb10	0.0400392	-0.0100119	0.0464922	-0.00571335	0.0838592	0.0475315	Psmb10	-0.00599811	0.000500077	-0.0728934	0.0100846	0.0225857	-0.0184438	Psmb10	-0.0517322	0.0294203	-0.00899329	0.0100114	0.0467197	-0.0496625	Psmb10	-0.0679955	0.0293732	-0.0090005	-0.0279162	-0.0773015	-0.0198417	Psmb10	-0.0168708	-0.016186	-0.00223146	-0.00828312	-0.0185729	0.015422	Psmb10
Psmb9	-0.0155149	0.0362994	0.0192461	-0.000789914	-0.0857087	0.0240689	Psmb9	0.0279656	0.0208521	-0.0187564	0.0170145	0.0954588	-0.0606362	Psmb9	0.0149793	0.0015998	0.00998899	0.00441412	0.0413964	-0.0261306	Psmb9	-0.0245996	0.0158327	-0.00826533	-0.00669885	0.0199382	-0.0191432	Psmb9	-0.0774595	0.0214797	-0.0113478	0.0126757	0.0202028	0.00564083	Psmb9	-0.00680609	0.0459859	0.0518204	-0.0279895	0.0319117	0.018142	Psmb9	-0.0076654	0.00860303	0.00592312	-0.00880135	-0.0117577	-0.0321456	Psmb9
Psmd3	0.000532872	0.0239552	-0.0206365	-0.0707698	0.020879	0.00211475	Psmd3	-0.051753	0.0529812	-0.00574276	-0.0251733	-0.0382507	-0.0153378	Psmd3	-0.0155241	0.0211358	-0.0510875	0.021301	0.0383376	-0.029762	Psmd3	-0.0528121	0.0192217	-0.064855	0.00322494	0.00931128	-0.0390177	Psmd3	0.0132063	-0.0280935	0.0281021	0.0214974	0.0176224	-0.0774606	Psmd3	-0.0285815	-0.055117	-0.00449566	0.00053149	0.0202061	-0.0218986	Psmd3	-0.00829804	0.0276236	-0.00563296	0.105238	-0.030198	0.0082131	Psmd3
Ptger2	-0.00111778	0.0306762	-0.0218432	0.0237092	-0.0105682	0.0561057	Ptger2	0.0487828	0.0195291	0.0694793	-0.0257517	0.0303363	-0.0337988	Ptger2	0.00832226	-0.0321631	0.011806	0.0061233	-0.0144451	-0.014284	Ptger2	-0.0506265	-0.00922214	-0.0507186	-0.0945717	-0.0369741	0.0429524	Ptger2	-0.0463667	-0.0273746	-0.0100028	-0.0530338	0.0625702	-0.0900176	Ptger2	-0.0380224	0.0450477	-0.0384728	0.0154495	0.0384635	-0.00745555	Ptger2	-0.00347178	-0.00190599	-0.0348726	-0.0206612	-0.00402529	-0.0657433	Ptger2
Ptger4	0.00649358	0.0375266	-0.0156664	-0.0537914	0.0215486	0.0377354	Ptger4	0.0671907	-0.0375127	0.041522	-0.0101605	-0.0447805	-0.0209636	Ptger4	-0.0295233	0.0581679	-0.00458444	0.0247065	0.0289794	0.00813678	Ptger4	0.0653578	-0.0152295	0.0299005	-0.0330059	0.0288875	-0.0402754	Ptger4	0.00997515	0.0653872	0.00829561	-0.00398262	0.000379755	3.6e-05	Ptger4	0.076061	0.00702915	0.00784533	0.0486329	-0.0266775	0.0583349	Ptger4	-0.0225479	0.0215084	-0.0141412	-0.0192961	0.0200252	0.0724276	Ptger4
Ptpn11	0.0188915	0.0145058	0.0130424	-0.0373685	-0.0393689	-0.0223648	Ptpn11	0.0577727	-0.000296667	-0.0167003	-0.0193389	-0.0939851	-0.0182977	Ptpn11	0.0656777	-0.00807635	-0.0111862	-0.0107291	-0.011135	0.0277408	Ptpn11	0.0163432	0.000352174	-0.00706775	0.0558482	-0.0241558	0.0411809	Ptpn11	-0.0335184	-0.0231216	0.00704924	-0.00466136	-0.0378991	-0.0503408	Ptpn11	-0.0619724	0.036804	0.0152764	0.0681678	-0.0494514	-0.00601525	Ptpn11	-0.0591939	0.0243026	-0.0477891	-0.00199192	0.0552184	0.00554094	Ptpn11
Ptpn13	0.00869523	0.048105	0.011128	-0.022301	-0.00165889	0.00226349	Ptpn13	0.00391858	-0.0693036	0.0471738	0.0848163	0.0278032	0.018169	Ptpn13	-0.0154569	-0.0412666	0.0443148	0.00117588	0.00366405	-0.0030947	Ptpn13	0.0813522	0.0749105	-0.0010377	-0.0358628	-0.0403084	0.0176924	Ptpn13	-0.0148713	-0.0093239	-0.00394308	-0.0484195	0.0157837	-0.00717963	Ptpn13	0.00127268	-0.00230866	-0.0143	-0.0186398	0.0315367	-0.0486196	Ptpn13	0.0117494	0.027178	0.0277301	0.0463872	-0.00901917	0.0353566	Ptpn13
Ptpn18	-0.0159889	0.0530034	0.00443914	0.0340463	-0.0651371	0.0147403	Ptpn18	0.0450105	0.00415575	0.0460923	-0.000280402	0.0247209	0.00916725	Ptpn18	-0.0138851	0.0427699	0.000239918	-0.0237916	0.00108245	-0.0516249	Ptpn18	0.0242944	-0.0223767	-0.0510305	0.00469957	-0.00326896	0.0435925	Ptpn18	0.0378879	0.00810145	-0.0128515	0.047424	0.00766578	-0.00565328	Ptpn18	0.0346965	-0.0100531	0.0147312	0.0254317	-0.0191379	-0.028387	Ptpn18	-0.0209226	0.00568224	-0.000434438	0.110653	0.00255598	0.00853286	Ptpn18
Ptpn22	-0.0390505	0.0525833	0.0433363	-0.0138968	-0.0114114	0.0324394	Ptpn22	0.0267048	0.0437717	-0.0161578	0.00541508	-0.0063183	-0.0569576	Ptpn22	0.0195239	0.0142822	0.0366371	-0.0201947	0.0511987	0.0069795	Ptpn22	0.0530907	-0.0510778	0.0382937	0.0141563	-0.00606902	-0.0288698	Ptpn22	0.0196429	0.0229915	0.0259675	-0.0349556	0.0110625	0.0187942	Ptpn22	-0.00711588	-0.0182401	-0.0269461	0.00990391	-0.0214684	0.0271136	Ptpn22	0.0363893	-0.00522505	-0.0177639	-0.0113476	0.000522048	0.0242451	Ptpn22
Ptpn6	-0.00353332	0.0226717	0.00945799	-0.0135134	0.0357528	0.0232743	Ptpn6	-0.0201449	-0.0455468	-0.0922036	-0.0892467	0.0561289	-0.0403741	Ptpn6	-0.0240187	-0.00696229	-0.0587967	0.0291174	0.0566853	0.0440311	Ptpn6	-0.0295609	-0.0263446	0.00373589	0.015853	0.0430121	-0.0139768	Ptpn6	-0.0386075	-0.0182454	0.0709524	0.00684171	0.00648992	0.00401921	Ptpn6	-0.0578284	-0.057804	0.00631276	-0.0243411	0.051758	-0.00619658	Ptpn6	-0.0367812	-0.0151234	0.0171019	-0.0450339	-0.0234576	-0.00670349	Ptpn6
Ptpn7	-0.0136987	0.0367366	-0.0447337	-0.0452967	0.0552887	0.0269862	Ptpn7	0.0228568	-0.0270303	0.0542587	0.0343423	0.0111804	0.0383524	Ptpn7	-0.0116685	-0.0304689	-0.0500742	-0.00207973	0.0253166	0.0231522	Ptpn7	-0.053234	-0.0321548	-0.06985	0.0400772	0.0149483	0.0198112	Ptpn7	-0.0433683	-0.000730736	0.021837	-0.0237288	-0.0584058	0.0588133	Ptpn7	-0.00951215	0.0104826	-0.0090824	0.0248587	0.000549155	0.0219443	Ptpn7	-0.042398	-0.0152184	-0.0256089	-0.0140203	0.0360105	-0.0164252	Ptpn7
Ptprc	-0.0578967	-7.3e-05	0.0347609	-0.0140729	-0.016877	-0.010842	Ptprc	0.033092	-0.0164553	0.0329346	-0.00151168	-0.0382496	-0.0276292	Ptprc	-0.00649179	-0.018769	0.0536933	-0.0206996	0.0312046	-0.0401169	Ptprc	-0.0282051	0.000439992	0.0463558	0.00862669	0.0727191	-0.0356624	Ptprc	-0.0554777	0.0634669	0.0193371	-0.00128165	-0.00812428	-0.0030656	Ptprc	0.0190584	-0.00574624	0.0126816	0.0392047	-0.0461965	-0.0106445	Ptprc	-0.00261547	0.0461542	0.03634	0.00548829	0.017966	-0.00742982	Ptprc
Ptpre	0.0168129	0.0104259	0.0177247	0.0340985	0.0368183	0.0286758	Ptpre	0.120962	0.0158273	0.0735345	-0.00427985	0.0202107	0.0491516	Ptpre	0.0150741	-0.00684631	-0.0529504	0.0420434	0.00921002	-0.0452577	Ptpre	0.0397399	0.0102889	-0.00652107	-0.0517459	0.0165869	0.0458699	Ptpre	0.0278572	-0.0227826	0.00414011	-0.000393458	-0.027682	-0.0259229	Ptpre	-0.0177025	-0.0415352	-0.0595953	0.00169764	-0.0231227	0.00629304	Ptpre	0.0168905	0.00294772	-0.00359754	0.00209897	-0.0233209	0.0220739	Ptpre
Pttg1ip	0.0302127	0.0147087	-0.0153766	0.054107	0.0457422	0.00322534	Pttg1ip	-0.0294964	-0.0415499	-0.0581538	-0.0250238	0.00520549	0.0136862	Pttg1ip	0.0237391	-0.0144256	0.0230533	0.0269025	-0.0465605	0.0356978	Pttg1ip	0.066491	-0.0228629	-0.0512859	0.00206504	0.010282	-0.0046918	Pttg1ip	-0.0318951	-0.0371136	-0.0238947	-0.0516457	0.0333691	-0.0319129	Pttg1ip	0.00593387	-0.0543524	0.0325217	0.0278968	-0.0430104	0.0563036	Pttg1ip	0.0644279	-0.0818198	-0.0385343	-0.0396494	-0.0199868	-0.00486461	Pttg1ip
Pwwp3a	-0.0254401	0.0167953	-0.0562243	-0.0405939	0.03733	0.0185508	Pwwp3a	0.0116554	-0.00145362	0.00238264	0.0433428	-0.045773	0.00093209	Pwwp3a	-0.0132514	0.029286	-0.0352762	0.0184439	0.0674398	0.010472	Pwwp3a	-0.0416096	0.0110323	-0.00223496	0.0130926	-0.0104258	-0.0254269	Pwwp3a	-0.0962747	0.0364561	-0.0140955	-0.0876575	-0.0361443	0.0192709	Pwwp3a	0.0184922	0.0126239	0.0447148	0.020629	0.00171474	0.0389456	Pwwp3a	-0.0194348	-0.00847281	0.0326097	0.0731888	-0.0140242	0.0354218	Pwwp3a
Pxn	0.0285166	0.0294381	-0.0200886	-0.0222747	0.0316613	-0.0569083	Pxn	0.00188417	-0.044451	0.00194102	0.0163038	0.0445549	0.0594689	Pxn	-0.0157311	-0.0138917	-0.00783801	-0.0241705	-0.0363416	0.0429884	Pxn	-0.0298012	-0.01354	-0.0765185	-0.0265952	-0.0253992	0.00250985	Pxn	0.0264668	-0.00339086	0.0420116	-0.0522264	-0.0388105	-0.0435875	Pxn	0.0483715	-0.00793089	-0.11401	0.00320998	0.0299249	0.0218155	Pxn	0.00776269	-0.00847587	-0.014009	-0.036281	-0.076351	0.0225998	Pxn
R3hdm1	-0.0396391	-0.0404866	0.00365331	-0.00382388	0.060765	-0.0130132	R3hdm1	0.0191171	0.0306355	-0.0127305	0.0129807	-0.066522	0.023715	R3hdm1	0.0170036	0.00719323	0.0120473	0.0361982	0.0664021	0.0271595	R3hdm1	-0.0384344	-0.050325	0.00232062	0.0180403	-0.0302727	0.0320601	R3hdm1	-0.0284013	-0.00529842	0.0307612	-0.0440471	0.0028575	-0.0163234	R3hdm1	2.94e-05	0.0468361	0.0101902	-0.0386162	-0.0476746	-0.0109585	R3hdm1	-0.0629514	-0.00828948	-0.0169107	-0.0237523	0.0481139	-0.00944666	R3hdm1
Rab11fip1	-0.00848723	0.0272316	-0.0133031	0.0056161	0.0618353	0.00381171	Rab11fip1	-0.00979934	0.0444014	0.0123325	0.132227	-0.0155055	-0.00985435	Rab11fip1	-0.0358342	0.00740104	0.0186818	0.0342081	0.00636882	0.0313332	Rab11fip1	0.0158871	-0.0225786	-0.0544636	0.00341815	-0.00856556	0.012272	Rab11fip1	-0.0262965	-0.0534094	-0.00484021	0.0564039	0.0638856	0.00666318	Rab11fip1	-0.0443318	0.0452564	-0.0419449	0.0154047	-0.0422814	-0.0358438	Rab11fip1	0.0300923	-0.00864231	-0.00752216	0.0301069	0.0171529	-0.0449744	Rab11fip1
Rab1b	0.00686364	0.0624845	-0.0208443	-0.046985	-0.0161672	0.0172173	Rab1b	-0.0310999	-0.034129	-0.0224461	-0.0457059	0.0292253	0.032047	Rab1b	0.0379655	-0.00675765	0.00261013	0.0123025	-0.0308174	-0.0044938	Rab1b	0.0404459	0.0734563	-0.040373	-0.0213129	0.000512958	0.0293702	Rab1b	0.0248014	-0.0259287	0.0144956	0.0138367	-0.0221967	-0.0280894	Rab1b	0.00562845	0.056343	-0.0135953	-0.0334749	0.049706	-0.0232034	Rab1b	0.0106409	-0.0342603	0.039456	-0.0133402	0.0314158	-0.0503428	Rab1b
Rab3gap2	0.0234769	-0.0165734	0.00714675	0.0177168	0.0486051	0.0389684	Rab3gap2	0.0281361	0.00369097	0.0587299	-0.0296093	-0.00725028	0.0135886	Rab3gap2	-0.000511847	0.00662976	0.11293	0.0742939	0.0253111	-0.000868292	Rab3gap2	-0.0237199	-0.009403	-0.0236923	-0.0333318	0.00606006	-0.0233004	Rab3gap2	-0.0321909	0.0473502	-0.00692325	-0.060129	0.0207386	-0.0118575	Rab3gap2	0.0553992	-0.0157328	0.0453514	0.0197097	-0.0272258	0.0152269	Rab3gap2	0.0252253	0.0611334	0.0215861	-0.0366415	0.00946806	0.0170662	Rab3gap2
Rab4a	-0.00262205	0.0561289	-0.049709	-0.00345439	0.0522804	-0.0100069	Rab4a	0.0198224	0.00209212	0.0401989	-0.0359025	0.0147972	0.0203685	Rab4a	-0.020927	-0.00982044	-0.0386529	0.0280912	0.0479489	0.00340278	Rab4a	-0.00918844	-0.0306985	-0.0197213	-0.0468999	-0.0488817	0.0198008	Rab4a	0.0260313	-0.0261394	0.0548809	0.0432304	-0.0395497	0.0039028	Rab4a	-0.0480944	-0.0229623	0.0408727	0.0469113	0.0352371	-0.0317988	Rab4a	-0.0149737	0.0147339	-0.00564546	0.00652159	0.0156664	-0.015929	Rab4a
Rabac1	-0.00751455	0.0382081	-0.0275549	0.102827	-0.0159547	0.0217445	Rabac1	-0.028174	0.030773	0.00135297	0.00735966	0.0115297	-0.0417168	Rabac1	0.0532761	-0.0139205	0.00483087	-0.0404233	-0.0299378	-0.02352	Rabac1	0.0080919	0.0323008	-0.0532358	-0.0190081	0.0231914	0.0111461	Rabac1	0.0141028	-0.026375	-0.0231704	-0.0137197	-0.0338536	0.0288456	Rabac1	-0.0168159	0.020349	0.00730783	-0.0231947	-0.0185509	0.001534	Rabac1	-0.0390336	-0.0336247	-0.0175278	0.0100781	-0.0234578	0.0327453	Rabac1
Rabggta	-0.0318913	0.022996	-0.010919	0.0598765	-0.0404101	0.004325	Rabggta	0.00800273	-0.0245961	0.0265843	-0.04645	0.02568	0.00677628	Rabggta	0.083156	0.0181697	-0.0293153	-0.0150406	0.0320682	-0.0330571	Rabggta	0.0454027	-0.0348695	-0.026825	-0.00628773	0.044501	0.00642983	Rabggta	-0.000684894	-0.0334358	0.00721627	0.0148089	0.00506022	-0.00565367	Rabggta	0.0260623	-0.0241879	0.0473214	-0.047036	0.00871096	-0.0739473	Rabggta	-0.0566258	-0.0246137	-0.0120825	0.0441161	-0.0260801	-0.0785505	Rabggta
Rac1	0.000852232	0.0143418	0.0320298	-0.0392844	-0.0175825	0.0468581	Rac1	-0.0141253	-0.00786094	0.0779176	0.0175553	-0.0208745	-0.0204145	Rac1	-0.0284751	-0.0397764	-0.0136569	0.050204	-0.0201472	-0.0588237	Rac1	-0.0102802	0.0153353	-0.0116117	0.0222659	-0.0493355	-0.0741322	Rac1	-0.0445629	-0.0361623	-0.00633345	0.0140368	-0.0249334	-0.00101748	Rac1	0.0698935	-0.0702156	0.00559557	0.00890847	-0.00701904	-0.130231	Rac1	0.0340226	-0.0818891	0.00524949	0.0161198	-0.0144818	0.0126066	Rac1
Ralgps2	-0.00783691	-0.0391223	-0.055589	-0.0247385	-0.0179172	-0.0130577	Ralgps2	-0.0209387	-0.0171755	0.0165724	0.0182463	0.0657672	-0.0550366	Ralgps2	-0.00693484	0.100347	-0.023563	-0.0306993	-0.00695979	-0.0317148	Ralgps2	-0.0166311	0.00837638	-0.0162086	-0.00332276	-0.00227008	-0.0448861	Ralgps2	-0.0239842	0.0586233	-0.0334652	0.0304462	0.0324314	-0.0166043	Ralgps2	-0.0599581	-0.0414172	0.0598043	-0.0324148	-0.0348998	0.0135643	Ralgps2	-0.0403418	-0.0295028	-0.0315945	0.0390255	-0.0231535	-0.0437666	Ralgps2
Ranbp3	-0.0159087	0.0300015	-0.0374118	-0.0237273	0.0164838	0.0184626	Ranbp3	0.00892605	-0.0123153	-0.0302983	-0.00698545	0.0250383	-0.0325625	Ranbp3	0.0144891	0.0341421	-0.0123067	0.0253643	0.0167425	0.049613	Ranbp3	0.027529	0.0050304	0.0714911	-0.0857718	-0.00074116	0.0521526	Ranbp3	0.0363686	0.0452366	0.0192368	-0.00903827	-0.0302638	0.0420757	Ranbp3	-0.0852252	0.0210096	-0.0244733	0.0280413	-0.0476296	-0.0520028	Ranbp3	-0.00659464	-0.0544872	-0.0160015	0.0517608	0.0706538	-0.118583	Ranbp3
Rangap1	-0.0314182	0.0382131	0.00313238	-0.0469714	0.0182616	-0.0239789	Rangap1	0.00450751	-0.00578785	-0.0139778	-0.023719	0.0582223	-0.0314365	Rangap1	1.76e-05	-0.00250863	-0.0405662	-0.0325217	0.0495994	0.0101723	Rangap1	-0.0219093	0.0630934	0.0313577	0.00115685	0.00771042	-0.0600558	Rangap1	0.00268798	-0.0833104	-0.0658604	0.0163268	-0.0023044	-0.00527351	Rangap1	-0.0635814	-0.00779078	-0.0260377	-0.0234777	0.0483792	0.0596011	Rangap1	0.0269789	0.0147343	-0.0145351	0.0207744	0.045957	-0.0326961	Rangap1
Rap1b	-0.0269607	-0.0175246	0.098618	0.0062536	-0.0278355	0.0307096	Rap1b	-0.0434372	-0.026247	0.0103294	0.00748407	0.0381938	0.0364056	Rap1b	-0.00206511	-0.00969032	-0.0249841	-0.0223123	-0.00949962	-0.00899797	Rap1b	0.0139181	0.0500956	0.0026457	-0.0308757	-0.0125838	0.0136897	Rap1b	-0.010634	-0.0181305	0.00320431	-0.0371775	0.0503218	0.00173004	Rap1b	0.009855	-0.0191883	-0.00297261	0.0119976	-0.00317803	-0.00551309	Rap1b	-0.0208079	-0.00897852	0.0362234	-0.0109181	-0.0201052	0.0442999	Rap1b
Rapgef6	-0.0645596	-0.00722903	0.0025363	0.0205594	-0.00501339	-0.025664	Rapgef6	-0.0188034	-0.0613336	-0.0316761	0.0243026	0.00476561	-0.0485216	Rapgef6	-0.02828	-0.0223518	0.0307856	0.0368564	-0.0220443	6.85e-05	Rapgef6	-0.0205277	0.0047616	0.019017	-0.044013	0.0148017	-0.016941	Rapgef6	0.0110152	-0.0749047	0.00729548	0.0166201	0.00617945	0.0297307	Rapgef6	-0.002641	0.0184183	0.0243326	-0.0111479	0.0118389	-0.00226005	Rapgef6	0.032104	-0.0041359	0.0405289	-0.0157449	-0.0191445	0.0230204	Rapgef6
Rasa3	-0.0434926	0.000552585	0.0168493	0.0173184	-0.0275978	-0.070274	Rasa3	-0.0507938	0.0186571	-0.0222274	-0.0200514	-0.00788876	-0.00838315	Rasa3	0.0408554	-0.0343672	0.0750489	0.0672882	0.0126623	-0.0174753	Rasa3	0.0239338	0.024624	0.0111781	0.0175376	0.045381	0.0425763	Rasa3	-0.0465708	0.0788217	1.7e-05	-0.01992	0.0035187	0.0335916	Rasa3	0.0196081	-0.017227	-0.0302952	0.00911819	0.00116254	-0.0105986	Rasa3	0.0397425	0.00312142	-0.0145033	-0.000909526	-0.0165403	-0.0577867	Rasa3
Rasal3	-0.0497867	0.0260431	-0.000468326	-0.0194198	0.0333978	0.0372092	Rasal3	-0.00700204	0.00780449	0.021657	-0.0337899	0.0733734	0.0162514	Rasal3	-0.0338837	0.0415608	-0.0390686	-0.0165408	0.0374519	0.023651	Rasal3	0.00100341	-0.0126	-0.0190637	-0.0367726	0.0329456	-0.0111882	Rasal3	-0.0608485	0.00253813	0.00126668	-0.0428872	0.0558088	0.0627567	Rasal3	-0.0149939	-0.00766889	0.013762	-0.0681516	0.00909936	0.00275946	Rasal3	-0.037823	0.044357	-0.0378775	-0.0231718	-0.0127273	0.0228228	Rasal3
Rasgrp1	-0.0616887	0.00843009	-0.00770097	-0.0297805	0.0537674	0.00321237	Rasgrp1	0.0147553	-0.00727859	0.0149882	0.00896443	-0.036382	-0.00203315	Rasgrp1	-0.0135687	0.0311796	-0.00664014	0.0351124	0.026705	0.0182313	Rasgrp1	0.0158317	0.0119747	-0.014038	-0.0372453	-0.00800376	0.00796414	Rasgrp1	0.00334638	0.0205487	-0.053185	0.014796	-0.0160333	0.0218952	Rasgrp1	0.0245626	-0.031335	0.0964366	-0.0399039	-0.006369	0.0335502	Rasgrp1	0.019201	0.0250946	-0.0257722	-0.0221249	-0.0207749	-0.0299048	Rasgrp1
Rasgrp2	-0.0504809	-0.0123874	0.0355203	0.0201571	-0.025124	0.0134614	Rasgrp2	-0.0101193	-0.0204375	0.0113493	-0.0762624	-0.00735646	-0.0203864	Rasgrp2	0.0838313	-0.0149113	-0.0520152	0.0218588	-0.0320625	0.0189544	Rasgrp2	0.0263489	-0.00257157	-0.0146228	0.0233644	0.042164	0.0146256	Rasgrp2	0.00539035	0.00794292	0.055946	-0.0345258	-0.0347666	-0.0365002	Rasgrp2	0.0503721	0.0112429	-0.0259183	0.0138876	-0.00201768	-0.0486255	Rasgrp2	0.00609735	0.0241029	0.0203462	-0.00551175	0.0111869	-0.0280417	Rasgrp2
Rassf3	0.0195889	-0.0411137	0.00146205	0.0590032	-0.0242521	-0.00900606	Rassf3	-0.036741	0.0283362	-0.0041722	-0.0113021	0.0170888	-0.0147459	Rassf3	0.040896	0.0286711	-0.0529077	0.00980035	-0.015854	-0.0504976	Rassf3	0.00558382	0.0885902	-0.0396462	-0.00714668	-0.0253233	-0.011583	Rassf3	0.0530928	0.0697502	0.0739422	0.0216557	0.0289472	-0.00653816	Rassf3	-0.0284223	0.0369259	0.0311751	-0.0280475	-0.00420686	-0.00173592	Rassf3	0.0749646	0.016178	-0.000806024	-0.00581686	0.00817265	-0.0245132	Rassf3
Rbl2	-0.0215773	0.0471405	0.00632999	0.00231593	0.0362812	-0.0208825	Rbl2	0.0360698	-0.0355018	0.0137556	-0.0330188	-0.0460345	-0.0027438	Rbl2	-0.0439127	-0.0766073	-0.023207	-0.00234524	-0.00515366	0.0227901	Rbl2	0.0303885	0.0377727	-0.0423567	0.0114599	0.0056639	0.015218	Rbl2	-0.0497365	0.0510895	0.0215098	-0.0485613	-0.036755	-0.064129	Rbl2	-0.0340027	0.0293187	-0.0314964	0.0176135	-0.0487155	0.0611232	Rbl2	0.050224	0.0472526	0.0486742	-0.0249407	-0.022329	0.0097822	Rbl2
Rbm38	-0.0455414	-0.00577561	-0.0378162	-0.026516	-0.0334925	0.0263419	Rbm38	0.0506014	-0.0233367	0.0285366	-0.0301983	-0.00640398	0.0114802	Rbm38	0.0195368	-0.0100344	0.017718	-0.00708799	0.013822	0.0787128	Rbm38	-0.0337104	0.0793495	-0.0483412	0.0244751	0.00967489	-0.00436218	Rbm38	0.0355011	-0.032712	-0.0223483	0.0158672	0.0353261	-0.00201018	Rbm38	-0.0108457	0.0044754	-0.0366961	-0.0913997	-0.012746	-0.0197919	Rbm38	-0.0031817	-0.0206817	-0.0550297	0.0456455	-0.0167827	-0.0540371	Rbm38
Rc3h1	-0.0357934	-0.0549433	0.052637	0.00587217	0.0309682	0.0221711	Rc3h1	-0.0161566	0.00857076	0.0123109	-0.00463599	-0.0351405	0.0153058	Rc3h1	-0.0170888	-0.0443356	0.0315372	0.0118344	-0.0118981	0.0166256	Rc3h1	0.0354255	0.0206363	0.0128185	0.0259075	0.0535299	-0.00373552	Rc3h1	-0.0339384	0.00445394	-0.0321689	0.00232128	0.00640981	0.00238452	Rc3h1	0.0183714	0.0026616	-0.0175983	0.00995006	-0.0531636	0.045579	Rc3h1	0.0271543	-0.0849486	-6.92e-05	-0.017833	0.00764306	0.0386646	Rc3h1
Rcbtb2	-0.00506029	0.0517782	-0.0252862	-0.0483764	0.0294372	-0.0277801	Rcbtb2	0.059293	-0.0343623	0.0177208	0.060868	0.0659097	-0.00420443	Rcbtb2	0.0443856	0.00888696	-0.0169475	0.0309987	-0.00985112	-0.0140557	Rcbtb2	0.0694164	0.00137143	0.0290671	-0.0294961	0.0117939	0.00449203	Rcbtb2	0.00326823	-0.0194307	0.0244237	0.0298085	0.0239083	-0.0168592	Rcbtb2	0.0423151	0.0342078	0.0347676	-0.0164291	-0.0197243	0.00165767	Rcbtb2	0.011303	-0.0314291	-0.0210685	0.00788504	0.0217653	0.0525479	Rcbtb2
Rce1	-0.00394491	0.0334975	-0.0304036	-0.00259465	-0.0488972	0.0188825	Rce1	-0.0179379	0.00426843	0.0557397	-0.0667039	0.0244195	0.0182816	Rce1	0.0581281	-0.0231432	-0.0372456	-0.00762881	0.00552935	0.0158008	Rce1	-0.046005	0.00520574	-0.0665126	-0.0387266	-0.0197382	0.00384689	Rce1	-0.00400229	-0.0210829	-0.0219567	0.0307812	0.019986	-0.0289569	Rce1	0.0276899	0.0343343	-0.0247445	-0.0293851	-0.0786598	0.0135433	Rce1	-0.00474223	0.0762448	0.0906361	0.0546109	0.0208796	-0.0219224	Rce1
Rcl1	-0.0199238	0.0170852	-0.0300461	0.0218274	0.000142932	0.0327119	Rcl1	-0.0750517	-0.00480931	-0.0203833	-0.0387117	0.000250029	0.0181191	Rcl1	0.0155979	-0.00782778	-0.00416018	-0.0747998	-0.000978736	0.0353515	Rcl1	-0.00781653	-0.0300679	0.00891771	0.126375	-0.0488213	-0.0153541	Rcl1	0.0466854	-0.0390934	-0.0293817	0.00225821	0.0286445	0.0588998	Rcl1	-0.0419877	-0.0110986	0.0400003	-0.000149399	0.0346618	-0.0237523	Rcl1	-0.0248542	0.0797431	0.000877804	-0.0871043	-0.0286283	0.0496637	Rcl1
Relb	0.00899066	0.041479	-0.0332547	0.0296083	0.0198778	0.00519143	Relb	-0.0648758	0.0201552	-0.0298902	0.00264946	-0.0412663	0.0250816	Relb	0.0284452	-0.00972009	0.10588	-0.000949694	0.0370618	-0.0321155	Relb	-0.0683665	0.0384049	0.0355229	-0.00209385	-0.00801745	0.0408959	Relb	0.0481615	0.024286	0.0133682	-0.0387569	-0.0231988	-0.0382167	Relb	-0.0168359	-0.00902303	-0.0016217	0.026222	-0.0339254	0.00945827	Relb	0.0259371	-0.0291556	0.0837736	-0.0112575	-0.0377085	-0.0306626	Relb
Relch	-0.0323599	-0.0465819	0.0434246	0.0344496	0.0190798	0.0117797	Relch	0.0259065	-0.0214082	-0.0235053	-0.0070843	0.0597792	-0.00315979	Relch	-0.02498	0.0248868	-0.00417046	0.000555548	-0.00436809	0.00783088	Relch	-0.00388147	0.0539221	0.0153168	0.0196395	-0.0761683	0.00379347	Relch	-0.00157963	0.0550751	-0.00882043	-0.0187388	0.0253632	0.018803	Relch	-0.036194	0.050367	0.0458374	-0.0309192	-0.0572473	-0.0188591	Relch	-0.00122656	-0.0564167	-0.0126668	0.0396967	0.0333319	-0.0174453	Relch
Rest	-0.00783911	-0.0411149	0.0191266	-0.0621009	0.0430916	-0.0160158	Rest	0.000487219	-0.0148769	-0.0195526	0.0322304	0.0655772	0.0237124	Rest	-0.0500492	-0.0346746	-0.00221481	-0.00405107	-0.00924797	-0.0392968	Rest	-0.0246897	0.0452685	-0.0274043	-0.0477999	0.0155574	0.00169579	Rest	-0.0405376	0.0373173	0.0261333	0.0306169	-0.00441604	-0.0443729	Rest	-0.0109814	-0.0354574	0.0220535	0.0639564	-0.0334229	-0.00635754	Rest	-0.00311563	-0.0261819	0.0437081	0.0615864	0.0515615	0.0697694	Rest
Retreg3	-0.0308163	0.041037	-0.0477575	-0.00459435	0.0163628	0.00856052	Retreg3	-0.0336783	0.00693926	0.0272677	-0.0373266	-0.0369292	0.0251417	Retreg3	0.0264297	0.0279483	0.0262757	0.036706	-0.0471824	-0.0248862	Retreg3	0.0187642	-0.00132545	-0.000587086	0.0623422	-0.014858	0.0732595	Retreg3	-0.0584398	0.0352354	-0.0376412	-0.0174177	0.0219004	0.0641616	Retreg3	0.00346141	0.0226315	-0.0413457	0.0480475	-0.0133699	-0.0324241	Retreg3	0.0131664	0.020203	0.053373	0.0325584	-0.0314031	0.0560755	Retreg3
Rfc2	0.037286	0.00512407	0.00447572	-0.0474042	-0.00974637	-0.00191496	Rfc2	-0.0749085	0.0163515	-0.0303705	-0.0566042	0.0365915	-0.0164119	Rfc2	0.00679369	0.0721086	-0.0143628	-0.0179007	0.046174	-0.0622639	Rfc2	-0.0162425	-0.0295061	0.0368943	-0.0342418	0.00702081	0.0249819	Rfc2	0.0127139	0.0245722	-0.0277689	-0.0415956	0.0666525	-0.0253949	Rfc2	0.0253369	0.0123142	-0.0586475	0.0234939	0.0250895	-0.0221598	Rfc2	0.0401865	-0.00827624	-0.0520354	0.0835581	-0.0279897	-0.00147292	Rfc2
Rftn1	-0.00971989	0.0201763	-0.0395367	-0.0477001	0.0407986	-0.00782474	Rftn1	0.0246284	-0.0325839	-0.00269371	-0.047796	-0.0174676	-0.096199	Rftn1	0.0626694	0.0296259	0.0120697	0.0255553	-0.0199082	-0.0788687	Rftn1	-0.025958	0.00578359	0.0126563	-0.0476732	-0.0131614	0.0184109	Rftn1	-0.0482933	-0.0291321	0.0101041	0.0234589	-0.0555994	0.0270773	Rftn1	-0.0566505	0.042328	0.00604369	-0.00525598	-0.0258659	0.00770529	Rftn1	0.0187768	-0.0290993	0.00880149	-0.0432737	-0.0129829	0.0681334	Rftn1
Rfx1	-0.0412024	0.0292083	-0.0205277	0.0405819	-0.00419951	-0.0083557	Rfx1	0.0216043	0.0738962	0.0299706	-0.024425	-0.0856026	-0.0261569	Rfx1	0.00199179	0.022379	-0.0213179	0.0395869	-0.0403964	-0.0245432	Rfx1	-0.0244844	0.013145	-0.0249707	-0.00548947	0.0241963	-0.0653093	Rfx1	0.00423514	-0.0326034	0.025988	0.0101343	-0.0160141	-0.0215832	Rfx1	0.0304454	-0.0109298	-0.0207448	-0.0208898	-0.00849898	-0.00585409	Rfx1	0.0346524	0.0333581	-0.0420908	0.0214327	0.0334593	0.0103567	Rfx1
Rgcc	-0.0293383	-0.022377	-0.0332797	-0.00688047	0.0561395	0.0173024	Rgcc	-0.072611	-0.0212208	-0.0435877	-0.0335066	0.0123776	0.0198522	Rgcc	-0.0371546	0.0437927	-0.0532379	-0.0360359	-0.0166065	0.021448	Rgcc	-0.0251267	-0.0514785	-0.0232243	0.006088	-0.0219709	-0.0248547	Rgcc	-0.0215355	-0.026147	0.0483932	0.0506075	0.0050912	0.0479865	Rgcc	0.0206345	0.0502936	0.00367731	-0.0609771	-0.0561497	0.0393509	Rgcc	0.00394706	0.00957466	0.0153649	0.0100648	0.0102722	-0.00872699	Rgcc
Rgs1	0.0299821	0.0482235	0.0155308	-0.0253774	0.004001	0.0260764	Rgs1	0.0494313	-0.0741834	0.0446971	0.0766471	-0.0109448	-0.0268811	Rgs1	-0.0278972	-0.000576166	0.019676	0.0294128	-0.0107171	-0.017442	Rgs1	-0.0229794	-0.00878909	-0.00393451	-0.0249154	0.0112084	0.0349142	Rgs1	0.0394342	0.0319684	0.0177974	-0.0107643	0.0212714	-0.0146281	Rgs1	-0.0462137	0.0207057	-0.00459998	0.000220669	0.0294072	-0.015661	Rgs1	-0.000685548	-0.0550698	-0.0159759	0.00332323	-0.028989	0.0521092	Rgs1
Rgs10	-0.0396328	-0.0321478	-0.0421408	-0.027333	-0.0409881	0.0141997	Rgs10	-0.0180901	0.00265	0.0361254	0.0498368	0.0262807	-0.0369568	Rgs10	-0.00870379	-0.0158754	0.00798474	0.0373455	-0.0107018	-0.0582962	Rgs10	0.00108444	-0.0607266	0.02626	0.000322756	0.00968766	0.00549414	Rgs10	0.0492364	-0.0207978	0.0481166	0.00988077	0.0177224	-0.00410112	Rgs10	0.0217686	-0.0152303	0.0315864	-0.0432163	-0.0436052	0.0247698	Rgs10	0.0401632	-0.04055	0.0403684	0.0335929	-0.0391853	0.0778628	Rgs10
Rgs19	-0.030183	0.0125595	-0.00477777	0.0326554	0.00642388	0.0172063	Rgs19	0.00706787	0.0237822	-0.0125302	-0.0165561	0.0123595	0.00629334	Rgs19	-0.00444688	0.029936	-0.0459278	-0.016424	0.0789687	-0.0670572	Rgs19	0.0424488	0.022444	-0.0281578	-0.0372593	0.115377	0.0324052	Rgs19	-0.0104526	-0.0545799	-0.0434311	-0.0255599	0.0098602	-0.00385529	Rgs19	0.129296	-0.0158815	-0.029216	-0.011357	-0.0417693	-0.0649464	Rgs19	-0.0320424	0.0302874	-0.0067051	-0.00542844	0.076983	0.00415185	Rgs19
Rgs2	0.0567554	0.00259644	-0.00454021	0.0103054	0.0431731	0.0423109	Rgs2	0.0281666	-0.0482465	-0.030341	0.0410594	0.0427113	0.015328	Rgs2	-0.0396928	0.0110484	-0.00217705	-0.0483194	0.0107215	0.00662395	Rgs2	-0.00618642	0.0145549	0.0306699	-0.0105605	0.0052596	-0.0366877	Rgs2	-0.00525058	0.0270602	-0.0117922	0.0391975	0.0104284	0.00923177	Rgs2	-0.00965306	0.0215614	-0.0228064	-0.0244979	-0.0110426	-0.030197	Rgs2	-0.0237351	-0.0729845	0.00780927	0.0380671	-0.0387021	0.0282482	Rgs2
Rhno1	-0.0315447	-0.0230124	-0.00571929	-0.0243422	-0.0261523	-0.0340402	Rhno1	-0.0248759	0.0579935	0.00370585	-0.0378013	-0.0209023	0.0621575	Rhno1	-0.0246669	-0.0307894	-0.0560559	-0.0179573	0.0147493	-0.00853493	Rhno1	0.00205207	0.0594231	-0.0645685	-0.0766648	0.00565197	-0.030064	Rhno1	-0.0122263	-0.00427253	0.0245876	0.0377865	0.0270049	-0.0631749	Rhno1	-0.0367515	0.0484036	-0.0260498	-0.00765444	-0.00505903	0.00082664	Rhno1	0.0433056	-0.0558811	-0.00255393	0.0203007	0.057437	-0.020586	Rhno1
Rhoc	0.0371966	0.0654322	-0.00632617	0.0213098	0.0043155	0.00466785	Rhoc	0.0118892	0.0446244	-0.00482842	-0.0101692	0.0274048	-0.021166	Rhoc	-0.0519386	0.0283481	0.0332094	0.00011759	-0.0319255	0.022991	Rhoc	-0.001104	-0.0206893	-0.0276767	-0.0120697	0.000395492	-0.0176	Rhoc	0.0017378	0.0206005	-0.0319843	-0.0427425	-0.0143552	-0.00806483	Rhoc	-0.0147	-0.0308458	0.0336919	-0.0221055	0.0265734	-0.0112935	Rhoc	0.00982836	-0.0190239	-0.0172263	0.0306922	0.0723666	0.0432816	Rhoc
Rhoh	-0.0555384	-0.0181256	0.00309102	-0.026425	-0.0135975	-0.00823773	Rhoh	-0.0308153	-0.0777587	0.0641362	0.00615588	0.0413829	0.0412677	Rhoh	-0.0217598	-0.0154364	-0.0144574	-0.0248926	-0.00614882	0.0232359	Rhoh	0.0116947	-0.0336789	-0.052771	-0.0249949	0.0246338	-0.0215395	Rhoh	-0.0357436	0.0370948	0.00314473	0.0111576	-0.0308745	-0.0280226	Rhoh	-0.00129805	0.0224945	0.00356335	0.033208	0.0372684	-0.016417	Rhoh	0.0258678	0.0237143	0.0120808	-0.0440726	-0.0158539	0.0213317	Rhoh
Rictor	-0.0584253	-0.0161775	0.0238948	0.011318	0.0265247	-0.0101847	Rictor	-0.00289879	0.00334642	-0.0337937	0.000351022	-0.00498173	0.0199048	Rictor	-0.0291937	-0.0203363	0.0540224	0.0126136	-0.0415376	0.00159109	Rictor	0.0630538	0.0221598	-0.0131276	0.00262704	0.0361406	-0.0354546	Rictor	-0.007679	-0.0173272	-0.0537295	0.0215257	0.0129308	0.00784733	Rictor	-0.0235825	-0.00492428	-0.0539033	-0.07727	0.0139954	0.0467877	Rictor	-0.00357743	-0.00544784	0.0518221	-0.0552174	-0.0610096	-0.006141	Rictor
Rilpl2	0.0374748	0.031924	0.0537701	-0.0442445	-0.047546	0.00370631	Rilpl2	-0.00883998	-0.044343	0.0331398	-0.0336817	0.0399424	0.00604018	Rilpl2	-0.00818764	-0.00445091	0.00595415	-0.0196671	0.0282197	0.0260874	Rilpl2	-0.0418841	0.00301755	0.0346924	-0.0286231	0.0195747	-0.0720125	Rilpl2	0.0235026	-0.00283913	0.00550877	-0.0252817	-0.0331776	0.00321515	Rilpl2	-0.0132028	-0.0146835	0.0182167	-0.0241476	0.0404399	0.000370848	Rilpl2	-0.0086365	0.0254874	-0.0346272	0.0201336	0.0345281	0.016473	Rilpl2
Rinl	-0.0442722	0.0511071	0.0177789	-0.00421821	0.00598561	0.0116027	Rinl	0.00679625	-0.000926099	0.0261282	-0.0306522	0.0361819	-0.0652103	Rinl	0.0528964	-0.019551	0.00370683	-0.00495176	-0.0292313	-0.00693712	Rinl	0.0188802	0.00272496	-0.0975356	0.0476567	-0.00429345	0.0183813	Rinl	-0.051933	0.00199075	-0.0217144	0.00430435	-0.00450755	0.0202515	Rinl	-0.00437412	0.0533403	0.00363889	-0.0102965	-0.0326028	0.011353	Rinl	-0.0208339	0.00559486	0.0313817	-0.0207831	-0.0264955	0.0157088	Rinl
Ripor2	-0.0573728	-0.00400913	0.0265767	0.0239457	-0.00325961	-0.02334	Ripor2	-0.00961744	-0.040668	-0.00501238	0.0443336	0.00129235	-0.0752107	Ripor2	0.0543294	-0.00554865	0.00343183	-0.0259649	-0.0228018	0.0363735	Ripor2	-0.0616849	0.0222958	0.0282908	-0.0288253	-0.0107946	-0.0302481	Ripor2	-0.0054671	0.010355	0.00429002	-0.0309014	-0.0327535	0.00720988	Ripor2	0.0437829	0.00104106	-0.0455415	0.000466526	-0.00661802	-0.0592738	Ripor2	0.00911807	0.0605848	0.0114581	-0.0203623	-0.0262916	-0.0242363	Ripor2
Rit1	0.0250302	0.0281974	-0.00851378	0.0341521	-0.0347947	-0.0251455	Rit1	-0.00398927	-0.0667651	0.0148593	-0.075018	0.0077052	0.0467162	Rit1	0.0338938	0.00425645	0.0100242	-0.013533	-0.0158379	0.00949229	Rit1	0.060237	0.0204616	0.0323653	0.0127218	0.0284868	0.0403957	Rit1	-0.0212053	-0.0496903	-0.0322125	-0.0540608	-0.021122	-0.0152648	Rit1	-0.0094834	-0.0643487	0.0608852	-0.0751324	-0.00963692	-0.0511664	Rit1	-0.0543994	0.00505472	-0.0214332	-0.0258101	-0.0302494	-0.00683889	Rit1
Rnf10	0.00648447	0.00128115	0.00935773	-0.0540019	0.0353833	0.0126485	Rnf10	-0.0218847	0.0203513	0.0480407	-0.0770377	-0.0544327	-0.0325296	Rnf10	-0.0394555	-0.0148166	-0.0180487	-0.00631744	-0.0548271	0.0535208	Rnf10	-0.0124272	0.0328768	-0.035309	0.0328419	-0.0397804	-0.0133985	Rnf10	-0.0541732	-0.0451093	0.062557	0.0513017	-0.0214504	-0.0416369	Rnf10	-0.00473807	-0.0420996	0.0115585	-0.00209449	0.00398569	-0.103832	Rnf10	0.0133952	-0.0599369	-0.0301334	0.026765	-0.0274306	0.0185856	Rnf10
Rnf115	0.0095617	-0.00264348	0.080132	0.00997832	0.00429182	0.00711339	Rnf115	-0.0144285	-0.0294623	0.0345985	-0.0149482	0.0635426	-0.0556321	Rnf115	-0.00978994	0.0178132	-0.0640106	0.0237415	0.0244384	-0.0189477	Rnf115	0.00755221	-0.0178022	-0.0218968	0.0433771	0.0227377	-0.0147552	Rnf115	0.0160413	0.0148358	-0.0144172	0.00384979	0.000675931	0.0482893	Rnf115	0.0291608	-0.0559964	-0.0333681	-0.0370209	0.0508325	-0.0103311	Rnf115	-0.0532397	-0.0379267	-0.0602087	-0.127282	0.0232109	-0.0296499	Rnf115
Rnf125	-0.0404086	0.0367947	0.0535143	-0.0199696	-0.00825728	-0.0101971	Rnf125	0.00971198	0.00538487	0.00935411	0.0190996	-0.012777	0.0588185	Rnf125	0.0151819	-0.0177154	-0.0159646	-0.00451108	-0.00949222	-0.0439047	Rnf125	0.0200785	-0.0727052	-0.0251052	-0.0218484	0.00298324	-0.0624757	Rnf125	0.0602971	-0.006459	-0.0231674	0.0240169	-0.0281142	0.0760439	Rnf125	-0.0231733	-0.0275401	-0.0548887	0.00526567	4.71e-05	0.0131154	Rnf125	-0.0218368	0.0505283	0.00251369	0.0138731	-0.0165997	0.064547	Rnf125
Rnf144a	-0.0181438	0.0236472	-0.0017115	0.0274433	0.0701139	-0.0279518	Rnf144a	-0.0367402	0.0514553	-0.0277327	-0.0614467	-0.00336419	-0.0150151	Rnf144a	0.00922941	-0.0323762	0.068509	0.000631081	-0.00537696	-0.0810803	Rnf144a	0.00877732	-0.0161805	0.0025497	-0.0196586	0.0273341	-0.0224754	Rnf144a	0.0205844	-0.0156849	-0.0403716	-0.0362259	-0.039875	-0.0311763	Rnf144a	0.0723861	0.0329297	-0.0618382	-0.0439074	-0.0184968	-0.0258034	Rnf144a	8.23e-05	-0.00658734	-0.0475045	0.0183536	-0.0164217	-0.0168116	Rnf144a
Rnf145	-0.0534031	-0.0170558	-0.0133949	-0.0242529	-0.00366657	-0.00891209	Rnf145	-0.04996	0.000565318	0.0554623	-0.0376722	0.0898364	0.0331182	Rnf145	-0.00734853	-0.0220513	0.00695682	0.0377431	-0.00222675	0.0173646	Rnf145	0.0538853	0.0341162	0.00939205	0.00316999	-0.011162	-0.00929087	Rnf145	0.0038346	0.00738101	0.0308649	0.00660813	-0.0252114	0.0541574	Rnf145	0.0117664	0.00134033	0.0305204	-0.0197146	-0.0304693	-0.044929	Rnf145	-0.0285991	-0.0270216	0.00140448	-0.0594815	-0.0122423	0.0028225	Rnf145
Rnf19a	-0.0282208	-0.0181896	-0.00525274	-0.0556061	-0.0391663	0.0448	Rnf19a	-0.0669906	0.0248715	0.0140734	-0.0147384	0.00746875	-0.0116694	Rnf19a	0.027502	0.0448692	0.0331147	0.0429616	0.0170419	-0.0103287	Rnf19a	0.00184353	0.0449038	-0.00150626	0.0684638	-0.014765	0.00824852	Rnf19a	-0.0275084	-0.0556988	-0.0470948	0.00533756	-0.00320273	-0.0162146	Rnf19a	-0.0408667	0.0435455	0.00123216	-0.0477897	-0.00404096	0.0105072	Rnf19a	0.0468803	0.0608828	-0.0157837	0.07432	0.0333586	-0.0170168	Rnf19a
Rnf19b	0.0404656	0.0167116	0.0280338	0.0447045	-0.00251577	0.0454379	Rnf19b	-0.00810704	-0.0448595	0.0165962	0.0022464	0.0165339	-0.0367635	Rnf19b	0.0147314	-0.00293449	-0.0198576	-0.0117513	0.0048735	-0.0364663	Rnf19b	0.00957148	0.0339995	-0.0279363	0.00322046	-0.00477677	-0.0450446	Rnf19b	0.0646746	-0.0330152	0.0428962	-0.09654	0.0242594	-0.0285362	Rnf19b	0.0116252	0.00823366	-0.0839191	-0.00780446	-0.0503182	0.0713286	Rnf19b	-0.0191754	0.0126385	0.0114244	0.00144058	0.0757587	0.0233017	Rnf19b
Rnh1	0.0420129	0.0274077	0.017204	0.0236351	-0.0399664	-0.0255879	Rnh1	-0.0418158	-0.0663398	-0.000949262	0.014299	0.0290872	-0.0421898	Rnh1	-0.0635424	-0.020722	-0.00781105	0.0422646	-0.0215962	-0.0358592	Rnh1	0.0145305	-0.0249958	0.0143926	0.0855408	0.0440525	-0.046288	Rnh1	0.00445387	-0.0312619	0.0218804	-0.042292	0.0290327	-0.00337152	Rnh1	0.00311712	-0.00156915	-0.00615663	-0.0228072	-0.0121192	-0.0219151	Rnh1	0.0290844	-0.011712	-0.010444	0.0393137	0.0248058	0.009915	Rnh1
Rora	0.00401393	0.062786	0.0382391	-0.0362159	0.0671011	0.0247587	Rora	0.00831203	0.000353748	0.0124469	-0.00522478	-0.00579846	-0.0243278	Rora	-0.0181448	0.00607133	-0.00985138	0.000868335	-0.0258645	0.0219394	Rora	0.0489708	-0.000767616	0.00129762	0.0225536	-0.000977504	0.00634	Rora	-0.0453109	0.0402913	0.0168942	-0.0663165	0.0174307	-0.00995418	Rora	-0.0223365	0.0136528	-0.00244141	0.01093	-0.0280767	0.0298578	Rora	-0.00616612	0.0797835	0.0143783	0.00549251	-0.00541315	0.0147697	Rora
Rps19	-0.0158364	0.0492753	-0.041756	0.0336231	-0.0580154	0.052647	Rps19	-0.0234211	-0.0286661	-0.0168236	-0.0182634	0.00122974	-0.0087082	Rps19	0.0501174	-0.0374678	0.017527	-0.00675812	-0.0405871	0.00997971	Rps19	0.0192782	-0.00891708	-0.00802427	0.0366471	-0.0276726	0.00942874	Rps19	0.0314348	-0.0175688	0.0190303	0.0219422	-0.0190015	0.0117776	Rps19	0.0327939	-0.00142291	0.00746137	0.0332579	-6.43e-05	0.0241586	Rps19	-0.0217861	-0.00285169	-0.0313591	0.025158	-0.00562905	0.110647	Rps19
Rpsa	-0.026041	0.0512673	-0.0143347	-0.00877435	-0.0340612	0.0306931	Rpsa	-0.0213022	-0.0510051	-0.0158861	-0.0147178	-0.00123017	-0.0208434	Rpsa	0.0274361	-0.0396615	0.0276233	-0.0597713	0.00693677	-0.01547	Rpsa	0.0623709	0.00806788	-0.0159189	0.0476917	-0.0377776	0.000522579	Rpsa	-0.0114952	0.00855456	0.0215901	0.0096177	0.0150451	0.00364224	Rpsa	0.0378532	-0.0147514	0.0205437	0.0587748	-0.038662	-0.00090275	Rpsa	-0.0193182	0.00443169	-0.0471558	0.0417752	-0.0638776	0.12558	Rpsa
Rrm1	0.0182297	0.00551894	0.0272425	-0.0974582	-0.0161774	-0.0272886	Rrm1	-0.0190269	0.00895642	0.0336834	-0.0217209	-0.00503009	-0.0462632	Rrm1	0.00243647	-0.00396596	-0.0303083	-0.0365656	0.0203637	0.00468841	Rrm1	-0.0327696	-0.0267814	0.0340103	-0.0608002	-0.024507	0.0495772	Rrm1	0.0164227	0.0255218	-0.035637	-0.0024175	-0.0298323	-0.0106417	Rrm1	0.0700211	-0.025662	-0.0369577	0.0122061	-0.0426585	0.0548179	Rrm1	0.0253087	0.013765	-0.00393608	0.069559	-0.0658267	-0.0241722	Rrm1
Runx3	-0.0180438	0.0529587	0.0485161	-0.0169095	0.0474426	0.0369684	Runx3	-0.00180178	-0.0108227	-0.0388017	-0.0145818	0.0208907	-0.0310946	Runx3	0.00557159	-0.0404246	0.0360943	-0.00968421	0.00813151	0.00194322	Runx3	0.014352	-0.0839482	0.00275951	-0.00483678	0.0107441	0.0160485	Runx3	-0.0506457	0.00537248	0.0243067	0.0768914	0.0388829	0.0317312	Runx3	-0.0257112	-0.000776558	0.00137347	-0.0353486	-0.0203294	-0.0162319	Runx3	-0.0188901	0.0291709	-0.0349614	0.0398996	0.043071	-0.0131254	Runx3
S100a10	-0.00696638	0.0688435	0.052821	0.000404181	0.0375429	0.0148439	S100a10	-0.00704158	0.0456161	0.0178652	-0.025029	0.0278699	-0.00615446	S100a10	-0.0244607	0.0070185	-0.0391423	0.00584874	-0.0281702	0.0376067	S100a10	0.00202506	0.0147738	-0.0380916	-0.00738228	0.0419692	0.0247807	S100a10	0.00469289	0.0492655	0.00860058	-0.0027201	-0.0406159	-0.00529521	S100a10	-0.00671855	-0.0292996	-0.0203873	-0.0225662	0.00404291	-0.0234062	S100a10	0.00699818	0.00552862	0.00233423	0.0291605	-0.0069552	0.0279915	S100a10
S100a11	0.0308436	0.072641	0.0133767	0.00022022	0.0409259	0.0115564	S100a11	-0.00350381	0.04653	0.00755061	0.010008	0.0234259	0.0283687	S100a11	-0.00442403	0.00658561	-0.0384755	0.00115363	-0.0181492	0.00796452	S100a11	0.0254352	-0.00701507	0.0367691	0.0338453	0.0321299	-0.0346547	S100a11	0.000301321	-0.00931006	0.0312371	0.0202698	-0.020505	0.0256256	S100a11	-0.00422372	0.0296418	-0.0168224	-0.00659494	-0.00766456	-0.0458806	S100a11	2.6e-05	-0.0158579	-0.0169787	0.0195131	-0.0268294	0.0157292	S100a11
S100a4	0.0184157	0.0581584	0.081208	-0.0127382	0.0464676	-0.00877669	S100a4	-0.0313098	0.0109665	0.0220648	0.0326144	0.0235841	-0.00187794	S100a4	0.0161589	0.000350554	-0.0283501	0.017757	-0.0212619	-0.01254	S100a4	0.00878164	0.016931	-0.00346877	-0.00112882	-0.0141406	-0.0245862	S100a4	-0.0241226	0.0130094	0.00810009	0.00143179	-0.00422335	0.00866771	S100a4	0.00382906	-0.0125941	-0.00854378	-0.0253224	-0.00397929	0.00103849	S100a4	0.0178952	0.0319682	-0.000101244	0.014145	-0.00430637	-0.0285436	S100a4
S100a6	0.0246288	0.0718073	0.0619018	-0.000868904	0.0369489	-0.0239032	S100a6	-0.00905656	0.00750898	0.00762337	0.0198644	0.0335922	-0.00416083	S100a6	-0.00581066	-0.0140588	-0.0226137	0.0117277	-0.0103837	-0.00826283	S100a6	-0.00121812	0.0166112	-0.010574	-0.00470049	0.00317621	-0.00416077	S100a6	0.0102004	-0.0252278	-0.00805967	-0.0165469	-0.0153414	-0.00201127	S100a6	-0.0107733	0.00840056	-0.0108349	-0.0131961	0.0302545	0.00417474	S100a6	-0.00896636	-0.0197727	0.0116665	-0.00449928	-0.0108557	-0.00169401	S100a6
S1pr1	-0.0602546	-0.015427	0.0219672	0.0397368	-0.0537585	-0.0310136	S1pr1	-0.0155769	-0.0267955	0.0460441	-0.0127331	0.00273321	0.0221664	S1pr1	0.0267278	-0.0315851	-0.000748463	0.00193242	-0.00957112	-0.0296345	S1pr1	0.00150337	0.0111708	-0.00777652	-0.0133815	-0.0255858	0.0113496	S1pr1	-0.00321652	-0.0183633	-0.000642146	-0.0293003	0.006952	-0.00140043	S1pr1	-0.0184629	-0.0112573	-0.015196	0.0308264	0.00311796	-0.00722607	S1pr1	0.0605039	0.0275149	-0.0352557	0.0219128	-0.043491	-0.0520445	S1pr1
S1pr4	-0.0467576	0.0415948	0.0135658	0.0321229	-0.0174294	-0.0305966	S1pr4	-0.0149638	0.0190615	0.00290811	0.0373776	-0.0398201	0.0269923	S1pr4	0.0251314	0.0198582	-0.00979228	0.030022	-0.00859152	0.0148941	S1pr4	-0.0654891	-0.0136666	0.0199535	-0.0307959	-0.0348709	0.00490981	S1pr4	0.027108	-0.0158612	0.0159667	-0.0571499	-0.0580497	0.0600249	S1pr4	0.0336143	-0.0307049	-0.00716983	-0.017452	-0.0304636	-0.0132162	S1pr4	0.0353069	0.00885394	-0.0728126	-0.00916182	-0.0620461	-0.0174127	S1pr4
Samd9l	-0.0361254	-0.0227315	0.0543181	0.0447497	0.0148338	0.0302685	Samd9l	0.0128949	0.0372397	0.0202637	0.0111386	0.0321842	-0.0561917	Samd9l	-0.0114207	0.0647826	-0.0383569	-0.0113867	0.034769	0.00728449	Samd9l	-0.037611	-0.0219313	-0.00416108	-0.0384833	-0.00812593	-0.0183819	Samd9l	-0.0186055	-0.0196374	-0.0373515	0.0122371	0.0337152	0.0300881	Samd9l	-0.0276328	0.0186948	0.0152057	-0.0176944	-0.0338758	0.0170796	Samd9l	0.0498919	-0.0690938	0.0585768	-0.0267141	0.0745185	0.00279429	Samd9l
Samhd1	-0.0267121	-0.00345331	0.00987846	0.0366253	-0.0700763	-0.0368605	Samhd1	-0.050168	-0.0389295	0.0280652	-0.0250972	-0.0319756	-0.0177904	Samhd1	-0.0313454	-0.0342219	-0.0214585	0.0125723	0.00487058	-0.096506	Samhd1	-0.040543	0.0170521	-0.00274157	0.00437214	0.02202	0.0492088	Samhd1	-0.00717922	0.0129654	-0.0229181	-0.032553	-0.0531008	-0.00388402	Samhd1	-0.0892339	-0.0451808	0.0490912	0.0420713	0.00117742	0.0133664	Samhd1	0.036574	-0.0221886	0.00689462	-0.0141832	0.00479812	-0.042132	Samhd1
Sap130	-0.0212645	0.0400798	-0.0633282	0.0190343	0.0158976	-0.00288126	Sap130	0.04087	0.013415	0.027609	0.0340819	-0.0497877	0.00155492	Sap130	0.0229931	0.0111681	0.0197361	-0.0162645	-0.0145909	0.0134568	Sap130	-0.007382	0.0707782	0.0662457	-0.0172647	0.0427178	-0.0136171	Sap130	0.0491303	0.0573885	-0.000970363	0.00947089	0.0353623	-0.0101471	Sap130	-0.029208	0.0338108	-0.0483595	-0.0493476	-0.000753248	-0.0424722	Sap130	0.00234965	0.00923182	-0.0591098	0.0582484	0.0114015	-0.0532198	Sap130
Sap30	0.0330367	-0.0197896	0.0569316	-0.0399989	0.0137505	-0.0204277	Sap30	-0.0686174	-0.0431155	0.0789334	0.0152932	0.0320965	-0.0251214	Sap30	0.00996053	0.0256377	-0.0341976	-0.0270185	-0.0238214	0.0239724	Sap30	-0.0185949	-0.0106024	0.00978533	0.00134291	0.0241802	-0.0129551	Sap30	0.020667	-0.0145565	0.0108216	-0.00624405	-0.0206537	-0.0145067	Sap30	0.0581754	-0.00772717	-0.0370767	-0.0322028	-0.0456854	-0.0232348	Sap30	0.00496361	-0.00231216	-0.0413815	0.00336383	-0.0116128	0.0185585	Sap30
Sat1	0.0229728	-0.030858	0.00373689	0.0695725	-0.0254695	0.0141701	Sat1	-0.0582411	0.0238962	0.0571524	-0.0150582	0.0217797	0.0171786	Sat1	-0.0987752	5.61e-05	0.0267796	-0.0110168	0.00409599	-0.0262176	Sat1	-0.0655233	0.0163542	-0.0236631	-0.0115184	0.0472267	0.010055	Sat1	0.000396241	0.015665	0.0144931	-0.00322358	0.0075999	0.00933645	Sat1	-0.0509985	0.0376175	-0.0104144	0.0212023	0.0237676	0.0187448	Sat1	-0.0106139	-0.00917432	0.0226572	0.00348642	-0.0193261	-0.0412828	Sat1
Satb1	-0.0642853	0.00262514	-0.0186273	-0.0239274	-0.0402259	0.0282629	Satb1	-0.0184605	-0.030524	-0.0270161	-0.00844244	0.0209318	-0.0146419	Satb1	-0.0103387	0.000444451	0.012139	-0.0183217	-0.00519414	-0.0467302	Satb1	0.0439769	-0.000965472	0.0220512	0.0476023	-0.0247366	0.0531107	Satb1	-0.0238933	-0.05899	-0.03047	0.0121296	0.0115404	-0.0215286	Satb1	0.0057884	-0.0098103	-0.0165752	0.0495026	-0.00635266	0.0250692	Satb1	-0.000537035	-0.0037557	0.0355135	-0.0146966	-0.0129041	-0.001718	Satb1
Sbno1	-0.0441716	-0.041594	0.0286406	0.0268228	0.012985	-0.0455949	Sbno1	-0.00799147	0.0138012	0.0203137	-0.0355463	-0.0524525	0.0556359	Sbno1	-0.0313175	0.00879877	-0.00202762	0.013467	-0.00549184	-0.0103396	Sbno1	0.0198403	-0.0379687	-0.00950811	-0.0195364	0.0437951	-0.00668922	Sbno1	0.0162402	-0.0714144	0.0123931	-0.0424423	0.00720215	0.0170999	Sbno1	-0.0362574	0.00816139	0.00270978	-0.0209145	0.0263832	0.021789	Sbno1	-0.0306815	-0.0428805	0.0153028	-0.0834095	-0.0134191	-0.00470967	Sbno1
Scml4	-0.0639806	-0.000310352	-0.00240015	0.0145084	-0.00438145	0.0404992	Scml4	-0.0167608	-0.0233663	-0.0297238	-0.0252938	-0.00433064	0.0611949	Scml4	0.00124947	-0.043884	-0.0104068	0.019264	-0.040105	-0.0159958	Scml4	0.0208077	-0.023028	-0.00110385	-0.04198	-0.0320461	-0.0406507	Scml4	-0.0074707	-0.00493962	0.0376915	-0.035291	-0.066566	-0.0259876	Scml4	-0.0206528	-0.0121466	-0.0326903	-0.0443506	0.0070798	0.0118053	Scml4	0.0164234	-0.00326307	-0.0222402	0.0277622	0.0444151	-0.0154017	Scml4
Scpep1	0.0446777	0.00642733	0.0425615	0.0293551	0.0326367	-0.0417992	Scpep1	-0.058419	-0.0188302	0.0213907	0.00871805	-0.0463142	0.0178169	Scpep1	-0.0410015	-0.041649	0.0110807	-0.00902807	0.010042	-0.00325592	Scpep1	-0.00894361	0.0103694	0.0423598	0.0148306	-0.0102373	0.0377277	Scpep1	-0.0289647	0.0335747	0.0438499	-0.00183996	0.0236288	0.0330708	Scpep1	0.051326	0.01712	0.0248176	-0.0448652	-0.0347478	-0.0205428	Scpep1	0.0949947	0.0102841	-0.0205468	0.0715056	-0.0012491	-0.0327084	Scpep1
Sdc4	0.0423902	-0.0245633	-0.00207829	0.0104623	0.0760188	0.0446825	Sdc4	-0.0375513	0.0162677	0.0645196	-0.021397	0.0186377	-0.0234287	Sdc4	-0.00378283	0.00754212	-0.0201731	0.000509922	-0.0275517	0.00541773	Sdc4	0.0204553	0.0200407	-0.0378462	-0.0327544	0.0280456	0.0229019	Sdc4	0.030696	0.0151685	-0.0491987	-0.0281212	0.0126251	0.0134381	Sdc4	-0.0248267	0.0147119	0.0197369	-0.00379207	0.0534941	0.00546925	Sdc4	0.00651314	-0.0181609	-0.036848	-0.0268323	-0.0189024	0.00783244	Sdc4
Sdf2	0.0158968	0.0403161	0.0445467	-0.0159655	0.0480024	-0.0255617	Sdf2	-0.0187111	-0.0395326	-0.052724	0.0214835	0.0179687	-0.00138091	Sdf2	0.0251293	0.00944262	-0.0226206	-0.0509388	-0.0285426	-0.0307891	Sdf2	-0.0115776	0.0286745	-0.0166699	-0.0697049	-0.00787053	0.0489335	Sdf2	0.0168957	0.0177198	0.0806999	-0.00370471	0.0325818	-0.0122426	Sdf2	-0.0379806	0.0121596	0.00471403	-0.0804482	0.0176226	-0.0109272	Sdf2	-0.0106478	0.0175108	0.0369111	-0.0184231	-0.0508173	-0.0172652	Sdf2
Sdf2l1	0.0464465	0.0269327	0.0341479	-0.0395468	0.0300574	-0.0179093	Sdf2l1	-0.0626678	-0.00162535	0.0519125	0.0329166	-0.00330687	-0.0391541	Sdf2l1	-0.0131436	-0.0366844	-0.0224558	-0.0337253	0.0264604	0.0250353	Sdf2l1	-0.0231452	0.0164882	0.00741941	-0.0138206	0.0287773	0.00213453	Sdf2l1	0.0125792	0.0569668	-0.02716	0.050266	-0.0210231	0.0362857	Sdf2l1	-0.00611903	0.0176832	-0.0322866	-0.0235912	0.0185957	0.0302126	Sdf2l1	0.00619568	0.0391782	0.0347916	-0.0339636	0.0090972	0.00475217	Sdf2l1
Sec14l1	0.0346886	-0.0139248	0.00682131	-0.0307334	-0.0119895	-0.011212	Sec14l1	-0.0453894	0.0657735	0.00666644	0.0112652	0.0492142	0.0306278	Sec14l1	-0.0285774	-0.0460789	0.0167807	0.0640651	-0.00926571	0.013485	Sec14l1	-0.0566184	0.0194816	0.0433606	-0.0320377	0.0907984	0.0771202	Sec14l1	0.00269384	0.0236679	-0.0320753	0.00237124	-0.0465478	-0.0307744	Sec14l1	-0.0308412	-0.00268171	-0.00638472	0.0254769	-0.00694396	-0.0253415	Sec14l1	0.0627333	0.0100966	-0.0192693	-0.0663721	-0.0185398	-0.0573984	Sec14l1
Sec24a	-0.0339435	-0.00262932	0.0329732	0.0485253	-0.0331177	0.00147293	Sec24a	0.0183192	-0.0258383	0.0371645	0.0181441	-0.011338	-0.0253384	Sec24a	-0.0186863	-0.00541387	-0.015681	-0.0476817	0.0548633	-0.0400975	Sec24a	-0.0453631	0.0398698	-0.032452	-0.00935689	0.0874358	0.028717	Sec24a	-0.0328385	0.0311037	0.0153237	0.014687	0.046532	-0.00706788	Sec24a	0.0179437	-0.0274512	0.0620693	0.025885	0.0672893	0.0557211	Sec24a	-0.00464934	-0.087497	-0.045074	0.0129628	0.0223416	0.0152225	Sec24a
Sema4a	-0.0398952	0.0565698	-0.00263949	-0.0168488	0.0439606	-0.0158541	Sema4a	-0.0409838	-0.00899921	-0.0577482	-0.0219616	0.00794429	-0.00257905	Sema4a	0.0406441	-0.0241518	0.0102309	-0.0181659	-0.0147965	0.0335056	Sema4a	0.0277719	0.00862528	-0.0359732	0.034585	-0.0363813	-0.0327948	Sema4a	-0.00802804	-0.00686362	0.0610402	0.0156882	0.038815	-0.0136411	Sema4a	0.00150646	-0.00519759	0.0289073	-0.000264607	0.0121458	0.0525564	Sema4a	-0.0182692	-0.0112434	0.0357278	-0.00448508	-0.0033751	-0.0136304	Sema4a
Serinc3	0.0313483	-0.0419451	0.0701913	0.00839043	0.039748	-0.0336102	Serinc3	-0.0567857	-0.0471238	0.0220305	0.030411	-0.00108731	0.0141338	Serinc3	-0.0170832	-0.0167959	0.0266924	-0.0413711	0.00417583	0.00881853	Serinc3	-0.01997	-0.0147067	0.015249	-0.0257616	-0.0043675	-0.0161478	Serinc3	-0.0291371	0.020315	-0.0140405	-0.0396191	0.0120027	-0.019995	Serinc3	-0.0261895	0.00260416	-0.0436615	0.00351003	-0.0109871	0.0279405	Serinc3	-0.0229791	-0.00955175	0.0209798	-0.016593	-0.0175623	0.0102598	Serinc3
Serpinb1a	0.0610287	0.0159549	0.0234142	0.0507333	0.0343767	-0.0172157	Serpinb1a	-0.0383921	-0.0212591	0.000483373	-0.0158275	-0.0116623	-0.0478608	Serpinb1a	-0.00977951	-0.0294868	-0.0143347	0.00749386	-0.00917324	0.0277952	Serpinb1a	0.0330072	-0.00665442	0.0125345	-0.00606948	0.0100801	-0.012767	Serpinb1a	-0.0149557	0.0162574	-0.00342203	0.0316521	0.0113396	0.0485095	Serpinb1a	-0.00596737	0.020452	-0.0109239	-0.0184339	-0.04107	-0.0116362	Serpinb1a	0.0454833	-0.0213387	0.0320622	-0.0101232	-0.0251717	-0.0130158	Serpinb1a
Serpinb6b	0.00662969	0.0622777	0.0533445	-0.041541	-0.00998781	-0.0119759	Serpinb6b	0.0469432	-0.00669667	-0.00673205	-0.00287767	-0.0420571	0.0328631	Serpinb6b	0.0127782	0.00515764	-0.00135204	-0.00411168	-0.0138329	0.00766514	Serpinb6b	-0.0112491	-0.00583575	0.00834265	0.00998836	0.0155345	-0.0173375	Serpinb6b	0.0471867	0.00610522	-0.00539989	-0.0365809	-0.00832051	0.0376117	Serpinb6b	-0.0305639	0.0148995	-0.0842539	0.00292416	0.0453685	-0.00291591	Serpinb6b	-0.0340885	-0.001249	0.0365479	0.0248262	-0.110297	-0.01913	Serpinb6b
Serpinb9	0.0156226	0.0647121	0.0606813	-0.00527626	-0.0211505	0.0197148	Serpinb9	-0.0192786	0.0327986	0.00279407	0.0121973	0.00960587	-0.0147614	Serpinb9	0.0308795	0.0415851	0.00618581	-0.048048	0.0160313	-0.00131294	Serpinb9	0.0394233	-0.0110143	-0.0201408	-0.00679738	0.0345189	0.0178094	Serpinb9	0.0505044	0.036432	0.0056761	-0.0380667	0.0312935	-0.0155666	Serpinb9	-0.0333962	-0.0286846	-0.00760986	-0.00356691	-0.0138586	-0.0365329	Serpinb9	-0.0300217	-0.00251705	0.00403179	0.0502436	-0.00618361	0.0158528	Serpinb9
Sesn1	-0.0301884	0.0195929	-0.058723	0.0312681	0.0661974	0.0353182	Sesn1	-0.024958	0.0338906	0.040494	0.0206343	-0.012775	0.0473395	Sesn1	-0.00435372	-0.0117049	0.0527888	0.0221379	0.000906467	-0.0155418	Sesn1	0.00776002	0.0605123	0.0112124	0.019392	-0.00757093	0.0135789	Sesn1	0.00215005	0.0109836	-0.00580153	0.0260543	0.0209482	0.0259172	Sesn1	-0.01481	0.00383194	-0.00907942	0.0296748	0.0354595	0.0256449	Sesn1	0.0263623	0.00575736	-0.0117401	0.0211592	0.0549266	0.0477036	Sesn1
Sesn3	-0.0581366	0.0080251	-0.047561	-0.0374803	-0.011184	-0.0549553	Sesn3	-0.0110208	-0.0125896	0.0365848	-0.00874657	-0.0053351	-0.0118587	Sesn3	-0.0426051	0.018202	0.0329585	-0.0076858	-0.0101341	-0.0032736	Sesn3	0.00872161	-0.0369252	0.0194152	0.0164493	0.0220143	0.000450315	Sesn3	0.0377934	-0.0240972	0.0251499	0.00746929	0.0161639	0.022461	Sesn3	0.00524544	0.0510636	-0.0155516	0.0391851	-0.00937835	0.0404843	Sesn3	0.0494604	-0.0279573	0.0261843	-0.000230385	-0.0384286	0.0318799	Sesn3
Setx	-0.0648592	-0.0271452	0.0095826	0.00676739	-0.0224883	-0.00886561	Setx	0.0128469	-0.0154842	-0.0341249	-0.0145834	-0.046333	0.00812047	Setx	-0.0176558	0.0122349	-0.00755697	0.0204225	0.0589822	0.0235515	Setx	0.0102501	0.018861	-0.0347813	-0.0166789	0.0271887	0.0168426	Setx	-0.0201498	0.0176293	-0.019361	0.0229464	-0.0182306	0.00928386	Setx	0.0212077	-0.036329	-0.0353542	-0.060947	0.0261257	-0.0101339	Setx	-0.0190235	0.00414537	0.0325903	0.0420571	0.00176834	-0.0411379	Setx
Sfxn3	-0.0302467	0.0299468	0.0196541	0.0311517	0.0169044	0.0188367	Sfxn3	-0.0416674	0.0246954	0.00925752	-0.0331157	0.0136551	0.0221448	Sfxn3	-0.0350804	0.0102287	-0.103777	-0.0355751	0.0177185	-0.0545724	Sfxn3	0.0137294	-0.0465378	-0.0271202	0.0373701	0.0309344	-0.00947659	Sfxn3	-0.0757306	-0.00400525	0.0177012	-0.0730408	0.0403217	-0.000791338	Sfxn3	0.0167379	-0.0166788	-0.0344749	-0.0131953	0.0367106	-0.0387299	Sfxn3	0.052431	0.0167391	-0.0561681	-0.00122847	-0.0589893	-0.045108	Sfxn3
Sgf29	-0.0237664	0.0389503	-0.0257205	0.0545588	-0.000789074	-0.0107312	Sgf29	0.000478989	-0.0327956	0.0107829	-0.00252504	0.0390756	-0.0751687	Sgf29	0.0304838	-0.0300955	-0.10242	-0.0283111	0.0164493	-0.0229781	Sgf29	-0.0262474	-0.0611313	0.000321961	0.0142372	-0.0398898	0.042184	Sgf29	0.00451055	-0.0052707	-0.0463486	0.0248371	-0.0388481	-0.00229864	Sgf29	-0.0407193	0.0166408	-0.029396	0.00932972	0.00714478	0.0367607	Sgf29	-0.0434803	0.006708	-0.00601675	-0.0103463	-0.000238815	-0.0169049	Sgf29
Sgk1	-0.0194242	0.00485463	0.0500787	0.0739398	-0.0213417	-0.0398259	Sgk1	-0.0432998	0.0550002	0.00694606	-0.0141601	-0.0207043	-0.000636416	Sgk1	-0.0318473	-0.00598255	0.000489372	0.00614737	0.00670219	-0.00227216	Sgk1	0.0497856	-0.0493104	-0.00922757	0.0198044	-0.00309335	-0.0566822	Sgk1	-0.0135223	0.0344589	0.00800655	0.0586465	-0.0137007	-0.036695	Sgk1	-0.030011	-0.0353565	-0.0304463	-0.101496	-0.0292843	-0.0247441	Sgk1	0.0267521	0.0264248	0.0373748	-0.0190169	0.00635017	-0.0178371	Sgk1
Sgms1	-0.00773266	-0.0165426	-0.00693226	0.0739568	0.00870431	-0.00320249	Sgms1	-0.0304759	-0.0496693	0.0601465	0.0304198	-0.0589685	-0.0244088	Sgms1	-0.0295522	0.0282958	-0.0255067	0.0079991	-0.00130699	0.00121988	Sgms1	0.0542248	-0.0588413	0.0153441	0.0553342	-0.0142831	-6.26e-05	Sgms1	-0.0338594	-0.05337	0.0558788	-0.0501987	0.00187687	-0.0347115	Sgms1	0.0471886	0.0529511	-0.0484466	-0.015502	-0.0608376	0.00219525	Sgms1	0.00172416	0.0441597	0.0479799	-0.0140978	-0.0146921	-0.0341396	Sgms1
Sgta	0.0222653	0.0039751	-0.0193971	-0.0602554	0.0031498	-0.0320552	Sgta	0.000567466	-0.0613041	0.0209175	0.0241989	0.0259709	0.0531065	Sgta	-0.0132047	0.0195582	-0.0499125	0.0281515	0.0908802	-0.00743587	Sgta	-0.0257571	-0.00579587	-0.0325382	0.0242177	-0.00536303	-0.0345726	Sgta	0.0152569	0.0819129	-0.0364395	-0.0194279	0.0464192	-0.0260441	Sgta	-0.00572117	0.019446	-0.034456	-0.0177529	-0.00510841	-0.0146017	Sgta	0.0425785	0.0574917	0.00980726	0.0239529	0.0989715	-0.0501191	Sgta
Sh2d2a	-0.0478777	0.0556232	0.00951638	-0.0521838	0.00531578	0.0559304	Sh2d2a	-0.0408951	0.00646269	0.0214079	0.00285624	-0.00145747	-0.0157878	Sh2d2a	0.0091867	0.000498577	-0.00653652	-0.0146449	-0.0132803	0.0106968	Sh2d2a	0.0166979	0.0124798	0.00854368	0.0169765	0.00368153	-0.00119481	Sh2d2a	0.0465063	0.0150551	-0.0075759	0.0173008	-0.00865502	-0.00687874	Sh2d2a	-0.0347937	0.00902849	0.0048987	0.0322852	0.0164826	0.0417074	Sh2d2a	-0.00438146	0.0311821	0.00299676	-0.0241841	-0.0211336	-0.00997165	Sh2d2a
Sh3kbp1	-0.0608062	0.00900997	0.0165912	-0.0210674	0.0190527	-0.0112454	Sh3kbp1	0.0591607	-0.0403629	0.0166832	0.0129457	-0.0134306	0.0124567	Sh3kbp1	0.0464549	0.0206777	0.00847627	0.0203681	-0.0354957	-0.0106505	Sh3kbp1	-0.036034	0.0074155	0.0427905	-0.00351326	0.0107229	-0.0675302	Sh3kbp1	0.00764286	-0.00556463	-0.0118477	0.032381	-0.0152498	0.0566279	Sh3kbp1	0.00533896	-0.011161	0.0143834	0.0391852	0.0209675	0.0324688	Sh3kbp1	-0.0312769	0.0458735	-0.0405521	0.0411468	0.0263179	-0.0130787	Sh3kbp1
Shkbp1	0.0113594	0.0590545	-0.0133466	-0.0304012	0.00344388	-0.028577	Shkbp1	-0.004461	-0.0103486	0.0131582	0.0125798	0.053214	0.0193273	Shkbp1	-0.0178771	0.0405814	-0.0125462	0.0320527	0.0470122	-0.0155803	Shkbp1	0.0156022	0.0243017	-0.0231522	0.0390193	0.0780472	-0.0118037	Shkbp1	-0.044339	0.0306422	-0.0373672	-0.0171354	-0.0612954	-0.0310476	Shkbp1	-0.0347067	-0.0665483	-0.0537106	0.00263455	0.0427202	0.0194478	Shkbp1	0.043559	-0.0290947	-0.0136861	0.0160858	0.0315764	0.00452024	Shkbp1
Sik1	0.0363684	-0.0102665	-0.0279713	0.00156356	0.0313259	-0.0304076	Sik1	-0.00288592	-0.0561674	-0.048019	0.011651	-0.0830725	-0.0633505	Sik1	-0.037897	0.0537668	0.0584925	0.0272194	-0.0216699	-0.00188925	Sik1	-0.0748624	-0.00733459	-0.0301873	0.00270727	0.0310491	-0.0322787	Sik1	-0.00197867	-0.0386714	0.027803	0.0299017	-0.0112645	-0.0499561	Sik1	0.0500481	0.0387822	-0.0314027	-0.0204304	-0.0157388	-0.0104131	Sik1	0.0349136	-0.000330402	0.00155132	-0.00547667	-0.00725781	0.00848289	Sik1
Sil1	0.0286593	0.0185404	-0.0481294	0.0129438	-0.0179461	-0.00951033	Sil1	-0.0270781	-0.0281787	0.0548757	0.0108633	0.00268235	0.0419556	Sil1	-0.0334794	-0.0069237	-0.0114707	0.0105869	-0.0520104	-0.0357719	Sil1	-0.086807	-0.0761184	0.0417817	0.0427216	-0.0239114	0.00912863	Sil1	-0.0347446	0.0236466	0.0571301	0.042208	0.054375	0.000375718	Sil1	0.0183233	-0.0294056	-0.0537528	-0.0309864	-0.0490924	0.0582151	Sil1	-0.0351737	0.00389529	-0.00505849	-0.0325077	0.0490551	0.0364928	Sil1
Sipa1	-0.0112833	0.050595	-0.0101626	-0.016518	-0.0101436	0.0321959	Sipa1	0.00991935	-0.0129326	0.0359598	0.0146773	-0.0266469	0.0229998	Sipa1	0.0255986	0.00461228	-0.00894298	0.0718657	0.0353897	-0.00875875	Sipa1	-0.0126978	-0.0258987	0.0143644	-0.0314091	0.0234039	-0.0977536	Sipa1	0.0861663	0.00972234	-0.0751705	0.0538821	0.0103801	-0.0788244	Sipa1	0.021749	0.00231218	-0.0544187	0.0014162	0.0263692	-0.0266081	Sipa1	-0.069109	-0.0489671	0.0212633	-0.022686	0.00406571	-0.0468297	Sipa1
Sit1	-0.0573085	0.0401534	-0.020021	-0.0126716	-0.00126014	0.00999538	Sit1	-0.0405875	-0.0304147	-0.0294255	0.0416861	-0.00498535	0.00892586	Sit1	0.00236552	0.0270769	-0.0517879	-0.0365565	-0.0299354	0.0473421	Sit1	0.00548409	0.0202213	0.00758213	-0.0330894	-0.00815665	-0.022161	Sit1	0.0029281	0.0158974	0.0284717	-0.0419975	-0.0118681	-0.0192947	Sit1	0.0244714	0.0148877	0.0227022	-0.0673356	-0.0178015	0.00840388	Sit1	-0.0223943	-0.0108564	0.0165918	0.00466644	-0.0050468	0.025189	Sit1
Skap1	-0.0644721	0.0412521	0.0028464	-0.033012	0.018218	0.0257735	Skap1	-0.0149981	0.0174393	-0.0153682	0.0208561	-0.00126043	-0.0107409	Skap1	0.0364102	-0.00757544	-0.0352634	-0.0266922	-0.0142958	0.000934994	Skap1	-0.0111515	0.000979339	-0.0162373	0.00904381	0.00137498	-0.00271641	Skap1	0.0165092	0.0386499	0.0365632	-0.0116613	-0.00810732	0.00943923	Skap1	0.00429882	0.0348487	0.0252204	0.0330558	-0.00642732	0.00939939	Skap1	-0.00469588	-0.0271974	-0.0151147	-0.0267289	-0.0202512	0.0261174	Skap1
Skil	-0.0316028	-0.0447068	0.0243645	-0.0284602	-0.00426109	0.0714991	Skil	0.0155171	-0.0182136	-0.012348	-0.0189394	-0.0229627	-0.00512616	Skil	-0.00854706	0.0194881	-0.000747108	-0.023076	0.0165129	-0.0385262	Skil	-0.0537923	-0.00012634	-0.00760638	-0.0279228	0.0133079	0.0275839	Skil	-0.0123638	-0.0545287	0.0286723	-0.0137655	-0.0669658	-0.00153528	Skil	-0.0909906	-0.0131	-0.061226	-0.0392726	-0.03931	0.00311641	Skil	-0.0707039	-0.0361106	0.00327738	0.00124196	0.0162303	0.0399205	Skil
Skiv2l	-0.0229811	0.0408204	-0.0276756	-0.00782107	0.00169225	0.0163212	Skiv2l	0.0616854	-0.0219878	-0.00449941	-0.0242383	0.0353981	0.00589196	Skiv2l	0.0130164	-0.0233227	-0.0622666	0.00970565	0.0175921	-0.00957412	Skiv2l	-0.0688747	-0.00180319	-0.0262782	0.0218214	-0.0103411	-0.0624958	Skiv2l	0.0216951	-0.00478453	0.0317742	-0.105351	-0.0226499	-0.0611325	Skiv2l	0.0327467	0.015003	-0.095275	-0.0581905	0.0147987	-0.0387329	Skiv2l	-0.00847223	0.0362991	0.00116105	-0.0171226	-0.00610957	-0.0247161	Skiv2l
Slamf1	-0.0288687	0.00888959	-0.0112786	-0.0511538	-0.0375966	0.00666428	Slamf1	0.02524	-0.0286913	0.0176263	0.0419071	-0.0665341	-0.0125801	Slamf1	-0.0347515	0.0180873	-0.0651316	0.0260454	-0.0347926	-0.0376104	Slamf1	-0.0073344	0.0624417	0.0300024	0.0192981	0.0172511	0.0233915	Slamf1	-0.0477593	0.011451	-0.0296597	-0.0380565	-0.0393584	-0.0520093	Slamf1	-0.0555432	0.0994626	-0.0110818	0.000190455	-0.00982177	0.0144649	Slamf1	-0.00203446	0.0257352	0.0407854	-0.0593605	-0.0300011	0.0170831	Slamf1
Slc20a1	-0.0464543	0.0390357	0.0358199	0.0190664	-0.0126713	0.0112785	Slc20a1	0.0208314	-0.0476187	-0.0269007	-0.0411984	-0.0123434	0.00775629	Slc20a1	0.0298681	0.0401636	-0.00188329	0.00423467	-0.0722668	-0.0395548	Slc20a1	-0.0137859	-0.0377174	0.0130086	-0.0449327	0.00248634	0.016222	Slc20a1	0.029206	-0.0016455	-0.00486271	0.0256085	0.00247245	0.0504442	Slc20a1	-0.0168137	-0.0225214	0.0420646	-0.00933343	-0.064669	0.0200641	Slc20a1	-0.0385946	0.0362481	0.00443609	0.0203304	0.0302276	-0.0516213	Slc20a1
Slc25a1	0.0438269	0.0185156	-0.0529623	-0.00285402	-0.0146182	-0.0210726	Slc25a1	0.0333335	-0.0160435	-0.0222453	0.0315061	-0.0271761	0.0189128	Slc25a1	-0.0166123	-0.0485829	0.0277207	-0.00390531	0.0686528	-0.0169476	Slc25a1	-0.0022075	0.0305332	-0.0212296	-0.0229798	-0.0400493	-0.0175922	Slc25a1	-0.0248658	-0.0333208	0.0630874	-0.0314727	-0.0340595	0.0473694	Slc25a1	-0.0088893	-0.00331307	0.0644837	0.0347146	-0.00791514	-0.0203742	Slc25a1	0.0197339	0.0274303	-0.077461	-0.00308128	-0.0781345	-0.021246	Slc25a1
Slc25a36	-0.0209042	-0.0576399	0.0321559	0.0337449	0.0174097	-0.0484217	Slc25a36	0.00541853	-0.0564237	-0.00205551	0.00152145	0.0300531	-0.0527675	Slc25a36	-0.0448164	-0.00585581	0.0463327	-0.0135326	-0.0149426	0.0729114	Slc25a36	0.0243993	-0.0175468	0.0131122	-0.0271472	0.027291	0.0398946	Slc25a36	-0.0194331	0.00963759	-0.0219757	0.0104537	-0.0173858	0.0363988	Slc25a36	0.00618368	-0.0280192	0.0252373	-0.00408921	-0.000240494	0.0260276	Slc25a36	-0.0166035	-0.0135624	0.0175533	0.0268608	0.0129591	0.0226805	Slc25a36
Slc25a39	0.0393572	0.0335092	-0.0504939	-0.0279416	-0.0151742	-0.0140589	Slc25a39	-0.0308281	-0.0030322	-0.0328989	-0.038419	0.0277796	-0.0524369	Slc25a39	0.00531048	0.000439067	-0.00261717	-0.0242449	0.0259801	-0.035339	Slc25a39	-0.0186729	0.023131	-0.00706925	0.0536805	0.00117138	0.0153886	Slc25a39	0.0336409	0.0094643	0.0194076	0.00804308	-0.102322	0.0134693	Slc25a39	-0.0231441	-0.0321858	0.00944418	-0.00784098	0.0340635	-0.0301214	Slc25a39	0.00458768	0.0218919	-0.027982	-0.0474539	0.0774599	0.0301373	Slc25a39
Slc25a4	-0.00655408	-0.0142555	0.0707385	-0.0373826	-0.0101928	-0.012607	Slc25a4	-0.0215051	-0.0536974	-0.0272926	-0.0072531	-0.0143932	0.0213773	Slc25a4	-0.0574135	-0.0637469	-0.030148	-0.0394368	-0.0151639	-0.0010019	Slc25a4	-0.0280782	-0.0181174	0.00909368	0.0267571	-0.00926694	-0.0447424	Slc25a4	0.0070971	0.0515495	-0.0605503	0.101343	-0.00194216	0.0401113	Slc25a4	0.0381453	-0.0439532	0.0201595	-0.0126527	-0.0528779	-0.0203578	Slc25a4	-0.00838792	0.0127499	0.0259805	-0.0158364	-0.0308115	-0.0178145	Slc25a4
Slc25a5	0.00468918	0.0425673	-0.0428807	-0.0692074	-0.0360902	-0.0115732	Slc25a5	-0.0342999	-0.0328558	-0.0231074	-0.0475892	-0.0437213	0.0227898	Slc25a5	0.000597755	-0.0128063	-0.0243722	-0.0104804	-0.000244355	0.0413289	Slc25a5	0.0425321	0.0131864	-0.0491598	0.00364584	0.00861433	-0.0304782	Slc25a5	0.0126387	-0.0115536	-0.0387916	0.0250463	-0.0404408	0.0129174	Slc25a5	-0.00281707	0.0348216	0.0306323	-0.025019	0.0238569	-0.0151451	Slc25a5	-0.0780368	-0.0407276	0.0358939	0.0299597	-0.0183533	0.0173481	Slc25a5
Slc2a1	0.0202848	0.0206921	0.011056	0.0198302	-0.0292025	0.0681238	Slc2a1	-0.0218123	0.00725938	-0.0239557	-0.0548597	0.0190042	0.0479693	Slc2a1	-0.02518	-0.0258161	0.0239999	0.0515849	-0.0539439	0.0407665	Slc2a1	0.0652485	0.0157429	0.064823	-0.044084	0.0644574	0.0245573	Slc2a1	0.042249	-0.0406736	0.0198625	-0.00164132	-0.00700133	0.00881486	Slc2a1	-0.0408081	-0.0256273	0.0246875	-0.0251451	0.0649437	-0.01172	Slc2a1	-0.0297292	0.0336148	-0.0310132	-0.0314286	-0.00829482	0.0123886	Slc2a1
Slc35c2	0.0351691	0.0312369	-0.046922	0.0237151	-0.00268147	-0.0449314	Slc35c2	0.0151422	-0.00095984	0.00800633	-0.0255381	-0.0244849	0.0226872	Slc35c2	-0.0732674	0.0126767	-0.0174894	-0.00383856	-0.0114516	-0.0181821	Slc35c2	-0.0227303	0.0149735	0.0529805	0.0733976	-0.0601186	-0.0236536	Slc35c2	-0.0248584	0.0196811	0.0082833	0.0260235	-0.0100473	-0.00303581	Slc35c2	-0.0442444	0.0645619	0.0276291	0.0241615	0.0780547	0.0154534	Slc35c2	0.023196	-0.0354585	0.0550118	0.0393237	-0.0626721	-0.0643368	Slc35c2
Slc39a1	0.0272165	0.00198126	-0.0156486	-0.00905184	-0.0116171	-0.0192939	Slc39a1	-0.0260624	-0.0131847	0.0147143	-0.0346202	0.00530968	0.00971403	Slc39a1	-0.0161676	0.0314647	0.0256403	-0.032556	-0.0636736	0.00833972	Slc39a1	-0.0706366	-0.00131045	0.00766669	0.0266507	0.0526548	-0.0282858	Slc39a1	0.0759011	-0.000859134	-0.0145027	-0.0160693	-0.0167654	0.0220997	Slc39a1	-0.0149159	0.0770629	0.00495907	-0.0571681	0.00442051	-0.0107061	Slc39a1	0.00477439	0.0156595	-0.0386864	-0.0672384	0.066412	-0.117693	Slc39a1
Slc44a2	-0.0526906	0.00833164	0.00508143	-0.0131148	0.0196745	0.0637816	Slc44a2	0.00608114	-0.0121324	0.0540947	0.0698641	-0.0251382	0.0431662	Slc44a2	0.0421767	0.0101151	0.040236	-0.00967507	-0.0236142	0.0316606	Slc44a2	-0.00509031	-0.0394761	0.0271885	-0.00401223	-0.0272323	0.0284658	Slc44a2	-0.00351242	-0.0262721	0.0163017	0.046707	-0.0120251	-0.0113909	Slc44a2	0.0432374	-0.0163642	0.00528053	-0.02393	-0.00426692	-0.0710285	Slc44a2	-0.0103229	0.0557367	0.0357229	-0.0163258	-0.0181724	-0.0349023	Slc44a2
Slc7a6	-0.030448	0.0199896	-0.0585424	-0.0356595	-0.00115698	-0.00946652	Slc7a6	-0.00822586	-0.0293223	-0.0203925	-0.00280744	0.0452963	0.0288864	Slc7a6	0.00391844	0.0377714	0.00991265	0.0230827	0.0388105	-0.0709397	Slc7a6	-0.0665086	-0.0258931	0.0515978	-0.00461221	-0.0320795	-0.0655672	Slc7a6	-0.0244655	-0.0221784	0.00282323	-0.0350059	-0.0333642	-0.00566882	Slc7a6	0.0224102	-0.0432229	0.0105388	-0.0188471	-0.0104557	-0.0415972	Slc7a6	0.0538801	0.0222511	0.07369	0.0314336	0.0580106	-0.0240899	Slc7a6
Slc9a9	-0.0336451	0.0275602	-0.0314724	-0.0465274	0.061547	-0.075366	Slc9a9	0.01555	-0.0117891	0.00810161	0.0566123	0.0445491	0.0135594	Slc9a9	0.0361788	0.0232676	0.0239754	0.0312402	-0.0200255	0.0132132	Slc9a9	0.0155235	-0.0215806	0.0115274	0.0181081	-0.01546	-0.0128332	Slc9a9	0.0111732	-0.0191415	-0.00513624	0.0363794	0.0316107	-0.0372244	Slc9a9	0.0458832	0.00854896	-0.0334111	0.00669458	0.0393881	0.0246972	Slc9a9	-0.0271506	-0.0389391	0.00099041	0.0234545	0.0312509	0.011672	Slc9a9
Slfn2	-0.0514739	0.0246665	0.0183733	0.0190938	-0.0412946	0.0496024	Slfn2	0.0273532	-0.00177056	-0.00550821	-0.0251134	0.0352859	-0.0450989	Slfn2	0.0167332	-0.0530031	-0.0256445	0.0560076	-0.0192036	-0.0222459	Slfn2	-0.047569	0.0413944	0.0363881	-0.00272641	-0.00664104	0.0505405	Slfn2	0.0363758	-0.00422724	-0.00854519	-0.0132827	0.0401832	0.0192746	Slfn2	0.0255991	0.0179756	0.00930843	-0.024937	-0.0410831	0.0274694	Slfn2	0.021033	-0.0105802	0.00927678	-0.00563143	-0.0420192	-0.0255593	Slfn2
Smad3	-0.0118789	0.0447033	-0.00490039	-0.0493164	0.0580536	-0.0176456	Smad3	-0.000162884	0.00348789	0.000495332	-0.0190168	0.0600699	0.00478339	Smad3	-0.00196004	-0.0403354	-0.00981211	0.011836	0.0322383	0.0175476	Smad3	-0.00500338	0.0204192	0.0566666	0.0386235	-0.0447992	0.0690816	Smad3	0.0244049	0.0524614	-0.0201273	-0.0156438	0.0390771	-0.0397508	Smad3	-0.00654318	-0.0120233	0.0726165	0.0211192	0.0870641	-0.0318837	Smad3	-0.015618	0.0408424	0.00698454	-0.0213635	0.0270547	-0.00691139	Smad3
Smad7	-0.0511527	0.0104769	0.0355316	0.0185886	-0.00434541	0.0774355	Smad7	0.0300572	0.0156184	0.00775725	-0.0363615	-0.0119019	-0.0553953	Smad7	0.00150281	0.0281326	0.00665497	-0.0294187	-0.00395708	-0.0376901	Smad7	-0.0582153	0.0135134	-0.00447332	0.00358792	0.00515054	-0.0692096	Smad7	0.00959725	0.0283928	0.0476582	0.0269164	0.00131272	-0.0268888	Smad7	0.0093644	0.0212601	-0.018987	0.0231026	-0.00148959	0.0222587	Smad7	0.00567142	0.0227368	-0.0225617	0.00493376	-0.00131359	0.0395906	Smad7
Smap2	-0.0317754	0.0230922	0.0512655	0.0379274	-0.0403643	-0.0300106	Smap2	-0.0717375	0.00451898	-0.0806974	-0.0189539	-0.016919	0.0416351	Smap2	-0.00511762	0.0685151	0.0076941	-0.00798776	-0.00255685	0.0392447	Smap2	0.0101065	-0.0447392	0.00822442	0.0104766	-0.0133363	0.000469974	Smap2	-0.00563833	0.00714043	-0.0443855	0.0245325	-0.0453891	-0.00732474	Smap2	0.0125975	-0.0147332	-0.0257252	0.0168729	-0.0496807	-0.00461859	Smap2	0.0139731	0.00202239	-0.023399	0.00750059	-0.00500001	-0.0172882	Smap2
Smc4	-0.0525263	-0.0520891	0.023645	-0.017815	-0.0052747	0.0163007	Smc4	-0.0253027	-0.000889958	0.00726723	0.00478602	-0.0316843	0.0219998	Smc4	0.0303924	0.0307638	0.0574548	-0.0163187	0.0382019	-0.0162126	Smc4	-0.0441781	0.00244255	-0.0158879	-0.0163224	0.00536569	-0.0190467	Smc4	-0.00771399	-0.00509137	-0.0108009	-0.03441	-0.0143042	2.42e-05	Smc4	-0.0200963	-0.00198977	-0.00602967	0.0185323	0.0178737	-0.0355657	Smc4	0.0336217	0.0105561	-0.0708454	-0.00131695	-0.0307196	-0.0409661	Smc4
Smchd1	-0.0398607	-0.0396956	0.036312	-0.00278563	-0.0585955	-0.0124741	Smchd1	-0.0266345	-0.0703729	0.0295085	0.0390193	-0.0441896	0.015503	Smchd1	-0.0228641	-0.0155474	-0.0292533	0.00939477	0.00940043	0.0111915	Smchd1	-0.0183441	-0.0641386	0.00209895	-0.00620374	0.0170916	-0.0424996	Smchd1	0.00757664	-0.0138652	-0.0179637	-0.0132604	0.00699072	-0.0250939	Smchd1	-0.0446648	-0.010653	-0.00913591	0.0166403	-0.00395375	0.00866829	Smchd1	0.0252911	0.018809	0.015897	0.0302344	-0.0306707	-0.00214888	Smchd1
Smim3	0.0428076	0.0175555	0.0679013	-0.0369447	0.00939604	0.046404	Smim3	-0.0399778	-0.00137958	-0.0110988	-0.00616443	0.0294977	0.0604691	Smim3	0.00854428	0.0276507	0.00694761	-0.0187961	-0.0337643	-0.0463932	Smim3	0.0197335	-0.045541	-0.013087	-0.0218781	-0.0065204	0.00102588	Smim3	-0.00976074	-0.0499115	-0.00558178	0.027578	0.0236468	0.00992679	Smim3	-0.00669519	0.0103	-0.0224824	-0.00919735	-0.0145953	-0.0012761	Smim3	0.00816587	-0.0274779	0.0158511	-0.06213	-0.00680856	-0.00347696	Smim3
Snrpa	0.0131953	0.0343908	-0.00838352	-0.0645001	-0.0192247	0.026683	Snrpa	0.0111928	-0.0347483	0.0189221	-0.00589118	0.0123809	0.00738612	Snrpa	0.040946	-0.000488375	-0.00481347	-0.0100083	-0.036281	0.0125273	Snrpa	-0.108821	-0.0174597	-0.0106632	-0.000665345	0.00652329	0.0608451	Snrpa	-0.0205697	0.0134325	-0.05793	0.0113783	-0.103225	0.0413276	Snrpa	0.0121272	-0.0554967	0.0586093	-0.0258937	0.00581592	-0.0246834	Snrpa	0.0444942	0.0132904	-0.024559	-0.00520475	0.0787985	0.0338323	Snrpa
Sntb1	-0.0401447	0.0287646	0.0318851	0.0688837	-0.0186825	0.0237475	Sntb1	-0.0118016	-0.00645657	0.0386789	0.0510646	0.00562406	-0.00377521	Sntb1	-0.0327011	0.0318782	-0.0325039	-0.00175175	0.0227034	-0.00369733	Sntb1	-0.021663	0.0272125	0.0361193	-0.0133779	-0.0228545	-0.0598507	Sntb1	0.00292599	0.010606	0.02878	0.0043037	-0.0561363	0.066052	Sntb1	-0.00212902	-0.0117913	0.0392426	-0.0168309	0.0495276	0.0659044	Sntb1	0.0232599	0.035335	-0.00216632	-0.0141903	0.0297741	0.00719009	Sntb1
Snx14	-0.0033135	0.0455597	0.0276517	0.0337139	0.01667	0.02617	Snx14	0.0280705	-0.0429843	0.00932122	0.0450029	0.041197	0.0371225	Snx14	-0.0167101	-0.0320974	-0.0042769	0.0234632	-0.00279797	-0.0348104	Snx14	-0.0575832	0.0800347	-0.0105182	0.100734	0.0318707	0.0086281	Snx14	0.0119133	0.00290582	-0.0141096	0.00483711	-0.00708938	-0.00139843	Snx14	-0.00596923	-0.0434747	0.045622	0.00238509	-0.0060971	0.0283886	Snx14	-0.00356487	-0.0318442	-0.04122	0.0189826	0.0673323	0.0202159	Snx14
Socs1	-0.0208357	0.0176699	-0.060071	-0.0222161	-0.00532243	0.0308483	Socs1	-0.0520345	-0.0152761	0.0747624	0.00887665	-0.0352086	-0.0309801	Socs1	-0.0124192	-0.0512092	0.0181962	-0.0588927	-0.0251579	-0.0469309	Socs1	-0.0344751	-0.0182422	0.0292741	-0.0233096	-0.0269507	0.0274865	Socs1	0.0522419	-0.0431816	-0.0206162	-0.00301818	-0.00676317	-0.000923806	Socs1	-0.075913	0.012858	-0.0214805	0.00756315	0.0159431	0.0209484	Socs1	-0.0841531	-0.0433966	0.0117945	0.0143802	-0.011546	0.000724547	Socs1
Socs3	-0.0248972	-0.00906432	-0.0231125	0.0360784	-0.0544031	0.017518	Socs3	-0.0665194	-0.0605461	0.0223009	0.040008	0.0439284	-0.0456388	Socs3	0.0103742	-0.049713	0.0785097	0.0433892	0.0304849	-0.00141027	Socs3	-0.0100633	-0.0336344	0.0308071	0.0187202	0.0292955	-0.00562057	Socs3	0.0331568	0.0386267	-0.0312417	0.0237742	0.0319458	0.0400036	Socs3	-0.0221604	0.00134778	0.00969833	-0.016609	0.064284	-0.00732554	Socs3	0.0190535	0.0233877	-0.0562494	0.0392995	-0.0222708	0.0343194	Socs3
Sorl1	-0.00989172	0.0402709	0.0360549	0.0437138	-0.00803414	-0.0290447	Sorl1	0.0163212	-0.0502993	-0.0481975	-0.0638811	-0.0129617	-0.0342536	Sorl1	-0.0780579	0.00659434	0.0192086	-0.02077	-0.0148368	0.0678655	Sorl1	0.0434189	0.00709555	0.00374382	-0.0650416	-0.0133088	-0.0203379	Sorl1	0.0763659	-0.0323557	0.0205956	0.00819957	-0.0285274	0.0157921	Sorl1	-0.0305819	0.0341558	-0.00267384	0.0164194	0.0152068	-0.0110118	Sorl1	0.0187752	0.0228509	0.0701962	0.0141128	-0.00594723	-0.029967	Sorl1
Sp100	-0.0534838	0.0290807	0.0136022	-0.00677552	-0.00688379	-0.00804346	Sp100	0.0416201	0.054177	-0.005906	0.0236924	-0.0423051	-0.0436665	Sp100	0.0618994	0.0180284	-0.0200262	0.00925057	0.0301486	0.0272137	Sp100	-0.00965416	-0.0361124	-0.0677314	-0.00854548	0.0317955	0.0136344	Sp100	-0.0423437	-0.00561992	0.0138907	-0.0342535	-0.0180804	0.0671324	Sp100	-0.000465405	0.0281019	0.0203027	0.0204612	-0.0324736	-0.0323171	Sp100	0.00150362	0.0149401	0.0409859	0.027401	-0.00736302	0.00684679	Sp100
Spata13	-0.0406773	0.0363425	0.00636926	-0.0282412	0.00485536	-0.0148265	Spata13	0.045105	-0.009429	0.0155124	-0.0421146	0.0815471	-0.0360707	Spata13	-0.0668004	0.00527105	-0.0570735	0.0205433	0.0303153	0.0174788	Spata13	0.0226596	0.0126503	0.0327022	0.0194407	-0.0572909	-0.00306372	Spata13	-0.0355252	0.00958925	-0.0249398	-0.0454356	-0.058429	-0.00624724	Spata13	0.00518086	-0.0311648	-0.0336995	-0.00592569	0.00901523	0.0561194	Spata13	-0.00436662	0.00360147	-0.00312955	0.0230632	-0.0102804	-0.0435938	Spata13
Spg7	-0.0247952	-0.029988	0.0643513	-0.000159959	0.00378704	-0.00443669	Spg7	0.0267042	-0.0381249	-0.00115187	0.039123	-0.0195672	0.0357687	Spg7	0.0146366	0.0333745	-0.0192982	0.0058801	0.067486	-0.000116245	Spg7	0.00564301	0.0193055	0.0220507	-0.024465	-0.0141244	0.0784865	Spg7	-0.0374724	-0.0107289	-0.0162057	0.0145099	-0.0726355	-0.00345937	Spg7	-0.054543	0.00759817	0.0376411	-0.0245803	-0.0347824	0.00479205	Spg7	-0.0483773	-0.00360895	-0.0339341	0.0190641	0.0301315	0.0109934	Spg7
Spint2	-0.0165795	-0.0117663	-0.0565976	-0.0134195	-0.0130336	-0.0181295	Spint2	-0.0522158	0.0407098	0.062213	-0.0793214	0.031485	0.0273109	Spint2	-0.0609844	0.0147267	0.020576	0.0354412	0.0108254	0.0350101	Spint2	0.0322178	-0.000385403	-0.0256848	-0.0190463	0.0535742	-0.0395598	Spint2	0.036239	-0.054249	-0.0168655	-0.040207	-0.0634181	-0.02172	Spint2	-0.0192459	0.013569	0.0141387	0.0727386	-0.0129284	0.0483603	Spint2	0.0164182	0.0146624	0.0367792	0.0510801	0.0259055	0.00942034	Spint2
Spry1	0.0237461	-0.0131268	-0.0177122	-0.0357573	0.0161685	0.0429996	Spry1	0.040391	-0.000325305	-0.0114686	0.0780573	0.0143626	-0.0632105	Spry1	-0.0198387	-0.0199541	0.00561608	-0.0545092	0.0726942	0.0203545	Spry1	0.000399688	0.0164519	0.0103261	0.0744062	0.000221885	0.0383895	Spry1	0.0180019	-0.0169853	-0.0241607	-0.0495068	-0.0666842	0.0498219	Spry1	-0.0262601	-0.0142236	-0.0243644	-0.0274143	0.0601859	-0.0350368	Spry1	-0.0167491	-0.0112301	-0.0361938	0.0209563	0.0386517	-0.0137221	Spry1
Sptan1	-0.0398363	-0.0300243	0.0422484	0.000174498	0.0442315	-0.00108227	Sptan1	-0.0195462	-0.0384994	-0.0257303	-0.0357502	-0.051405	-0.00675033	Sptan1	-0.0246305	0.0476023	-0.0128493	0.0493417	0.0373888	0.0155056	Sptan1	0.0424586	0.0378715	0.00717005	-0.018525	-0.00753753	-0.0525301	Sptan1	-0.00235717	0.0422142	-0.0322106	-0.0213185	-0.00297326	0.0737477	Sptan1	-0.00618045	-0.0167914	-0.042982	0.0343771	0.010294	0.0484581	Sptan1	-7.93e-05	-0.0205816	-0.00204172	0.00128589	0.0370582	-0.0507693	Sptan1
Sptbn1	-0.0374608	-0.0472452	0.0108031	0.00354286	-0.00833575	-0.0297436	Sptbn1	0.00748896	-0.0184976	-0.0355486	0.0153125	0.00925124	0.00609345	Sptbn1	-0.0619632	-0.0320712	0.0510162	-0.00092832	0.00457712	0.00186656	Sptbn1	0.0264064	-0.0810736	-0.0239718	-0.0475013	-0.0142397	-0.00666371	Sptbn1	0.0123905	0.0611547	0.0132438	0.0046013	-0.0761321	0.0304897	Sptbn1	0.0418933	-0.00978957	-0.0132823	0.0431669	0.0221758	-0.0385039	Sptbn1	0.0103898	-0.0179252	0.0500627	0.00956117	-0.0451766	-0.0827193	Sptbn1
Sqle	0.0123179	-0.0163211	0.0106437	0.00231473	-0.0489388	-0.011483	Sqle	-0.0268059	-0.0141322	0.00767521	-0.0407522	-0.0229244	-0.0184419	Sqle	0.0362331	0.0633408	0.0448135	0.0542017	0.0369839	-0.0800816	Sqle	0.0369837	0.0834218	-0.0830172	-0.0135974	-0.00418548	0.0457961	Sqle	0.0287739	0.0538635	-0.0122498	-0.0142976	-0.094915	-0.00337838	Sqle	0.047595	0.0139657	-0.0450343	-0.0206061	0.0421748	-0.0139211	Sqle	0.01253	0.0369762	-0.0138939	0.0470512	-0.0171073	0.0559549	Sqle
Srebf2	-0.00130976	0.0112524	-0.00588102	0.047315	0.0118386	-0.00537335	Srebf2	-0.0365945	-0.0500722	0.0605049	0.0459957	-0.0485239	-0.0506475	Srebf2	0.0254621	0.0689558	0.0474052	0.0381858	0.0076177	0.0171989	Srebf2	0.0119805	0.0208641	-0.0664808	0.0431851	0.00674712	-0.0546387	Srebf2	-0.0393944	0.0340569	0.0166578	0.0638667	-0.0252036	-0.0345331	Srebf2	0.0398077	0.10129	0.0482563	-0.0326074	0.00877241	0.00781246	Srebf2	-0.0347766	0.00182825	-0.0560181	-0.0456563	0.0212576	0.00150364	Srebf2
Srm	-0.00141759	-0.0116683	-0.0366105	0.00152583	-0.0338835	0.0225316	Srm	-0.0488343	0.0453668	0.0638581	-0.0648022	-0.0806017	-0.0303052	Srm	0.00404611	-0.0908484	-0.0350857	0.00777133	0.0104781	0.0101785	Srm	-0.0276922	-0.0768582	-0.0408097	0.0268601	0.0152265	0.00872127	Srm	0.0143517	-0.00320389	0.0313473	0.0180078	-0.0156329	0.000469898	Srm	-0.0409304	-0.0470979	0.0347899	0.0117257	-0.05504	-0.0336199	Srm	-0.0166424	-0.0394524	-0.0259384	0.0242614	-0.0159821	0.051607	Srm
Srpk1	-0.0654475	-0.0190012	0.0284699	0.00802682	0.0141118	0.0105892	Srpk1	0.027259	0.0605712	0.00629148	0.00963553	0.00610491	-0.0160631	Srpk1	-0.030795	-0.00784895	-0.0175603	0.0194743	0.0142899	-0.0223614	Srpk1	-0.00617768	0.0327844	0.0239414	0.00451157	0.020728	-0.00559484	Srpk1	-0.00723433	-0.0443863	-0.0207064	0.00631089	-0.0155848	0.0421734	Srpk1	0.0212105	0.0533875	0.0311674	-0.0184332	0.0378492	-0.0112787	Srpk1	0.00587236	0.0318208	0.0223534	-0.0391624	0.0232016	-0.022346	Srpk1
Ssbp2	-0.0347662	-0.0377463	-0.0389942	0.0417249	-0.00554308	0.0465286	Ssbp2	0.00843314	-0.0228226	-0.00976054	0.080759	-0.00915819	0.0168335	Ssbp2	-0.0105728	-0.0228387	0.0033913	-0.0303962	-0.00670647	-0.000330967	Ssbp2	0.023818	-0.0652448	0.0234096	-0.0116662	0.0135127	-0.0456227	Ssbp2	-0.0403999	-0.00492386	0.0233346	0.0102176	0.0272252	-0.0168288	Ssbp2	-0.0483394	-0.0309619	-0.0624964	-0.0029142	0.0267129	-0.00462844	Ssbp2	-0.0469557	-0.0215756	0.0695054	-0.0161104	-0.00175061	0.002184	Ssbp2
Ssh2	-0.0390178	-0.05299	0.0124411	0.011451	-0.0184964	0.0137451	Ssh2	-0.0348667	0.00191998	0.0549949	-0.010588	0.0364924	0.000171165	Ssh2	-0.0147831	-0.0549949	0.0242891	-0.00267164	0.0144302	0.0095727	Ssh2	0.0251242	-0.0372147	0.0385026	0.0191318	-0.0121334	0.0226985	Ssh2	0.00461782	0.0114967	0.013783	0.0379715	0.000303918	-0.0116662	Ssh2	-0.00908185	0.0606483	0.0635711	-0.0258411	0.0197571	0.00956764	Ssh2	0.0451661	-0.082367	0.0482938	0.0350654	0.00580448	0.0175489	Ssh2
St8sia4	-0.0134563	-0.0238454	0.0343828	-0.00385753	0.0672392	0.000137529	St8sia4	0.0136811	0.00852368	0.0924755	0.012169	-0.00694075	0.0306451	St8sia4	0.0305418	0.0196762	0.0687767	-0.0221585	-0.0239602	0.0713079	St8sia4	0.0391623	0.0464823	0.0581904	0.0023574	0.013842	-0.00458874	St8sia4	0.0133901	-0.00386772	0.0560009	-0.0163863	0.0031521	-0.0187558	St8sia4	-0.0480977	0.00203633	0.014597	0.0398757	0.0365272	0.0633941	St8sia4	0.0229613	-0.0510759	-0.00483036	-0.0226882	-0.0323791	0.0469875	St8sia4
Stambpl1	-0.0604451	-0.0150352	-0.0336428	-8.28e-05	-0.0263036	-0.0202582	Stambpl1	0.0128573	0.0374736	0.0423982	0.0125389	-0.0380546	-0.0325923	Stambpl1	-0.0213109	0.0342733	0.0224266	0.00290556	-0.00986576	0.0286067	Stambpl1	0.00161168	-0.0156202	-0.0192472	0.0322913	-0.0316469	-0.0280082	Stambpl1	0.00591403	0.0462178	0.0138988	0.0311365	0.0247594	0.0258285	Stambpl1	-0.0250557	-0.0054778	0.0381825	0.00429889	-0.0102355	0.0477539	Stambpl1	0.027673	-0.0853933	0.0104613	-0.0467814	-0.0122597	-0.0182792	Stambpl1
Stap1	-0.0234285	-0.00335754	0.0277104	-0.00346686	0.0353242	-0.0404492	Stap1	0.0818836	-0.0143884	-0.0419694	0.00109174	0.0644978	0.00394173	Stap1	-0.0185695	-0.0014741	-0.0705806	-0.00783154	-0.0495654	-0.0551833	Stap1	-0.0206845	0.0138237	-0.0645852	0.0393793	-0.0275571	0.00292697	Stap1	0.00810865	0.0359589	0.0409544	0.0420907	-0.0040857	-0.0483445	Stap1	-0.019855	0.0180086	-0.0125141	0.0884691	-0.0605214	0.0311581	Stap1	0.0291848	-0.0655464	0.00732088	-0.014451	0.00329148	0.0186063	Stap1
Stat1	-0.0538841	0.0192812	-0.00457545	-0.00515573	-0.0147057	0.0868074	Stat1	0.000389005	0.0178058	0.0624822	0.0199512	-0.0203911	-0.0044346	Stat1	-0.00937553	-0.0226816	0.018931	-0.0172485	-0.024546	0.0311237	Stat1	-0.0565825	-0.0115527	0.0273647	-0.0034067	-0.0145856	0.0051606	Stat1	-0.03427	-0.0291758	-0.0035257	0.019309	0.0150256	-0.00331753	Stat1	-0.0373796	0.0373779	-0.0234234	-0.0273678	-0.0491599	-0.00374375	Stat1	-0.0115044	0.0129075	-0.0159305	0.0247051	-0.0364771	-0.0473429	Stat1
Stat4	-0.0306961	0.0501467	0.0574402	0.00713711	-0.0144018	0.0473316	Stat4	0.019995	-0.00256614	0.00918825	-0.01707	0.0448562	-0.0115221	Stat4	0.00792436	-0.0544432	0.0215704	-0.0633738	-0.019476	-0.00120795	Stat4	0.0286955	-0.0120885	-0.00286661	-0.0178172	-0.0412475	0.010276	Stat4	0.0150053	0.02778	-0.0174528	-0.00313356	0.0168887	-0.0374746	Stat4	-0.0113174	-0.0267858	-0.0176457	0.00102033	0.0716423	0.0342428	Stat4	0.0286558	0.0395647	-0.0438443	-0.0193947	0.0255865	0.0411803	Stat4
Stat5b	-0.0402272	-0.0403258	0.0016321	-0.0369076	-0.0322363	0.0442156	Stat5b	-0.00161518	-0.0264435	0.00789917	0.00890236	-0.0231006	0.00826298	Stat5b	0.0281623	0.0413084	0.059855	0.0282798	-0.0708242	-0.0440687	Stat5b	-0.0168579	0.0118252	0.0210857	0.0105255	-0.0018467	0.00292748	Stat5b	0.02476	-0.0460796	-0.00535185	-0.0131489	0.0527759	-0.019244	Stat5b	0.0154845	-0.0264909	-0.00191407	0.0515464	0.0169685	-0.0578737	Stat5b	-0.0353005	0.0425089	-0.0145314	-0.0379531	0.0402615	-0.0287616	Stat5b
Stk10	-0.048329	0.0342454	-0.000723894	0.0305191	0.00516974	0.00584017	Stk10	0.000967733	-0.00259799	0.0889022	-0.0702117	-0.0122087	0.00685017	Stk10	0.000530802	0.0414528	0.00741307	-0.0348292	0.00967341	-0.00484836	Stk10	-0.00675465	0.0173565	0.00621139	-0.0326645	0.0560721	-0.027397	Stk10	-0.0197825	-0.0214053	-0.0315451	0.018357	0.00062961	0.00506559	Stk10	0.0421663	-0.0187161	-0.0271196	0.0432558	0.0174634	0.0151161	Stk10	0.00422127	0.00412266	-0.078555	0.051898	-0.0197538	-0.0210294	Stk10
Stk38	-0.0545716	-0.0173887	0.0274867	0.0447967	0.00517951	0.017367	Stk38	0.0241145	0.0119281	0.0124004	0.00249607	-0.0651176	0.01698	Stk38	0.0126494	-0.0207115	-0.000220877	0.0523115	-0.0230428	0.0266365	Stk38	-0.00581281	-0.0140645	-0.0737851	-0.000907688	-0.00891736	-0.00630351	Stk38	-0.0213042	0.0278344	0.00459108	0.078493	0.00501612	0.00551296	Stk38	-0.0025247	-0.00228968	0.0453675	0.0261819	0.0485317	0.0175614	Stk38	0.0285825	0.0156358	-0.0224803	-0.0234002	-0.0454289	-0.0690805	Stk38
Stk4	-0.0503229	-0.0379946	0.0448439	-0.00137733	0.0142273	-0.0245184	Stk4	0.000751033	-0.0259626	0.00116617	0.0147357	-0.0174958	0.0298201	Stk4	0.00158301	0.0181164	0.01157	-0.0251304	-0.0401327	-0.0261909	Stk4	-0.0311211	-0.0067462	0.0819809	0.0136116	-0.0229753	0.0072676	Stk4	-0.00559583	0.0555573	0.0563157	-0.0230182	-0.000199687	0.0332782	Stk4	-0.0203448	-0.00531425	-0.0676813	0.00013855	-0.00253341	0.00545277	Stk4	0.00714763	0.0134405	0.0108698	-0.000979479	-0.0527389	-0.00266452	Stk4
Stmn1	0.0196693	-0.00376774	-0.00122864	-0.0992066	-0.00689178	-0.03812	Stmn1	0.00676781	-0.0168283	-0.0325825	-0.0168247	-0.0719024	0.0436775	Stmn1	-0.00566247	-0.0209049	-0.0706174	-0.00705355	-0.052287	-0.00549114	Stmn1	0.00548861	-0.0174287	-0.00815722	-0.0122737	-0.010913	-0.0377224	Stmn1	-0.0109365	0.0674183	0.0166124	-0.0192192	0.0124774	0.0333989	Stmn1	-0.00627867	0.0199131	0.0118779	-0.00264166	-0.0312609	-0.00377163	Stmn1	-0.00378324	-0.0406019	-0.00327916	-0.0011811	0.010502	-0.0495738	Stmn1
Stt3b	-0.00474803	-0.053885	0.000657489	-0.0193201	0.0365509	-0.0172665	Stt3b	-0.00630217	-0.0179605	-0.0208764	0.0365962	0.0259253	-0.0415014	Stt3b	-0.0183185	-0.0669471	-0.0205259	0.00992464	-0.000966071	0.0621122	Stt3b	-0.00856588	0.0326446	-0.0923162	0.0557083	-0.00499762	0.00790903	Stt3b	-0.0469715	0.0363638	-0.0113079	0.0212079	-0.0287363	-0.0193936	Stt3b	0.0242077	0.000637365	-0.0382487	-0.0312758	-0.0299022	-0.0766673	Stt3b	-0.00214787	-0.0252588	0.0160936	0.00721797	0.0542555	0.0535617	Stt3b
Stx11	0.0412426	0.0336949	0.0448435	-0.00870496	-0.0533783	0.000499088	Stx11	0.0271476	0.0204195	0.0423238	-0.0458285	0.00400334	-0.020266	Stx11	0.0154304	-0.0309614	-0.00337287	0.0294105	-0.0726614	-0.0334921	Stx11	-0.034918	0.0277223	-0.0114019	0.0167787	0.0169987	0.0424162	Stx11	-0.0142555	0.0059773	0.0149763	-0.02516	0.0475087	-0.0537237	Stx11	-0.0343161	0.0152239	-0.0343195	0.016368	-0.0138724	0.0283259	Stx11	0.00824855	0.00493857	0.015769	-0.0213629	-0.0283949	-0.00416022	Stx11
Sun2	-0.0462174	0.0254621	-0.0327691	0.0189982	0.0355144	-0.0210583	Sun2	0.000615742	-0.0537116	-0.0271942	-0.0468386	-0.000533239	0.00119989	Sun2	0.0540134	0.01761	-0.0311176	0.000722588	-0.00669695	-0.00677203	Sun2	0.0503275	0.0038781	-0.0202553	0.0430865	0.00602398	-0.00186575	Sun2	0.0277816	-0.0257223	0.00872246	-0.04641	-0.0242934	-0.0746499	Sun2	-0.00589163	-0.00605658	-0.0166748	-0.0313838	-0.00780431	-0.0499903	Sun2	0.0557377	-0.0556395	0.000375366	-0.0115687	-0.00249706	0.0732874	Sun2
Syngr2	0.0511294	0.0342605	-0.0080465	0.0349634	-0.0291628	-0.0249218	Syngr2	-0.0292	-0.0395401	0.0592568	-0.0408639	-0.0173247	-0.0175881	Syngr2	-0.0300294	-0.0155141	-0.0274364	-0.0384116	0.023196	0.0337784	Syngr2	8.1e-05	-0.0514602	0.00463346	0.00900799	0.0375236	-0.0359258	Syngr2	-0.0094228	0.035232	0.0398254	-0.0446146	-0.00109435	0.0290889	Syngr2	0.00290473	0.00290797	0.00293784	-0.0196344	0.0272756	-0.0205197	Syngr2	-0.0214963	-0.000175202	0.0120718	0.0203246	0.00509777	0.0364407	Syngr2
Synj2	-0.0284705	0.00622497	-0.0529115	-0.0280519	0.0559575	0.00585792	Synj2	-0.0337289	0.037543	0.0395108	0.00605297	0.00937356	0.0446657	Synj2	-0.0176592	0.0467682	-0.0544901	-0.0240404	-0.0197173	-0.0748956	Synj2	-0.0498341	0.0765725	0.0249764	-0.00756718	-0.00312613	0.0330916	Synj2	0.0109364	-0.0303572	0.0327038	-0.0149788	-0.0143137	0.017701	Synj2	0.0049475	-0.0295691	0.046214	0.0300501	0.0343979	0.0366031	Synj2	0.0235244	-0.00290566	0.0228649	0.0475914	0.0106671	0.0314925	Synj2
Sytl3	0.0105669	0.0501744	0.0605475	0.00294259	0.0140139	0.0242091	Sytl3	0.0231485	0.0351148	-0.048198	0.0263586	0.00821026	0.0575306	Sytl3	-0.00763985	0.00123536	0.0110147	-0.010028	-0.00570977	0.00505096	Sytl3	0.0427632	-0.0823473	-0.00842283	0.0566657	-0.011279	0.0443493	Sytl3	0.0546902	-0.0310225	-0.0242546	0.0414369	0.000420353	0.0279448	Sytl3	-0.0461337	-0.0287289	-0.0145196	-0.0096438	-0.0186457	0.0107715	Sytl3	0.0403222	0.0111871	-0.0175729	-0.0155954	0.00808337	-0.0224416	Sytl3
Syvn1	0.0267269	0.0167838	-0.047899	-0.00460042	0.028114	0.0243671	Syvn1	0.00599713	-0.025746	0.00937037	0.0190966	-0.0219629	0.054152	Syvn1	0.0995169	-0.0346608	-0.00981634	0.0264931	-0.0288078	-0.0501268	Syvn1	-0.00738125	-0.0170774	0.0348904	-0.0421004	0.00858411	-0.0355061	Syvn1	-0.0189835	0.0144883	0.0456681	0.0038311	0.0913441	0.0472832	Syvn1	-0.0352446	0.0395466	-0.00596035	-0.0281563	0.0477743	0.00151219	Syvn1	0.0341547	-0.00713453	0.0730976	-0.0164223	-0.0300532	0.0509553	Syvn1
Taf4b	-0.02948	-0.0166771	0.0119145	0.0583074	-0.0248093	-0.0206895	Taf4b	-0.0472869	-0.0257156	-0.00508083	0.023763	-0.0359258	-0.0120224	Taf4b	-0.0435993	-0.00927117	-0.0469778	-0.0175803	0.0646806	-0.0278258	Taf4b	0.00404587	0.0352805	-0.0286617	0.0543022	0.00285232	0.00577379	Taf4b	0.0845348	0.0332782	0.0291142	0.0694151	0.00442091	-0.0258398	Taf4b	-0.0215679	-0.0236904	-0.00114131	0.0287442	0.0391623	-0.0351444	Taf4b	0.049878	-0.0348179	0.015911	0.00823885	-0.029037	0.0641726	Taf4b
Tap1	-0.0307567	0.0387407	0.00493805	0.00802598	-0.047239	0.0531119	Tap1	-0.032441	-0.0110921	0.012139	-0.0596857	0.0550216	-0.0287832	Tap1	-0.0718813	0.0311217	0.0212825	-0.0183094	-0.0534492	0.0165941	Tap1	-0.0210881	-0.0026746	-0.00282859	-0.0141008	-0.0140377	-0.0229861	Tap1	-0.0162782	-0.045158	0.00313637	-0.0611616	-0.00134874	0.0430784	Tap1	-0.0387118	-0.0274101	0.0187975	-0.0147264	0.0260841	0.00179331	Tap1	0.032753	0.0332805	0.0310321	0.0489752	0.0173021	0.0145542	Tap1
Tapbpl	-0.0299267	0.052093	0.0134916	0.00949972	0.00144405	0.0359231	Tapbpl	-0.025578	-0.00454286	-0.00766568	-0.0330861	0.00716038	-0.0370969	Tapbpl	0.0166117	-0.0383007	0.0809612	-0.0826456	-0.00597407	0.0383636	Tapbpl	0.0235474	0.0069387	-0.00649381	-0.00434932	0.0345534	0.00793699	Tapbpl	-0.0432771	0.0142386	-0.0132989	0.000314329	-0.0719733	0.0294031	Tapbpl	-0.0562374	0.0228288	0.0375611	-0.00348691	0.036018	0.048473	Tapbpl	-0.00102504	-0.0400394	-0.0277671	0.00431937	-0.018636	0.0056456	Tapbpl
Tasp1	-0.0323693	0.0303049	-0.0412216	0.0332414	0.0251328	-0.00398289	Tasp1	0.038913	-0.0492749	0.0212395	0.048686	-0.00890999	-0.0485932	Tasp1	-0.0211406	-0.0433838	-0.0382151	0.079783	-0.0490935	-0.0279741	Tasp1	0.0266352	-0.0341756	0.000367332	-0.0380623	-0.0306685	0.0235736	Tasp1	-0.000518804	-0.00353088	-0.0119193	-0.0312224	-0.0151392	0.0554236	Tasp1	-0.0118579	0.0244302	0.0229885	-0.0281692	0.0193881	-0.0280611	Tasp1	-0.0399936	-0.00324739	-0.0139596	-0.0191088	-0.0216909	-0.00275078	Tasp1
Tatdn2	-0.00277549	0.0191518	-0.0133108	0.0269648	0.00171013	0.0336104	Tatdn2	0.0649311	0.00670052	-0.0168878	0.0119727	0.0141856	-0.0124485	Tatdn2	0.00901896	-0.0356254	-0.0178858	0.047102	-0.0551728	-0.0385952	Tatdn2	-0.0358857	-0.0574097	0.0148429	0.00360427	-0.0509275	0.0497887	Tatdn2	0.0253035	-0.00086767	-0.0321775	0.0369021	-0.0151204	-0.0763025	Tatdn2	0.0210703	-0.0353055	-0.0283848	-0.0263955	0.00458887	-0.0318393	Tatdn2	-0.0498046	-0.0131703	0.0213088	-0.0486058	0.00257459	0.0139673	Tatdn2
Tbc1d10c	-0.0487376	0.0257385	0.0236719	-0.000412484	0.0448831	-0.0314582	Tbc1d10c	0.0118541	-0.036399	-0.0407484	-0.00143302	-0.0371732	-0.0381368	Tbc1d10c	-0.0464718	0.0333765	-0.021051	-0.0240799	0.0010978	-0.00358713	Tbc1d10c	-0.0445364	0.0241423	-0.048726	-0.0238801	0.0400216	-0.0534565	Tbc1d10c	-0.0282187	-0.0254389	-0.0579724	0.00083992	0.0121849	-0.00693593	Tbc1d10c	0.0419222	-0.069829	-0.0117583	-0.037597	0.0155577	0.0118404	Tbc1d10c	0.0141545	0.0242635	-0.0003017	0.0181386	0.0562543	0.0163046	Tbc1d10c
Tbc1d17	0.0196003	0.0121379	-0.0312163	0.0683017	0.0247907	0.0107704	Tbc1d17	-0.0253269	-0.000562688	-0.0611879	-0.00840309	-0.00429465	0.0102549	Tbc1d17	-0.0161148	0.0252531	-0.0134808	-0.0064928	-0.0509757	-0.0719232	Tbc1d17	0.0377133	-0.0433422	-0.0237018	-6e-06	-0.0223484	-0.00479383	Tbc1d17	-0.0154479	0.0138243	-0.0284899	0.0151816	0.0892953	0.0136364	Tbc1d17	-0.0539891	-0.0821941	0.0651211	-0.0183837	-0.0155383	-0.0290103	Tbc1d17	0.0414584	0.0220602	-0.0692271	-0.0186336	-0.0343463	0.000172986	Tbc1d17
Tbc1d9b	0.0267211	0.0336317	-0.0421089	0.00953272	0.0642936	-0.0238956	Tbc1d9b	0.024317	-0.0315805	-0.0308478	-0.0160605	0.0244492	-0.0224156	Tbc1d9b	0.000406005	-0.0319547	0.0348609	0.0122065	0.0295632	0.00553307	Tbc1d9b	-0.0323153	0.048465	-0.0214947	-0.0446872	-0.0319943	0.0764915	Tbc1d9b	-0.00972627	0.0241718	8.39e-05	0.0100726	-0.0593965	-0.0548038	Tbc1d9b	0.00529007	-0.010449	0.0448861	0.0481412	-0.035815	-0.0188177	Tbc1d9b	0.0329125	0.0138039	-0.0870188	-0.0314232	-0.0306158	-0.00210891	Tbc1d9b
Tbcc	0.00804463	0.0155789	-0.0141243	0.023406	-0.0386855	0.0102323	Tbcc	-0.0490246	-0.0300707	0.0190935	-0.0119665	-0.0382522	0.0695502	Tbcc	0.0391583	0.0386395	-0.0880386	-0.0440253	-0.0185232	0.00256662	Tbcc	-0.00814782	0.0163097	0.0398175	0.0731783	0.0357482	0.061436	Tbcc	-0.021702	0.00576468	0.0436116	-0.0362629	0.0221336	-0.00316516	Tbcc	0.0124696	-0.0513015	-0.00159316	0.0494592	0.061153	-0.0496855	Tbcc	-0.00663131	0.0109444	-0.0348169	0.00945213	0.00187173	0.00249023	Tbcc
Tbcd	-0.0115233	0.0321353	0.00357236	-0.0300594	-0.020021	-0.00475285	Tbcd	-0.0432899	0.0622997	-0.0102988	0.033035	-0.0475425	0.0270113	Tbcd	-0.00355744	0.0152185	0.0273433	0.00231575	-0.0647385	0.0310776	Tbcd	0.0697313	0.0764346	-0.0302438	-0.017233	0.0466695	0.0231824	Tbcd	0.00483106	-0.0698828	0.00915815	0.0194017	-0.0819094	-0.0364319	Tbcd	-0.0223299	-0.0653356	-0.00395069	-0.00173624	0.00898635	0.045888	Tbcd	0.0357533	0.0308827	0.0315526	0.0096978	0.00480731	0.0214758	Tbcd
Tbrg4	0.00202109	0.017083	-0.029396	-0.0349673	-0.0240054	0.00314349	Tbrg4	-0.0514751	-0.0469378	-0.0231748	0.00352094	-0.0189827	0.00462557	Tbrg4	-0.00311786	-0.0173771	0.028233	-0.0424451	0.0365425	0.0168384	Tbrg4	-0.02899	0.0497141	0.0559397	0.103399	0.0388664	-0.0636023	Tbrg4	0.0685342	0.0506383	0.00124036	-0.0238558	-0.0201688	0.0135984	Tbrg4	0.0309767	0.0328696	0.00788433	0.0242182	-0.0368977	0.00946906	Tbrg4	-0.10956	0.0433992	-0.0471781	-0.0466367	0.0294451	-0.0342506	Tbrg4
Tbx21	0.00446725	0.0739469	0.0285975	-0.0177904	-0.0262293	-0.00291753	Tbx21	0.0457348	0.0110536	0.0108139	-0.0477209	0.00180042	0.0465475	Tbx21	-0.0209791	-0.032144	-0.00620289	0.0187968	0.0545386	-0.00656994	Tbx21	-0.0292526	-0.0352437	0.014094	0.0391339	-0.00531602	0.0395409	Tbx21	0.0386914	-0.0140938	-0.0278893	-0.030017	0.00718464	0.02408	Tbx21	-0.0290787	-0.00676518	0.022089	0.00686165	0.0227692	0.00282391	Tbx21	-0.0111173	0.00162121	-0.00234232	-0.00892971	0.0139428	-0.0229446	Tbx21
Tcf7	-0.0727022	-0.00658653	-0.00651129	-0.0303593	0.0118566	0.00131821	Tcf7	-0.0222153	-0.00158339	-0.00115478	0.00091654	0.021334	-0.0199735	Tcf7	-0.000942125	-0.0478332	0.0267841	0.00636574	-0.0117584	0.0328376	Tcf7	0.0120418	0.0187153	-0.00694289	0.0280115	-0.0150497	-0.00364402	Tcf7	0.0206038	-0.0281307	-0.0443928	-0.012182	0.00438013	0.0386006	Tcf7	0.013512	0.0244877	0.00928929	0.00543453	-0.0220309	0.0258601	Tcf7	-0.0148433	0.02493	-0.0270315	0.00131788	0.0358762	-0.0220592	Tcf7
Tcirg1	0.0364519	0.00472976	0.0203741	0.0206552	0.0322381	-0.0193096	Tcirg1	0.0184085	-0.0193085	-0.00866609	-0.0815288	-0.000131436	0.0196831	Tcirg1	0.0155588	0.0570909	-0.0213152	-0.0392128	0.0883916	-0.00260772	Tcirg1	0.030635	-0.018594	0.0531971	0.0311886	-0.0396775	0.0483905	Tcirg1	-0.0167271	-0.034693	-0.042378	-0.0138092	-0.0342247	-0.0234263	Tcirg1	-0.0684875	0.01616	0.0279349	-0.0620791	0.0647962	-0.0669528	Tcirg1	-0.0031345	-0.0564972	0.00111101	-0.0230579	-0.00397719	-0.00776256	Tcirg1
Tcof1	-0.0365154	0.00649053	-0.0464438	-0.0312339	0.00479244	-0.00176461	Tcof1	-0.0362535	0.0051113	0.0125022	-0.00235894	0.0544314	-0.00613583	Tcof1	-0.0473207	0.0499734	-0.014362	0.0183053	-0.0280757	-0.0119206	Tcof1	-0.0361318	-0.11307	0.0619925	0.00732696	-0.0093602	-0.0520467	Tcof1	-0.0239424	-0.0200634	0.0303545	-0.0244924	-0.0477325	-0.0629855	Tcof1	0.00239603	-0.062823	-0.0148601	0.0332411	-0.000993301	0.0121766	Tcof1	0.0228937	0.017838	-0.0624823	0.0546182	0.00498253	-0.0394374	Tcof1
Tecpr1	-0.0496924	0.0304616	-0.0236626	-0.00654651	0.0361685	-0.00125496	Tecpr1	0.00465124	0.0078384	-0.0350199	0.0173058	0.0141715	-0.0305116	Tecpr1	-0.00762985	0.0360329	-0.00176245	0.0363224	0.0353226	0.0324161	Tecpr1	-0.0238304	0.0179511	-0.0781359	0.0102689	-0.0376024	0.0346688	Tecpr1	-0.0178696	-0.0679772	0.027303	-0.0040888	0.0134414	0.0455335	Tecpr1	0.0134801	0.000273047	0.0493012	0.00988652	0.0441604	0.0172654	Tecpr1	-0.0237433	0.0825013	-0.0144881	-0.057513	-0.0666668	-0.0159649	Tecpr1
Tespa1	-0.0514103	0.00814573	-0.0348624	-0.0128015	0.0433721	-0.0382355	Tespa1	-0.01794	-0.0308398	0.0172279	-0.00681344	0.045397	-0.0297683	Tespa1	0.023701	0.0144765	0.0633886	-0.000221519	0.0101967	0.0717946	Tespa1	0.0143415	0.0231586	0.0347147	0.00555387	0.0455097	0.0219568	Tespa1	0.0298181	0.0445675	0.0460261	0.00514542	-0.00954032	0.000580157	Tespa1	0.00855314	-0.0288368	0.0562655	-0.00870488	0.00146021	0.0323953	Tespa1	-0.0223143	-0.0195502	0.0412721	-0.0381652	0.00843854	0.0250705	Tespa1
Tet3	-0.0512976	-0.0144233	-0.0267507	0.00525291	0.0393118	0.0150025	Tet3	0.0152546	-0.00843358	-0.00865952	0.0450334	-0.0496637	-0.00211183	Tet3	-0.0515784	0.0412577	-0.0176182	-0.00564797	0.0444039	0.0447871	Tet3	0.0322662	0.0240556	-0.0379475	-0.0153795	0.012185	-0.0078252	Tet3	-0.00464804	-0.0379664	0.0275587	0.0240495	-0.0381756	-0.00615524	Tet3	0.0296303	0.0611374	-0.0512453	-0.0228981	0.0565868	-0.0377357	Tet3	0.00938331	0.0012321	-0.0348634	-0.0974782	0.0389559	-0.0018069	Tet3
Tex264	-0.00696331	0.0338636	-0.0241617	0.026335	0.00736267	-0.0420648	Tex264	-0.0263812	0.0330787	-0.0258355	-0.0650815	-0.0695023	-0.00695044	Tex264	-0.061816	0.057524	-0.0160363	0.052857	0.0246044	0.0237253	Tex264	0.0326945	-0.0209447	-0.0330117	-0.00618846	-0.0452243	0.00847148	Tex264	0.013476	-0.0234596	-0.0235534	0.0486063	0.0489366	0.00837826	Tex264	0.0670667	0.0506467	0.0252971	-0.0714179	-0.000428065	1.42e-05	Tex264	-0.0877401	0.0136929	-0.00663166	-0.00905366	0.0587185	-0.0607082	Tex264
Tfe3	0.0197139	0.0271791	-0.0528213	0.0323614	-0.00564175	0.0149475	Tfe3	0.0369284	-0.00309724	0.0259218	0.0011564	-0.0259208	-0.00362601	Tfe3	0.0110402	0.0273705	0.0234556	0.0771809	0.00931507	0.0166321	Tfe3	0.0713582	-0.0546413	0.00551145	0.0449834	-0.0293839	-0.102244	Tfe3	0.0175308	0.0324398	-0.0532652	-0.0191442	0.00193087	0.0057187	Tfe3	-0.00162338	-0.0217764	-0.0325399	-0.0401963	0.0472994	0.0462409	Tfe3	-0.040813	0.0223595	0.0467103	-0.0108889	0.0291111	-0.0127414	Tfe3
Tfip11	0.0182579	0.0506983	0.00569715	-0.0349697	0.0229588	0.00534585	Tfip11	-0.0014246	-0.00785457	-0.0351152	0.000724955	-0.0335802	-0.0413103	Tfip11	0.0137203	-0.0297962	0.0434803	0.0366863	0.0150636	-0.0182397	Tfip11	0.0182481	0.0242638	0.0210568	-0.00524218	-0.00792152	0.0192539	Tfip11	-0.0393826	-0.00293287	0.0521064	-0.0383476	0.0636487	0.0197817	Tfip11	0.0898421	0.0307691	-0.0718644	-0.0214417	0.0441589	0.0321173	Tfip11	0.0217565	-0.0639659	-0.00791817	-0.00175604	0.009984	-0.0544746	Tfip11
Tgif1	0.0149186	-0.0170762	0.0428077	-0.0150798	-0.0137785	0.0443325	Tgif1	0.00213014	-0.0313409	0.0398458	-0.0441197	0.003013	0.0274831	Tgif1	0.0187169	0.0234122	-0.000652235	-0.0100627	0.0348934	-0.0418965	Tgif1	-0.0462509	-0.0706167	-0.0452551	0.0244191	0.0694379	0.0359167	Tgif1	0.0426109	0.00523044	-0.00913495	0.0167305	-0.112027	-0.0131217	Tgif1	0.0386524	0.0631511	0.0117664	-0.0388637	0.0638269	0.0070476	Tgif1	0.00300759	-0.00346262	0.0360003	0.0861574	-0.0929594	0.0565984	Tgif1
Thada	-0.0651291	-0.00416853	-0.0109476	0.0309772	-0.0273792	-0.0128304	Thada	0.00346953	-0.0153542	0.013439	-0.0202912	0.00259384	-0.0149309	Thada	-0.00275982	-0.00610687	0.00178513	0.0554008	0.0113849	-0.0197932	Thada	-0.0443227	0.0587249	0.0432161	-0.00487868	-0.0254113	-0.00218843	Thada	-0.00628327	-0.035202	0.0136911	0.0552966	0.0537409	0.0144315	Thada	0.000350999	0.0440497	0.0225788	-0.00682307	0.0239225	0.0094269	Thada	0.0459997	0.0226859	-0.0221403	0.0303124	-0.00439377	-0.0013097	Thada
Tiam1	0.00720967	-0.0288336	-0.0467776	-0.0375833	0.0335192	-0.0487446	Tiam1	-0.0444129	-0.0347525	0.0633402	-0.00181808	0.0045722	-0.0181246	Tiam1	0.028544	0.00412838	0.0432558	0.0495417	-0.00424783	-0.0710576	Tiam1	0.033779	-0.0154782	0.0594794	0.00328964	-0.0336309	0.00539649	Tiam1	-0.0304909	-0.0390847	0.0696584	-0.04266	-0.0364727	-0.0214633	Tiam1	0.00530412	-0.0146287	0.0436274	-0.00583222	0.000285433	-0.00482411	Tiam1	-0.0126743	-0.0212103	0.0234211	0.0196598	0.0136866	0.00775801	Tiam1
Tigit	0.00701328	0.0165466	0.051192	-0.0531861	-0.0935637	-0.0399235	Tigit	0.00667011	-0.0396229	0.0341077	0.0183156	0.0146639	-0.00868893	Tigit	-0.0214522	-0.0129495	0.0253519	0.0488836	-0.00762958	0.00507582	Tigit	-0.028759	0.00372259	-0.0171493	0.0428234	0.0196513	-0.0183802	Tigit	0.00188394	0.00685446	-0.00572786	0.0143731	-0.036942	0.0171793	Tigit	-0.0109348	-0.00757273	-0.0270572	-0.0475986	0.0156365	-0.0202635	Tigit	0.0452036	0.0293243	-0.0227071	0.0102926	0.0210934	0.00436834	Tigit
Tk2	-0.00151972	0.0390001	-0.0503839	0.0619593	0.00362677	-0.00407841	Tk2	0.0529994	0.0235968	0.014327	0.0524465	0.00453161	-0.00498696	Tk2	0.00832224	0.0282007	-0.0535706	0.00969238	0.0720208	0.0441382	Tk2	-0.0367624	0.0482324	0.0319312	0.00264799	0.0406078	0.00219946	Tk2	-0.0259554	0.0309419	0.00302475	0.0230264	-0.0439626	-0.0583674	Tk2	-0.0410085	-0.0165698	-0.0374181	0.0135395	-0.0125155	-0.0106335	Tk2	-0.0227014	0.00178375	-0.051715	0.00660569	0.00186006	0.00176716	Tk2
Tkt	0.0264151	0.00998639	0.00519154	-0.019745	-0.0451915	0.0164028	Tkt	0.0139953	-0.0275167	0.0171895	-0.0691097	-0.0146705	-0.0481069	Tkt	0.0270258	-0.000766962	0.0340383	0.0497741	0.00943016	-0.0057866	Tkt	-0.0373467	-0.0813418	0.0189593	0.00812065	-0.0862235	-0.00562361	Tkt	-0.0349259	-0.027399	-0.0674595	0.0557785	-0.0480409	-0.0325575	Tkt	0.11284	0.0526038	0.0255847	0.00910482	0.00927698	0.0165936	Tkt	-0.0217173	-0.0254899	-0.0386611	0.00346561	-0.0250175	-0.00991439	Tkt
Tm2d3	0.00988522	0.00473531	-0.0464205	0.00223245	-0.0399997	-0.0112615	Tm2d3	-0.0613046	0.0294586	-0.0134071	-0.047268	-0.00737004	0.0621606	Tm2d3	-0.0647758	-0.0196542	0.0304322	0.0330804	-0.0723681	0.0171962	Tm2d3	0.0055694	0.0159862	0.0522759	0.0303436	-0.0167907	-0.0115983	Tm2d3	-0.0140961	-0.0842166	-0.0453499	-0.0634928	0.000984747	-0.0554757	Tm2d3	-0.0279215	0.0162408	0.00858234	-0.00641962	-0.0300897	0.0289611	Tm2d3	0.0379982	-0.00826636	0.055814	-0.0123336	0.0165383	-0.0161447	Tm2d3
Tmbim1	0.0473349	0.00139099	-0.00701629	0.0327964	0.0180981	0.00700143	Tmbim1	0.027675	-0.00688553	0.0547412	-0.00675268	-0.00678306	0.000643702	Tmbim1	-0.0655675	-0.00932143	-0.028125	-0.073751	0.0276444	0.05379	Tmbim1	0.0416082	0.0166899	-0.00921193	0.0687003	0.0218163	0.0224584	Tmbim1	0.0140459	-0.0271068	-0.0288262	0.0051853	-0.0164666	0.0635573	Tmbim1	0.0779523	0.0147747	0.00628351	-0.00619261	-0.0182857	0.00670941	Tmbim1	0.00682274	-0.0237872	0.0372179	-0.0673554	-0.0686719	-0.00285424	Tmbim1
Tmbim4	0.0549052	0.0186339	0.00362491	0.0294991	-0.00719882	-0.00552473	Tmbim4	0.045217	0.0175108	0.0219749	0.0472142	0.0403804	-0.0289989	Tmbim4	-0.0154201	-0.00275631	0.0393966	0.0405998	-0.0504309	0.0253467	Tmbim4	-0.00422599	0.0380746	0.0226068	-0.0568526	0.030203	0.00673091	Tmbim4	0.0209477	-0.0323565	-0.0207248	-0.0355193	0.0090412	0.0247503	Tmbim4	0.0433536	0.0241779	-0.0125046	0.0430188	0.0221083	-0.0605469	Tmbim4	0.0469731	0.00469479	-0.0253691	0.0207991	-0.0173008	0.0147542	Tmbim4
Tmc6	-0.0554084	0.0222382	-0.0205836	-0.00911348	-0.0216627	0.0313001	Tmc6	0.00600932	-0.0123625	-0.00860834	-0.0335148	0.00888631	9.7e-06	Tmc6	0.047495	0.0144588	0.0275944	-0.0316271	0.0111191	0.0137589	Tmc6	0.0347998	0.0653509	0.075461	-0.0288772	0.0143519	-0.0612603	Tmc6	-0.0485545	0.00935763	0.0484781	0.0116518	-0.0326747	-0.0177947	Tmc6	-0.0420702	0.0170769	0.00943351	0.0599679	0.0246174	-0.00667382	Tmc6	0.0278461	0.0191115	0.0147253	0.00797493	-0.0186131	-0.0340059	Tmc6
Tmem115	0.0150652	0.0394767	-0.0104653	0.0349812	-0.00142812	-0.0205941	Tmem115	-0.0197371	0.00994333	0.00393618	-0.0060482	-0.0248963	0.0411698	Tmem115	0.0404282	-0.065787	0.0347191	0.0501593	-0.0626009	0.0351576	Tmem115	-0.055158	0.00674932	0.0179457	-0.0247272	0.0240952	-0.0624614	Tmem115	0.0203237	-0.0517546	0.00176171	-0.0130981	0.0548475	-0.00915445	Tmem115	-0.0158856	0.00158104	-0.0737433	0.0524185	0.028095	-0.0855933	Tmem115	-0.0804814	0.0417816	0.00112478	-0.0337028	-0.0118857	-0.0113095	Tmem115
Tmem120a	0.0283829	0.036868	0.0147431	0.0034355	-0.0188442	-0.0177971	Tmem120a	-0.0328817	0.0304071	0.0647425	0.0531974	-0.025314	-0.0378367	Tmem120a	-0.0173305	0.0643452	-0.0123754	0.0201864	0.0142102	-0.0160006	Tmem120a	0.0403322	-0.0502526	-0.0525298	0.00562757	-0.0223469	0.0833038	Tmem120a	0.0317665	0.00976182	0.0412047	0.03975	-0.000671246	-0.0525836	Tmem120a	0.000771185	-0.00762828	-0.0834013	0.000102822	-0.00816376	-0.0279318	Tmem120a	-0.0384416	0.0101852	-0.00720995	-0.0176894	0.0107043	-0.0471623	Tmem120a
Tmem154	-0.00356098	0.0551444	-0.0421854	-0.0102007	0.0181649	-0.0244854	Tmem154	-0.0147531	-0.00224779	0.0277157	0.00571946	0.0400476	0.0211302	Tmem154	-0.0354054	0.0211862	-0.0375597	0.0459564	-0.014698	-0.0424548	Tmem154	-0.0580257	0.0864308	-0.00180912	-0.00976334	0.0345906	-0.00801766	Tmem154	0.0120898	0.0731718	-0.0514566	0.0353576	0.0158533	-0.0293623	Tmem154	0.0194678	0.00445401	0.0352887	-0.00213812	-0.0294944	-0.00141828	Tmem154	-0.0490412	0.0392826	0.0481088	-0.0614265	-0.0242656	0.0149799	Tmem154
Tmem64	0.00721389	0.00546005	-0.0503595	0.0321983	0.0316132	0.0310823	Tmem64	-0.0786494	0.00877676	0.0551745	0.0305756	-0.0102128	-0.039619	Tmem64	-0.0527124	-0.0272512	0.0238643	0.0410042	-0.0498473	-0.0660681	Tmem64	0.00812334	0.0822822	-0.00108596	-0.0260361	-0.0150129	-0.00254814	Tmem64	0.0240966	-0.00308369	-0.0157237	-0.0175177	0.0585896	-0.00361787	Tmem64	0.0144473	0.0134391	0.0541752	0.0086509	0.0299179	-0.00838229	Tmem64	-0.0267772	-0.104627	0.0371798	-0.00166106	0.00966619	-0.0140473	Tmem64
Tmf1	-0.0237434	-0.0441072	0.0840691	-0.00304616	0.0134692	-0.0143257	Tmf1	-0.0189326	-0.0282907	0.0105052	-0.0196281	-0.0425946	0.0284542	Tmf1	0.00422094	0.0429696	-0.00730116	-0.0423659	0.00302678	0.00937769	Tmf1	-0.00502255	0.0124626	-0.00928487	-0.0138212	-0.049514	0.00876112	Tmf1	0.0218999	-0.000366294	-0.0327461	-0.0323767	0.0047568	0.00487424	Tmf1	-0.0266737	-0.0303255	-0.0139308	-0.00875029	-0.0293932	0.049733	Tmf1	-0.000578348	-0.0316324	-0.0292677	-0.033596	-0.0467073	-0.0385144	Tmf1
Tmub1	-0.000907047	0.0417986	-0.0630773	0.0323399	-0.0169871	0.00703327	Tmub1	0.00467191	-0.0293959	0.0277414	0.0586113	-0.0585833	0.0196815	Tmub1	0.0275935	0.0134759	-0.0503881	-0.0120137	-0.0135359	-0.0361605	Tmub1	0.022443	0.0331069	0.0172456	-0.0198015	0.0412192	0.0106185	Tmub1	0.042856	0.0729602	0.0266997	-0.050897	-0.018526	0.0304518	Tmub1	0.0630379	-0.0303904	0.0343576	-0.0294723	0.0503751	-0.00682185	Tmub1	0.021787	-0.0414687	0.0234605	0.0116453	0.0154188	-0.0348687	Tmub1
Tnf	0.0114656	0.0361387	-0.0228114	0.0187765	0.0212406	0.0937169	Tnf	0.0452236	-0.0092731	0.00454405	0.00670681	-0.0612485	0.0162972	Tnf	-0.0933323	0.0296017	-0.0247254	-0.00240253	0.0257525	-0.00808661	Tnf	-0.00743001	0.0109923	-0.00766483	-0.0180608	-0.0320531	0.0298834	Tnf	0.0249963	0.0248866	-0.0617368	-0.0165554	0.0237381	0.0805022	Tnf	-0.0208567	-0.0158346	-0.0238954	-0.0440201	-0.0520545	0.0146578	Tnf	-0.0272802	-0.0276976	0.00888858	0.0287468	0.0218953	-0.0303492	Tnf
Tnfaip8	0.0127858	-0.0150118	0.0117629	-0.0131947	0.0400396	-0.0121982	Tnfaip8	0.0164847	-0.00686065	0.0267567	0.0751874	0.0524505	0.0218141	Tnfaip8	0.0352284	-0.0184997	0.0727599	-0.0965705	0.0615459	-0.0703092	Tnfaip8	-0.000825991	0.00725709	0.0454117	0.0587046	-0.0162988	-0.0279561	Tnfaip8	-0.00329306	-0.0318575	-0.000155409	0.0272241	-0.0434654	-0.0128525	Tnfaip8	-0.042461	0.00852924	-0.0460288	-0.06322	0.00562353	-0.0187243	Tnfaip8	-0.045876	0.0113906	0.040823	0.00120809	-0.0930247	-0.0107073	Tnfaip8
Tnfrsf18	-0.0272164	0.0349476	-0.0351659	-0.0298331	-0.0486376	0.0301229	Tnfrsf18	-0.0150387	-0.0376744	0.0193506	0.083492	0.0630697	-0.062792	Tnfrsf18	-0.0104117	-0.0324642	0.0727168	-0.0065726	-0.00692405	-0.00129284	Tnfrsf18	0.00275269	0.00688694	0.0130338	0.00832984	-0.0350386	0.00492559	Tnfrsf18	-0.0136577	-0.0331339	-0.00723139	-0.0591085	0.0114974	-0.0139913	Tnfrsf18	-0.0552123	-0.00991877	0.00364358	0.00879062	-0.00587815	-0.00995926	Tnfrsf18	-0.0440403	-0.019752	-0.0165409	-0.0400155	0.00280128	-0.00590115	Tnfrsf18
Tnfrsf1b	0.0114594	0.0529198	-0.000644036	-0.0336241	0.0266991	-0.038228	Tnfrsf1b	-0.0449709	-0.0270479	-0.0058193	0.000660444	-0.00648696	-0.0764987	Tnfrsf1b	-0.00217031	0.0426058	0.0849367	-0.0567963	-0.0118129	-0.0266719	Tnfrsf1b	0.0126916	-0.0284448	0.0131706	0.0434133	-0.000335816	-0.0282744	Tnfrsf1b	-0.0311031	0.0131077	0.045537	-0.0184714	-0.00141909	-0.0247823	Tnfrsf1b	-0.0434929	-0.00470234	5.37e-07	0.0301969	-0.0324871	0.00558173	Tnfrsf1b	0.0100284	-0.0523257	0.026942	-0.015927	0.0173883	-0.0413021	Tnfrsf1b
Tnfrsf25	-0.0408725	0.0413653	-0.0332503	0.0307142	0.0175443	-0.000661668	Tnfrsf25	-0.0206667	0.0140608	0.0263611	0.0602988	-0.030126	-0.0614448	Tnfrsf25	-0.0172959	-0.0190143	-0.0737026	-0.0170751	-0.0146104	-0.00329342	Tnfrsf25	-0.00447275	0.0107498	-0.0197478	-0.0229253	-0.00359769	-0.0634965	Tnfrsf25	-0.0254384	-0.0258488	-0.0354291	-0.0658682	0.00667776	-0.0286383	Tnfrsf25	-0.0026408	-0.00815749	0.0267447	0.0471971	-0.00138009	0.0201825	Tnfrsf25	0.00333775	0.0291933	-0.0403072	0.0107421	0.0227023	-0.0129873	Tnfrsf25
Tnfrsf9	-0.0252634	0.00361468	-0.0229216	-0.0782205	-0.0323778	0.0100085	Tnfrsf9	0.0155814	-0.00540708	0.0471006	0.00875063	0.0202891	-0.0538487	Tnfrsf9	-0.0362772	-0.00320485	0.0299074	0.0041801	-0.00997952	0.0137375	Tnfrsf9	-0.0511614	-0.0446643	-0.0457656	-0.00550625	-0.00896978	0.0977037	Tnfrsf9	0.021552	0.0129516	-0.0314417	-0.00835114	-0.00223945	0.0461046	Tnfrsf9	-0.0384928	-0.0423613	-0.0249588	0.0603386	0.0343283	-0.0403298	Tnfrsf9	0.0396967	0.00268019	0.0583887	-0.0223869	0.00115644	-0.0658997	Tnfrsf9
[truncated: 82 more rows]
[truncated: 45 more columns]

## Sheet: Supp_Table_3_PC1_positive
Supplemental Table 3: PC1 - positive
	PC1
Cdkn1a	0.0657269
Ifitm2	0.0650212
Serpinb1a	0.0610287
Fos	0.0598574
Plin2	0.0589434
Myadm	0.0584216
Jun	0.057794
Hk2	0.0573734
Atf3	0.057225
Rgs2	0.0567554
Tpi1	0.0563452
Anxa1	0.055189
Tmbim4	0.0549052
Hes1	0.054473
Bhlhe40	0.0538961
Dusp1	0.0526308
B9d2	0.0523529
Gabarapl1	0.0523496
Carhsp1	0.0521245
Litaf	0.0517545
Eea1	0.0517096
Syngr2	0.0511294
Klf4	0.0503907
Map2k3	0.0499789
Ell2	0.0493027
Dennd5a	0.0486878
[truncated: 320 more rows]

## Sheet: Supp_Table_3_PC2_positive
Supplemental Table 3: PC2 - positive
[truncated: 619 more rows]
