# Supplementary material for: A conserved population of MHC II-restricted, innate-like, commensal-reactive T cells in the gut of humans and mice
Source: Nat Commun. 2022 Dec 3;13:7472. doi: 10.1038/s41467-022-35126-3 (PMC9719512; doi:10.1038/s41467-022-35126-3)
Supplement: Supplementary file 7 — Supplementary Data 4 [file 41467_2022_35126_MOESM7_ESM.xlsx]

## Sheet: Supp_Table_4_GO_PC1
Supplemental Table 4: GO-terms associated with PC1
ID	Description	GeneRatio	p.adjust	qvalue	geneID	Count
GO:0042110	T cell activation	34/337	2.28e-10	1.49e-10	Anxa1/Hes1/Xbp1/Lgals3/Cd74/Cd44/Sdc4/Stx11/Tcirg1/Tnfsf9/Prdx2/Cd83/Gadd45g/Icam1/Irf4/Adam8/Bcl2a1d/Prdm1/Cdk6/Lgals1/Ifng/Tnfrsf1b/Zfp36l1/Tnfsf14/Nfkbiz/Itgav/Relb/Cxcr4/Tigit/Ptger4/Egr1/Nfkbid/Tbx21/Rora	34
GO:0030098	lymphocyte differentiation	30/337	3.48e-10	2.28e-10	Anxa1/Xbp1/Cd74/Cd44/Tcirg1/Cmtm7/Tnfsf9/Prdx2/Ahr/Cd83/Gadd45g/Irf4/Adam8/Bcl2a1d/Zbtb7a/Inpp5d/Prdm1/Cdk6/Lgals1/Ifng/Id2/Zfp36l1/Nfkbiz/Irf2bp2/Relb/Ptger4/Egr1/Nfkbid/Tbx21/Rora	30
GO:1903706	regulation of hemopoiesis	30/337	4.72e-10	3.1e-10	Fos/Jun/Anxa1/Hes1/Xbp1/Klf10/Cd74/Cd44/Tnfsf9/Trib1/Prdx2/Hmgb2/Cd83/Atg7/Adam8/Zbtb7a/Inpp5d/Tfe3/Prdm1/Cdk6/Ifng/Id2/Tnf/Zfp36l1/Nfkbiz/Tmem64/Nfkbid/Tbx21/Acvr2a/Foxo3	30
GO:1903708	positive regulation of hemopoiesis	22/337	4.72e-10	3.1e-10	Fos/Jun/Anxa1/Xbp1/Klf10/Cd74/Tnfsf9/Trib1/Hmgb2/Cd83/Adam8/Inpp5d/Prdm1/Ifng/Id2/Tnf/Zfp36l1/Nfkbiz/Tmem64/Nfkbid/Acvr2a/Foxo3	22
GO:1902105	regulation of leukocyte differentiation	25/337	1.32e-09	8.65e-10	Fos/Jun/Anxa1/Xbp1/Klf10/Cd74/Cd44/Tnfsf9/Trib1/Prdx2/Cd83/Adam8/Zbtb7a/Inpp5d/Tfe3/Prdm1/Cdk6/Ifng/Id2/Tnf/Zfp36l1/Nfkbiz/Tmem64/Nfkbid/Tbx21	25
GO:1902107	positive regulation of leukocyte differentiation	19/337	3.89e-09	2.55e-09	Fos/Jun/Anxa1/Xbp1/Klf10/Cd74/Tnfsf9/Trib1/Cd83/Adam8/Inpp5d/Prdm1/Ifng/Id2/Tnf/Zfp36l1/Nfkbiz/Tmem64/Nfkbid	19
GO:0002573	myeloid leukocyte differentiation	21/337	4.75e-09	3.12e-09	Fos/Jun/Klf10/Cd74/Tcirg1/Junb/Tnfsf9/Cited2/Trib1/Irf4/Adam8/Zbtb7a/Inpp5d/Tfe3/Cdk6/Ifng/Id2/Tnf/Zfp36l1/Relb/Tmem64	21
GO:0030217	T cell differentiation	23/337	5.9e-09	3.87e-09	Anxa1/Xbp1/Cd74/Cd44/Tcirg1/Tnfsf9/Prdx2/Cd83/Gadd45g/Irf4/Adam8/Bcl2a1d/Prdm1/Cdk6/Ifng/Zfp36l1/Nfkbiz/Relb/Ptger4/Egr1/Nfkbid/Tbx21/Rora	23
GO:0045785	positive regulation of cell adhesion	28/337	6.94e-09	4.55e-09	Myadm/Anxa1/Hes1/Xbp1/Cd74/Cd44/Sdc4/Cass4/Tnfsf9/Cited2/Flot1/Ppp3ca/Cd83/Icam1/Itgb1/Adam8/Tfe3/Cdk6/Lgals1/Ifng/Tnf/Tsc2/Tnfsf14/Nfkbiz/Itgav/Ptger4/Nfkbid/Rac1	28
GO:2001234	negative regulation of apoptotic signaling pathway	21/337	1.2e-08	7.85e-09	Gpx1/Tmbim1/Xbp1/Lgals3/Cd74/Lmna/Cd44/Pih1d1/Pttg1ip/Prdx2/Herpud1/Syvn1/Plaur/Hmgb2/Icam1/Bcl2a1d/Tnf/Itgav/Nr4a2/Slc25a5/Maz	21
GO:0043405	regulation of MAP kinase activity	23/337	2.78e-08	1.82e-08	Rgs2/Dusp1/Map2k3/Ern1/Gadd45b/Cd74/Trib1/Dusp6/Prdx2/Pxn/Mdfic/Spry1/Gadd45g/Adam8/Ptpn11/Pik3cg/Avpi1/Tnf/Dusp5/Tsc2/Dusp4/Tiam1/Igf1r	23
GO:0031331	positive regulation of cellular catabolic process	25/337	3.52e-08	2.31e-08	Hk2/Xbp1/Trp53inp2/Rnf19b/Hspa1b/Pnpla2/Bag3/Trib1/Pttg1ip/Herpud1/Atg7/Rab3gap2/Sgta/Adam8/Irs2/Ifng/Tnf/Tnfrsf1b/Zfp36l1/Ctsc/Tsc2/Pip4k2c/Plk3/Mfn2/Foxo3	25
GO:0045639	positive regulation of myeloid cell differentiation	14/337	5.6e-08	3.67e-08	Fos/Jun/Klf10/Cd74/Trib1/Hmgb2/Inpp5d/Ifng/Id2/Tnf/Zfp36l1/Tmem64/Acvr2a/Foxo3	14
GO:0071900	regulation of protein serine/threonine kinase activity	27/337	5.6e-08	3.67e-08	Cdkn1a/Rgs2/Dusp1/Map2k3/Ern1/Gadd45b/Cd74/Pih1d1/Trib1/Dusp6/Prdx2/Pxn/Mdfic/Spry1/Gadd45g/Atp2b4/Adam8/Ptpn11/Pik3cg/Avpi1/Ifng/Tnf/Dusp5/Tsc2/Dusp4/Tiam1/Igf1r	27
GO:0002761	regulation of myeloid leukocyte differentiation	15/337	1.19e-07	7.78e-08	Fos/Jun/Klf10/Cd74/Trib1/Adam8/Zbtb7a/Inpp5d/Tfe3/Cdk6/Ifng/Id2/Tnf/Zfp36l1/Tmem64	15
GO:2001233	regulation of apoptotic signaling pathway	26/337	1.25e-07	8.18e-08	Atf3/Gpx1/Tmbim1/Xbp1/Lgals3/Cd74/Lmna/Cd44/Pih1d1/Serinc3/Pttg1ip/Prdx2/Herpud1/Syvn1/Plaur/Hmgb2/Icam1/Bcl2a1d/Itm2c/Tnf/Ctsc/Itgav/Nr4a2/Parp1/Slc25a5/Maz	26
GO:0009896	positive regulation of catabolic process	26/337	1.95e-07	1.28e-07	Hk2/Xbp1/Trp53inp2/Rnf19b/Hspa1b/Pnpla2/Bag3/Trib1/Pttg1ip/Wwp2/Herpud1/Atg7/Rab3gap2/Sgta/Adam8/Irs2/Ifng/Tnf/Tnfrsf1b/Zfp36l1/Ctsc/Tsc2/Pip4k2c/Plk3/Mfn2/Foxo3	26
GO:0035966	response to topologically incorrect protein	15/337	2.39e-07	1.56e-07	Atf3/Xbp1/Sdf2l1/Ern1/Pdia6/Atf6/Ppp1r15a/Hspa1b/Bag3/Herpud1/Syvn1/Sdf2/Ifng/Amfr/Mfn2	15
GO:0030099	myeloid cell differentiation	25/337	2.66e-07	1.75e-07	Fos/Jun/Klf10/Cd74/Tcirg1/Junb/Tnfsf9/Cited2/Trib1/Hmgb2/Irf4/Adam8/Zbtb7a/Inpp5d/Tfe3/Ptpn11/Cdk6/Ifng/Id2/Tnf/Zfp36l1/Relb/Tmem64/Acvr2a/Foxo3	25
GO:1903037	regulation of leukocyte cell-cell adhesion	21/337	3.3e-07	2.17e-07	Anxa1/Hes1/Klf4/Xbp1/Lgals3/Cd74/Cd44/Sdc4/Tnfsf9/Prdx2/Cd83/Icam1/Adam8/Lgals1/Ifng/Tnf/Tnfsf14/Nfkbiz/Tigit/Nfkbid/Tbx21	21
GO:0007159	leukocyte cell-cell adhesion	22/337	3.85e-07	2.52e-07	Anxa1/Hes1/Klf4/Xbp1/Lgals3/Cd74/Cd44/Sdc4/Tnfsf9/Prdx2/Cd83/Icam1/Itgb1/Adam8/Lgals1/Ifng/Tnf/Tnfsf14/Nfkbiz/Tigit/Nfkbid/Tbx21	22
GO:0033674	positive regulation of kinase activity	27/337	3.85e-07	2.52e-07	Cdkn1a/Map2k3/Ern1/Gadd45b/Cd74/Cd44/Sdc4/Lmo4/Pih1d1/Cass4/Prdx2/Pxn/Clspn/Mdfic/Gadd45g/Atp2b4/Map3k8/Adam8/Ptpn11/Pik3cg/Avpi1/Ifng/Tnf/Tiam1/Egr1/Mmd/Rac1	27
GO:0034976	response to endoplasmic reticulum stress	19/337	3.89e-07	2.55e-07	Jun/Atf3/Xbp1/Sdf2l1/Ern1/Pdia6/Atf6/Ppp1r15a/Serinc3/Flot1/Herpud1/Syvn1/Fam129a/Sgta/Sdf2/Os9/Ifng/Amfr/Ube2g2	19
GO:0035710	CD4-positive, alpha-beta T cell activation	13/337	4.06e-07	2.66e-07	Anxa1/Cd44/Tcirg1/Cd83/Gadd45g/Irf4/Ifng/Nfkbiz/Relb/Ptger4/Nfkbid/Tbx21/Rora	13
GO:0045637	regulation of myeloid cell differentiation	18/337	4.8e-07	3.15e-07	Fos/Jun/Klf10/Cd74/Trib1/Hmgb2/Adam8/Zbtb7a/Inpp5d/Tfe3/Cdk6/Ifng/Id2/Tnf/Zfp36l1/Tmem64/Acvr2a/Foxo3	18
GO:0042326	negative regulation of phosphorylation	26/337	4.9e-07	3.21e-07	Cdkn1a/Myadm/Jun/Atf3/Rgs2/Dusp1/Klf4/Xbp1/Gadd45b/Ppp1r15a/Trib1/Dusp6/Per1/Fam129a/Spry1/Gadd45g/Atxn1/Irs2/Ifng/Dusp5/Tsc2/Ptpn13/Dusp4/Bag1/Igf1r/Errfi1	26
GO:0035967	cellular response to topologically incorrect protein	13/337	5.23e-07	3.43e-07	Atf3/Xbp1/Sdf2l1/Ern1/Pdia6/Atf6/Ppp1r15a/Hspa1b/Bag3/Herpud1/Sdf2/Ifng/Amfr	13
GO:0022407	regulation of cell-cell adhesion	24/337	6.18e-07	4.05e-07	Myadm/Anxa1/Hes1/Klf4/Xbp1/Lgals3/Cd74/Cd44/Sdc4/Tnfsf9/Cited2/Flot1/Prdx2/Cd83/Icam1/Adam8/Lgals1/Ifng/Tnf/Tnfsf14/Nfkbiz/Tigit/Nfkbid/Tbx21	24
GO:0009743	response to carbohydrate	17/337	7.83e-07	5.14e-07	Gpx1/Xbp1/Ern1/Pih1d1/Ppp3ca/Pim3/Pfkl/Atg7/Icam1/Nfkb1/Nr1d1/Irs2/Zfp36l1/Tiam1/Egr1/Igf1r/Rac1	17
GO:0019216	regulation of lipid metabolic process	22/337	7.83e-07	5.14e-07	Anxa1/Cd74/Psap/Sik1/Pnpla2/Atg7/Insig1/Nfkb1/Nr1d1/Pik3cg/Irs2/Ifng/Id2/Tnf/Tspo/Egr1/Nr1d2/Capn2/Ormdl3/Igf1r/Rora/Rac1	22
GO:0006986	response to unfolded protein	13/337	1.03e-06	6.75e-07	Atf3/Xbp1/Ern1/Pdia6/Atf6/Ppp1r15a/Hspa1b/Bag3/Herpud1/Syvn1/Ifng/Amfr/Mfn2	13
GO:0001933	negative regulation of protein phosphorylation	24/337	1.07e-06	7e-07	Cdkn1a/Myadm/Jun/Atf3/Rgs2/Dusp1/Klf4/Xbp1/Gadd45b/Ppp1r15a/Trib1/Dusp6/Per1/Fam129a/Spry1/Gadd45g/Ifng/Dusp5/Tsc2/Ptpn13/Dusp4/Bag1/Igf1r/Errfi1	24
GO:0051224	negative regulation of protein transport	17/337	1.08e-06	7.09e-07	Serpinb1a/Anxa1/Bag3/Wwp2/Ppp3ca/Pim3/Mdfic/Pfkl/Anxa5/Insig1/Ptpn11/Cyp51/Os9/Tnf/Ptger4/Parp1/Ube2g2	17
GO:0042176	regulation of protein catabolic process	23/337	1.1e-06	7.23e-07	Serpinb1a/Gpx1/Xbp1/Furin/Rnf19b/Hspa1b/Trib1/Pttg1ip/Odc1/Wwp2/Herpud1/Atg7/Sgta/Adam8/Cyp51/Os9/Ifng/Tnf/Tnfrsf1b/Ctsc/Plk3/Ube2g2/Psmd3	23
GO:0001818	negative regulation of cytokine production	19/337	1.1e-06	7.23e-07	Serpinb1a/Anxa1/Klf4/Furin/Cuedc2/Cd83/Inpp5d/Nfkb1/Ifng/Tnf/Il23r/Relb/Tspo/Tigit/Ptger4/Parp1/Tbx21/Errfi1/Rac1	19
GO:0072593	reactive oxygen species metabolic process	20/337	1.1e-06	7.24e-07	Cdkn1a/Hk2/Klf4/Gpx1/Prdx4/Gla/Cyba/Prdx2/P2rx4/Icam1/Atp2b4/Ncf4/Ifng/Tnf/Tspo/Txnrd1/Ptger4/Rora/Foxo3/Rac1	20
GO:0002286	T cell activation involved in immune response	13/337	1.2e-06	7.88e-07	Anxa1/Lgals3/Stx11/Gadd45g/Icam1/Irf4/Ifng/Nfkbiz/Relb/Ptger4/Nfkbid/Tbx21/Rora	13
GO:0045619	regulation of lymphocyte differentiation	16/337	1.21e-06	7.93e-07	Anxa1/Xbp1/Cd74/Cd44/Tnfsf9/Prdx2/Cd83/Adam8/Inpp5d/Prdm1/Ifng/Id2/Zfp36l1/Nfkbiz/Nfkbid/Tbx21	16
GO:0001819	positive regulation of cytokine production	25/337	1.27e-06	8.32e-07	Anxa1/Xbp1/Furin/Cd74/Lrrfip2/Sec14l1/Cyba/Tnfsf9/Flot1/Hmgb2/Il1r1/Cd83/Irf4/Adam8/Ptpn11/Gsdmd/Myd88/Ifng/Tnf/Ifngr1/Il23r/Tigit/Ptger4/Egr1/Rora	25
GO:1904950	negative regulation of establishment of protein localization	17/337	1.28e-06	8.41e-07	Serpinb1a/Anxa1/Bag3/Wwp2/Ppp3ca/Pim3/Mdfic/Pfkl/Anxa5/Insig1/Ptpn11/Cyp51/Os9/Tnf/Ptger4/Parp1/Ube2g2	17
GO:0002683	negative regulation of immune system process	25/337	1.32e-06	8.65e-07	Anxa1/Hes1/Dusp1/Gpx1/Lgals3/Cd74/Cd44/Sdc4/Cuedc2/Sec14l1/Trib1/Prdx2/Inpp5d/Prdm1/Cdk6/Serpinb9/Nr1d1/Ifng/Id2/Tnf/Zfp36l1/Tigit/Ptger4/Nfkbid/Tbx21	25
GO:1905897	regulation of response to endoplasmic reticulum stress	11/337	1.47e-06	9.61e-07	Xbp1/Ern1/Pdia6/Atf6/Ppp1r15a/Serinc3/Herpud1/Syvn1/Sgta/Os9/Ube2g2	11
GO:0048660	regulation of smooth muscle cell proliferation	15/337	1.67e-06	1.09e-06	Cdkn1a/Jun/Klf4/Ern1/Comt/Hbegf/Cyba/Trib1/Myd88/Ifng/Id2/Tnf/Mfn2/Egr1/Igf1r	15
GO:0050863	regulation of T cell activation	20/337	2.24e-06	1.47e-06	Anxa1/Hes1/Xbp1/Lgals3/Cd74/Cd44/Sdc4/Tnfsf9/Prdx2/Cd83/Adam8/Prdm1/Lgals1/Ifng/Tnfrsf1b/Tnfsf14/Nfkbiz/Tigit/Nfkbid/Tbx21	20
GO:0002285	lymphocyte activation involved in immune response	16/337	2.29e-06	1.5e-06	Anxa1/Xbp1/Lgals3/Stx11/Lamp1/Gadd45g/Icam1/Irf4/Lgals1/Ifng/Nfkbiz/Relb/Ptger4/Nfkbid/Tbx21/Rora	16
GO:0043367	CD4-positive, alpha-beta T cell differentiation	11/337	2.29e-06	1.5e-06	Anxa1/Cd83/Gadd45g/Irf4/Ifng/Nfkbiz/Relb/Ptger4/Nfkbid/Tbx21/Rora	11
GO:0048659	smooth muscle cell proliferation	15/337	2.29e-06	1.5e-06	Cdkn1a/Jun/Klf4/Ern1/Comt/Hbegf/Cyba/Trib1/Myd88/Ifng/Id2/Tnf/Mfn2/Egr1/Igf1r	15
GO:0002294	CD4-positive, alpha-beta T cell differentiation involved in immune response	10/337	2.37e-06	1.55e-06	Anxa1/Gadd45g/Irf4/Ifng/Nfkbiz/Relb/Ptger4/Nfkbid/Tbx21/Rora	10
GO:0002763	positive regulation of myeloid leukocyte differentiation	10/337	2.37e-06	1.55e-06	Fos/Jun/Klf10/Cd74/Trib1/Ifng/Id2/Tnf/Zfp36l1/Tmem64	10
GO:0034620	cellular response to unfolded protein	11/337	2.42e-06	1.59e-06	Atf3/Xbp1/Ern1/Pdia6/Atf6/Ppp1r15a/Hspa1b/Bag3/Herpud1/Ifng/Amfr	11
GO:0045860	positive regulation of protein kinase activity	24/337	2.6e-06	1.71e-06	Cdkn1a/Map2k3/Ern1/Gadd45b/Cd74/Sdc4/Pih1d1/Cass4/Prdx2/Pxn/Clspn/Mdfic/Gadd45g/Atp2b4/Map3k8/Adam8/Ptpn11/Pik3cg/Avpi1/Ifng/Tnf/Tiam1/Egr1/Mmd	24
GO:0002293	alpha-beta T cell differentiation involved in immune response	10/337	2.6e-06	1.71e-06	Anxa1/Gadd45g/Irf4/Ifng/Nfkbiz/Relb/Ptger4/Nfkbid/Tbx21/Rora	10
GO:0002287	alpha-beta T cell activation involved in immune response	10/337	2.97e-06	1.95e-06	Anxa1/Gadd45g/Irf4/Ifng/Nfkbiz/Relb/Ptger4/Nfkbid/Tbx21/Rora	10
GO:0071496	cellular response to external stimulus	19/337	3.28e-06	2.15e-06	Cdkn1a/Fos/Jun/Atf3/Gabarapl1/Xbp1/Comt/Klf10/Sik1/Bag3/P2rx4/Atg7/Slc2a1/Ptpn11/Gsdmd/Nr4a2/Ptger4/Got1/Rac1	19
GO:0071322	cellular response to carbohydrate stimulus	14/337	3.28e-06	2.15e-06	Gpx1/Xbp1/Ern1/Pih1d1/Ppp3ca/Pim3/Atg7/Icam1/Nfkb1/Nr1d1/Zfp36l1/Tiam1/Igf1r/Rac1	14
GO:0009749	response to glucose	15/337	5.21e-06	3.42e-06	Gpx1/Xbp1/Ern1/Pih1d1/Ppp3ca/Pim3/Pfkl/Atg7/Icam1/Nr1d1/Irs2/Tiam1/Egr1/Igf1r/Rac1	15
GO:0010035	response to inorganic substance	25/337	5.48e-06	3.6e-06	Fos/Jun/Anxa1/Gpx1/Fosb/Psap/Tcirg1/Junb/Glrx/Prdx2/Anxa7/P2rx4/Ppp3ca/Lig1/Atp2b4/Anxa5/Id2/Tnf/Itgav/Crip1/Nr4a2/Parp1/Nr4a1/Mef2a/Foxo3	25
GO:0046631	alpha-beta T cell activation	14/337	5.48e-06	3.6e-06	Anxa1/Cd44/Tcirg1/Cd83/Gadd45g/Irf4/Prdm1/Ifng/Nfkbiz/Relb/Ptger4/Nfkbid/Tbx21/Rora	14
GO:0002292	T cell differentiation involved in immune response	10/337	5.48e-06	3.6e-06	Anxa1/Gadd45g/Irf4/Ifng/Nfkbiz/Relb/Ptger4/Nfkbid/Tbx21/Rora	10
GO:0045444	fat cell differentiation	17/337	5.78e-06	3.79e-06	Rgs2/Hes1/Klf4/Gpx1/Xbp1/Tmem120a/Insig1/Zbtb7a/Nr1d1/Id2/Tnf/Zfp36l1/Nr4a2/Tmem64/Nr4a1/Rora/Zadh2	17
GO:0009746	response to hexose	15/337	5.91e-06	3.88e-06	Gpx1/Xbp1/Ern1/Pih1d1/Ppp3ca/Pim3/Pfkl/Atg7/Icam1/Nr1d1/Irs2/Tiam1/Egr1/Igf1r/Rac1	15
GO:0046632	alpha-beta T cell differentiation	12/337	5.91e-06	3.88e-06	Anxa1/Cd83/Gadd45g/Irf4/Prdm1/Ifng/Nfkbiz/Relb/Ptger4/Nfkbid/Tbx21/Rora	12
GO:0034284	response to monosaccharide	15/337	6.18e-06	4.05e-06	Gpx1/Xbp1/Ern1/Pih1d1/Ppp3ca/Pim3/Pfkl/Atg7/Icam1/Nr1d1/Irs2/Tiam1/Egr1/Igf1r/Rac1	15
GO:0022409	positive regulation of cell-cell adhesion	17/337	6.9e-06	4.53e-06	Anxa1/Hes1/Xbp1/Cd74/Cd44/Tnfsf9/Cited2/Flot1/Cd83/Icam1/Adam8/Lgals1/Ifng/Tnf/Tnfsf14/Nfkbiz/Nfkbid	17
GO:1903573	negative regulation of response to endoplasmic reticulum stress	8/337	9.04e-06	5.93e-06	Xbp1/Pdia6/Ppp1r15a/Herpud1/Syvn1/Sgta/Os9/Ube2g2	8
GO:0006809	nitric oxide biosynthetic process	10/337	9.38e-06	6.15e-06	Klf4/Gla/P2rx4/Icam1/Atp2b4/Ifng/Tnf/Tspo/Rora/Rac1	10
GO:0002460	adaptive immune response based on somatic recombination of immune receptors built from immunoglobulin superfamily domains	23/337	9.38e-06	6.15e-06	Anxa1/Cd74/Stx11/Tcirg1/Il1r1/Gadd45g/Icam1/Irf4/Inpp5d/Nfkb2/Serpinb9/Myd88/Ifng/Tnf/Tnfrsf1b/Ctsc/Nfkbiz/Il23r/Relb/Il18rap/Nfkbid/Tbx21/Rora	23
GO:0043502	regulation of muscle adaptation	11/337	1.04e-05	6.83e-06	Rgs2/Klf4/Lmna/P2rx4/Ppp3ca/Atp2b4/Tnfrsf1b/Parp1/Mef2a/Errfi1/Foxo3	11
GO:0042089	cytokine biosynthetic process	12/337	1.22e-05	7.99e-06	Klf4/Map2k3/Cd74/Gadd45g/Irf4/Inpp5d/Nfkb1/Myd88/Ifng/Tnf/Egr1/Errfi1	12
GO:1903409	reactive oxygen species biosynthetic process	12/337	1.22e-05	7.99e-06	Klf4/Gla/Cyba/P2rx4/Icam1/Atp2b4/Ifng/Tnf/Tspo/Rora/Foxo3/Rac1	12
GO:0046890	regulation of lipid biosynthetic process	14/337	1.22e-05	7.99e-06	Anxa1/Cd74/Sik1/Atg7/Insig1/Nfkb1/Nr1d1/Ifng/Tnf/Tspo/Egr1/Capn2/Ormdl3/Igf1r	14
GO:0010508	positive regulation of autophagy	12/337	1.3e-05	8.5e-06	Hk2/Xbp1/Trp53inp2/Bag3/Atg7/Rab3gap2/Ifng/Tsc2/Pip4k2c/Plk3/Mfn2/Foxo3	12
GO:0043500	muscle adaptation	12/337	1.3e-05	8.5e-06	Rgs2/Klf4/Lmna/Cyba/P2rx4/Ppp3ca/Atp2b4/Tnfrsf1b/Parp1/Mef2a/Errfi1/Foxo3	12
GO:0046209	nitric oxide metabolic process	10/337	1.39e-05	9.11e-06	Klf4/Gla/P2rx4/Icam1/Atp2b4/Ifng/Tnf/Tspo/Rora/Rac1	10
GO:0050708	regulation of protein secretion	24/337	1.41e-05	9.28e-06	Serpinb1a/Anxa1/Xbp1/Tcirg1/Lrrfip2/Glrx/Ppp3ca/Pim3/Pfkl/Atg7/Anxa5/Ptpn11/Gsdmd/Cyp51/Nr1d1/Irs2/Ifng/Tnf/Tnfrsf1b/Ifngr1/Tiam1/Ptger4/Parp1/Rac1	24
GO:0048871	multicellular organismal homeostasis	24/337	1.45e-05	9.5e-06	Gpx1/Trp53inp2/Tcirg1/Gadd45g/Irf4/Itgb1/Adam8/Inpp5d/Tfe3/Stmn1/Elovl1/Ptpn11/Nr1d1/Tnf/Itgav/Cxcr4/Mfn2/Tmem64/Ptger4/Egr1/Nr1d2/Igf1r/Abcb1a/Rac1	24
GO:0097191	extrinsic apoptotic signaling pathway	16/337	1.47e-05	9.63e-06	Atf3/Gpx1/Tmbim1/Lgals3/Lmna/Bag3/Prdx2/Hmgb2/Icam1/Bcl2a1d/Itm2c/Ifng/Tnf/Tnfrsf1b/Itgav/Foxo3	16
GO:1902106	negative regulation of leukocyte differentiation	11/337	1.52e-05	9.99e-06	Anxa1/Cd74/Cd44/Trib1/Prdx2/Inpp5d/Cdk6/Ifng/Id2/Nfkbid/Tbx21	11
GO:0042107	cytokine metabolic process	12/337	1.56e-05	1.02e-05	Klf4/Map2k3/Cd74/Gadd45g/Irf4/Inpp5d/Nfkb1/Myd88/Ifng/Tnf/Egr1/Errfi1	12
GO:0048511	rhythmic process	18/337	1.56e-05	1.02e-05	Anxa1/Bhlhe40/Klf10/Nfil3/Sik1/Per1/Ahr/Atg7/Nfkb2/Nr1d1/Id2/Relb/Ptger4/Egr1/Nr1d2/Igf1r/Rora/Foxo3	18
GO:0042093	T-helper cell differentiation	9/337	1.56e-05	1.02e-05	Anxa1/Gadd45g/Irf4/Nfkbiz/Relb/Ptger4/Nfkbid/Tbx21/Rora	9
GO:1903039	positive regulation of leukocyte cell-cell adhesion	15/337	1.56e-05	1.02e-05	Anxa1/Hes1/Xbp1/Cd74/Cd44/Tnfsf9/Cd83/Icam1/Adam8/Lgals1/Ifng/Tnf/Tnfsf14/Nfkbiz/Nfkbid	15
GO:0014013	regulation of gliogenesis	13/337	1.56e-05	1.02e-05	Hes1/P2rx4/Atxn1/Nr1d1/Ifng/Id2/Tnf/Tnfrsf1b/Cxcr4/Tspo/Bag1/Tiam1/Rnf10	13
GO:0045580	regulation of T cell differentiation	13/337	1.56e-05	1.02e-05	Anxa1/Xbp1/Cd74/Cd44/Tnfsf9/Prdx2/Cd83/Adam8/Prdm1/Ifng/Nfkbiz/Nfkbid/Tbx21	13
GO:0033002	muscle cell proliferation	16/337	1.78e-05	1.17e-05	Cdkn1a/Jun/Klf4/Ern1/Comt/Hbegf/Cyba/Cited2/Trib1/Myd88/Ifng/Id2/Tnf/Mfn2/Egr1/Igf1r	16
GO:2001057	reactive nitrogen species metabolic process	10/337	1.9e-05	1.25e-05	Klf4/Gla/P2rx4/Icam1/Atp2b4/Ifng/Tnf/Tspo/Rora/Rac1	10
GO:0030968	endoplasmic reticulum unfolded protein response	9/337	1.95e-05	1.28e-05	Atf3/Xbp1/Ern1/Pdia6/Atf6/Ppp1r15a/Herpud1/Ifng/Amfr	9
GO:0045080	positive regulation of chemokine biosynthetic process	5/337	2.18e-05	1.43e-05	Cd74/Myd88/Ifng/Tnf/Egr1	5
GO:0014896	muscle hypertrophy	11/337	2.18e-05	1.43e-05	Rgs2/Lmna/Cyba/P2rx4/Ppp3ca/Atp2b4/Tnfrsf1b/Tiam1/Parp1/Mef2a/Errfi1	11
GO:0002366	leukocyte activation involved in immune response	17/337	2.21e-05	1.45e-05	Anxa1/Xbp1/Lgals3/Stx11/Lamp1/Gadd45g/Icam1/Irf4/Myo1f/Lgals1/Ifng/Nfkbiz/Relb/Ptger4/Nfkbid/Tbx21/Rora	17
GO:0045732	positive regulation of protein catabolic process	15/337	2.22e-05	1.46e-05	Xbp1/Rnf19b/Hspa1b/Trib1/Pttg1ip/Wwp2/Herpud1/Atg7/Sgta/Adam8/Ifng/Tnf/Tnfrsf1b/Ctsc/Plk3	15
GO:1905898	positive regulation of response to endoplasmic reticulum stress	7/337	2.25e-05	1.47e-05	Xbp1/Ern1/Atf6/Ppp1r15a/Serinc3/Herpud1/Sgta	7
GO:0030316	osteoclast differentiation	11/337	2.27e-05	1.49e-05	Fos/Klf10/Tcirg1/Junb/Adam8/Zbtb7a/Inpp5d/Tfe3/Ifng/Tnf/Tmem64	11
GO:0045621	positive regulation of lymphocyte differentiation	11/337	2.27e-05	1.49e-05	Anxa1/Xbp1/Cd74/Tnfsf9/Cd83/Adam8/Inpp5d/Prdm1/Ifng/Nfkbiz/Nfkbid	11
GO:0042035	regulation of cytokine biosynthetic process	11/337	2.46e-05	1.61e-05	Klf4/Map2k3/Cd74/Irf4/Inpp5d/Nfkb1/Myd88/Ifng/Tnf/Egr1/Errfi1	11
GO:1903707	negative regulation of hemopoiesis	13/337	2.48e-05	1.63e-05	Anxa1/Hes1/Cd74/Cd44/Trib1/Prdx2/Inpp5d/Cdk6/Ifng/Id2/Zfp36l1/Nfkbid/Tbx21	13
GO:0002263	cell activation involved in immune response	17/337	2.52e-05	1.65e-05	Anxa1/Xbp1/Lgals3/Stx11/Lamp1/Gadd45g/Icam1/Irf4/Myo1f/Lgals1/Ifng/Nfkbiz/Relb/Ptger4/Nfkbid/Tbx21/Rora	17
GO:0001678	cellular glucose homeostasis	13/337	2.59e-05	1.7e-05	Hk2/Gpx1/Xbp1/Ern1/Pih1d1/Ppp3ca/Pim3/Atg7/Icam1/Nr1d1/Tiam1/Igf1r/Rac1	13
GO:0033673	negative regulation of kinase activity	15/337	2.59e-05	1.7e-05	Cdkn1a/Rgs2/Dusp1/Gadd45b/Trib1/Dusp6/Spry1/Gadd45g/Irs2/Ifng/Dusp5/Tsc2/Dusp4/Igf1r/Errfi1	15
GO:0071375	cellular response to peptide hormone stimulus	16/337	2.65e-05	1.74e-05	Xbp1/Leprot/Pxn/Lpin2/Anxa5/Nfkb1/Ptpn11/Ptpre/Irs2/Zfp36l1/Tsc2/Nr4a2/Parp1/Nr4a1/Igf1r/Foxo3	16
GO:0002274	myeloid leukocyte activation	15/337	2.7e-05	1.77e-05	Jun/Stx11/Tnfsf9/Irf4/Ndrg1/Myo1f/Ptpre/Nr1d1/Ifng/Tnf/Ifngr1/Ctsc/Relb/Il18rap/Rora	15
GO:0014015	positive regulation of gliogenesis	10/337	2.77e-05	1.82e-05	Hes1/P2rx4/Atxn1/Id2/Tnf/Tnfrsf1b/Cxcr4/Tspo/Bag1/Tiam1	10
GO:0071902	positive regulation of protein serine/threonine kinase activity	17/337	3.21e-05	2.1e-05	Map2k3/Ern1/Gadd45b/Cd74/Pih1d1/Prdx2/Pxn/Mdfic/Gadd45g/Atp2b4/Adam8/Ptpn11/Pik3cg/Avpi1/Ifng/Tnf/Tiam1	17
GO:0048608	reproductive structure development	22/337	3.24e-05	2.13e-05	Anxa1/Hes1/Prdx4/Cd44/Psap/Junb/Cited2/Ctsb/Plaur/Hmgb2/Ahr/Icam1/Ptpn11/Prdm1/Zfp36l1/Itgav/Serpinb6b/Ptger4/Igf1r/Abcb1a/Acvr2a/Foxo3	22
GO:0010611	regulation of cardiac muscle hypertrophy	9/337	3.49e-05	2.29e-05	Rgs2/Lmna/P2rx4/Ppp3ca/Atp2b4/Tnfrsf1b/Parp1/Mef2a/Errfi1	9
GO:0061458	reproductive system development	22/337	3.68e-05	2.42e-05	Anxa1/Hes1/Prdx4/Cd44/Psap/Junb/Cited2/Ctsb/Plaur/Hmgb2/Ahr/Icam1/Ptpn11/Prdm1/Zfp36l1/Itgav/Serpinb6b/Ptger4/Igf1r/Abcb1a/Acvr2a/Foxo3	22
GO:0048872	homeostasis of number of cells	18/337	3.71e-05	2.43e-05	Anxa1/Cd74/Cd44/Tcirg1/Cited2/Prdx2/Hmgb2/Ahr/Zbtb7a/Inpp5d/Ptpn11/Cdk6/Ifng/Id2/Zfp36l1/Acvr2a/Foxo3/Rac1	18
GO:0071333	cellular response to glucose stimulus	12/337	3.9e-05	2.56e-05	Gpx1/Xbp1/Ern1/Pih1d1/Ppp3ca/Pim3/Atg7/Icam1/Nr1d1/Tiam1/Igf1r/Rac1	12
GO:0000045	autophagosome assembly	10/337	3.92e-05	2.57e-05	Gabarapl1/Trp53inp2/Bag3/Atg7/Vmp1/Rab3gap2/Pip4k2c/Mfn2/Rab1b/Ctsd	10
GO:0006469	negative regulation of protein kinase activity	14/337	3.92e-05	2.57e-05	Cdkn1a/Rgs2/Dusp1/Gadd45b/Trib1/Dusp6/Spry1/Gadd45g/Ifng/Dusp5/Tsc2/Dusp4/Igf1r/Errfi1	14
GO:0006914	autophagy	20/337	4.08e-05	2.68e-05	Hk2/Gabarapl1/Xbp1/Trp53inp2/Tcirg1/Bag3/Anxa7/Atg7/Vmp1/Rab3gap2/Tbc1d17/Ifng/Tsc2/Pip4k2c/Plk3/Tspo/Mfn2/Rab1b/Ctsd/Foxo3	20
GO:0061919	process utilizing autophagic mechanism	20/337	4.08e-05	2.68e-05	Hk2/Gabarapl1/Xbp1/Trp53inp2/Tcirg1/Bag3/Anxa7/Atg7/Vmp1/Rab3gap2/Tbc1d17/Ifng/Tsc2/Pip4k2c/Plk3/Tspo/Mfn2/Rab1b/Ctsd/Foxo3	20
GO:0045670	regulation of osteoclast differentiation	9/337	4.12e-05	2.7e-05	Fos/Klf10/Adam8/Zbtb7a/Inpp5d/Tfe3/Ifng/Tnf/Tmem64	9
GO:0050670	regulation of lymphocyte proliferation	15/337	4.22e-05	2.77e-05	Cdkn1a/Anxa1/Hes1/Lgals3/Cd74/Cd44/Sdc4/Tnfsf9/Ahr/Inpp5d/Prdm1/Irs2/Myd88/Ifng/Tnfrsf1b	15
GO:1901653	cellular response to peptide	17/337	4.22e-05	2.77e-05	Xbp1/Leprot/Pxn/Lpin2/Icam1/Anxa5/Nfkb1/Ptpn11/Ptpre/Irs2/Zfp36l1/Tsc2/Nr4a2/Parp1/Nr4a1/Igf1r/Foxo3	17
GO:0071331	cellular response to hexose stimulus	12/337	4.22e-05	2.77e-05	Gpx1/Xbp1/Ern1/Pih1d1/Ppp3ca/Pim3/Atg7/Icam1/Nr1d1/Tiam1/Igf1r/Rac1	12
GO:0014743	regulation of muscle hypertrophy	9/337	4.47e-05	2.93e-05	Rgs2/Lmna/P2rx4/Ppp3ca/Atp2b4/Tnfrsf1b/Parp1/Mef2a/Errfi1	9
GO:0071326	cellular response to monosaccharide stimulus	12/337	4.47e-05	2.93e-05	Gpx1/Xbp1/Ern1/Pih1d1/Ppp3ca/Pim3/Atg7/Icam1/Nr1d1/Tiam1/Igf1r/Rac1	12
GO:0032944	regulation of mononuclear cell proliferation	15/337	4.54e-05	2.98e-05	Cdkn1a/Anxa1/Hes1/Lgals3/Cd74/Cd44/Sdc4/Tnfsf9/Ahr/Inpp5d/Prdm1/Irs2/Myd88/Ifng/Tnfrsf1b	15
GO:0031098	stress-activated protein kinase signaling cascade	17/337	4.68e-05	3.07e-05	Dusp1/Map2k3/Ern1/Gadd45b/Trib1/Per1/Mdfic/Gadd45g/Map3k8/Lmnb1/Myd88/Tnf/Zfp36l1/Tiam1/Ptger4/Igf1r/Errfi1	17
GO:0042063	gliogenesis	18/337	4.68e-05	3.07e-05	Anxa1/Hes1/P2rx4/Ndrg1/Ptpn11/Cdk6/Atxn1/Nr1d1/Ifng/Id2/Tnf/Tnfrsf1b/Ifngr1/Cxcr4/Tspo/Bag1/Tiam1/Rnf10	18
GO:0090276	regulation of peptide hormone secretion	15/337	4.68e-05	3.07e-05	Tcirg1/Glrx/Ppp3ca/Pim3/Pfkl/Atg7/Anxa5/Ptpn11/Nr1d1/Irs2/Ifng/Tnf/Tiam1/Ptger4/Rac1	15
GO:0043409	negative regulation of MAPK cascade	13/337	4.76e-05	3.12e-05	Atf3/Rgs2/Dusp1/Klf4/Xbp1/Dusp6/Per1/Spry1/Dusp5/Tsc2/Dusp4/Igf1r/Errfi1	13
GO:0043434	response to peptide hormone	18/337	4.79e-05	3.14e-05	Anxa1/Xbp1/Leprot/Pxn/Lpin2/Anxa5/Nfkb1/Ptpn11/Ptpre/Irs2/Zfp36l1/Tsc2/Nr4a2/Parp1/Nr4a1/Egr1/Igf1r/Foxo3	18
GO:2000377	regulation of reactive oxygen species metabolic process	14/337	4.96e-05	3.25e-05	Cdkn1a/Hk2/Klf4/Gla/Cyba/Prdx2/Icam1/Atp2b4/Ifng/Tnf/Tspo/Ptger4/Foxo3/Rac1	14
GO:1905037	autophagosome organization	10/337	5.01e-05	3.29e-05	Gabarapl1/Trp53inp2/Bag3/Atg7/Vmp1/Rab3gap2/Pip4k2c/Mfn2/Rab1b/Ctsd	10
GO:0000302	response to reactive oxygen species	14/337	5.18e-05	3.4e-05	Fos/Jun/Anxa1/Gpx1/Psap/Glrx/Prdx2/Atg7/Lig1/Tnf/Itgav/Plk3/Parp1/Foxo3	14
GO:0042033	chemokine biosynthetic process	5/337	5.44e-05	3.57e-05	Cd74/Myd88/Ifng/Tnf/Egr1	5
GO:0045073	regulation of chemokine biosynthetic process	5/337	5.44e-05	3.57e-05	Cd74/Myd88/Ifng/Tnf/Egr1	5
GO:0042133	neurotransmitter metabolic process	12/337	5.44e-05	3.57e-05	Klf4/Comt/Gla/Chka/P2rx4/Icam1/Atp2b4/Ifng/Tnf/Tspo/Rora/Rac1	12
GO:0046883	regulation of hormone secretion	17/337	5.68e-05	3.73e-05	Anxa1/Tcirg1/Glrx/Ppp3ca/Pim3/Pfkl/Atg7/Anxa5/Ptpn11/Nr1d1/Irs2/Ifng/Tnf/Tiam1/Ptger4/Acvr2a/Rac1	17
GO:0006979	response to oxidative stress	20/337	5.99e-05	3.93e-05	Fos/Jun/Anxa1/Gpx1/Xbp1/Prdx4/Psap/Atox1/Glrx/Prdx2/Atg7/Lig1/Nfkb1/Tnf/Itgav/Plk3/Txnrd1/Nr4a2/Parp1/Foxo3	20
GO:0070661	leukocyte proliferation	18/337	6.05e-05	3.97e-05	Cdkn1a/Anxa1/Hes1/Lgals3/Cd74/Cd44/Sdc4/Tcirg1/Tnfsf9/Prdx2/Ahr/Inpp5d/Prdm1/Irs2/Myd88/Ifng/Tnfrsf1b/Cxcr4	18
GO:0003300	cardiac muscle hypertrophy	10/337	6.84e-05	4.48e-05	Rgs2/Lmna/P2rx4/Ppp3ca/Atp2b4/Tnfrsf1b/Tiam1/Parp1/Mef2a/Errfi1	10
GO:0070663	regulation of leukocyte proliferation	15/337	7.22e-05	4.73e-05	Cdkn1a/Anxa1/Hes1/Lgals3/Cd74/Cd44/Sdc4/Tnfsf9/Ahr/Inpp5d/Prdm1/Irs2/Myd88/Ifng/Tnfrsf1b	15
GO:0007623	circadian rhythm	14/337	7.24e-05	4.75e-05	Bhlhe40/Klf10/Nfil3/Sik1/Per1/Ahr/Atg7/Nr1d1/Id2/Relb/Ptger4/Egr1/Nr1d2/Rora	14
GO:0051250	negative regulation of lymphocyte activation	12/337	7.32e-05	4.8e-05	Anxa1/Lgals3/Cd74/Cd44/Sdc4/Prdx2/Inpp5d/Prdm1/Id2/Tigit/Nfkbid/Tbx21	12
GO:0045655	regulation of monocyte differentiation	5/337	7.32e-05	4.8e-05	Jun/Cd74/Inpp5d/Cdk6/Zfp36l1	5
GO:0043154	negative regulation of cysteine-type endopeptidase activity involved in apoptotic process	9/337	7.32e-05	4.8e-05	Klf4/Gpx1/Cd44/Hspa1b/Pih1d1/Herpud1/Plaur/Bcl2a1d/Nr4a1	9
GO:0001667	ameboidal-type cell migration	20/337	7.35e-05	4.82e-05	Jun/Anxa1/Klf4/Map2k3/Gpx1/Sdc4/Mapre2/Hbegf/Pxn/P2rx4/Itgb1/Adam8/Ptpn11/Iqsec1/Ifng/Tsc2/Itgav/Cxcr4/Nr4a1/Rac1	20
GO:0035335	peptidyl-tyrosine dephosphorylation	6/337	7.7e-05	5.05e-05	Dusp1/Dusp6/Ptpn11/Dusp5/Ptpn13/Dusp4	6
GO:1903426	regulation of reactive oxygen species biosynthetic process	10/337	7.72e-05	5.06e-05	Klf4/Gla/Cyba/Icam1/Atp2b4/Ifng/Tnf/Tspo/Foxo3/Rac1	10
GO:0050727	regulation of inflammatory response	18/337	8.16e-05	5.35e-05	Anxa1/Gpx1/Cd44/Cuedc2/Per1/Il1r1/Adam8/Nfkb1/Nr1d1/Pik3cg/Myd88/Tnf/Tnfrsf1b/Ctsc/Nfkbiz/Ptger4/Nr1d2/Rora	18
GO:0002695	negative regulation of leukocyte activation	13/337	8.16e-05	5.35e-05	Anxa1/Lgals3/Cd74/Cd44/Sdc4/Prdx2/Inpp5d/Prdm1/Nr1d1/Id2/Tigit/Nfkbid/Tbx21	13
GO:0042136	neurotransmitter biosynthetic process	10/337	8.26e-05	5.42e-05	Klf4/Gla/P2rx4/Icam1/Atp2b4/Ifng/Tnf/Tspo/Rora/Rac1	10
GO:0046651	lymphocyte proliferation	17/337	8.72e-05	5.72e-05	Cdkn1a/Anxa1/Hes1/Lgals3/Cd74/Cd44/Sdc4/Tnfsf9/Prdx2/Ahr/Inpp5d/Prdm1/Irs2/Myd88/Ifng/Tnfrsf1b/Cxcr4	17
GO:0014897	striated muscle hypertrophy	10/337	8.89e-05	5.83e-05	Rgs2/Lmna/P2rx4/Ppp3ca/Atp2b4/Tnfrsf1b/Tiam1/Parp1/Mef2a/Errfi1	10
GO:0043254	regulation of protein-containing complex assembly	20/337	8.99e-05	5.9e-05	Myadm/Lmo4/Rhoc/Capg/Pih1d1/Arhgap18/Jchain/Ahr/Icam1/Stmn1/Ptpn11/Cdc42ep3/Tfip11/Baiap2/Ifng/Tnf/Dctn1/Ptger4/Parp1/Rac1	20
GO:0032943	mononuclear cell proliferation	17/337	9.32e-05	6.11e-05	Cdkn1a/Anxa1/Hes1/Lgals3/Cd74/Cd44/Sdc4/Tnfsf9/Prdx2/Ahr/Inpp5d/Prdm1/Irs2/Myd88/Ifng/Tnfrsf1b/Cxcr4	17
GO:0050796	regulation of insulin secretion	13/337	9.37e-05	6.14e-05	Tcirg1/Glrx/Ppp3ca/Pim3/Pfkl/Atg7/Ptpn11/Nr1d1/Irs2/Ifng/Tnf/Tiam1/Rac1	13
GO:0050755	chemokine metabolic process	5/337	9.37e-05	6.14e-05	Cd74/Myd88/Ifng/Tnf/Egr1	5
GO:0048661	positive regulation of smooth muscle cell proliferation	10/337	9.37e-05	6.15e-05	Jun/Ern1/Hbegf/Cyba/Myd88/Id2/Tnf/Mfn2/Egr1/Igf1r	10
GO:1903038	negative regulation of leukocyte cell-cell adhesion	11/337	9.44e-05	6.19e-05	Anxa1/Klf4/Lgals3/Cd74/Cd44/Sdc4/Prdx2/Adam8/Tigit/Nfkbid/Tbx21	11
GO:0030072	peptide hormone secretion	16/337	9.44e-05	6.19e-05	Anxa1/Tcirg1/Glrx/Ppp3ca/Pim3/Pfkl/Atg7/Anxa5/Ptpn11/Nr1d1/Irs2/Ifng/Tnf/Tiam1/Ptger4/Rac1	16
GO:0051348	negative regulation of transferase activity	15/337	9.44e-05	6.19e-05	Cdkn1a/Rgs2/Dusp1/Gadd45b/Trib1/Dusp6/Spry1/Gadd45g/Irs2/Ifng/Dusp5/Tsc2/Dusp4/Igf1r/Errfi1	15
GO:0043491	protein kinase B signaling	13/337	9.58e-05	6.29e-05	Klf4/Gpx1/Hbegf/P2rx4/Itgb1/Adam8/Pik3cg/Tnf/Zfp36l1/Tsc2/Plk3/Igf1r/Maz	13
GO:1901652	response to peptide	19/337	0.000106003	6.95e-05	Anxa1/Xbp1/Leprot/Pxn/Lpin2/Icam1/Anxa5/Nfkb1/Ptpn11/Ptpre/Irs2/Zfp36l1/Tsc2/Nr4a2/Parp1/Nr4a1/Egr1/Igf1r/Foxo3	19
GO:0010631	epithelial cell migration	16/337	0.000106003	6.95e-05	Jun/Anxa1/Klf4/Map2k3/Gpx1/Mapre2/Hbegf/Pxn/P2rx4/Itgb1/Adam8/Ptpn11/Iqsec1/Ifng/Itgav/Nr4a1	16
GO:0090132	epithelium migration	16/337	0.000115313	7.56e-05	Jun/Anxa1/Klf4/Map2k3/Gpx1/Mapre2/Hbegf/Pxn/P2rx4/Itgb1/Adam8/Ptpn11/Iqsec1/Ifng/Itgav/Nr4a1	16
GO:0043406	positive regulation of MAP kinase activity	14/337	0.000118381	7.76e-05	Map2k3/Ern1/Gadd45b/Cd74/Prdx2/Pxn/Mdfic/Gadd45g/Adam8/Ptpn11/Pik3cg/Avpi1/Tnf/Tiam1	14
GO:0007162	negative regulation of cell adhesion	16/337	0.000119114	7.81e-05	Myadm/Anxa1/Dusp1/Klf4/Lgals3/Cd74/Cd44/Sdc4/Prdx2/Myo1f/Adam8/Ptpn11/Lgals1/Tigit/Nfkbid/Tbx21	16
GO:0002792	negative regulation of peptide secretion	12/337	0.000120512	7.9e-05	Serpinb1a/Anxa1/Cd74/Ppp3ca/Pim3/Pfkl/Anxa5/Ptpn11/Cyp51/Tnf/Ptger4/Parp1	12
GO:0090130	tissue migration	16/337	0.000123034	8.07e-05	Jun/Anxa1/Klf4/Map2k3/Gpx1/Mapre2/Hbegf/Pxn/P2rx4/Itgb1/Adam8/Ptpn11/Iqsec1/Ifng/Itgav/Nr4a1	16
GO:0010614	negative regulation of cardiac muscle hypertrophy	6/337	0.000124724	8.18e-05	Rgs2/Lmna/P2rx4/Atp2b4/Tnfrsf1b/Errfi1	6
GO:2000117	negative regulation of cysteine-type endopeptidase activity	9/337	0.000124825	8.19e-05	Klf4/Gpx1/Cd44/Hspa1b/Pih1d1/Herpud1/Plaur/Bcl2a1d/Nr4a1	9
GO:0032922	circadian regulation of gene expression	8/337	0.000127329	8.35e-05	Bhlhe40/Per1/Ahr/Nr1d1/Id2/Relb/Egr1/Rora	8
GO:0030073	insulin secretion	14/337	0.000131833	8.65e-05	Anxa1/Tcirg1/Glrx/Ppp3ca/Pim3/Pfkl/Atg7/Ptpn11/Nr1d1/Irs2/Ifng/Tnf/Tiam1/Rac1	14
GO:0031668	cellular response to extracellular stimulus	14/337	0.000131833	8.65e-05	Cdkn1a/Fos/Jun/Atf3/Gabarapl1/Xbp1/Comt/Klf10/Sik1/P2rx4/Atg7/Slc2a1/Gsdmd/Nr4a2	14
GO:0048732	gland development	21/337	0.00013601	8.92e-05	Jun/Anxa1/Hes1/Gpx1/Xbp1/Cd44/Psap/Lmo4/Cited2/Prdx2/Plaur/Ahr/Atg7/Asl/Irs2/Ifng/Id2/Tnf/Orai1/Igf1r/Aprt	21
GO:0070371	ERK1 and ERK2 cascade	17/337	0.000140895	9.24e-05	Jun/Atf3/Dusp1/Klf4/Xbp1/Cd74/Cd44/Dusp6/Spry1/Icam1/Ptpn11/Zfp36l1/Itgav/Dusp4/Tiam1/Ptger4/Errfi1	17
GO:0051251	positive regulation of lymphocyte activation	19/337	0.000140895	9.24e-05	Cdkn1a/Anxa1/Hes1/Xbp1/Cd74/Tnfsf9/Lamp1/Cd83/Adam8/Inpp5d/Prdm1/Lgals1/Irs2/Myd88/Ifng/Tnfsf14/Nfkbiz/Nfkbid/Tbx21	19
GO:0051403	stress-activated MAPK cascade	15/337	0.000144787	9.5e-05	Dusp1/Map2k3/Ern1/Gadd45b/Trib1/Per1/Mdfic/Gadd45g/Lmnb1/Myd88/Tnf/Zfp36l1/Tiam1/Ptger4/Igf1r	15
GO:0045428	regulation of nitric oxide biosynthetic process	8/337	0.000153334	0.000100576	Klf4/Gla/Icam1/Atp2b4/Ifng/Tnf/Tspo/Rac1	8
GO:0097193	intrinsic apoptotic signaling pathway	16/337	0.000156515	0.000102663	Cdkn1a/Gpx1/Xbp1/Ern1/Cd74/Cd44/Serinc3/Pttg1ip/Herpud1/Syvn1/Plaur/Bcl2a1d/Tnf/Tnfrsf1b/Crip1/Parp1	16
GO:0045646	regulation of erythrocyte differentiation	7/337	0.000156515	0.000102663	Hmgb2/Inpp5d/Cdk6/Id2/Zfp36l1/Acvr2a/Foxo3	7
GO:0009914	hormone transport	18/337	0.000158962	0.000104267	Anxa1/Tcirg1/Glrx/Ppp3ca/Pim3/Pfkl/Atg7/Anxa5/Ptpn11/Nr1d1/Irs2/Ifng/Tnf/Tiam1/Ptger4/Abcb1a/Acvr2a/Rac1	18
GO:0014741	negative regulation of muscle hypertrophy	6/337	0.000169638	0.00011127	Rgs2/Lmna/P2rx4/Atp2b4/Tnfrsf1b/Errfi1	6
GO:0042593	glucose homeostasis	15/337	0.000200194	0.000131313	Hk2/Gpx1/Xbp1/Ern1/Pih1d1/Ppp3ca/Pim3/Atg7/Icam1/Ptpn11/Nr1d1/Tiam1/Igf1r/Foxo3/Rac1	15
GO:0043618	regulation of transcription from RNA polymerase II promoter in response to stress	7/337	0.000200194	0.000131313	Jun/Atf3/Atf6/Ppp1r15a/Bag3/Cited2/Egr1	7
GO:0010612	regulation of cardiac muscle adaptation	4/337	0.000200194	0.000131313	Lmna/Ppp3ca/Atp2b4/Errfi1	4
GO:0033500	carbohydrate homeostasis	15/337	0.00020803	0.000136452	Hk2/Gpx1/Xbp1/Ern1/Pih1d1/Ppp3ca/Pim3/Atg7/Icam1/Ptpn11/Nr1d1/Tiam1/Igf1r/Foxo3/Rac1	15
GO:0050866	negative regulation of cell activation	13/337	0.000213087	0.000139769	Anxa1/Lgals3/Cd74/Cd44/Sdc4/Prdx2/Inpp5d/Prdm1/Nr1d1/Id2/Tigit/Nfkbid/Tbx21	13
GO:0002696	positive regulation of leukocyte activation	20/337	0.000219147	0.000143745	Cdkn1a/Anxa1/Hes1/Xbp1/Cd74/Tnfsf9/Lamp1/Cd83/Adam8/Inpp5d/Prdm1/Lgals1/Irs2/Myd88/Ifng/Ctsc/Tnfsf14/Nfkbiz/Nfkbid/Tbx21	20
GO:0045582	positive regulation of T cell differentiation	9/337	0.000231655	0.000151948	Anxa1/Xbp1/Cd74/Tnfsf9/Cd83/Adam8/Ifng/Nfkbiz/Nfkbid	9
GO:0050810	regulation of steroid biosynthetic process	8/337	0.000244851	0.000160604	Insig1/Nfkb1/Nr1d1/Ifng/Tnf/Tspo/Egr1/Igf1r	8
GO:0002262	myeloid cell homeostasis	12/337	0.00024504	0.000160728	Anxa1/Cd44/Cited2/Hmgb2/Zbtb7a/Inpp5d/Cdk6/Ifng/Id2/Zfp36l1/Acvr2a/Foxo3	12
GO:0034113	heterotypic cell-cell adhesion	7/337	0.000250087	0.000164039	Myadm/Klf4/Cd44/Flot1/Itgb1/Tnf/Itgav	7
GO:1903362	regulation of cellular protein catabolic process	14/337	0.000259733	0.000170366	Gpx1/Xbp1/Furin/Rnf19b/Hspa1b/Trib1/Pttg1ip/Herpud1/Atg7/Sgta/Os9/Ctsc/Plk3/Ube2g2	14
GO:0042752	regulation of circadian rhythm	10/337	0.000264485	0.000173482	Bhlhe40/Klf10/Sik1/Per1/Atg7/Nr1d1/Id2/Ptger4/Nr1d2/Rora	10
GO:0030183	B cell differentiation	11/337	0.000264485	0.000173482	Xbp1/Tcirg1/Cmtm7/Ahr/Zbtb7a/Inpp5d/Prdm1/Lgals1/Id2/Zfp36l1/Irf2bp2	11
GO:2001243	negative regulation of intrinsic apoptotic signaling pathway	9/337	0.000264633	0.00017358	Gpx1/Xbp1/Cd74/Cd44/Pttg1ip/Herpud1/Syvn1/Plaur/Bcl2a1d	9
GO:0010951	negative regulation of endopeptidase activity	12/337	0.000266097	0.00017454	Serpinb1a/Klf4/Gpx1/Cd44/Hspa1b/Pih1d1/Herpud1/Plaur/Bcl2a1d/Serpinb9/Serpinb6b/Nr4a1	12
GO:2001237	negative regulation of extrinsic apoptotic signaling pathway	9/337	0.00028431	0.000186487	Gpx1/Tmbim1/Lgals3/Lmna/Prdx2/Hmgb2/Icam1/Tnf/Itgav	9
GO:0008625	extrinsic apoptotic signaling pathway via death domain receptors	8/337	0.00028431	0.000186487	Atf3/Gpx1/Tmbim1/Lgals3/Bag3/Hmgb2/Icam1/Tnf	8
GO:0070373	negative regulation of ERK1 and ERK2 cascade	8/337	0.00028431	0.000186487	Atf3/Dusp1/Klf4/Xbp1/Dusp6/Spry1/Dusp4/Errfi1	8
GO:0050709	negative regulation of protein secretion	11/337	0.000309534	0.000203032	Serpinb1a/Anxa1/Ppp3ca/Pim3/Pfkl/Anxa5/Ptpn11/Cyp51/Tnf/Ptger4/Parp1	11
GO:0050663	cytokine secretion	14/337	0.000312911	0.000205247	Serpinb1a/Anxa1/Xbp1/Rnf19b/Tcirg1/Lrrfip2/Gsdmd/Ifng/Tnf/Tnfrsf1b/Ifngr1/Itgav/Ptger4/Parp1	14
GO:0050867	positive regulation of cell activation	20/337	0.000327074	0.000214536	Cdkn1a/Anxa1/Hes1/Xbp1/Cd74/Tnfsf9/Lamp1/Cd83/Adam8/Inpp5d/Prdm1/Lgals1/Irs2/Myd88/Ifng/Ctsc/Tnfsf14/Nfkbiz/Nfkbid/Tbx21	20
GO:0043620	regulation of DNA-templated transcription in response to stress	7/337	0.000338946	0.000222323	Jun/Atf3/Atf6/Ppp1r15a/Bag3/Cited2/Egr1	7
GO:0045620	negative regulation of lymphocyte differentiation	7/337	0.000338946	0.000222323	Anxa1/Cd74/Cd44/Prdx2/Id2/Nfkbid/Tbx21	7
GO:0050673	epithelial cell proliferation	19/337	0.000347921	0.00022821	Serpinb1a/Jun/Hes1/Gpx1/Xbp1/Ern1/BC004004/Cyba/Hmgb2/Cdk6/Nr1d1/Ifng/Id2/Tnf/Zfp36l1/Tsc2/Nr4a1/Errfi1/Acvr2a	19
GO:0002064	epithelial cell development	14/337	0.000349912	0.000229516	Myadm/Gpx1/Xbp1/Psap/Rilpl2/Fosl2/Icam1/Prdm1/Cdk6/Myd88/Tnf/Cxcr4/Abcb1a/Rac1	14
GO:0051896	regulation of protein kinase B signaling	11/337	0.000359162	0.000235584	Klf4/Gpx1/Hbegf/P2rx4/Itgb1/Adam8/Pik3cg/Tnf/Tsc2/Igf1r/Maz	11
GO:0010506	regulation of autophagy	14/337	0.000362473	0.000237756	Hk2/Xbp1/Trp53inp2/Bag3/Atg7/Rab3gap2/Ifng/Tsc2/Pip4k2c/Plk3/Tspo/Mfn2/Rab1b/Foxo3	14
GO:0019218	regulation of steroid metabolic process	9/337	0.000369066	0.00024208	Insig1/Nfkb1/Nr1d1/Ifng/Tnf/Tspo/Egr1/Igf1r/Rora	9
GO:0051897	positive regulation of protein kinase B signaling	9/337	0.000369066	0.00024208	Gpx1/Hbegf/P2rx4/Itgb1/Adam8/Pik3cg/Tnf/Igf1r/Maz	9
GO:0006694	steroid biosynthetic process	11/337	0.000374107	0.000245387	Cyb5r3/Insig1/Nfkb1/Cyp51/Nr1d1/Ifng/Sqle/Tnf/Tspo/Egr1/Igf1r	11
GO:0022408	negative regulation of cell-cell adhesion	12/337	0.000381766	0.00025041	Myadm/Anxa1/Klf4/Lgals3/Cd74/Cd44/Sdc4/Prdx2/Adam8/Tigit/Nfkbid/Tbx21	12
GO:0051101	regulation of DNA binding	10/337	0.000391414	0.000256739	Jun/Hes1/Klf4/Plaur/Hmgb2/Irf4/Zbtb7a/Ifng/Id2/Parp1	10
GO:0060251	regulation of glial cell proliferation	6/337	0.000391414	0.000256739	Hes1/Atxn1/Ifng/Tnf/Tspo/Rnf10	6
GO:0014745	negative regulation of muscle adaptation	4/337	0.000391539	0.000256821	Klf4/Lmna/Atp2b4/Errfi1	4
GO:0097201	negative regulation of transcription from RNA polymerase II promoter in response to stress	4/337	0.000391539	0.000256821	Jun/Ppp1r15a/Bag3/Cited2	4
GO:0050870	positive regulation of T cell activation	12/337	0.000393263	0.000257951	Anxa1/Hes1/Xbp1/Cd74/Tnfsf9/Cd83/Adam8/Lgals1/Ifng/Tnfsf14/Nfkbiz/Nfkbid	12
GO:0046879	hormone secretion	17/337	0.000410727	0.000269407	Anxa1/Tcirg1/Glrx/Ppp3ca/Pim3/Pfkl/Atg7/Anxa5/Ptpn11/Nr1d1/Irs2/Ifng/Tnf/Tiam1/Ptger4/Acvr2a/Rac1	17
GO:0002831	regulation of response to biotic stimulus	15/337	0.000412073	0.00027029	Serpinb1a/Cd74/Sec14l1/Cyba/Trib1/Prdx2/Lamp1/Hmgb2/Myo1f/Adam8/Prdm1/Serpinb9/Ifng/Il23r/Il18rap	15
GO:0051346	negative regulation of hydrolase activity	18/337	0.000418168	0.000274288	Serpinb1a/Rgs2/Anxa1/Klf4/Gpx1/Cd44/Ppp1r15a/Hspa1b/Pih1d1/Herpud1/Plaur/Ahr/Spry1/Bcl2a1d/Serpinb9/Tnf/Serpinb6b/Nr4a1	18
GO:0060537	muscle tissue development	20/337	0.000418168	0.000274288	Fos/Atf3/Rgs2/Gpx1/Lmna/Sik1/Sap30/Cited2/Flot1/Ppp3ca/Ahr/Atg7/Bin3/Itgb1/Csrp1/Id2/Nr4a1/Egr1/Nr1d2/Mef2a	20
GO:0051090	regulation of DNA-binding transcription factor activity	18/337	0.000429713	0.00028186	Bhlhe40/Klf4/Sik1/Lrrfip2/Trib1/Flot1/Prdx2/Wwp2/Ppp3ca/Icam1/Adam8/Zbtb7a/Myd88/Id2/Tnf/Il18rap/Nfkbid/Igf1r	18
GO:0062012	regulation of small molecule metabolic process	16/337	0.000434222	0.000284818	Anxa1/Comt/Cd74/Sik1/Atp2b4/Insig1/Zbtb7a/Nfkb1/Nr1d1/Irs2/Ifng/Tnf/Ptger4/Parp1/Egr1/Rora	16
GO:0034105	positive regulation of tissue remodeling	6/337	0.000434222	0.000284818	Tmbim1/Ppp3ca/Adam8/Klf6/Tmem64/Ptger4	6
GO:2001236	regulation of extrinsic apoptotic signaling pathway	11/337	0.00047031	0.000308488	Atf3/Gpx1/Tmbim1/Lgals3/Lmna/Prdx2/Hmgb2/Icam1/Itm2c/Tnf/Itgav	11
GO:0007033	vacuole organization	11/337	0.000488386	0.000320345	Gabarapl1/Trp53inp2/Hexa/Bag3/Atg7/Vmp1/Rab3gap2/Pip4k2c/Mfn2/Rab1b/Ctsd	11
GO:0032635	interleukin-6 production	11/337	0.000488386	0.000320345	Xbp1/Cd74/Cyba/Tnfsf9/Inpp5d/Ptpn11/Myd88/Ifng/Tnf/Il18rap/Capn2	11
GO:0032800	receptor biosynthetic process	5/337	0.000488386	0.000320345	Furin/Nr1d1/Ifng/Tnf/Itgav	5
GO:0034114	regulation of heterotypic cell-cell adhesion	5/337	0.000488386	0.000320345	Myadm/Klf4/Cd44/Flot1/Tnf	5
GO:0045648	positive regulation of erythrocyte differentiation	5/337	0.000488386	0.000320345	Hmgb2/Inpp5d/Id2/Acvr2a/Foxo3	5
GO:0048771	tissue remodeling	12/337	0.000504649	0.000331012	Anxa1/Tmbim1/Tcirg1/Ppp3ca/Ahr/Adam8/Klf6/Inpp5d/Itgav/Tmem64/Ptger4/Rac1	12
GO:0032103	positive regulation of response to external stimulus	18/337	0.000515254	0.000337969	Cd74/Cyba/Lamp1/P2rx4/Hmgb2/Adam8/Pik3cg/Myd88/Tnf/Ctsc/Tnfsf14/Nfkbiz/Cxcr4/Il18rap/Tiam1/Ptger4/Igf1r/Rac1	18
GO:0051098	regulation of binding	18/337	0.000515254	0.000337969	Jun/Hes1/Klf4/Lgals3/Aplp2/Flot1/Plaur/Hmgb2/Ppp3ca/Irf4/Zbtb7a/Stmn1/Tfip11/Ifng/Amfr/Id2/Tiam1/Parp1	18
GO:0016236	macroautophagy	12/337	0.000524022	0.00034372	Gabarapl1/Trp53inp2/Tcirg1/Bag3/Atg7/Vmp1/Rab3gap2/Tsc2/Pip4k2c/Mfn2/Rab1b/Ctsd	12
GO:0045598	regulation of fat cell differentiation	10/337	0.000524022	0.00034372	Hes1/Xbp1/Insig1/Nr1d1/Id2/Tnf/Zfp36l1/Tmem64/Rora/Zadh2	10
GO:1903364	positive regulation of cellular protein catabolic process	10/337	0.000524022	0.00034372	Xbp1/Rnf19b/Hspa1b/Trib1/Pttg1ip/Herpud1/Atg7/Sgta/Ctsc/Plk3	10
GO:1902622	regulation of neutrophil migration	6/337	0.000546768	0.000358639	Cd74/Il1r1/Adam8/Myd88/Ptger4/Rac1	6
GO:0034103	regulation of tissue remodeling	8/337	0.000546768	0.000358639	Tmbim1/Ppp3ca/Adam8/Klf6/Inpp5d/Itgav/Tmem64/Ptger4	8
GO:0051048	negative regulation of secretion	14/337	0.000553889	0.000363311	Serpinb1a/Anxa1/Comt/Cd74/Ppp3ca/Pim3/Pfkl/Anxa5/Ptpn11/Cyp51/Tnf/Tnfrsf1b/Ptger4/Parp1	14
GO:0042594	response to starvation	11/337	0.00058448	0.000383376	Cdkn1a/Jun/Atf3/Gabarapl1/Xbp1/Comt/Klf10/Sik1/Atg7/Slc2a1/Foxo3	11
GO:0032768	regulation of monooxygenase activity	6/337	0.000617189	0.00040483	Gla/Atp2b4/Nfkb1/Ifng/Tnf/Acvr2a	6
GO:0060326	cell chemotaxis	15/337	0.000620361	0.000406911	Anxa1/Dusp1/Lgals3/Cd74/Hbegf/Elmo2/P2rx4/Hmgb2/Adam8/Ifng/Tnfsf14/Cxcr4/Tiam1/Nr4a1/Rac1	15
GO:0043388	positive regulation of DNA binding	7/337	0.000620361	0.000406911	Hes1/Klf4/Plaur/Hmgb2/Irf4/Ifng/Parp1	7
GO:0001505	regulation of neurotransmitter levels	17/337	0.000634186	0.000415979	Rgs2/Klf4/Xbp1/Comt/Stx11/Gla/Chka/Flot1/P2rx4/Icam1/Atp2b4/Ifng/Tnf/Tspo/Ptger4/Rora/Rac1	17
GO:0032102	negative regulation of response to external stimulus	17/337	0.000634186	0.000415979	Cdkn1a/Dusp1/Gpx1/Cd44/Cuedc2/Sec14l1/Trib1/Prdx2/Anxa5/Nfkb1/Prdm1/Serpinb9/Nr1d1/Tnfrsf1b/Ptger4/Nr1d2/Rora	17
GO:2001242	regulation of intrinsic apoptotic signaling pathway	11/337	0.00066568	0.000436637	Gpx1/Xbp1/Cd74/Cd44/Serinc3/Pttg1ip/Herpud1/Syvn1/Plaur/Bcl2a1d/Parp1	11
GO:0045730	respiratory burst	5/337	0.00066568	0.000436637	Cyba/Prdx2/Jchain/Ncf4/Rac1	5
GO:0035970	peptidyl-threonine dephosphorylation	4/337	0.00066568	0.000436637	Dusp1/Dusp5/Dusp4/Ppm1d	4
GO:1900221	regulation of amyloid-beta clearance	4/337	0.00066568	0.000436637	Cyp51/Ifng/Tnf/Ifngr1	4
GO:2000341	regulation of chemokine (C-X-C motif) ligand 2 production	4/337	0.00066568	0.000436637	Klf4/Cd74/Myd88/Tnf	4
GO:2000514	regulation of CD4-positive, alpha-beta T cell activation	7/337	0.00066568	0.000436637	Anxa1/Cd44/Cd83/Ifng/Nfkbiz/Nfkbid/Tbx21	7
GO:0002685	regulation of leukocyte migration	12/337	0.000688016	0.000451287	Anxa1/Dusp1/Lgals3/Cd74/P2rx4/Il1r1/Icam1/Adam8/Myd88/Tnfsf14/Ptger4/Rac1	12
GO:0002237	response to molecule of bacterial origin	17/337	0.000701196	0.000459933	Jun/Litaf/Xbp1/Junb/Trib1/Prdx2/Hmgb2/Nfkb1/Prdm1/Nr1d1/Myd88/Ifng/Tnf/Tnfrsf1b/Itgav/Il23r/Ptger4	17
GO:0055088	lipid homeostasis	10/337	0.00070145	0.0004601	Xbp1/Pnpla2/Ehd1/Atg7/Insig1/Nr1d1/Nr1d2/Got1/Ormdl3/Rora	10
GO:0044403	symbiotic process	16/337	0.00070145	0.0004601	Ifitm2/Jun/Eea1/Gpx1/Cd74/Ctsb/Mdfic/Atg7/Icam1/Lgals1/Serpinb9/Bst2/Ifng/Tnf/Itgav/Cxcr4	16
GO:0050900	leukocyte migration	16/337	0.00070145	0.0004601	Anxa1/Dusp1/Lgals3/Cd74/P2rx4/Il1r1/Icam1/Itgb1/Adam8/Myd88/Ifng/Tnf/Tnfsf14/Ptger4/Tbx21/Rac1	16
GO:0007254	JNK cascade	12/337	0.000707834	0.000464287	Ern1/Gadd45b/Trib1/Per1/Mdfic/Gadd45g/Lmnb1/Myd88/Tnf/Tiam1/Ptger4/Igf1r	12
GO:0150076	neuroinflammatory response	7/337	0.000716523	0.000469986	Jun/Nr1d1/Ifng/Tnf/Tnfrsf1b/Ifngr1/Ctsc	7
GO:0001774	microglial cell activation	6/337	0.000744991	0.000488659	Jun/Nr1d1/Ifng/Tnf/Ifngr1/Ctsc	6
GO:0002269	leukocyte activation involved in inflammatory response	6/337	0.000744991	0.000488659	Jun/Nr1d1/Ifng/Tnf/Ifngr1/Ctsc	6
GO:0072539	T-helper 17 cell differentiation	5/337	0.000763894	0.000501058	Irf4/Nfkbiz/Nfkbid/Tbx21/Rora	5
GO:0071560	cellular response to transforming growth factor beta stimulus	12/337	0.000763894	0.000501058	Fos/Jun/Xbp1/Furin/Cited2/Pxn/Zbtb7a/Zfp36l1/Parp1/Got1/Igf1r/Acvr2a	12
GO:0000187	activation of MAPK activity	9/337	0.000764377	0.000501375	Map2k3/Ern1/Cd74/Prdx2/Pxn/Mdfic/Ptpn11/Avpi1/Tnf	9
GO:0009267	cellular response to starvation	10/337	0.000765692	0.000502238	Cdkn1a/Jun/Atf3/Gabarapl1/Xbp1/Comt/Klf10/Sik1/Atg7/Slc2a1	10
GO:0051099	positive regulation of binding	12/337	0.000791797	0.000519361	Hes1/Klf4/Lgals3/Flot1/Plaur/Hmgb2/Irf4/Stmn1/Ifng/Amfr/Tiam1/Parp1	12
GO:0010959	regulation of metal ion transport	18/337	0.000794686	0.000521256	Hes1/Lgals3/Gsto1/Sik1/Cyba/Glrx/Wwp2/P2rx4/Per1/Ahr/Icam1/Atp2b4/Ahnak/Pik3cg/Ifng/Cxcr4/Tspo/Orai1	18
GO:1903052	positive regulation of proteolysis involved in cellular protein catabolic process	9/337	0.000805802	0.000528546	Xbp1/Rnf19b/Hspa1b/Trib1/Herpud1/Atg7/Sgta/Ctsc/Plk3	9
GO:0051044	positive regulation of membrane protein ectodomain proteolysis	4/337	0.00083447	0.000547351	Adam8/Ifng/Tnf/Tnfrsf1b	4
GO:0072567	chemokine (C-X-C motif) ligand 2 production	4/337	0.00083447	0.000547351	Klf4/Cd74/Myd88/Tnf	4
GO:0030224	monocyte differentiation	5/337	0.000878664	0.000576339	Jun/Cd74/Inpp5d/Cdk6/Zfp36l1	5
GO:1903131	mononuclear cell differentiation	5/337	0.000878664	0.000576339	Jun/Cd74/Inpp5d/Cdk6/Zfp36l1	5
GO:0009612	response to mechanical stimulus	11/337	0.000878664	0.000576339	Fos/Jun/Junb/Bag3/Nfkb1/Ptpn11/Tnf/Cxcr4/Ptger4/Got1/Rac1	11
GO:0071559	response to transforming growth factor beta	12/337	0.000880882	0.000577793	Fos/Jun/Xbp1/Furin/Cited2/Pxn/Zbtb7a/Zfp36l1/Parp1/Got1/Igf1r/Acvr2a	12
GO:1903050	regulation of proteolysis involved in cellular protein catabolic process	12/337	0.000880882	0.000577793	Gpx1/Xbp1/Rnf19b/Hspa1b/Trib1/Herpud1/Atg7/Sgta/Os9/Ctsc/Plk3/Ube2g2	12
GO:0046637	regulation of alpha-beta T cell differentiation	7/337	0.00089878	0.000589534	Anxa1/Cd83/Prdm1/Ifng/Nfkbiz/Nfkbid/Tbx21	7
GO:0045581	negative regulation of T cell differentiation	6/337	0.00089878	0.000589534	Anxa1/Cd74/Cd44/Prdx2/Nfkbid/Tbx21	6
GO:1902041	regulation of extrinsic apoptotic signaling pathway via death domain receptors	6/337	0.00089878	0.000589534	Atf3/Gpx1/Tmbim1/Lgals3/Hmgb2/Icam1	6
GO:0002821	positive regulation of adaptive immune response	10/337	0.00091798	0.000602127	Anxa1/Cd74/Cd44/Il1r1/Ifng/Tnf/Nfkbiz/Il23r/Nfkbid/Tbx21	10
GO:0050868	negative regulation of T cell activation	9/337	0.000941311	0.000617431	Anxa1/Lgals3/Cd74/Cd44/Sdc4/Prdx2/Tigit/Nfkbid/Tbx21	9
GO:0061136	regulation of proteasomal protein catabolic process	11/337	0.000945111	0.000619923	Gpx1/Xbp1/Rnf19b/Hspa1b/Trib1/Herpud1/Atg7/Sgta/Os9/Plk3/Ube2g2	11
GO:0043407	negative regulation of MAP kinase activity	7/337	0.000968973	0.000635575	Rgs2/Dusp1/Dusp6/Spry1/Dusp5/Tsc2/Dusp4	7
GO:1901216	positive regulation of neuron death	9/337	0.000987897	0.000647987	Fos/Jun/Ifng/Tnf/Bag1/Parp1/Egr1/Capn2/Foxo3	9
GO:0038066	p38MAPK cascade	6/337	0.000987897	0.000647987	Dusp1/Map2k3/Gadd45b/Per1/Gadd45g/Zfp36l1	6
GO:0042088	T-helper 1 type immune response	6/337	0.000987897	0.000647987	Anxa1/Il1r1/Gadd45g/Il23r/Relb/Il18rap	6
GO:0051146	striated muscle cell differentiation	15/337	0.000987897	0.000647987	Rgs2/Gpx1/Xbp1/Lmna/Sik1/Flot1/Ehd1/Ppp3ca/Atg7/Bin3/Itgb1/Csrp1/Tnfsf14/Capn2/Mef2a	15
GO:0043372	positive regulation of CD4-positive, alpha-beta T cell differentiation	5/337	0.00098913	0.000648796	Anxa1/Cd83/Ifng/Nfkbiz/Nfkbid	5
GO:0019915	lipid storage	7/337	0.00103797	0.00068083	Plin2/Hexa/Pnpla2/Ehd1/Sqle/Tnf/Itgav	7
GO:0001889	liver development	9/337	0.00103797	0.00068083	Jun/Anxa1/Hes1/Xbp1/Cited2/Ahr/Atg7/Asl/Ifng	9
GO:0034614	cellular response to reactive oxygen species	10/337	0.00104629	0.00068629	Fos/Jun/Anxa1/Psap/Glrx/Prdx2/Atg7/Tnf/Parp1/Foxo3	10
GO:0018108	peptidyl-tyrosine phosphorylation	15/337	0.00107913	0.000707828	Hes1/Cd74/Cd44/Aplp2/Cass4/Hbegf/Pxn/Icam1/Itgb1/Ptpn11/Ifng/Tnf/Ptger4/Igf1r/Errfi1	15
GO:0042692	muscle cell differentiation	17/337	0.00108102	0.000709068	Rgs2/Hes1/Gpx1/Xbp1/Lmna/Sik1/Flot1/Ehd1/Ppp3ca/Atg7/Bin3/Itgb1/Csrp1/Tnfsf14/Capn2/Mef2a/Rora	17
GO:0016032	viral process	14/337	0.00108493	0.000711631	Ifitm2/Jun/Eea1/Cd74/Ctsb/Mdfic/Atg7/Icam1/Lgals1/Bst2/Ifng/Tnf/Itgav/Cxcr4	14
GO:0032147	activation of protein kinase activity	13/337	0.00108827	0.000713823	Map2k3/Ern1/Gadd45b/Cd74/Prdx2/Pxn/Clspn/Mdfic/Gadd45g/Map3k8/Ptpn11/Avpi1/Tnf	13
GO:0032496	response to lipopolysaccharide	16/337	0.00115802	0.000759572	Jun/Litaf/Xbp1/Junb/Trib1/Prdx2/Hmgb2/Nfkb1/Prdm1/Nr1d1/Myd88/Ifng/Tnf/Tnfrsf1b/Il23r/Ptger4	16
GO:0018212	peptidyl-tyrosine modification	15/337	0.00117348	0.000769717	Hes1/Cd74/Cd44/Aplp2/Cass4/Hbegf/Pxn/Icam1/Itgb1/Ptpn11/Ifng/Tnf/Ptger4/Igf1r/Errfi1	15
GO:0062197	cellular response to chemical stress	15/337	0.00117348	0.000769717	Fos/Jun/Anxa1/Gpx1/Xbp1/Psap/Glrx/Prdx2/Atg7/Tnf/Zfp36l1/Relb/Nr4a2/Parp1/Foxo3	15
GO:0043370	regulation of CD4-positive, alpha-beta T cell differentiation	6/337	0.00119486	0.000783737	Anxa1/Cd83/Ifng/Nfkbiz/Nfkbid/Tbx21	6
GO:0032675	regulation of interleukin-6 production	10/337	0.00119699	0.00078514	Xbp1/Cd74/Cyba/Tnfsf9/Inpp5d/Ptpn11/Myd88/Ifng/Tnf/Capn2	10
GO:0097755	positive regulation of blood vessel diameter	7/337	0.00119699	0.00078514	Rgs2/Gpx1/Scpep1/P2rx4/Ahr/Tnf/Dusp5	7
GO:0014902	myotube differentiation	9/337	0.00120025	0.000787276	Gpx1/Xbp1/Sik1/Flot1/Ehd1/Ppp3ca/Bin3/Tnfsf14/Capn2	9
GO:0061008	hepaticobiliary system development	9/337	0.00120025	0.000787276	Jun/Anxa1/Hes1/Xbp1/Cited2/Ahr/Atg7/Asl/Ifng	9
GO:0036503	ERAD pathway	8/337	0.00120916	0.00079312	Sdf2l1/Herpud1/Syvn1/Sgta/Sdf2/Os9/Amfr/Ube2g2	8
GO:0000188	inactivation of MAPK activity	4/337	0.00126024	0.000826625	Dusp1/Dusp6/Dusp5/Dusp4	4
GO:0045577	regulation of B cell differentiation	5/337	0.00126895	0.000832337	Xbp1/Inpp5d/Prdm1/Id2/Zfp36l1	5
GO:0045672	positive regulation of osteoclast differentiation	5/337	0.00126895	0.000832337	Fos/Klf10/Ifng/Tnf/Tmem64	5
GO:0072538	T-helper 17 type immune response	5/337	0.00126895	0.000832337	Irf4/Nfkbiz/Nfkbid/Tbx21/Rora	5
GO:0097242	amyloid-beta clearance	5/337	0.00126895	0.000832337	Cyp51/Ifng/Tnf/Ifngr1/Igf1r	5
GO:1903036	positive regulation of response to wounding	7/337	0.00126895	0.000832337	Anxa1/Xbp1/Hbegf/Prdx2/Cxcr4/Ptger4/Igf1r	7
GO:0016051	carbohydrate biosynthetic process	11/337	0.00133158	0.000873415	Atf3/Tpi1/Gsto1/Sik1/Nfkb1/Mpdu1/Nr1d1/Irs2/Mgat2/Ptger4/Got1	11
GO:0007264	small GTPase mediated signal transduction	19/337	0.00134847	0.000884494	Jun/Rhoc/Mapre2/Flot1/Arhgap18/Rit1/Spry1/Itgb1/Stmn1/Cdc42ep3/Iqsec1/Baiap2/Tsc2/Mfn2/Tiam1/Rab1b/F2rl2/Arhgap26/Rac1	19
GO:0032755	positive regulation of interleukin-6 production	8/337	0.001356	0.000889433	Xbp1/Cd74/Cyba/Tnfsf9/Ptpn11/Myd88/Ifng/Tnf	8
GO:0042113	B cell activation	17/337	0.0013575	0.000890418	Cdkn1a/Xbp1/Cd74/Tcirg1/Cmtm7/Ahr/Zbtb7a/Inpp5d/Prdm1/Pfdn1/Lgals1/Irs2/Ifng/Id2/Zfp36l1/Irf2bp2/Tbx21	17
GO:0072594	establishment of protein localization to organelle	17/337	0.0013575	0.000890418	Cdkn1a/Hk2/Xbp1/Lmna/Pih1d1/Bag3/Pttg1ip/Lamp1/Ppp3ca/Mdfic/Rab3gap2/Sgta/Iqsec1/Ifng/Tsc2/Tspo/Mfn2	17
GO:0045453	bone resorption	7/337	0.0013575	0.000890418	Tcirg1/Adam8/Inpp5d/Itgav/Tmem64/Ptger4/Rac1	7
GO:0014065	phosphatidylinositol 3-kinase signaling	9/337	0.00137833	0.000904083	Klf4/Xbp1/Pik3cg/Tnf/Zfp36l1/Tsc2/Ptpn13/Igf1r/Maz	9
GO:0045834	positive regulation of lipid metabolic process	10/337	0.00139883	0.000917531	Anxa1/Cd74/Pnpla2/Nr1d1/Irs2/Ifng/Tnf/Capn2/Igf1r/Rac1	10
GO:0014706	striated muscle tissue development	18/337	0.001505	0.000987167	Fos/Atf3/Rgs2/Gpx1/Lmna/Sik1/Sap30/Cited2/Flot1/Ppp3ca/Atg7/Bin3/Itgb1/Id2/Nr4a1/Egr1/Nr1d2/Mef2a	18
GO:0030850	prostate gland development	6/337	0.00154319	0.00101222	Anxa1/Cd44/Psap/Plaur/Ahr/Igf1r	6
GO:0048662	negative regulation of smooth muscle cell proliferation	6/337	0.00154319	0.00101222	Cdkn1a/Klf4/Comt/Trib1/Ifng/Mfn2	6
GO:0061900	glial cell activation	6/337	0.00154319	0.00101222	Jun/Nr1d1/Ifng/Tnf/Ifngr1/Ctsc	6
GO:0070228	regulation of lymphocyte apoptotic process	7/337	0.0015733	0.00103197	Lgals3/Cd74/Cd44/Adam8/Serpinb9/Irs2/Nfkbid	7
GO:1902624	positive regulation of neutrophil migration	5/337	0.00163316	0.00107123	Cd74/Il1r1/Adam8/Ptger4/Rac1	5
GO:0014009	glial cell proliferation	6/337	0.00169884	0.00111431	Hes1/Atxn1/Ifng/Tnf/Tspo/Rnf10	6
GO:0030218	erythrocyte differentiation	9/337	0.00169884	0.00111431	Cited2/Hmgb2/Zbtb7a/Inpp5d/Cdk6/Id2/Zfp36l1/Acvr2a/Foxo3	9
GO:0002224	toll-like receptor signaling pathway	8/337	0.00170775	0.00112016	Lrrfip2/Cyba/Flot1/Wdfy1/Irf4/Nr1d1/Myd88/Tnf	8
GO:1901800	positive regulation of proteasomal protein catabolic process	8/337	0.00170775	0.00112016	Xbp1/Rnf19b/Hspa1b/Trib1/Herpud1/Atg7/Sgta/Plk3	8
GO:0009611	response to wounding	19/337	0.00170775	0.00112016	Cdkn1a/Jun/Anxa1/Klf4/Gpx1/Xbp1/Cd44/Sdc4/BC004004/Hbegf/Prdx2/P2rx4/Bin3/Anxa5/Zfp36l1/Cxcr4/Ptger4/F2rl2/Igf1r	19
GO:0031669	cellular response to nutrient levels	11/337	0.00173598	0.00113867	Cdkn1a/Jun/Atf3/Gabarapl1/Xbp1/Comt/Klf10/Sik1/P2rx4/Atg7/Slc2a1	11
GO:0050730	regulation of peptidyl-tyrosine phosphorylation	13/337	0.00173831	0.0011402	Hes1/Cd74/Cd44/Aplp2/Cass4/Hbegf/Icam1/Itgb1/Ptpn11/Ifng/Tnf/Ptger4/Errfi1	13
GO:0052548	regulation of endopeptidase activity	15/337	0.00173831	0.0011402	Serpinb1a/Klf4/Gpx1/Furin/Cd44/Hspa1b/Pih1d1/Herpud1/Plaur/Bcl2a1d/Serpinb9/Tnf/Serpinb6b/Nr4a1/Ctsd	15
GO:0071887	leukocyte apoptotic process	9/337	0.00176172	0.00115555	Anxa1/Lgals3/Cd74/Cd44/Adam8/Serpinb9/Irs2/Ifng/Nfkbid	9
GO:0032612	interleukin-1 production	8/337	0.00178334	0.00116974	Serpinb1a/Anxa1/Gsdmd/Ifng/Tnfaip8/Ptger4/Egr1/Errfi1	8
GO:0046634	regulation of alpha-beta T cell activation	8/337	0.00178334	0.00116974	Anxa1/Cd44/Cd83/Prdm1/Ifng/Nfkbiz/Nfkbid/Tbx21	8
GO:0050731	positive regulation of peptidyl-tyrosine phosphorylation	11/337	0.00178334	0.00116974	Hes1/Cd74/Cd44/Cass4/Hbegf/Icam1/Itgb1/Ptpn11/Ifng/Tnf/Ptger4	11
GO:0008202	steroid metabolic process	14/337	0.00180645	0.0011849	Comt/Aplp2/Cyb5r3/Insig1/Nfkb1/Cyp51/Nr1d1/Ifng/Sqle/Tnf/Tspo/Egr1/Igf1r/Rora	14
GO:0046886	positive regulation of hormone biosynthetic process	4/337	0.00180645	0.0011849	Ifng/Tnf/Egr1/Igf1r	4
GO:0010498	proteasomal protein catabolic process	18/337	0.00185962	0.00121977	Gpx1/Xbp1/Sdf2l1/Rnf19b/Hspa1b/Trib1/Wwp2/Herpud1/Syvn1/Atg7/Sgta/Sdf2/Nr1d1/Os9/Amfr/Plk3/Tbx21/Ube2g2	18
GO:0007519	skeletal muscle tissue development	11/337	0.00192418	0.00126212	Fos/Atf3/Gpx1/Sap30/Cited2/Flot1/Ppp3ca/Bin3/Nr4a1/Egr1/Nr1d2	11
GO:0019221	cytokine-mediated signaling pathway	15/337	0.00192418	0.00126212	Ifitm2/Cd74/Il1r1/Klf6/Il10rb/Myd88/Ifng/Tnf/Ifngr1/Il23r/Cxcr4/Il18rap/Egr1/Ifnar2/Foxo3	15
GO:0007179	transforming growth factor beta receptor signaling pathway	10/337	0.00195655	0.00128335	Fos/Jun/Xbp1/Furin/Cited2/Pxn/Zbtb7a/Parp1/Got1/Acvr2a	10
GO:0042743	hydrogen peroxide metabolic process	6/337	0.00196735	0.00129043	Gpx1/Prdx4/Cyba/Prdx2/Txnrd1/Ptger4	6
GO:0090303	positive regulation of wound healing	6/337	0.00196735	0.00129043	Anxa1/Xbp1/Hbegf/Prdx2/Cxcr4/Ptger4	6
GO:0034599	cellular response to oxidative stress	13/337	0.00200908	0.00131781	Fos/Jun/Anxa1/Gpx1/Xbp1/Psap/Glrx/Prdx2/Atg7/Tnf/Nr4a2/Parp1/Foxo3	13
GO:0002697	regulation of immune effector process	17/337	0.00200908	0.00131781	Anxa1/Xbp1/Lgals3/Cd74/Cuedc2/Sec14l1/Lamp1/Il1r1/Serpinb9/Ifng/Tnf/Tnfrsf1b/Nfkbiz/Il23r/Il18rap/Nfkbid/Tbx21	17
GO:0045861	negative regulation of proteolysis	15/337	0.00200908	0.00131781	Serpinb1a/Klf4/Gpx1/Cd44/Hspa1b/Pih1d1/Herpud1/Plaur/Sgta/Bcl2a1d/Serpinb9/Os9/Serpinb6b/Nr4a1/Ube2g2	15
GO:2000516	positive regulation of CD4-positive, alpha-beta T cell activation	5/337	0.00200908	0.00131781	Anxa1/Cd83/Ifng/Nfkbiz/Nfkbid	5
GO:1903555	regulation of tumor necrosis factor superfamily cytokine production	10/337	0.0020137	0.00132084	Lrrfip2/Cyba/Adam8/Ptpn11/Myd88/Ifng/Ifngr1/Tspo/Ptger4/Errfi1	10
GO:0001649	osteoblast differentiation	11/337	0.00204417	0.00134082	Lmna/Trp53inp2/Tcirg1/Junb/Ahr/Cdk6/Id2/Tnf/Tmem64/Ptger4/Acvr2a	11
GO:0006816	calcium ion transport	17/337	0.00204703	0.0013427	Hes1/Lgals3/Gsto1/Cysltr1/Cyba/P2rx4/Ppp3ca/Ahr/Icam1/Atp2b4/Ahnak/Pik3cg/Itgav/Cxcr4/Tspo/Orai1/Micu2	17
GO:0070372	regulation of ERK1 and ERK2 cascade	14/337	0.00205229	0.00134615	Jun/Atf3/Dusp1/Klf4/Xbp1/Cd74/Cd44/Dusp6/Spry1/Icam1/Ptpn11/Dusp4/Tiam1/Errfi1	14
GO:0048145	regulation of fibroblast proliferation	8/337	0.00206644	0.00135543	Cdkn1a/Jun/Cd74/Fosl2/Cdk6/Tgif1/Ifng/Tsc2	8
GO:1903531	negative regulation of secretion by cell	12/337	0.00208504	0.00136764	Serpinb1a/Anxa1/Ppp3ca/Pim3/Pfkl/Anxa5/Ptpn11/Cyp51/Tnf/Tnfrsf1b/Ptger4/Parp1	12
GO:0010869	regulation of receptor biosynthetic process	4/337	0.00211752	0.00138893	Furin/Nr1d1/Ifng/Itgav	4
GO:1900101	regulation of endoplasmic reticulum unfolded protein response	4/337	0.00211752	0.00138893	Xbp1/Ern1/Pdia6/Atf6	4
GO:0044106	cellular amine metabolic process	7/337	0.00212454	0.00139354	Comt/Chka/Odc1/Gde1/Sat1/Atp2b4/Nr4a2	7
GO:0002221	pattern recognition receptor signaling pathway	9/337	0.00216655	0.0014211	Lrrfip2/Sec14l1/Cyba/Flot1/Wdfy1/Irf4/Nr1d1/Myd88/Tnf	9
GO:2000106	regulation of leukocyte apoptotic process	8/337	0.00216655	0.0014211	Anxa1/Lgals3/Cd74/Cd44/Adam8/Serpinb9/Irs2/Nfkbid	8
GO:0043281	regulation of cysteine-type endopeptidase activity involved in apoptotic process	11/337	0.00216756	0.00142176	Klf4/Gpx1/Cd44/Hspa1b/Pih1d1/Herpud1/Plaur/Bcl2a1d/Tnf/Nr4a1/Ctsd	11
GO:0032436	positive regulation of proteasomal ubiquitin-dependent protein catabolic process	7/337	0.00226022	0.00148254	Rnf19b/Hspa1b/Trib1/Herpud1/Atg7/Sgta/Plk3	7
GO:0030010	establishment of cell polarity	9/337	0.00226022	0.00148254	Hes1/Lmna/Frmd4b/Spry1/Tsc2/Dctn1/Igf1r/Nde1/Coro7	9
GO:0070838	divalent metal ion transport	18/337	0.00226022	0.00148254	Hes1/Lgals3/Gsto1/Cysltr1/Cyba/Slc39a1/P2rx4/Ppp3ca/Ahr/Icam1/Atp2b4/Ahnak/Pik3cg/Itgav/Cxcr4/Tspo/Orai1/Micu2	18
GO:0051235	maintenance of location	14/337	0.00226421	0.00148515	Plin2/Hk2/Gsto1/Hexa/Pnpla2/Cyba/Ehd1/Anxa5/Insig1/Os9/Sqle/Tnf/Itgav/Tspo	14
GO:0048144	fibroblast proliferation	8/337	0.00226421	0.00148515	Cdkn1a/Jun/Cd74/Fosl2/Cdk6/Tgif1/Ifng/Tsc2	8
GO:2000379	positive regulation of reactive oxygen species metabolic process	8/337	0.00226421	0.00148515	Cdkn1a/Klf4/Cyba/Icam1/Ifng/Tnf/Tspo/Foxo3	8
GO:0071706	tumor necrosis factor superfamily cytokine production	10/337	0.00232262	0.00152347	Lrrfip2/Cyba/Adam8/Ptpn11/Myd88/Ifng/Ifngr1/Tspo/Ptger4/Errfi1	10
GO:0062013	positive regulation of small molecule metabolic process	9/337	0.00235279	0.00154326	Anxa1/Comt/Cd74/Nfkb1/Nr1d1/Irs2/Ifng/Tnf/Ptger4	9
GO:0072511	divalent inorganic cation transport	18/337	0.00240256	0.0015759	Hes1/Lgals3/Gsto1/Cysltr1/Cyba/Slc39a1/P2rx4/Ppp3ca/Ahr/Icam1/Atp2b4/Ahnak/Pik3cg/Itgav/Cxcr4/Tspo/Orai1/Micu2	18
GO:0090257	regulation of muscle system process	12/337	0.00242393	0.00158992	Rgs2/Klf4/Lmna/P2rx4/Ppp3ca/Atp2b4/Tnfrsf1b/Ptger4/Parp1/Mef2a/Errfi1/Foxo3	12
GO:0002819	regulation of adaptive immune response	11/337	0.00249461	0.00163628	Anxa1/Cd74/Cd44/Il1r1/Ifng/Tnf/Tnfrsf1b/Nfkbiz/Il23r/Nfkbid/Tbx21	11
GO:0071901	negative regulation of protein serine/threonine kinase activity	8/337	0.00252439	0.00165581	Cdkn1a/Rgs2/Dusp1/Dusp6/Spry1/Dusp5/Tsc2/Dusp4	8
GO:0060538	skeletal muscle organ development	11/337	0.00258767	0.00169732	Fos/Atf3/Gpx1/Sap30/Cited2/Flot1/Ppp3ca/Bin3/Nr4a1/Egr1/Nr1d2	11
GO:0010466	negative regulation of peptidase activity	12/337	0.00268355	0.00176021	Serpinb1a/Klf4/Gpx1/Cd44/Hspa1b/Pih1d1/Herpud1/Plaur/Bcl2a1d/Serpinb9/Serpinb6b/Nr4a1	12
GO:0097529	myeloid leukocyte migration	11/337	0.00268355	0.00176021	Anxa1/Dusp1/Lgals3/Cd74/P2rx4/Il1r1/Adam8/Myd88/Ifng/Ptger4/Rac1	11
GO:0034101	erythrocyte homeostasis	9/337	0.00269007	0.00176448	Cited2/Hmgb2/Zbtb7a/Inpp5d/Cdk6/Id2/Zfp36l1/Acvr2a/Foxo3	9
GO:0045667	regulation of osteoblast differentiation	9/337	0.00269007	0.00176448	Lmna/Tcirg1/Ahr/Cdk6/Id2/Tnf/Tmem64/Ptger4/Acvr2a	9
GO:0009314	response to radiation	16/337	0.00269007	0.00176448	Cdkn1a/Jun/Anxa1/Bhlhe40/Gpx1/Sik1/Junb/Per1/Il1r1/Itgb1/Atxn1/Id2/Crip1/Plk3/Parp1/Egr1	16
GO:0051341	regulation of oxidoreductase activity	7/337	0.00269385	0.00176697	Gla/Cyba/Atp2b4/Nfkb1/Ifng/Tnf/Acvr2a	7
GO:1900407	regulation of cellular response to oxidative stress	7/337	0.00269385	0.00176697	Gpx1/Psap/Glrx/Atg7/Tnf/Parp1/Foxo3	7
GO:0046885	regulation of hormone biosynthetic process	5/337	0.00270044	0.00177129	Nfkb1/Ifng/Tnf/Egr1/Igf1r	5
GO:0007178	transmembrane receptor protein serine/threonine kinase signaling pathway	15/337	0.00280832	0.00184205	Fos/Jun/Hes1/Xbp1/Furin/Hexa/Cited2/Pxn/Zbtb7a/Tgif1/Myd88/Parp1/Egr1/Got1/Acvr2a	15
GO:0003012	muscle system process	16/337	0.00280832	0.00184205	Rgs2/Klf4/Map2k3/Lmna/Cyba/P2rx4/Ppp3ca/Atp2b4/Tnfrsf1b/Cxcr4/Tiam1/Ptger4/Parp1/Mef2a/Errfi1/Foxo3	16
GO:0051591	response to cAMP	6/337	0.00282362	0.00185208	Jun/Junb/Per1/Ahr/Pik3cg/Zfp36l1	6
GO:1903428	positive regulation of reactive oxygen species biosynthetic process	6/337	0.00282362	0.00185208	Klf4/Cyba/Icam1/Ifng/Tnf/Foxo3	6
GO:0009110	vitamin biosynthetic process	4/337	0.00284795	0.00186804	Gsto1/Nfkb1/Ifng/Tnf	4
GO:0034405	response to fluid shear stress	4/337	0.00284795	0.00186804	Klf4/Xbp1/Cited2/P2rx4	4
GO:0043153	entrainment of circadian clock by photoperiod	4/337	0.00284795	0.00186804	Bhlhe40/Sik1/Per1/Id2	4
GO:0051043	regulation of membrane protein ectodomain proteolysis	4/337	0.00284795	0.00186804	Adam8/Ifng/Tnf/Tnfrsf1b	4
GO:1901741	positive regulation of myoblast fusion	4/337	0.00284795	0.00186804	Flot1/Ehd1/Tnfsf14/Capn2	4
GO:0043534	blood vessel endothelial cell migration	8/337	0.00287413	0.00188522	Anxa1/Klf4/Map2k3/Gpx1/P2rx4/Itgb1/Adam8/Nr4a1	8
GO:0002687	positive regulation of leukocyte migration	9/337	0.00287413	0.00188522	Lgals3/Cd74/P2rx4/Il1r1/Icam1/Adam8/Tnfsf14/Ptger4/Rac1	9
GO:0002437	inflammatory response to antigenic stimulus	6/337	0.00302458	0.0019839	Gpx1/Cysltr1/Hmgb2/Icam1/Serpinb9/Tnf	6
GO:0009991	response to extracellular stimulus	16/337	0.00305055	0.00200094	Cdkn1a/Fos/Jun/Atf3/Gabarapl1/Xbp1/Comt/Klf10/Sik1/P2rx4/Atg7/Slc2a1/Gsdmd/Nr4a2/Igf1r/Foxo3	16
GO:0051961	negative regulation of nervous system development	15/337	0.00314985	0.00206607	Hes1/Dennd5a/Ppp3ca/Itgb1/Itm2c/Lgals1/Nr1d1/Ifng/Id2/Tnf/Ctsc/Tsc2/Tspo/Rnf10/Foxo3	15
GO:0097530	granulocyte migration	9/337	0.00315165	0.00206725	Anxa1/Lgals3/Cd74/Il1r1/Adam8/Myd88/Ifng/Ptger4/Rac1	9
GO:0035914	skeletal muscle cell differentiation	7/337	0.00318594	0.00208974	Fos/Atf3/Sap30/Cited2/Nr4a1/Egr1/Nr1d2	7
GO:1903828	negative regulation of cellular protein localization	8/337	0.00318594	0.00208974	Tmbim1/Leprot/Trp53inp2/Bag3/Mdfic/Insig1/Os9/Ube2g2	8
GO:0050707	regulation of cytokine secretion	11/337	0.0032033	0.00210113	Serpinb1a/Anxa1/Xbp1/Lrrfip2/Gsdmd/Ifng/Tnf/Tnfrsf1b/Ifngr1/Ptger4/Parp1	11
GO:0001659	temperature homeostasis	10/337	0.0032033	0.00210113	Gpx1/Gadd45g/Irf4/Tfe3/Nr1d1/Tnf/Cxcr4/Mfn2/Egr1/Igf1r	10
GO:1903034	regulation of response to wounding	10/337	0.0032033	0.00210113	Cdkn1a/Anxa1/Klf4/Xbp1/Hbegf/Prdx2/Anxa5/Cxcr4/Ptger4/Igf1r	10
GO:0010830	regulation of myotube differentiation	6/337	0.0032033	0.00210113	Xbp1/Sik1/Flot1/Ehd1/Tnfsf14/Capn2	6
GO:0030330	DNA damage response, signal transduction by p53 class mediator	6/337	0.0032033	0.00210113	Cdkn1a/Cd74/Cd44/Pttg1ip/Ppm1d/Foxo3	6
GO:0032677	regulation of interleukin-8 production	6/337	0.0032033	0.00210113	Anxa1/Klf4/Cd74/Myd88/Tnf/Ptger4	6
GO:0045454	cell redox homeostasis	6/337	0.0032033	0.00210113	Gpx1/Prdx4/Pdia6/Glrx/Prdx2/Txnrd1	6
GO:0009648	photoperiodism	4/337	0.00326861	0.00214397	Bhlhe40/Sik1/Per1/Id2	4
GO:0045862	positive regulation of proteolysis	14/337	0.00326861	0.00214397	Xbp1/Rnf19b/Hspa1b/Trib1/Herpud1/Atg7/Sgta/Adam8/Ifng/Tnf/Tnfrsf1b/Ctsc/Plk3/Ctsd	14
GO:0046486	glycerolipid metabolic process	14/337	0.00326861	0.00214397	Gpx1/Sik1/Chka/Pnpla2/Serinc3/Lpin2/Insig1/Inpp5d/Ptpn11/Abhd16a/Pik3cg/Pip4k2c/Pigs/Capn2	14
GO:0008406	gonad development	11/337	0.00326861	0.00214397	Prdx4/Cited2/Hmgb2/Ahr/Icam1/Itgav/Serpinb6b/Ptger4/Abcb1a/Acvr2a/Foxo3	11
GO:1901264	carbohydrate derivative transport	6/337	0.00344883	0.00226218	Psap/Slc35c2/Cyba/Atg7/Ptger4/Abcb1a	6
GO:0031642	negative regulation of myelination	3/337	0.00345816	0.0022683	Ifng/Tnf/Ctsc	3
GO:0061684	chaperone-mediated autophagy	3/337	0.00345816	0.0022683	Bag3/Atg7/Plk3	3
GO:0070257	positive regulation of mucus secretion	3/337	0.00345816	0.0022683	Cyba/Atg7/Ptger4	3
GO:0070862	negative regulation of protein exit from endoplasmic reticulum	3/337	0.00345816	0.0022683	Insig1/Os9/Ube2g2	3
GO:1900103	positive regulation of endoplasmic reticulum unfolded protein response	3/337	0.00345816	0.0022683	Xbp1/Ern1/Atf6	3
GO:2000389	regulation of neutrophil extravasation	3/337	0.00345816	0.0022683	Il1r1/Adam8/Ptger4	3
GO:2000391	positive regulation of neutrophil extravasation	3/337	0.00345816	0.0022683	Il1r1/Adam8/Ptger4	3
GO:0050728	negative regulation of inflammatory response	9/337	0.00346756	0.00227446	Gpx1/Cd44/Cuedc2/Nfkb1/Nr1d1/Tnfrsf1b/Ptger4/Nr1d2/Rora	9
GO:0045833	negative regulation of lipid metabolic process	7/337	0.00347168	0.00227716	Sik1/Atg7/Insig1/Nfkb1/Pik3cg/Tnf/Ormdl3	7
GO:2001024	negative regulation of response to drug	5/337	0.00348768	0.00228766	Rgs2/Psap/Glrx/Ptpn11/Tnf	5
GO:1990266	neutrophil migration	8/337	0.00357832	0.00234711	Lgals3/Cd74/Il1r1/Adam8/Myd88/Ifng/Ptger4/Rac1	8
GO:0045123	cellular extravasation	6/337	0.00364547	0.00239116	Il1r1/Icam1/Itgb1/Adam8/Tnf/Ptger4	6
GO:0009308	amine metabolic process	7/337	0.00366169	0.0024018	Comt/Chka/Odc1/Gde1/Sat1/Atp2b4/Nr4a2	7
GO:0032652	regulation of interleukin-1 production	7/337	0.00366169	0.0024018	Serpinb1a/Anxa1/Gsdmd/Ifng/Ptger4/Egr1/Errfi1	7
GO:0046683	response to organophosphorus	7/337	0.00366169	0.0024018	Jun/Junb/P2rx4/Per1/Ahr/Pik3cg/Zfp36l1	7
GO:0045137	development of primary sexual characteristics	11/337	0.00367127	0.00240808	Prdx4/Cited2/Hmgb2/Ahr/Icam1/Itgav/Serpinb6b/Ptger4/Abcb1a/Acvr2a/Foxo3	11
GO:0002693	positive regulation of cellular extravasation	4/337	0.00367928	0.00241333	Il1r1/Icam1/Adam8/Ptger4	4
GO:0032352	positive regulation of hormone metabolic process	4/337	0.00367928	0.00241333	Ifng/Tnf/Egr1/Igf1r	4
GO:0006606	protein import into nucleus	9/337	0.0037256	0.00244372	Cdkn1a/Xbp1/Lmna/Bag3/Pttg1ip/Ppp3ca/Mdfic/Ifng/Tsc2	9
GO:0110053	regulation of actin filament organization	12/337	0.00375413	0.00246243	Myadm/Sdc4/Rhoc/Capg/Pxn/Arhgap18/Icam1/Stmn1/Cdc42ep3/Baiap2/Ptger4/Rac1	12
GO:0032527	protein exit from endoplasmic reticulum	5/337	0.00379023	0.00248611	Herpud1/Syvn1/Insig1/Os9/Ube2g2	5
GO:0090317	negative regulation of intracellular protein transport	5/337	0.00379023	0.00248611	Bag3/Mdfic/Insig1/Os9/Ube2g2	5
GO:0031348	negative regulation of defense response	11/337	0.00390126	0.00255894	Gpx1/Cd44/Cuedc2/Sec14l1/Nfkb1/Serpinb9/Nr1d1/Tnfrsf1b/Ptger4/Nr1d2/Rora	11
GO:0007265	Ras protein signal transduction	16/337	0.00392894	0.0025771	Jun/Rhoc/Mapre2/Flot1/Rit1/Spry1/Itgb1/Stmn1/Cdc42ep3/Iqsec1/Baiap2/Mfn2/Tiam1/Rab1b/F2rl2/Rac1	16
GO:0031334	positive regulation of protein-containing complex assembly	11/337	0.00403463	0.00264642	Rhoc/Pih1d1/Jchain/Ahr/Icam1/Cdc42ep3/Baiap2/Ifng/Tnf/Dctn1/Rac1	11
GO:0042116	macrophage activation	7/337	0.0040374	0.00264824	Jun/Nr1d1/Ifng/Tnf/Ifngr1/Ctsc/Rora	7
GO:0046889	positive regulation of lipid biosynthetic process	7/337	0.0040374	0.00264824	Anxa1/Cd74/Nr1d1/Ifng/Tnf/Capn2/Igf1r	7
GO:2000060	positive regulation of ubiquitin-dependent protein catabolic process	7/337	0.0040374	0.00264824	Rnf19b/Hspa1b/Trib1/Herpud1/Atg7/Sgta/Plk3	7
GO:0006639	acylglycerol metabolic process	8/337	0.0040374	0.00264824	Gpx1/Sik1/Pnpla2/Lpin2/Insig1/Ptpn11/Abhd16a/Pik3cg	8
GO:0032609	interferon-gamma production	8/337	0.0040374	0.00264824	Rnf19b/Tcirg1/Tnfsf9/Il1r1/Gadd45g/Tnf/Il23r/Il18rap	8
GO:2001023	regulation of response to drug	8/337	0.0040374	0.00264824	Rgs2/Psap/Glrx/Ptpn11/Tnf/Ptger4/Abcb1a/Foxo3	8
GO:0000768	syncytium formation by plasma membrane fusion	6/337	0.00409233	0.00268426	Cd44/Flot1/Ehd1/Adam8/Tnfsf14/Capn2	6
GO:0140253	cell-cell fusion	6/337	0.00409233	0.00268426	Cd44/Flot1/Ehd1/Adam8/Tnfsf14/Capn2	6
GO:0009649	entrainment of circadian clock	4/337	0.00415949	0.00272832	Bhlhe40/Sik1/Per1/Id2	4
GO:1901739	regulation of myoblast fusion	4/337	0.00415949	0.00272832	Flot1/Ehd1/Tnfsf14/Capn2	4
GO:0051056	regulation of small GTPase mediated signal transduction	12/337	0.00415949	0.00272832	Mapre2/Flot1/Arhgap18/Spry1/Itgb1/Stmn1/Iqsec1/Tsc2/Mfn2/Tiam1/F2rl2/Arhgap26	12
GO:0070555	response to interleukin-1	7/337	0.00422957	0.00277429	Anxa1/Il1r1/Nfkb1/Nr1d1/Myd88/Egr1/Rora	7
GO:1902882	regulation of response to oxidative stress	7/337	0.00422957	0.00277429	Gpx1/Psap/Glrx/Atg7/Tnf/Parp1/Foxo3	7
GO:0046328	regulation of JNK cascade	10/337	0.00422957	0.00277429	Ern1/Gadd45b/Per1/Mdfic/Gadd45g/Lmnb1/Myd88/Tnf/Tiam1/Igf1r	10
GO:0051170	import into nucleus	9/337	0.00429773	0.00281899	Cdkn1a/Xbp1/Lmna/Bag3/Pttg1ip/Ppp3ca/Mdfic/Ifng/Tsc2	9
GO:0042368	vitamin D biosynthetic process	3/337	0.0043445	0.00284967	Nfkb1/Ifng/Tnf	3
GO:0006638	neutral lipid metabolic process	8/337	0.00439128	0.00288036	Gpx1/Sik1/Pnpla2/Lpin2/Insig1/Ptpn11/Abhd16a/Pik3cg	8
GO:0007173	epidermal growth factor receptor signaling pathway	7/337	0.00446046	0.00292574	Aplp2/Hbegf/Plaur/Ptpn11/Shkbp1/Rnf115/Errfi1	7
GO:0032868	response to insulin	11/337	0.00449248	0.00294673	Xbp1/Lpin2/Ptpn11/Ptpre/Irs2/Zfp36l1/Tsc2/Parp1/Egr1/Igf1r/Foxo3	11
GO:2000116	regulation of cysteine-type endopeptidase activity	11/337	0.00461844	0.00302935	Klf4/Gpx1/Cd44/Hspa1b/Pih1d1/Herpud1/Plaur/Bcl2a1d/Tnf/Nr4a1/Ctsd	11
GO:0048015	phosphatidylinositol-mediated signaling	9/337	0.00461844	0.00302935	Klf4/Xbp1/Pik3cg/Tnf/Zfp36l1/Tsc2/Ptpn13/Igf1r/Maz	9
GO:0006949	syncytium formation	6/337	0.00461844	0.00302935	Cd44/Flot1/Ehd1/Adam8/Tnfsf14/Capn2	6
GO:0030888	regulation of B cell proliferation	6/337	0.00461844	0.00302935	Cdkn1a/Cd74/Ahr/Inpp5d/Prdm1/Irs2	6
GO:0032637	interleukin-8 production	6/337	0.00461844	0.00302935	Anxa1/Klf4/Cd74/Myd88/Tnf/Ptger4	6
GO:0048146	positive regulation of fibroblast proliferation	6/337	0.00461844	0.00302935	Cdkn1a/Jun/Cd74/Fosl2/Cdk6/Tgif1	6
GO:0003299	muscle hypertrophy in response to stress	4/337	0.00468218	0.00307116	Lmna/Ppp3ca/Atp2b4/Errfi1	4
GO:0014898	cardiac muscle hypertrophy in response to stress	4/337	0.00468218	0.00307116	Lmna/Ppp3ca/Atp2b4/Errfi1	4
GO:0010565	regulation of cellular ketone metabolic process	8/337	0.00476859	0.00312785	Anxa1/Comt/Cd74/Atp2b4/Insig1/Nr1d1/Irs2/Egr1	8
GO:0002449	lymphocyte mediated immunity	16/337	0.00487934	0.00320049	Cd74/Stx11/Rnf19b/Tcirg1/Lamp1/Il1r1/Icam1/Inpp5d/Serpinb9/Myd88/Ifng/Tnf/Tnfrsf1b/Ctsc/Il18rap/Tbx21	16
GO:0042552	myelination	9/337	0.00499157	0.0032741	Psap/Hexa/Ndrg1/Ifng/Tnf/Tnfrsf1b/Ctsc/Cxcr4/Rnf10	9
GO:0051592	response to calcium ion	8/337	0.00499157	0.0032741	Fos/Jun/Fosb/Junb/Anxa7/Ppp3ca/Anxa5/Mef2a	8
GO:0032869	cellular response to insulin stimulus	10/337	0.00499157	0.0032741	Xbp1/Lpin2/Ptpn11/Ptpre/Irs2/Zfp36l1/Tsc2/Parp1/Igf1r/Foxo3	10
GO:0032956	regulation of actin cytoskeleton organization	14/337	0.00500798	0.00328487	Myadm/Sdc4/Rhoc/Capg/Pxn/Arhgap18/Icam1/Myo1f/Stmn1/Cdc42ep3/Baiap2/Bst2/Ptger4/Rac1	14
GO:0010038	response to metal ion	12/337	0.00516238	0.00338614	Fos/Jun/Fosb/Tcirg1/Junb/Anxa7/P2rx4/Ppp3ca/Anxa5/Id2/Crip1/Mef2a	12
GO:0043433	negative regulation of DNA-binding transcription factor activity	9/337	0.00516238	0.00338614	Bhlhe40/Klf4/Sik1/Trib1/Prdx2/Wwp2/Id2/Nfkbid/Igf1r	9
GO:0048017	inositol lipid-mediated signaling	9/337	0.00516238	0.00338614	Klf4/Xbp1/Pik3cg/Tnf/Zfp36l1/Tsc2/Ptpn13/Igf1r/Maz	9
GO:0070227	lymphocyte apoptotic process	7/337	0.00516238	0.00338614	Lgals3/Cd74/Cd44/Adam8/Serpinb9/Irs2/Nfkbid	7
GO:0051092	positive regulation of NF-kappaB transcription factor activity	8/337	0.00518139	0.00339861	Lrrfip2/Flot1/Icam1/Adam8/Zbtb7a/Myd88/Tnf/Il18rap	8
GO:0010893	positive regulation of steroid biosynthetic process	4/337	0.00522932	0.00343005	Nr1d1/Ifng/Tnf/Igf1r	4
GO:0014887	cardiac muscle adaptation	4/337	0.00522932	0.00343005	Lmna/Ppp3ca/Atp2b4/Errfi1	4
GO:0030970	retrograde protein transport, ER to cytosol	4/337	0.00522932	0.00343005	Herpud1/Syvn1/Os9/Ube2g2	4
GO:0044342	type B pancreatic cell proliferation	4/337	0.00522932	0.00343005	Serpinb1a/Nr1d1/Nr4a1/Errfi1	4
GO:0045408	regulation of interleukin-6 biosynthetic process	4/337	0.00522932	0.00343005	Cd74/Inpp5d/Ifng/Tnf	4
GO:1903513	endoplasmic reticulum to cytosol transport	4/337	0.00522932	0.00343005	Herpud1/Syvn1/Os9/Ube2g2	4
GO:0009615	response to virus	12/337	0.00522932	0.00343005	Ifitm2/Sec14l1/Serinc3/Atg7/Il10rb/Myd88/Bst2/Ifng/Tnf/Ifngr1/Il23r/Ifnar2	12
GO:0001781	neutrophil apoptotic process	3/337	0.00536066	0.0035162	Anxa1/Cd44/Ifng	3
GO:0006641	triglyceride metabolic process	7/337	0.00536066	0.0035162	Gpx1/Sik1/Pnpla2/Lpin2/Insig1/Ptpn11/Pik3cg	7
GO:1903557	positive regulation of tumor necrosis factor superfamily cytokine production	7/337	0.00536066	0.0035162	Lrrfip2/Cyba/Adam8/Ptpn11/Myd88/Ifng/Ifngr1	7
GO:0032872	regulation of stress-activated MAPK cascade	11/337	0.00543524	0.00356512	Dusp1/Ern1/Gadd45b/Per1/Mdfic/Gadd45g/Lmnb1/Myd88/Tnf/Tiam1/Igf1r	11
GO:0007272	ensheathment of neurons	9/337	0.00547378	0.0035904	Psap/Hexa/Ndrg1/Ifng/Tnf/Tnfrsf1b/Ctsc/Cxcr4/Rnf10	9
GO:0008366	axon ensheathment	9/337	0.00547378	0.0035904	Psap/Hexa/Ndrg1/Ifng/Tnf/Tnfrsf1b/Ctsc/Cxcr4/Rnf10	9
GO:0010256	endomembrane system organization	15/337	0.00552896	0.00362659	Syngr2/Pacsin2/Lmna/Psap/Flot1/Vmp1/Rab3gap2/Sgta/Ndrg1/Bin3/Baiap2/Cxcr4/Plk3/Dctn1/Coro7	15
GO:0009636	response to toxic substance	14/337	0.00552896	0.00362659	Anxa1/Gpx1/Psap/Glrx/Prdx2/Ahr/Lig1/Nfkb1/Tnf/Nr4a2/Egr1/Igf1r/Abcb1a/Foxo3	14
GO:0070302	regulation of stress-activated protein kinase signaling cascade	11/337	0.00577481	0.00378785	Dusp1/Ern1/Gadd45b/Per1/Mdfic/Gadd45g/Lmnb1/Myd88/Tnf/Tiam1/Igf1r	11
GO:0043903	regulation of interspecies interactions between organisms	10/337	0.00579813	0.00380314	Ifitm2/Jun/Cd74/Mdfic/Lgals1/Bst2/Ifng/Tnf/Itgav/Cxcr4	10
GO:0031349	positive regulation of defense response	12/337	0.0058097	0.00381073	Cd74/Cyba/Lamp1/Hmgb2/Adam8/Pik3cg/Myd88/Tnf/Ctsc/Nfkbiz/Il18rap/Ptger4	12
GO:0051924	regulation of calcium ion transport	12/337	0.0058097	0.00381073	Hes1/Lgals3/Gsto1/Cyba/P2rx4/Ahr/Icam1/Ahnak/Pik3cg/Cxcr4/Tspo/Orai1	12
GO:0042226	interleukin-6 biosynthetic process	4/337	0.00585668	0.00384155	Cd74/Inpp5d/Ifng/Tnf	4
GO:1904292	regulation of ERAD pathway	4/337	0.00585668	0.00384155	Herpud1/Sgta/Os9/Ube2g2	4
GO:0032680	regulation of tumor necrosis factor production	9/337	0.00586777	0.00384883	Lrrfip2/Cyba/Ptpn11/Myd88/Ifng/Ifngr1/Tspo/Ptger4/Errfi1	9
GO:0019058	viral life cycle	10/337	0.0059421	0.00389758	Ifitm2/Eea1/Cd74/Ctsb/Atg7/Icam1/Lgals1/Bst2/Tnf/Itgav	10
GO:0043542	endothelial cell migration	10/337	0.0059421	0.00389758	Anxa1/Klf4/Map2k3/Gpx1/Pxn/P2rx4/Itgb1/Adam8/Itgav/Nr4a1	10
GO:0046638	positive regulation of alpha-beta T cell differentiation	5/337	0.00605551	0.00397197	Anxa1/Cd83/Ifng/Nfkbiz/Nfkbid	5
GO:0042108	positive regulation of cytokine biosynthetic process	6/337	0.00616324	0.00404263	Cd74/Irf4/Myd88/Ifng/Tnf/Egr1	6
GO:1903201	regulation of oxidative stress-induced cell death	6/337	0.00616324	0.00404263	Gpx1/Psap/Glrx/Atg7/Parp1/Foxo3	6
GO:0002367	cytokine production involved in immune response	7/337	0.00616324	0.00404263	Cd74/Cuedc2/Il1r1/Tnf/Tnfrsf1b/Il18rap/Tbx21	7
GO:0046849	bone remodeling	7/337	0.00616324	0.00404263	Tcirg1/Adam8/Inpp5d/Itgav/Tmem64/Ptger4/Rac1	7
GO:0010821	regulation of mitochondrion organization	8/337	0.00626902	0.00411201	Hk2/Gpx1/Lmna/Bag3/Plaur/Tspo/Mfn2/Slc25a5	8
GO:0001894	tissue homeostasis	11/337	0.00640533	0.00420142	Trp53inp2/Tcirg1/Itgb1/Adam8/Inpp5d/Ptpn11/Itgav/Tmem64/Ptger4/Abcb1a/Rac1	11
GO:0006470	protein dephosphorylation	11/337	0.00640533	0.00420142	Dusp1/Ppp1r15a/Dusp6/Ppp3ca/Ptpn11/Ptpre/Tnf/Dusp5/Ptpn13/Dusp4/Ppm1d	11
GO:0032640	tumor necrosis factor production	9/337	0.00640533	0.00420142	Lrrfip2/Cyba/Ptpn11/Myd88/Ifng/Ifngr1/Tspo/Ptger4/Errfi1	9
GO:0031663	lipopolysaccharide-mediated signaling pathway	5/337	0.00640533	0.00420142	Trib1/Prdx2/Prdm1/Myd88/Tnf	5
GO:0045124	regulation of bone resorption	5/337	0.00640533	0.00420142	Adam8/Inpp5d/Itgav/Tmem64/Ptger4	5
GO:0051055	negative regulation of lipid biosynthetic process	5/337	0.00640533	0.00420142	Sik1/Atg7/Insig1/Nfkb1/Ormdl3	5
GO:0060249	anatomical structure homeostasis	15/337	0.00640533	0.00420142	Lmna/Trp53inp2/Tcirg1/Bag3/Itgb1/Adam8/Inpp5d/Ptpn11/Itgav/Dctn1/Tmem64/Ptger4/Parp1/Abcb1a/Rac1	15
GO:0030433	ubiquitin-dependent ERAD pathway	6/337	0.00640533	0.00420142	Herpud1/Syvn1/Sgta/Os9/Amfr/Ube2g2	6
GO:0046323	glucose import	6/337	0.00640533	0.00420142	Hk2/Ptpn11/Irs2/Tnf/Tsc2/Mef2a	6
GO:0033687	osteoblast proliferation	4/337	0.00640533	0.00420142	Junb/Ahr/Itgav/Igf1r	4
GO:1902042	negative regulation of extrinsic apoptotic signaling pathway via death domain receptors	4/337	0.00640533	0.00420142	Gpx1/Tmbim1/Hmgb2/Icam1	4
GO:1902235	regulation of endoplasmic reticulum stress-induced intrinsic apoptotic signaling pathway	4/337	0.00640533	0.00420142	Xbp1/Serinc3/Herpud1/Syvn1	4
GO:0051549	positive regulation of keratinocyte migration	3/337	0.00640533	0.00420142	Mapre2/Hbegf/Iqsec1	3
GO:0070255	regulation of mucus secretion	3/337	0.00640533	0.00420142	Cyba/Atg7/Ptger4	3
GO:1904293	negative regulation of ERAD pathway	3/337	0.00640533	0.00420142	Sgta/Os9/Ube2g2	3
GO:0050678	regulation of epithelial cell proliferation	14/337	0.00665041	0.00436218	Jun/Hes1/Gpx1/Xbp1/Cyba/Hmgb2/Cdk6/Nr1d1/Ifng/Tnf/Zfp36l1/Tsc2/Nr4a1/Errfi1	14
GO:0007009	plasma membrane organization	7/337	0.00667533	0.00437852	Pacsin2/Psap/Flot1/Ndrg1/Bin3/Baiap2/Cxcr4	7
GO:1904018	positive regulation of vasculature development	10/337	0.00685432	0.00449593	Hk2/Anxa1/Klf4/Xbp1/Lgals3/Cysltr1/Pxn/Itgb1/Cxcr4/Egr1	10
GO:0008015	blood circulation	17/337	0.0069696	0.00457154	Rgs2/Map2k3/Gpx1/Scpep1/Cysltr1/Hbegf/Cyba/P2rx4/Ahr/Icam1/Atp2b4/Ifng/Id2/Tnf/Dusp5/Cxcr4/Mef2a	17
GO:0050671	positive regulation of lymphocyte proliferation	8/337	0.00697328	0.00457396	Cdkn1a/Anxa1/Hes1/Cd74/Tnfsf9/Irs2/Myd88/Ifng	8
GO:0038127	ERBB signaling pathway	7/337	0.00701018	0.00459816	Aplp2/Hbegf/Plaur/Ptpn11/Shkbp1/Rnf115/Errfi1	7
GO:0042098	T cell proliferation	10/337	0.00706032	0.00463105	Anxa1/Hes1/Lgals3/Cd44/Sdc4/Tnfsf9/Prdx2/Ifng/Tnfrsf1b/Cxcr4	10
GO:0042060	wound healing	14/337	0.00710937	0.00466322	Cdkn1a/Anxa1/Gpx1/Xbp1/Cd44/Sdc4/BC004004/Hbegf/Prdx2/Bin3/Anxa5/Cxcr4/Ptger4/F2rl2	14
GO:0042744	hydrogen peroxide catabolic process	4/337	0.00716296	0.00469837	Gpx1/Prdx4/Prdx2/Txnrd1	4
GO:0060143	positive regulation of syncytium formation by plasma membrane fusion	4/337	0.00716296	0.00469837	Flot1/Ehd1/Tnfsf14/Capn2	4
GO:0002456	T cell mediated immunity	8/337	0.00721705	0.00473385	Stx11/Il1r1/Icam1/Serpinb9/Tnfrsf1b/Ctsc/Il18rap/Tbx21	8
GO:0006066	alcohol metabolic process	13/337	0.00721705	0.00473385	Tpi1/Nudt4/Aplp2/Cyb5r3/Chka/Gde1/Insig1/Nfkb1/Cyp51/Ifng/Sqle/Tnf/Got1	13
GO:0003018	vascular process in circulatory system	10/337	0.00724344	0.00475116	Rgs2/Gpx1/Scpep1/Cysltr1/P2rx4/Ahr/Icam1/Tnf/Dusp5/Abcb1a	10
GO:0070997	neuron death	15/337	0.00741765	0.00486543	Fos/Jun/Gpx1/Prdx2/Atg7/Adam8/Ifng/Tnf/Tnfrsf1b/Bag1/Nr4a2/Parp1/Egr1/Capn2/Foxo3	15
GO:0035924	cellular response to vascular endothelial growth factor stimulus	5/337	0.00743678	0.00487798	Anxa1/Map2k3/Xbp1/Ern1/Nr4a1	5
GO:0055001	muscle cell development	10/337	0.00747268	0.00490153	Rgs2/Hes1/Gpx1/Lmna/Ppp3ca/Atg7/Bin3/Itgb1/Csrp1/Mef2a	10
GO:0032946	positive regulation of mononuclear cell proliferation	8/337	0.00749426	0.00491568	Cdkn1a/Anxa1/Hes1/Cd74/Tnfsf9/Irs2/Myd88/Ifng	8
GO:0014074	response to purine-containing compound	7/337	0.00765882	0.00502362	Jun/Junb/P2rx4/Per1/Ahr/Pik3cg/Zfp36l1	7
GO:0032769	negative regulation of monooxygenase activity	3/337	0.00770375	0.00505309	Gla/Atp2b4/Nfkb1	3
GO:0034116	positive regulation of heterotypic cell-cell adhesion	3/337	0.00770375	0.00505309	Cd44/Flot1/Tnf	3
GO:0042362	fat-soluble vitamin biosynthetic process	3/337	0.00770375	0.00505309	Nfkb1/Ifng/Tnf	3
GO:0046479	glycosphingolipid catabolic process	3/337	0.00770375	0.00505309	Psap/Gla/Hexa	3
GO:0061469	regulation of type B pancreatic cell proliferation	3/337	0.00770375	0.00505309	Nr1d1/Nr4a1/Errfi1	3
GO:1905941	positive regulation of gonad development	3/337	0.00770375	0.00505309	Cited2/Ptger4/Abcb1a	3
GO:0035296	regulation of tube diameter	9/337	0.00779521	0.00511308	Rgs2/Gpx1/Scpep1/Cysltr1/P2rx4/Ahr/Icam1/Tnf/Dusp5	9
GO:0097746	regulation of blood vessel diameter	9/337	0.00779521	0.00511308	Rgs2/Gpx1/Scpep1/Cysltr1/P2rx4/Ahr/Icam1/Tnf/Dusp5	9
GO:0016311	dephosphorylation	14/337	0.00782354	0.00513167	Dusp1/Ppp1r15a/Dusp6/Ppp3ca/Ahr/Inpp5d/Ptpn11/Ptpre/Ifng/Tnf/Dusp5/Ptpn13/Dusp4/Ppm1d	14
GO:0001893	maternal placenta development	4/337	0.00784531	0.00514594	Junb/Cited2/Ctsb/Prdm1	4
GO:0042036	negative regulation of cytokine biosynthetic process	4/337	0.00784531	0.00514594	Klf4/Inpp5d/Nfkb1/Errfi1	4
GO:0010823	negative regulation of mitochondrion organization	5/337	0.00784704	0.00514708	Gpx1/Lmna/Bag3/Tspo/Slc25a5	5
GO:0014014	negative regulation of gliogenesis	5/337	0.00784704	0.00514708	Hes1/Nr1d1/Id2/Tspo/Rnf10	5
GO:1904705	regulation of vascular smooth muscle cell proliferation	5/337	0.00784704	0.00514708	Cdkn1a/Jun/Ern1/Tnf/Mfn2	5
GO:1990874	vascular smooth muscle cell proliferation	5/337	0.00784704	0.00514708	Cdkn1a/Jun/Ern1/Tnf/Mfn2	5
GO:1904659	glucose transmembrane transport	7/337	0.00785256	0.0051507	Hk2/Slc2a1/Ptpn11/Irs2/Tnf/Tsc2/Mef2a	7
GO:0038034	signal transduction in absence of ligand	6/337	0.00786088	0.00515616	Bag3/Prdx2/Bcl2a1d/Tnf/Itgav/Foxo3	6
GO:0097192	extrinsic apoptotic signaling pathway in absence of ligand	6/337	0.00786088	0.00515616	Bag3/Prdx2/Bcl2a1d/Tnf/Itgav/Foxo3	6
GO:0002824	positive regulation of adaptive immune response based on somatic recombination of immune receptors built from immunoglobulin superfamily domains	8/337	0.00792691	0.00519947	Anxa1/Il1r1/Ifng/Tnf/Nfkbiz/Il23r/Nfkbid/Tbx21	8
GO:0035150	regulation of tube size	9/337	0.00794069	0.00520851	Rgs2/Gpx1/Scpep1/Cysltr1/P2rx4/Ahr/Icam1/Tnf/Dusp5	9
GO:1901214	regulation of neuron death	14/337	0.00806074	0.00528725	Fos/Jun/Prdx2/Atg7/Adam8/Ifng/Tnf/Tnfrsf1b/Bag1/Nr4a2/Parp1/Egr1/Capn2/Foxo3	14
GO:0052547	regulation of peptidase activity	15/337	0.00818409	0.00536816	Serpinb1a/Klf4/Gpx1/Furin/Cd44/Hspa1b/Pih1d1/Herpud1/Plaur/Bcl2a1d/Serpinb9/Tnf/Serpinb6b/Nr4a1/Ctsd	15
GO:0008645	hexose transmembrane transport	7/337	0.00818409	0.00536816	Hk2/Slc2a1/Ptpn11/Irs2/Tnf/Tsc2/Mef2a	7
GO:0061041	regulation of wound healing	8/337	0.00822494	0.00539495	Cdkn1a/Anxa1/Xbp1/Hbegf/Prdx2/Anxa5/Cxcr4/Ptger4	8
GO:0007548	sex differentiation	12/337	0.0083451	0.00547377	Prdx4/Cited2/Hmgb2/Ahr/Icam1/Ptpn11/Itgav/Serpinb6b/Ptger4/Abcb1a/Acvr2a/Foxo3	12
GO:0032350	regulation of hormone metabolic process	5/337	0.00834718	0.00547513	Nfkb1/Ifng/Tnf/Egr1/Igf1r	5
GO:0045687	positive regulation of glial cell differentiation	5/337	0.00834718	0.00547513	Hes1/Id2/Tnfrsf1b/Cxcr4/Bag1	5
GO:0046718	viral entry into host cell	5/337	0.00834718	0.00547513	Ifitm2/Cd74/Ctsb/Lgals1/Itgav	5
GO:0001935	endothelial cell proliferation	8/337	0.00889335	0.00583338	Jun/Xbp1/Ern1/Cyba/Hmgb2/Tnf/Tsc2/Nr4a1	8
GO:0010634	positive regulation of epithelial cell migration	8/337	0.00889335	0.00583338	Jun/Anxa1/Map2k3/Mapre2/Hbegf/P2rx4/Iqsec1/Ifng	8
GO:0046330	positive regulation of JNK cascade	8/337	0.00889335	0.00583338	Ern1/Gadd45b/Mdfic/Gadd45g/Lmnb1/Myd88/Tnf/Tiam1	8
GO:0015749	monosaccharide transmembrane transport	7/337	0.00895648	0.00587479	Hk2/Slc2a1/Ptpn11/Irs2/Tnf/Tsc2/Mef2a	7
GO:0032653	regulation of interleukin-10 production	5/337	0.00895829	0.00587598	Cd83/Irf4/Il23r/Tigit/Ptger4	5
GO:0032655	regulation of interleukin-12 production	5/337	0.00895829	0.00587598	Tnfsf9/Nfkb1/Ifng/Il23r/Tigit	5
GO:0019377	glycolipid catabolic process	3/337	0.00895829	0.00587598	Psap/Gla/Hexa	3
GO:0030656	regulation of vitamin metabolic process	3/337	0.00895829	0.00587598	Nfkb1/Ifng/Tnf	3
GO:0045414	regulation of interleukin-8 biosynthetic process	3/337	0.00895829	0.00587598	Klf4/Cd74/Tnf	3
GO:0051547	regulation of keratinocyte migration	3/337	0.00895829	0.00587598	Mapre2/Hbegf/Iqsec1	3
GO:0060055	angiogenesis involved in wound healing	3/337	0.00895829	0.00587598	Gpx1/Xbp1/Cxcr4	3
GO:0070254	mucus secretion	3/337	0.00895829	0.00587598	Cyba/Atg7/Ptger4	3
GO:0002718	regulation of cytokine production involved in immune response	6/337	0.00916562	0.00601197	Cd74/Cuedc2/Il1r1/Tnf/Tnfrsf1b/Tbx21	6
GO:0033157	regulation of intracellular protein transport	10/337	0.00918459	0.00602441	Xbp1/Nucb1/Bag3/Mdfic/Insig1/Ptpn11/Os9/Ifng/Plk3/Ube2g2	10
GO:0008630	intrinsic apoptotic signaling pathway in response to DNA damage	7/337	0.00923973	0.00606058	Cdkn1a/Cd74/Cd44/Bcl2a1d/Tnf/Tnfrsf1b/Crip1	7
GO:0034219	carbohydrate transmembrane transport	7/337	0.00923973	0.00606058	Hk2/Slc2a1/Ptpn11/Irs2/Tnf/Tsc2/Mef2a	7
GO:0002691	regulation of cellular extravasation	4/337	0.0093506	0.00613331	Il1r1/Icam1/Adam8/Ptger4	4
GO:1904467	regulation of tumor necrosis factor secretion	4/337	0.0093506	0.00613331	Lrrfip2/Ifng/Ifngr1/Ptger4	4
GO:2000108	positive regulation of leukocyte apoptotic process	4/337	0.0093506	0.00613331	Anxa1/Cd44/Adam8/Nfkbid	4
GO:0007163	establishment or maintenance of cell polarity	10/337	0.00941072	0.00617274	Hes1/Lmna/Rhoc/Frmd4b/Spry1/Tsc2/Dctn1/Igf1r/Nde1/Coro7	10
GO:0070665	positive regulation of leukocyte proliferation	8/337	0.00941943	0.00617845	Cdkn1a/Anxa1/Hes1/Cd74/Tnfsf9/Irs2/Myd88/Ifng	8
GO:0031641	regulation of myelination	5/337	0.00947348	0.00621391	Ifng/Tnf/Tnfrsf1b/Ctsc/Rnf10	5
GO:0009895	negative regulation of catabolic process	12/337	0.00950087	0.00623187	Furin/Atg7/Sgta/Atp2b4/Cyp51/Pik3cg/Os9/Myd88/Tnf/Tsc2/Tspo/Ube2g2	12
GO:1904019	epithelial cell apoptotic process	7/337	0.009596	0.00629427	Xbp1/Icam1/Pik3cg/Tnf/Zfp36l1/Igf1r/Foxo3	7

## Sheet: Supp_Table_4_GO_PC2
Supplemental Table 4: GO-terms associated with PC2
ID	Description	GeneRatio	p.adjust	qvalue	geneID	Count
GO:0042110	T cell activation	84/597	6.95e-41	4.81e-41	Tnfsf14/Bcl2a1d/Tbx21/Lgals1/Rora/Il12rb1/Icos/Il18r1/Lgals3/Ifng/Psmb10/Lax1/Itgal/Icam1/Sema4a/Cd44/Prex1/Runx3/Tnfrsf1b/Ptpn22/Ccnd3/Cd3e/Lfng/Anxa1/Zap70/Ly9/Itgb2/Tnfsf9/Smad3/Vsir/Cd40lg/Cd3d/Il2ra/Relb/Batf/Nlrc3/Adam8/Sit1/Jak3/Cd3g/Ptger4/Cd48/Lck/Lat/Prdm1/Nfkbid/Stx11/Irf1/Il7r/Chd7/Apbb1ip/Txk/Gata3/Zfp36l1/Rasal3/Cd28/Fyn/Cd2/Itk/Ptpn6/Cd6/Itpkb/Prkcq/Nfkbiz/Socs1/Irf4/Tigit/Gpr183/F…	84
GO:0030098	lymphocyte differentiation	65/597	4.4e-30	3.05e-30	Id2/Bcl2a1d/Tbx21/Lgals1/Rora/Il18r1/Ifng/Sema4a/Cd44/Prex1/Runx3/Ptpn22/Ikzf3/Cd3e/Lfng/Anxa1/Flt3l/Nfatc1/Zap70/Ly9/Tnfsf9/Vsir/Cd40lg/Cd3d/Il2ra/Relb/Batf/Adam8/Jak3/Cd3g/Zbtb7a/Ptger4/Lck/Prdm1/Nfkbid/Irf1/Il7r/Inpp5d/Chd7/Txk/Gata3/Zfp36l1/Cd28/Itk/Ptpn6/Itpkb/Nfkbiz/Socs1/Irf4/Cmtm7/Gpr183/Fas/Smad7/Bcl11b/Gadd45g/Slamf1/Rasgrp1/Tespa1/Cd27/Xbp1/Il4ra/Tcirg1/Satb1/Ctla4/Prdx2	65
GO:0030217	T cell differentiation	54/597	3.03e-29	2.1e-29	Bcl2a1d/Tbx21/Rora/Il18r1/Ifng/Sema4a/Cd44/Prex1/Runx3/Ptpn22/Cd3e/Lfng/Anxa1/Zap70/Ly9/Tnfsf9/Vsir/Cd3d/Il2ra/Relb/Batf/Adam8/Jak3/Cd3g/Ptger4/Lck/Prdm1/Nfkbid/Irf1/Il7r/Chd7/Txk/Gata3/Zfp36l1/Cd28/Itk/Itpkb/Nfkbiz/Socs1/Irf4/Gpr183/Fas/Smad7/Bcl11b/Gadd45g/Rasgrp1/Tespa1/Cd27/Xbp1/Il4ra/Tcirg1/Satb1/Ctla4/Prdx2	54
GO:0007159	leukocyte cell-cell adhesion	54/597	1.81e-25	1.25e-25	Tnfsf14/Tbx21/Lgals1/Il12rb1/Icos/Lgals3/Ifng/Lax1/Itgal/Icam1/Cd44/Runx3/Ptpn22/Cd3e/Itgb7/Anxa1/Zap70/Itgb2/Tnfsf9/Vsir/Cd40lg/Itgb1/Il2ra/Skap1/Adam8/Jak3/Tnf/Lck/Nfkbid/Stk10/Irf1/Il7r/Gata3/Rasal3/Cd28/Ptpn6/Cd6/Itpkb/Prkcq/Nfkbiz/Socs1/Nr4a3/Tigit/Cblb/Smad7/Slamf1/Pag1/Rasgrp1/Tespa1/Cd27/Xbp1/Il4ra/Ctla4/Prdx2	54
GO:1903037	regulation of leukocyte cell-cell adhesion	51/597	4.09e-25	2.83e-25	Tnfsf14/Tbx21/Lgals1/Il12rb1/Icos/Lgals3/Ifng/Lax1/Itgal/Icam1/Cd44/Runx3/Ptpn22/Cd3e/Anxa1/Zap70/Itgb2/Tnfsf9/Vsir/Cd40lg/Il2ra/Skap1/Adam8/Jak3/Tnf/Lck/Nfkbid/Irf1/Il7r/Gata3/Rasal3/Cd28/Ptpn6/Cd6/Itpkb/Prkcq/Nfkbiz/Socs1/Nr4a3/Tigit/Cblb/Smad7/Slamf1/Pag1/Rasgrp1/Tespa1/Cd27/Xbp1/Il4ra/Ctla4/Prdx2	51
GO:0045785	positive regulation of cell adhesion	60/597	4.09e-25	2.83e-25	Tnfsf14/S100a10/Lgals1/Il12rb1/Icos/Ifng/Itgal/Icam1/Cd44/Prex1/Runx3/Ptpn22/Cd3e/Anxa1/Zap70/Itgb2/Tnfsf9/Smad3/Vsir/Cited2/Cd40lg/Itgb1/Il2ra/Skap1/Adam8/Jak3/Ptger4/Tnf/Lck/Tnfrsf18/Nfkbid/Irf1/Il7r/Apbb1ip/Gata3/Tfe3/Rasal3/Cd28/Ptpn6/Cd6/Tsc2/Itpkb/Prkcq/Nfkbiz/Utrn/Flot1/Socs1/Nr4a3/Rac1/Smad7/Slamf1/Rasgrp1/Tespa1/Myadm/Ppp3ca/Cd27/Xbp1/Flna/Il4ra/Prkd2	60
GO:0046631	alpha-beta T cell activation	38/597	1.9e-23	1.32e-23	Tbx21/Rora/Il18r1/Ifng/Sema4a/Cd44/Runx3/Ptpn22/Cd3e/Anxa1/Zap70/Ly9/Vsir/Relb/Batf/Jak3/Ptger4/Prdm1/Nfkbid/Irf1/Txk/Gata3/Rasal3/Cd28/Itk/Itpkb/Prkcq/Nfkbiz/Socs1/Irf4/Gpr183/Cblb/Smad7/Bcl11b/Gadd45g/Il4ra/Tcirg1/Satb1	38
GO:0050863	regulation of T cell activation	50/597	3.97e-23	2.75e-23	Tnfsf14/Tbx21/Lgals1/Il12rb1/Icos/Lgals3/Ifng/Lax1/Itgal/Cd44/Runx3/Tnfrsf1b/Ptpn22/Cd3e/Anxa1/Zap70/Tnfsf9/Vsir/Cd40lg/Il2ra/Adam8/Sit1/Jak3/Lck/Lat/Prdm1/Nfkbid/Irf1/Il7r/Gata3/Rasal3/Cd28/Ptpn6/Cd6/Itpkb/Prkcq/Nfkbiz/Socs1/Tigit/Cblb/Smad7/Slamf1/Pag1/Rasgrp1/Tespa1/Cd27/Xbp1/Il4ra/Ctla4/Prdx2	50
GO:1903039	positive regulation of leukocyte cell-cell adhesion	41/597	2.95e-22	2.04e-22	Tnfsf14/Lgals1/Il12rb1/Icos/Ifng/Itgal/Icam1/Cd44/Runx3/Ptpn22/Cd3e/Anxa1/Zap70/Itgb2/Tnfsf9/Vsir/Cd40lg/Il2ra/Skap1/Adam8/Jak3/Tnf/Lck/Nfkbid/Irf1/Il7r/Gata3/Rasal3/Cd28/Cd6/Itpkb/Prkcq/Nfkbiz/Socs1/Nr4a3/Slamf1/Rasgrp1/Tespa1/Cd27/Xbp1/Il4ra	41
GO:0022407	regulation of cell-cell adhesion	55/597	4.07e-22	2.82e-22	Tnfsf14/Tbx21/Lgals1/Il12rb1/Icos/Lgals3/Ifng/Lax1/Itgal/Icam1/Cd44/Runx3/Ptpn22/Cd3e/Anxa1/Akna/Zap70/Itgb2/Tnfsf9/Vsir/Cited2/Cd40lg/Il2ra/Skap1/Adam8/Jak3/Tnf/Lck/Nfkbid/Irf1/Il7r/Gata3/Rasal3/Cd28/Ptpn6/Cd6/Itpkb/Prkcq/Nfkbiz/Flot1/Socs1/Nr4a3/Tigit/Cblb/Smad7/Slamf1/Pag1/Rasgrp1/Tespa1/Myadm/Cd27/Xbp1/Il4ra/Ctla4/Prdx2	55
GO:0022409	positive regulation of cell-cell adhesion	44/597	4.07e-22	2.82e-22	Tnfsf14/Lgals1/Il12rb1/Icos/Ifng/Itgal/Icam1/Cd44/Runx3/Ptpn22/Cd3e/Anxa1/Zap70/Itgb2/Tnfsf9/Vsir/Cited2/Cd40lg/Il2ra/Skap1/Adam8/Jak3/Tnf/Lck/Nfkbid/Irf1/Il7r/Gata3/Rasal3/Cd28/Cd6/Itpkb/Prkcq/Nfkbiz/Flot1/Socs1/Nr4a3/Smad7/Slamf1/Rasgrp1/Tespa1/Cd27/Xbp1/Il4ra	44
GO:1903706	regulation of hemopoiesis	54/597	1.16e-20	8.01e-21	Id2/Tbx21/Gpr68/Ifng/Cd44/Runx3/Ikzf3/Ankrd54/Anxa1/Flt3l/Zap70/Tnfsf9/Vsir/Cd40lg/Notch1/Il2ra/Adam8/Jak3/Zbtb7a/Tnf/Lck/Prdm1/Nfkbid/Irf1/Hmgb2/Il7r/Inpp5d/Gata3/Tfe3/Zfp36l1/Isg15/Cd28/Ptpn6/Itpkb/Nfkbiz/Foxo3/Stat1/Socs1/Atg7/Gpr171/Fas/Inpp4b/Smad7/Rasgrp1/Tespa1/Jun/Myc/Cd27/Tmem64/Xbp1/Il4ra/Ctla4/Prdx2/Klf10	54
GO:1902105	regulation of leukocyte differentiation	46/597	2.08e-20	1.44e-20	Id2/Tbx21/Gpr68/Ifng/Cd44/Runx3/Ikzf3/Anxa1/Flt3l/Zap70/Tnfsf9/Vsir/Cd40lg/Il2ra/Adam8/Jak3/Zbtb7a/Tnf/Lck/Prdm1/Nfkbid/Irf1/Il7r/Inpp5d/Gata3/Tfe3/Zfp36l1/Cd28/Ptpn6/Itpkb/Nfkbiz/Socs1/Fas/Inpp4b/Smad7/Rasgrp1/Tespa1/Jun/Myc/Cd27/Tmem64/Xbp1/Il4ra/Ctla4/Prdx2/Klf10	46
GO:0045619	regulation of lymphocyte differentiation	36/597	3.19e-19	2.21e-19	Id2/Tbx21/Ifng/Cd44/Runx3/Ikzf3/Anxa1/Flt3l/Zap70/Tnfsf9/Vsir/Il2ra/Adam8/Jak3/Lck/Prdm1/Nfkbid/Irf1/Il7r/Inpp5d/Gata3/Zfp36l1/Cd28/Ptpn6/Itpkb/Nfkbiz/Socs1/Fas/Smad7/Rasgrp1/Tespa1/Cd27/Xbp1/Il4ra/Ctla4/Prdx2	36
GO:0046632	alpha-beta T cell differentiation	29/597	9.71e-19	6.73e-19	Tbx21/Rora/Il18r1/Ifng/Sema4a/Runx3/Anxa1/Zap70/Ly9/Relb/Batf/Jak3/Ptger4/Prdm1/Nfkbid/Irf1/Txk/Gata3/Itk/Itpkb/Nfkbiz/Socs1/Irf4/Gpr183/Smad7/Bcl11b/Gadd45g/Il4ra/Satb1	29
GO:1903708	positive regulation of hemopoiesis	37/597	3.48e-18	2.41e-18	Id2/Gpr68/Ifng/Runx3/Ankrd54/Anxa1/Flt3l/Zap70/Tnfsf9/Vsir/Cd40lg/Il2ra/Adam8/Tnf/Lck/Prdm1/Nfkbid/Irf1/Hmgb2/Il7r/Inpp5d/Gata3/Zfp36l1/Isg15/Itpkb/Nfkbiz/Foxo3/Stat1/Socs1/Rasgrp1/Tespa1/Jun/Cd27/Tmem64/Xbp1/Il4ra/Klf10	37
GO:0035710	CD4-positive, alpha-beta T cell activation	27/597	6.11e-18	4.23e-18	Tbx21/Rora/Il18r1/Ifng/Sema4a/Cd44/Runx3/Anxa1/Ly9/Vsir/Relb/Batf/Jak3/Ptger4/Nfkbid/Irf1/Gata3/Prkcq/Nfkbiz/Socs1/Irf4/Gpr183/Smad7/Gadd45g/Il4ra/Tcirg1/Satb1	27
GO:0050870	positive regulation of T cell activation	35/597	6.18e-18	4.28e-18	Tnfsf14/Lgals1/Il12rb1/Icos/Ifng/Itgal/Runx3/Ptpn22/Cd3e/Anxa1/Zap70/Tnfsf9/Vsir/Cd40lg/Il2ra/Adam8/Jak3/Lck/Nfkbid/Irf1/Il7r/Gata3/Rasal3/Cd28/Cd6/Itpkb/Prkcq/Nfkbiz/Socs1/Slamf1/Rasgrp1/Tespa1/Cd27/Xbp1/Il4ra	35
GO:0032609	interferon-gamma production	28/597	1.21e-16	8.4e-17	Il18rap/Il12rb1/Il18r1/Cd226/Runx3/Ptpn22/Cd3e/Tnfsf9/Vsir/Cd40lg/Il23r/Tnf/Cd96/Txk/Il27ra/Gata3/Isg15/Cd2/Itk/Rnf19b/Pde4b/Gadd45g/Slamf1/Rasgrp1/Lta/Cd27/Tcirg1/Il1r1	28
GO:0001819	positive regulation of cytokine production	51/597	1.21e-16	8.4e-17	F2r/Cyba/Rora/Il12rb1/Il18r1/Ifng/Cd226/Ifngr1/Ptpn22/Cd3e/Anxa1/Ly9/Tnfsf9/Smad3/Cd40lg/Ltb/Adam8/Il23r/Ptger4/Furin/Tnf/Irf1/Hmgb2/Myd88/Irf7/Txk/Il27ra/Gata3/Frmd8/Cd28/Cd2/Cd6/Prkcq/Stat1/Flot1/Nr4a3/Irf4/Zc3hav1/Tigit/Ptpn11/Pde4b/Gsdmd/Slamf1/Rasgrp1/Lta/Cd27/Xbp1/Il4ra/Il1r1/Prkd2/Arhgef2	51
GO:1902107	positive regulation of leukocyte differentiation	32/597	1.33e-16	9.19e-17	Id2/Gpr68/Ifng/Runx3/Anxa1/Flt3l/Zap70/Tnfsf9/Vsir/Cd40lg/Il2ra/Adam8/Tnf/Lck/Prdm1/Nfkbid/Irf1/Il7r/Inpp5d/Gata3/Zfp36l1/Itpkb/Nfkbiz/Socs1/Rasgrp1/Tespa1/Jun/Cd27/Tmem64/Xbp1/Il4ra/Klf10	32
GO:0002683	negative regulation of immune system process	51/597	1.34e-16	9.26e-17	Id2/Tbx21/Serpinb9/Gpr68/Lpxn/Lgals3/Ifng/Lax1/Cst7/Cd44/Runx3/Ptpn22/Tapbpl/Rps19/Anxa1/Nr1d1/Vsir/Notch1/Il2ra/Nlrc3/Jak3/Tap1/Ptger4/Tnf/Prdm1/Nfkbid/Cd96/Irf1/Il7r/Inpp5d/Il27ra/Nlrc5/Zfp36l1/Tbc1d10c/Pdcd1/Ptpn6/Itpkb/Socs1/Tigit/Gpr171/Fas/Cblb/Inpp4b/Smad7/Slamf1/Pag1/Dusp1/Myc/Il4ra/Ctla4/Prdx2	51
GO:0043367	CD4-positive, alpha-beta T cell differentiation	23/597	8.66e-16	6e-16	Tbx21/Rora/Il18r1/Ifng/Sema4a/Runx3/Anxa1/Ly9/Relb/Batf/Jak3/Ptger4/Nfkbid/Irf1/Gata3/Nfkbiz/Socs1/Irf4/Gpr183/Smad7/Gadd45g/Il4ra/Satb1	23
GO:0045580	regulation of T cell differentiation	29/597	3.44e-15	2.38e-15	Tbx21/Ifng/Cd44/Runx3/Anxa1/Zap70/Tnfsf9/Vsir/Il2ra/Adam8/Jak3/Lck/Prdm1/Nfkbid/Irf1/Il7r/Gata3/Cd28/Itpkb/Nfkbiz/Socs1/Smad7/Rasgrp1/Tespa1/Cd27/Xbp1/Il4ra/Ctla4/Prdx2	29
GO:0002696	positive regulation of leukocyte activation	48/597	9.82e-15	6.8e-15	Tnfsf14/Tbx21/Lgals1/Il12rb1/Icos/Ifng/Itgal/Cd226/Runx3/Ptpn22/Cd3e/Nfatc2/Lyst/Anxa1/Flt3l/Zap70/Itgb2/Tnfsf9/Vsir/Cd40lg/Il2ra/Adam8/Jak3/Lck/Prdm1/Nfkbid/Irf1/Il7r/Inpp5d/Myd88/Gata3/Rasal3/Cd28/Cd6/Itpkb/Prkcq/Nfkbiz/Socs1/Nr4a3/Gpr183/Cdkn1a/Slamf1/Rasgrp1/Tespa1/Cd27/Xbp1/Il4ra/Ctsc	48
GO:0070661	leukocyte proliferation	41/597	1.39e-14	9.61e-15	Il12rb1/Lgals3/Ifng/Psmb10/Itgal/Cd44/Tnfrsf1b/Ptpn22/Ccnd3/Ikzf3/Cd3e/Nfatc2/Anxa1/Flt3l/Zap70/Itgb2/Tnfsf9/Vsir/Cd40lg/Il2ra/Jak3/Prdm1/Irf1/Il7r/Inpp5d/Myd88/Rasal3/Cd28/Fyn/Ptpn6/Cd6/Prkcq/Gpr183/Cblb/Cdkn1a/Slamf1/Cd27/Tcirg1/Satb1/Ctla4/Prdx2	41
GO:0002294	CD4-positive, alpha-beta T cell differentiation involved in immune response	20/597	1.39e-14	9.61e-15	Tbx21/Rora/Il18r1/Ifng/Sema4a/Anxa1/Ly9/Relb/Batf/Jak3/Ptger4/Nfkbid/Irf1/Gata3/Nfkbiz/Irf4/Gpr183/Smad7/Gadd45g/Il4ra	20
GO:0002366	leukocyte activation involved in immune response	37/597	1.41e-14	9.78e-15	Tbx21/Myo1f/Lgals1/Rora/Il18r1/Lgals3/Ifng/Itgal/Icam1/Sema4a/Lfng/Anxa1/Ly9/Itgb2/Cd40lg/Relb/Batf/Jak3/Ptger4/Lat/Nfkbid/Stx11/Irf1/Apbb1ip/Il27ra/Gata3/Cd28/Nfkbiz/Nr4a3/Irf4/Gpr183/Smad7/Gadd45g/Slamf1/Rasgrp1/Xbp1/Il4ra	37
GO:0002286	T cell activation involved in immune response	25/597	1.66e-14	1.15e-14	Tbx21/Rora/Il18r1/Lgals3/Ifng/Itgal/Icam1/Sema4a/Anxa1/Ly9/Relb/Batf/Jak3/Ptger4/Nfkbid/Stx11/Irf1/Apbb1ip/Gata3/Nfkbiz/Irf4/Gpr183/Smad7/Gadd45g/Il4ra	25
GO:0002293	alpha-beta T cell differentiation involved in immune response	20/597	1.76e-14	1.22e-14	Tbx21/Rora/Il18r1/Ifng/Sema4a/Anxa1/Ly9/Relb/Batf/Jak3/Ptger4/Nfkbid/Irf1/Gata3/Nfkbiz/Irf4/Gpr183/Smad7/Gadd45g/Il4ra	20
GO:0002263	cell activation involved in immune response	37/597	2.08e-14	1.44e-14	Tbx21/Myo1f/Lgals1/Rora/Il18r1/Lgals3/Ifng/Itgal/Icam1/Sema4a/Lfng/Anxa1/Ly9/Itgb2/Cd40lg/Relb/Batf/Jak3/Ptger4/Lat/Nfkbid/Stx11/Irf1/Apbb1ip/Il27ra/Gata3/Cd28/Nfkbiz/Nr4a3/Irf4/Gpr183/Smad7/Gadd45g/Slamf1/Rasgrp1/Xbp1/Il4ra	37
GO:0002287	alpha-beta T cell activation involved in immune response	20/597	2.31e-14	1.6e-14	Tbx21/Rora/Il18r1/Ifng/Sema4a/Anxa1/Ly9/Relb/Batf/Jak3/Ptger4/Nfkbid/Irf1/Gata3/Nfkbiz/Irf4/Gpr183/Smad7/Gadd45g/Il4ra	20
GO:0050867	positive regulation of cell activation	48/597	2.78e-14	1.93e-14	Tnfsf14/Tbx21/Lgals1/Il12rb1/Icos/Ifng/Itgal/Cd226/Runx3/Ptpn22/Cd3e/Nfatc2/Lyst/Anxa1/Flt3l/Zap70/Itgb2/Tnfsf9/Vsir/Cd40lg/Il2ra/Adam8/Jak3/Lck/Prdm1/Nfkbid/Irf1/Il7r/Inpp5d/Myd88/Gata3/Rasal3/Cd28/Cd6/Itpkb/Prkcq/Nfkbiz/Socs1/Nr4a3/Gpr183/Cdkn1a/Slamf1/Rasgrp1/Tespa1/Cd27/Xbp1/Il4ra/Ctsc	48
GO:0046651	lymphocyte proliferation	39/597	2.95e-14	2.04e-14	Il12rb1/Lgals3/Ifng/Psmb10/Itgal/Cd44/Tnfrsf1b/Ptpn22/Ccnd3/Ikzf3/Cd3e/Nfatc2/Anxa1/Zap70/Itgb2/Tnfsf9/Vsir/Cd40lg/Il2ra/Jak3/Prdm1/Irf1/Il7r/Inpp5d/Myd88/Rasal3/Cd28/Fyn/Ptpn6/Cd6/Prkcq/Gpr183/Cblb/Cdkn1a/Slamf1/Cd27/Satb1/Ctla4/Prdx2	39
GO:0032943	mononuclear cell proliferation	39/597	3.57e-14	2.47e-14	Il12rb1/Lgals3/Ifng/Psmb10/Itgal/Cd44/Tnfrsf1b/Ptpn22/Ccnd3/Ikzf3/Cd3e/Nfatc2/Anxa1/Zap70/Itgb2/Tnfsf9/Vsir/Cd40lg/Il2ra/Jak3/Prdm1/Irf1/Il7r/Inpp5d/Myd88/Rasal3/Cd28/Fyn/Ptpn6/Cd6/Prkcq/Gpr183/Cblb/Cdkn1a/Slamf1/Cd27/Satb1/Ctla4/Prdx2	39
GO:0051251	positive regulation of lymphocyte activation	44/597	3.66e-14	2.54e-14	Tnfsf14/Tbx21/Lgals1/Il12rb1/Icos/Ifng/Itgal/Runx3/Ptpn22/Cd3e/Nfatc2/Lyst/Anxa1/Flt3l/Zap70/Tnfsf9/Vsir/Cd40lg/Il2ra/Adam8/Jak3/Lck/Prdm1/Nfkbid/Irf1/Il7r/Inpp5d/Myd88/Gata3/Rasal3/Cd28/Cd6/Itpkb/Prkcq/Nfkbiz/Socs1/Gpr183/Cdkn1a/Slamf1/Rasgrp1/Tespa1/Cd27/Xbp1/Il4ra	44
GO:0002285	lymphocyte activation involved in immune response	31/597	4.26e-14	2.95e-14	Tbx21/Lgals1/Rora/Il18r1/Lgals3/Ifng/Itgal/Icam1/Sema4a/Lfng/Anxa1/Ly9/Cd40lg/Relb/Batf/Jak3/Ptger4/Nfkbid/Stx11/Irf1/Apbb1ip/Il27ra/Gata3/Cd28/Nfkbiz/Irf4/Gpr183/Smad7/Gadd45g/Xbp1/Il4ra	31
GO:0045621	positive regulation of lymphocyte differentiation	24/597	4.69e-14	3.25e-14	Ifng/Runx3/Anxa1/Flt3l/Zap70/Tnfsf9/Vsir/Il2ra/Adam8/Lck/Prdm1/Nfkbid/Irf1/Il7r/Inpp5d/Gata3/Itpkb/Nfkbiz/Socs1/Rasgrp1/Tespa1/Cd27/Xbp1/Il4ra	24
GO:0002292	T cell differentiation involved in immune response	20/597	9.33e-14	6.46e-14	Tbx21/Rora/Il18r1/Ifng/Sema4a/Anxa1/Ly9/Relb/Batf/Jak3/Ptger4/Nfkbid/Irf1/Gata3/Nfkbiz/Irf4/Gpr183/Smad7/Gadd45g/Il4ra	20
GO:0002460	adaptive immune response based on somatic recombination of immune receptors built from immunoglobulin superfamily domains	46/597	9.33e-14	6.46e-14	Il18rap/Tbx21/Serpinb9/Rora/Il12rb1/Il18r1/Ifng/Icam1/Sema4a/Cd226/Tnfrsf1b/Lyst/Anxa1/Ly9/Vsir/Cd40lg/Relb/Batf/Jak3/Il23r/Tnf/Nfkb2/Nfkbid/Stx11/Irf1/Il7r/Inpp5d/Myd88/Irf7/Il27ra/Gata3/Cd28/Ptpn6/Prkcq/Rftn1/Nfkbiz/Irf4/Fas/Smad7/Gadd45g/Slamf1/Lta/Il4ra/Tcirg1/Ctsc/Il1r1	46
GO:0042093	T-helper cell differentiation	19/597	1.15e-13	7.94e-14	Tbx21/Rora/Il18r1/Sema4a/Anxa1/Ly9/Relb/Batf/Jak3/Ptger4/Nfkbid/Irf1/Gata3/Nfkbiz/Irf4/Gpr183/Smad7/Gadd45g/Il4ra	19
GO:0050852	T cell receptor signaling pathway	25/597	1.76e-13	1.22e-13	Bcl2a1d/Lgals3/Ifng/Cd226/Ptpn22/Cd3e/Zap70/Skap1/Lck/Nfkbid/Txk/Gata3/Plcg1/Cd28/Fyn/Itk/Ptpn6/Rftn1/Nfkbiz/Cd247/Cblb/Pde4b/Tespa1/Ctla4/Prkd2	25
GO:0046634	regulation of alpha-beta T cell activation	23/597	1.92e-13	1.33e-13	Tbx21/Ifng/Cd44/Runx3/Ptpn22/Cd3e/Anxa1/Zap70/Vsir/Jak3/Prdm1/Nfkbid/Irf1/Gata3/Rasal3/Cd28/Itpkb/Prkcq/Nfkbiz/Socs1/Cblb/Smad7/Il4ra	23
GO:0002819	regulation of adaptive immune response	30/597	1.41e-12	9.74e-13	Tbx21/Il12rb1/Il18r1/Ifng/Cd226/Cd44/Tnfrsf1b/Anxa1/Vsir/Skap1/Jak3/Il23r/Cd48/Adcy7/Tnf/Nfkbid/Irf1/Il7r/Irf7/Il27ra/Gata3/Cd28/Ptpn6/Prkcq/Nfkbiz/Smad7/Slamf1/Lta/Il4ra/Il1r1	30
GO:0042098	T cell proliferation	30/597	1.41e-12	9.74e-13	Il12rb1/Lgals3/Ifng/Psmb10/Itgal/Cd44/Tnfrsf1b/Ptpn22/Ccnd3/Cd3e/Anxa1/Zap70/Itgb2/Tnfsf9/Vsir/Cd40lg/Il2ra/Jak3/Irf1/Rasal3/Cd28/Fyn/Ptpn6/Cd6/Prkcq/Cblb/Slamf1/Satb1/Ctla4/Prdx2	30
GO:0051250	negative regulation of lymphocyte activation	26/597	1.83e-12	1.27e-12	Id2/Tbx21/Lgals3/Lax1/Cd44/Runx3/Ptpn22/Anxa1/Vsir/Il2ra/Jak3/Prdm1/Nfkbid/Irf1/Inpp5d/Tbc1d10c/Ptpn6/Socs1/Tigit/Fas/Cblb/Smad7/Pag1/Il4ra/Ctla4/Prdx2	26
GO:0070663	regulation of leukocyte proliferation	32/597	2.03e-12	1.4e-12	Il12rb1/Lgals3/Ifng/Itgal/Cd44/Tnfrsf1b/Ptpn22/Ikzf3/Cd3e/Nfatc2/Anxa1/Flt3l/Zap70/Tnfsf9/Vsir/Cd40lg/Il2ra/Jak3/Prdm1/Irf1/Inpp5d/Myd88/Rasal3/Cd28/Ptpn6/Cd6/Prkcq/Gpr183/Cblb/Cdkn1a/Slamf1/Ctla4	32
GO:0050670	regulation of lymphocyte proliferation	31/597	2.59e-12	1.79e-12	Il12rb1/Lgals3/Ifng/Itgal/Cd44/Tnfrsf1b/Ptpn22/Ikzf3/Cd3e/Nfatc2/Anxa1/Zap70/Tnfsf9/Vsir/Cd40lg/Il2ra/Jak3/Prdm1/Irf1/Inpp5d/Myd88/Rasal3/Cd28/Ptpn6/Cd6/Prkcq/Gpr183/Cblb/Cdkn1a/Slamf1/Ctla4	31
GO:0002695	negative regulation of leukocyte activation	28/597	2.73e-12	1.89e-12	Id2/Tbx21/Lgals3/Lax1/Cst7/Cd44/Runx3/Ptpn22/Anxa1/Nr1d1/Vsir/Il2ra/Jak3/Prdm1/Nfkbid/Irf1/Inpp5d/Tbc1d10c/Ptpn6/Socs1/Tigit/Fas/Cblb/Smad7/Pag1/Il4ra/Ctla4/Prdx2	28
GO:0045582	positive regulation of T cell differentiation	21/597	2.83e-12	1.96e-12	Ifng/Runx3/Anxa1/Zap70/Tnfsf9/Vsir/Il2ra/Adam8/Lck/Nfkbid/Irf1/Il7r/Gata3/Itpkb/Nfkbiz/Socs1/Rasgrp1/Tespa1/Cd27/Xbp1/Il4ra	21
GO:0032944	regulation of mononuclear cell proliferation	31/597	3.12e-12	2.16e-12	Il12rb1/Lgals3/Ifng/Itgal/Cd44/Tnfrsf1b/Ptpn22/Ikzf3/Cd3e/Nfatc2/Anxa1/Zap70/Tnfsf9/Vsir/Cd40lg/Il2ra/Jak3/Prdm1/Irf1/Inpp5d/Myd88/Rasal3/Cd28/Ptpn6/Cd6/Prkcq/Gpr183/Cblb/Cdkn1a/Slamf1/Ctla4	31
GO:0032649	regulation of interferon-gamma production	22/597	4.92e-12	3.41e-12	Il12rb1/Il18r1/Cd226/Ptpn22/Cd3e/Tnfsf9/Vsir/Cd40lg/Il23r/Tnf/Cd96/Txk/Il27ra/Gata3/Isg15/Cd2/Pde4b/Slamf1/Rasgrp1/Lta/Cd27/Il1r1	22
GO:0030099	myeloid cell differentiation	41/597	5.41e-12	3.74e-12	Id2/Gpr68/Gab3/Ifng/Nbeal2/Prkx/Ankrd54/Rps19/Nfatc1/Tnfsf9/Cited2/Relb/Batf/Adam8/Jak3/Zbtb7a/Tnf/Hmgb2/Inpp5d/Gata3/Tfe3/Camk4/Zfp36l1/Isg15/Junb/Ptpn6/Itpkb/Foxo3/Stat1/Irf4/Gpr183/Ptpn11/Gpr171/Fas/Add1/Inpp4b/Jun/Myc/Tmem64/Tcirg1/Klf10	41
GO:0002697	regulation of immune effector process	41/597	2.9e-11	2.01e-11	Il18rap/Tbx21/Serpinb9/Il12rb1/Il18r1/Lgals3/Ifng/Cd226/Tnfrsf1b/Ptpn22/Rps19/Anxa1/Itgb2/Vsir/Traf3ip2/Cd40lg/Il2ra/Jak3/Il23r/Tap1/Tnf/Nfkbid/Cd96/Irf1/Il7r/Il27ra/Gata3/Cd28/Ptpn6/Nfkbiz/Stat1/Nr4a3/Zc3hav1/Appl2/Smad7/Slamf1/Rasgrp1/Lta/Xbp1/Il4ra/Il1r1	41
GO:0050866	negative regulation of cell activation	28/597	3.97e-11	2.75e-11	Id2/Tbx21/Lgals3/Lax1/Cst7/Cd44/Runx3/Ptpn22/Anxa1/Nr1d1/Vsir/Il2ra/Jak3/Prdm1/Nfkbid/Irf1/Inpp5d/Tbc1d10c/Ptpn6/Socs1/Tigit/Fas/Cblb/Smad7/Pag1/Il4ra/Ctla4/Prdx2	28
GO:0032729	positive regulation of interferon-gamma production	18/597	6.27e-11	4.34e-11	Il12rb1/Il18r1/Cd226/Ptpn22/Cd3e/Tnfsf9/Cd40lg/Il23r/Tnf/Txk/Il27ra/Cd2/Pde4b/Slamf1/Rasgrp1/Lta/Cd27/Il1r1	18
GO:0048872	homeostasis of number of cells	34/597	1.61e-10	1.11e-10	Id2/F2r/Ifng/Cd44/Ankrd54/Rps19/Anxa1/Flt3l/Cited2/Notch1/Il2ra/Sit1/Jak3/Zbtb7a/Lat/Hmgb2/Il7r/Inpp5d/Ezh1/Gata3/Zfp36l1/Isg15/Pik3cd/Itpkb/Foxo3/Stat1/Gpr183/Ptpn11/Rac1/Fas/Add1/Pde4b/Tcirg1/Prdx2	34
GO:1903038	negative regulation of leukocyte cell-cell adhesion	22/597	2.23e-10	1.54e-10	Tbx21/Lgals3/Lax1/Cd44/Runx3/Ptpn22/Anxa1/Vsir/Il2ra/Adam8/Jak3/Nfkbid/Irf1/Ptpn6/Socs1/Tigit/Cblb/Smad7/Pag1/Il4ra/Ctla4/Prdx2	22
GO:0050868	negative regulation of T cell activation	21/597	2.53e-10	1.75e-10	Tbx21/Lgals3/Lax1/Cd44/Runx3/Ptpn22/Anxa1/Vsir/Il2ra/Jak3/Nfkbid/Irf1/Ptpn6/Socs1/Tigit/Cblb/Smad7/Pag1/Il4ra/Ctla4/Prdx2	21
GO:0071887	leukocyte apoptotic process	22/597	2.53e-10	1.75e-10	Fasl/Serpinb9/Lgals3/Ifng/Cd44/Anxa1/Traf3ip2/Il2ra/Adam8/Jak3/Cd3g/Nfkbid/Il7r/Gimap8/Pdcd1/Pik3cd/Itpkb/Prkcq/Nr4a3/Fas/Myc/Cd27	22
GO:0002831	regulation of response to biotic stimulus	32/597	2.58e-10	1.79e-10	Il18rap/Cyba/Myo1f/Serpinb9/Il12rb1/Ifng/Cd226/Ptpn22/Rps19/Traf3ip2/Cd40lg/Il2ra/Nlrc3/Adam8/Il23r/Tap1/Prdm1/Cd96/Irf1/Hmgb2/Zbp1/Irf7/Txk/Nlrc5/Stat1/Socs1/Zc3hav1/Serpinb1a/Appl2/Rasgrp1/Prdx2/Ikbke	32
GO:0001818	negative regulation of cytokine production	30/597	5.04e-10	3.49e-10	Tbx21/Ifng/Tspo/Ptpn22/Atp2b1/Anxa1/Vsir/Relb/Nlrc3/Jak3/Il23r/Ptger4/Furin/Adcy7/Tnf/Cd96/Inpp5d/Il27ra/Gata3/Ptpn6/Errfi1/Tigit/Serpinb1a/Rac1/Appl2/Pdcd4/Smad7/Slamf1/Hsf1/Tnfrsf9	30
GO:0042088	T-helper 1 type immune response	14/597	7.62e-10	5.28e-10	Il18rap/Il12rb1/Il18r1/Sema4a/Anxa1/Relb/Jak3/Il23r/Irf1/Il27ra/Gadd45g/Slamf1/Il4ra/Il1r1	14
GO:0042129	regulation of T cell proliferation	24/597	9.72e-10	6.73e-10	Il12rb1/Lgals3/Ifng/Itgal/Cd44/Tnfrsf1b/Ptpn22/Cd3e/Anxa1/Zap70/Tnfsf9/Vsir/Cd40lg/Il2ra/Jak3/Irf1/Rasal3/Cd28/Ptpn6/Cd6/Prkcq/Cblb/Slamf1/Ctla4	24
GO:0007162	negative regulation of cell adhesion	31/597	1.01e-09	7e-10	Tbx21/Myo1f/Lgals1/Lpxn/Lgals3/Lax1/Cd44/Runx3/Ptpn22/Anxa1/Akna/Vsir/Notch1/Il2ra/Adam8/Jak3/Nfkbid/Irf1/Pde3b/Ptpn6/Socs1/Tigit/Ptpn11/Cblb/Smad7/Pag1/Dusp1/Myadm/Il4ra/Ctla4/Prdx2	31
GO:0050777	negative regulation of immune response	23/597	1.33e-09	9.2e-10	Tbx21/Serpinb9/Lgals3/Rps19/Anxa1/Vsir/Il2ra/Nlrc3/Jak3/Tap1/Tnf/Cd96/Irf1/Il7r/Inpp5d/Il27ra/Nlrc5/Pdcd1/Ptpn6/Smad7/Slamf1/Il4ra/Ctla4	23
GO:0002822	regulation of adaptive immune response based on somatic recombination of immune receptors built from immunoglobulin superfamily domains	25/597	1.49e-09	1.03e-09	Tbx21/Il12rb1/Il18r1/Ifng/Cd226/Tnfrsf1b/Anxa1/Vsir/Jak3/Il23r/Tnf/Nfkbid/Irf1/Il7r/Il27ra/Gata3/Cd28/Ptpn6/Prkcq/Nfkbiz/Smad7/Slamf1/Lta/Il4ra/Il1r1	25
GO:0071900	regulation of protein serine/threonine kinase activity	38/597	2.41e-09	1.67e-09	F2r/Cdk5rap3/Ifng/Atp2b4/Lax1/Ptpn22/Ccnd3/Map2k3/Cd40lg/Adam8/Sorl1/Map3k4/Tnf/Dusp5/Pxn/Pik3r5/Mdfic/Cab39/Dusp2/Ptpn6/Ccnd2/Tsc2/Gadd45b/Pih1d1/Ptpn11/Avpi1/Ern1/Pik3cg/Cdkn1a/Gadd45g/Rasgrp1/Dusp1/Tnik/Mapk8ip3/Rgs2/Prdx2/Cdkn2d/Dusp6	38
GO:2000514	regulation of CD4-positive, alpha-beta T cell activation	15/597	4.04e-09	2.8e-09	Tbx21/Ifng/Cd44/Runx3/Anxa1/Vsir/Jak3/Nfkbid/Irf1/Gata3/Prkcq/Nfkbiz/Socs1/Smad7/Il4ra	15
GO:0002274	myeloid leukocyte activation	26/597	4.37e-09	3.03e-09	Il18rap/Myo1f/Rora/Ifng/Cst7/Cd226/Ifngr1/Flt3l/Nr1d1/Itgb2/Tnfsf9/Relb/Batf/Cd48/Tnf/Lat/Stx11/Camk4/Nr4a3/Irf4/Ptpre/Slamf1/Rasgrp1/Jun/Il4ra/Ctsc	26
GO:0002573	myeloid leukocyte differentiation	26/597	4.78e-09	3.31e-09	Id2/Gpr68/Gab3/Ifng/Nfatc1/Tnfsf9/Cited2/Relb/Batf/Adam8/Zbtb7a/Tnf/Inpp5d/Gata3/Tfe3/Camk4/Zfp36l1/Junb/Irf4/Gpr183/Inpp4b/Jun/Myc/Tmem64/Tcirg1/Klf10	26
GO:0022408	negative regulation of cell-cell adhesion	24/597	5.94e-09	4.11e-09	Tbx21/Lgals3/Lax1/Cd44/Runx3/Ptpn22/Anxa1/Akna/Vsir/Il2ra/Adam8/Jak3/Nfkbid/Irf1/Ptpn6/Socs1/Tigit/Cblb/Smad7/Pag1/Myadm/Il4ra/Ctla4/Prdx2	24
GO:0009896	positive regulation of catabolic process	37/597	7.19e-09	4.98e-09	Ifng/Pip4k2c/Tnfrsf1b/Pnpla2/Vsir/Mfn2/Adam8/Sorl1/Hspbp1/Tnf/Fyco1/Wwp2/Zfp36l1/Rnf144a/Pim2/Tsc2/Plk3/Sesn1/Foxo3/Rnf19b/Zc3hav1/Herpud1/Entpd5/Vps11/Atg7/Pttg1ip/Cblb/Hspa1b/Smad7/Sesn3/Myc/Bag3/Hsf1/Xbp1/Hk2/Sgta/Ctsc	37
GO:1902106	negative regulation of leukocyte differentiation	18/597	7.24e-09	5.02e-09	Id2/Tbx21/Gpr68/Ifng/Cd44/Runx3/Anxa1/Jak3/Nfkbid/Irf1/Inpp5d/Socs1/Inpp4b/Smad7/Myc/Il4ra/Ctla4/Prdx2	18
GO:1903707	negative regulation of hemopoiesis	22/597	7.79e-09	5.4e-09	Id2/Tbx21/Gpr68/Ifng/Cd44/Runx3/Anxa1/Notch1/Jak3/Nfkbid/Irf1/Inpp5d/Zfp36l1/Itpkb/Socs1/Gpr171/Inpp4b/Smad7/Myc/Il4ra/Ctla4/Prdx2	22
GO:0046637	regulation of alpha-beta T cell differentiation	15/597	9.28e-09	6.43e-09	Tbx21/Ifng/Runx3/Anxa1/Zap70/Jak3/Prdm1/Nfkbid/Irf1/Gata3/Itpkb/Nfkbiz/Socs1/Smad7/Il4ra	15
GO:0070665	positive regulation of leukocyte proliferation	21/597	9.48e-09	6.56e-09	Il12rb1/Ifng/Itgal/Ptpn22/Cd3e/Nfatc2/Anxa1/Flt3l/Zap70/Tnfsf9/Cd40lg/Il2ra/Jak3/Myd88/Rasal3/Cd28/Cd6/Prkcq/Gpr183/Cdkn1a/Slamf1	21
GO:0043405	regulation of MAP kinase activity	30/597	1.04e-08	7.23e-09	F2r/Cdk5rap3/Lax1/Ptpn22/Map2k3/Cd40lg/Adam8/Sorl1/Map3k4/Tnf/Dusp5/Pxn/Pik3r5/Mdfic/Dusp2/Ptpn6/Tsc2/Gadd45b/Ptpn11/Avpi1/Ern1/Pik3cg/Gadd45g/Rasgrp1/Dusp1/Tnik/Mapk8ip3/Rgs2/Prdx2/Dusp6	30
GO:0046635	positive regulation of alpha-beta T cell activation	15/597	1.11e-08	7.72e-09	Ifng/Runx3/Ptpn22/Cd3e/Anxa1/Zap70/Nfkbid/Irf1/Rasal3/Cd28/Itpkb/Prkcq/Nfkbiz/Socs1/Il4ra	15
GO:0031331	positive regulation of cellular catabolic process	33/597	1.43e-08	9.93e-09	Ifng/Pip4k2c/Tnfrsf1b/Pnpla2/Mfn2/Adam8/Hspbp1/Tnf/Fyco1/Zfp36l1/Rnf144a/Pim2/Tsc2/Plk3/Sesn1/Foxo3/Rnf19b/Zc3hav1/Herpud1/Entpd5/Vps11/Atg7/Pttg1ip/Hspa1b/Smad7/Sesn3/Myc/Bag3/Hsf1/Xbp1/Hk2/Sgta/Ctsc	33
GO:0050671	positive regulation of lymphocyte proliferation	20/597	1.86e-08	1.29e-08	Il12rb1/Ifng/Itgal/Ptpn22/Cd3e/Nfatc2/Anxa1/Zap70/Tnfsf9/Cd40lg/Il2ra/Jak3/Myd88/Rasal3/Cd28/Cd6/Prkcq/Gpr183/Cdkn1a/Slamf1	20
GO:1901653	cellular response to peptide	29/597	2.33e-08	1.62e-08	Icam1/Ptpn22/Ccnd3/Atp2b1/Sorl1/Rangap1/Irf1/Dennd4c/Pxn/Zfp36l1/Pde3b/Fyn/Tsc2/Prkcq/Leprot/Foxo3/Stat1/Socs1/Nr4a3/Lpin1/Ptpn11/Appl2/Cdk4/Ptpre/Sesn3/Hsf1/Xbp1/Sgk1/Arhgef2	29
GO:0032946	positive regulation of mononuclear cell proliferation	20/597	2.37e-08	1.64e-08	Il12rb1/Ifng/Itgal/Ptpn22/Cd3e/Nfatc2/Anxa1/Zap70/Tnfsf9/Cd40lg/Il2ra/Jak3/Myd88/Rasal3/Cd28/Cd6/Prkcq/Gpr183/Cdkn1a/Slamf1	20
GO:0002429	immune response-activating cell surface receptor signaling pathway	31/597	2.57e-08	1.78e-08	Bcl2a1d/Lpxn/Lgals3/Ifng/Lax1/Cd226/Ptpn22/Cd3e/Nfatc2/Zap70/Skap1/Lck/Nfkbid/Txk/Gata3/Plcg1/Cd28/Fyn/Itk/Ptpn6/Rftn1/Nfkbiz/Nr4a3/Prkch/Cd247/Appl2/Cblb/Pde4b/Tespa1/Ctla4/Prkd2	31
GO:0002757	immune response-activating signal transduction	31/597	2.71e-08	1.88e-08	Bcl2a1d/Lpxn/Lgals3/Ifng/Lax1/Cd226/Ptpn22/Cd3e/Nfatc2/Zap70/Skap1/Lck/Nfkbid/Txk/Gata3/Plcg1/Cd28/Fyn/Itk/Ptpn6/Rftn1/Nfkbiz/Nr4a3/Prkch/Cd247/Appl2/Cblb/Pde4b/Tespa1/Ctla4/Prkd2	31
GO:0070227	lymphocyte apoptotic process	17/597	2.71e-08	1.88e-08	Fasl/Serpinb9/Lgals3/Cd44/Traf3ip2/Il2ra/Adam8/Jak3/Cd3g/Nfkbid/Il7r/Gimap8/Pdcd1/Prkcq/Fas/Myc/Cd27	17
GO:0014065	phosphatidylinositol 3-kinase signaling	19/597	3.57e-08	2.47e-08	Hcst/F2r/Ptpn13/Nlrc3/Tnf/Maz/Pik3r5/Gata3/Zfp36l1/Cd28/Fyn/Pik3cd/Ptpn6/Tsc2/Entpd5/Pik3cg/Rasgrp1/Cbl/Xbp1	19
GO:0050851	antigen receptor-mediated signaling pathway	29/597	4.15e-08	2.87e-08	Bcl2a1d/Lpxn/Lgals3/Ifng/Lax1/Cd226/Ptpn22/Cd3e/Nfatc2/Zap70/Skap1/Lck/Nfkbid/Txk/Gata3/Plcg1/Cd28/Fyn/Itk/Ptpn6/Rftn1/Nfkbiz/Prkch/Cd247/Cblb/Pde4b/Tespa1/Ctla4/Prkd2	29
GO:0045058	T cell selection	13/597	5.36e-08	3.71e-08	Tbx21/Cd3e/Zap70/Ly9/Cd3d/Batf/Cd3g/Gata3/Cd28/Itpkb/Irf4/Fas/Bcl11b	13
GO:0002768	immune response-regulating cell surface receptor signaling pathway	31/597	5.82e-08	4.03e-08	Bcl2a1d/Lpxn/Lgals3/Ifng/Lax1/Cd226/Ptpn22/Cd3e/Nfatc2/Zap70/Skap1/Lck/Nfkbid/Txk/Gata3/Plcg1/Cd28/Fyn/Itk/Ptpn6/Rftn1/Nfkbiz/Nr4a3/Prkch/Cd247/Appl2/Cblb/Pde4b/Tespa1/Ctla4/Prkd2	31
GO:0045620	negative regulation of lymphocyte differentiation	13/597	6.67e-08	4.62e-08	Id2/Tbx21/Cd44/Runx3/Anxa1/Jak3/Nfkbid/Irf1/Socs1/Smad7/Il4ra/Ctla4/Prdx2	13
GO:0002764	immune response-regulating signaling pathway	31/597	7.06e-08	4.89e-08	Bcl2a1d/Lpxn/Lgals3/Ifng/Lax1/Cd226/Ptpn22/Cd3e/Nfatc2/Zap70/Skap1/Lck/Nfkbid/Txk/Gata3/Plcg1/Cd28/Fyn/Itk/Ptpn6/Rftn1/Nfkbiz/Nr4a3/Prkch/Cd247/Appl2/Cblb/Pde4b/Tespa1/Ctla4/Prkd2	31
GO:0002700	regulation of production of molecular mediator of immune response	20/597	7.49e-08	5.18e-08	Tbx21/Il18r1/Ifng/Cd226/Tnfrsf1b/Ptpn22/Vsir/Cd40lg/Jak3/Tnf/Cd96/Il27ra/Gata3/Cd28/Nr4a3/Smad7/Slamf1/Xbp1/Il4ra/Il1r1	20
GO:0002449	lymphocyte mediated immunity	35/597	8.39e-08	5.81e-08	Il18rap/Tbx21/Serpinb9/Il18r1/Ifng/Icam1/Cd226/Tnfrsf1b/Lyst/Vsir/Cd40lg/Batf/Tap1/Tnf/Cd96/Stx11/Il7r/Inpp5d/Myd88/Irf7/Il27ra/Gata3/Cd28/Ptpn6/Rftn1/Rnf19b/Fas/Smad7/Slamf1/Rasgrp1/Lta/Il4ra/Tcirg1/Ctsc/Il1r1	35
GO:1901652	response to peptide	33/597	8.4e-08	5.81e-08	Icam1/Ptpn22/Ccnd3/Atp2b1/Stat4/Anxa1/Notch1/Sorl1/Rangap1/Irf1/Dennd4c/Pxn/Zfp36l1/Pde3b/Fyn/Tsc2/Prkcq/Leprot/Foxo3/Stat1/Socs1/Nr4a3/Cry1/Lpin1/Ptpn11/Appl2/Cdk4/Ptpre/Sesn3/Hsf1/Xbp1/Sgk1/Arhgef2	33
GO:0045581	negative regulation of T cell differentiation	12/597	8.4e-08	5.81e-08	Tbx21/Cd44/Runx3/Anxa1/Jak3/Nfkbid/Irf1/Socs1/Smad7/Il4ra/Ctla4/Prdx2	12
GO:0070231	T cell apoptotic process	13/597	9.96e-08	6.9e-08	Fasl/Serpinb9/Lgals3/Il2ra/Adam8/Jak3/Nfkbid/Il7r/Gimap8/Pdcd1/Prkcq/Fas/Cd27	13
GO:2000106	regulation of leukocyte apoptotic process	17/597	1.13e-07	7.82e-08	Serpinb9/Lgals3/Cd44/Anxa1/Adam8/Jak3/Cd3g/Nfkbid/Il7r/Gimap8/Pdcd1/Pik3cd/Itpkb/Prkcq/Nr4a3/Myc/Cd27	17
GO:0042326	negative regulation of phosphorylation	36/597	1.14e-07	7.88e-08	Cdk5rap3/Ifng/Lax1/Dok2/Mical1/Ptpn22/Fam129a/Ptpn13/Vrk3/Dnajc15/Sorl1/Irf1/Dusp5/Atxn1/Tbc1d10c/Per1/Dusp2/Ptpn6/Tsc2/Errfi1/Gadd45b/Socs1/Ppp1r15a/Cblb/Cdkn1a/Smad7/Gadd45g/Pde12/Dusp1/Jun/Myadm/Cbl/Xbp1/Rgs2/Cdkn2d/Dusp6	36
GO:0043370	regulation of CD4-positive, alpha-beta T cell differentiation	12/597	1.75e-07	1.21e-07	Tbx21/Ifng/Runx3/Anxa1/Jak3/Nfkbid/Irf1/Gata3/Nfkbiz/Socs1/Smad7/Il4ra	12
GO:0051056	regulation of small GTPase mediated signal transduction	26/597	1.76e-07	1.22e-07	F2r/F2rl2/Mapre2/Prex1/Arhgap26/Sipa1/Arhgef3/Mfn2/Itgb1/Notch1/Arhgap18/Spata13/Iqsec1/Lpar6/Rasal3/Arfgap1/Tsc2/Itpkb/Gpr65/Flot1/Arhgap25/Rasgrp1/Arhgef1/Cbl/Arhgef2/Rasa3	26
GO:0042102	positive regulation of T cell proliferation	16/597	1.85e-07	1.28e-07	Il12rb1/Ifng/Itgal/Ptpn22/Cd3e/Anxa1/Zap70/Tnfsf9/Cd40lg/Il2ra/Jak3/Rasal3/Cd28/Cd6/Prkcq/Slamf1	16
GO:0048015	phosphatidylinositol-mediated signaling	20/597	1.92e-07	1.33e-07	Hcst/F2r/Ptpn13/Nlrc3/Tnf/Maz/Pik3r5/Gata3/Plcg1/Zfp36l1/Cd28/Fyn/Pik3cd/Ptpn6/Tsc2/Entpd5/Pik3cg/Rasgrp1/Cbl/Xbp1	20
GO:0072538	T-helper 17 type immune response	10/597	2.05e-07	1.42e-07	Tbx21/Rora/Ly9/Batf/Nfkbid/Il27ra/Prkcq/Nfkbiz/Irf4/Smad7	10
GO:0007264	small GTPase mediated signal transduction	37/597	2.06e-07	1.42e-07	F2r/F2rl2/Rhoc/Rab1b/Rab4a/Mapre2/Prex1/Dok2/Arhgap26/Sipa1/Cdc42ep3/Arhgef3/Mfn2/Itgb1/Notch1/Arhgap18/Spata13/Lat/Iqsec1/Baiap2/Rit1/Lpar6/Rasal3/Arfgap1/Tsc2/Itpkb/Gpr65/Flot1/Dnmt1/Rac1/Arhgap25/Rasgrp1/Arhgef1/Jun/Cbl/Arhgef2/Rasa3	37
GO:0018108	peptidyl-tyrosine phosphorylation	29/597	2.09e-07	1.45e-07	Il12rb1/Ifng/Icam1/Cd44/Ptpn22/Cd3e/Zap70/Itgb2/Itgb1/Jak3/Hbegf/Aplp2/Ptger4/Tnf/Lck/Tnfrsf18/Irf1/Txk/Pxn/Fyn/Itk/Ptpn6/Errfi1/Socs1/Ptpn11/Cblb/Hsf1/Cbl/Arhgef2	29
GO:0071375	cellular response to peptide hormone stimulus	25/597	2.18e-07	1.51e-07	Ccnd3/Atp2b1/Sorl1/Rangap1/Irf1/Dennd4c/Pxn/Zfp36l1/Pde3b/Tsc2/Prkcq/Leprot/Foxo3/Stat1/Socs1/Nr4a3/Lpin1/Ptpn11/Appl2/Cdk4/Ptpre/Sesn3/Hsf1/Xbp1/Sgk1	25
GO:0018212	peptidyl-tyrosine modification	29/597	2.53e-07	1.75e-07	Il12rb1/Ifng/Icam1/Cd44/Ptpn22/Cd3e/Zap70/Itgb2/Itgb1/Jak3/Hbegf/Aplp2/Ptger4/Tnf/Lck/Tnfrsf18/Irf1/Txk/Pxn/Fyn/Itk/Ptpn6/Errfi1/Socs1/Ptpn11/Cblb/Hsf1/Cbl/Arhgef2	29
GO:0048017	inositol lipid-mediated signaling	20/597	2.53e-07	1.75e-07	Hcst/F2r/Ptpn13/Nlrc3/Tnf/Maz/Pik3r5/Gata3/Plcg1/Zfp36l1/Cd28/Fyn/Pik3cd/Ptpn6/Tsc2/Entpd5/Pik3cg/Rasgrp1/Cbl/Xbp1	20
GO:0046636	negative regulation of alpha-beta T cell activation	11/597	2.62e-07	1.82e-07	Tbx21/Cd44/Runx3/Anxa1/Vsir/Jak3/Irf1/Socs1/Cblb/Smad7/Il4ra	11
GO:0033077	T cell differentiation in thymus	15/597	2.83e-07	1.96e-07	Cd3e/Zap70/Cd3d/Adam8/Cd3g/Nfkbid/Il7r/Gata3/Zfp36l1/Cd28/Itpkb/Fas/Bcl11b/Rasgrp1/Tespa1	15
GO:0002821	positive regulation of adaptive immune response	19/597	3.38e-07	2.34e-07	Tbx21/Il12rb1/Il18r1/Ifng/Cd226/Cd44/Anxa1/Skap1/Il23r/Tnf/Nfkbid/Irf1/Il27ra/Gata3/Cd28/Prkcq/Nfkbiz/Lta/Il1r1	19
GO:0033674	positive regulation of kinase activity	36/597	3.89e-07	2.69e-07	F2r/Ifng/Atp2b4/Cd44/Ccnd3/Map2k3/Cd40lg/Adam8/Map3k4/Gcn1/Tnf/Lat/Lmo4/Stk10/Pxn/Pik3r5/Map3k8/Mdfic/Cab39/Ccnd2/Gadd45b/Pih1d1/Socs1/Ptpn11/Rac1/Mmd/Avpi1/Ern1/Pik3cg/Cdkn1a/Gadd45g/Rasgrp1/Tnik/Clspn/Mapk8ip3/Prdx2	36
GO:1903555	regulation of tumor necrosis factor superfamily cytokine production	20/597	4.59e-07	3.18e-07	Cyba/Ifng/Tspo/Ifngr1/Ptpn22/Vsir/Nlrc3/Adam8/Ptger4/Myd88/Il27ra/Frmd8/Cd2/Ptpn6/Errfi1/Ptpn11/Slamf1/Rasgrp1/Hsf1/Arhgef2	20
GO:0071706	tumor necrosis factor superfamily cytokine production	20/597	6.86e-07	4.75e-07	Cyba/Ifng/Tspo/Ifngr1/Ptpn22/Vsir/Nlrc3/Adam8/Ptger4/Myd88/Il27ra/Frmd8/Cd2/Ptpn6/Errfi1/Ptpn11/Slamf1/Rasgrp1/Hsf1/Arhgef2	20
GO:0050663	cytokine secretion	24/597	9.06e-07	6.28e-07	F2r/Ifng/Ifngr1/Tnfrsf1b/Ptpn22/Anxa1/Notch1/Ptger4/Tnf/Il27ra/Gata3/Frmd8/Isg15/Cd2/Socs1/Rnf19b/Serpinb1a/Gsdmd/Slamf1/Rasgrp1/Xbp1/Il4ra/Tcirg1/Tnfrsf9	24
GO:0043434	response to peptide hormone	28/597	1.05e-06	7.25e-07	Ccnd3/Atp2b1/Stat4/Anxa1/Sorl1/Rangap1/Irf1/Dennd4c/Pxn/Zfp36l1/Pde3b/Tsc2/Prkcq/Leprot/Foxo3/Stat1/Socs1/Nr4a3/Cry1/Lpin1/Ptpn11/Appl2/Cdk4/Ptpre/Sesn3/Hsf1/Xbp1/Sgk1	28
GO:0001933	negative regulation of protein phosphorylation	32/597	1.07e-06	7.43e-07	Cdk5rap3/Ifng/Lax1/Dok2/Mical1/Ptpn22/Fam129a/Ptpn13/Vrk3/Sorl1/Irf1/Dusp5/Tbc1d10c/Per1/Dusp2/Ptpn6/Tsc2/Errfi1/Gadd45b/Socs1/Ppp1r15a/Cblb/Cdkn1a/Smad7/Gadd45g/Dusp1/Jun/Myadm/Cbl/Xbp1/Rgs2/Dusp6	32
GO:0043368	positive T cell selection	10/597	1.14e-06	7.89e-07	Tbx21/Cd3e/Zap70/Ly9/Cd3d/Batf/Cd3g/Itpkb/Irf4/Bcl11b	10
GO:0002262	myeloid cell homeostasis	20/597	1.19e-06	8.22e-07	Id2/Ifng/Cd44/Ankrd54/Rps19/Anxa1/Cited2/Jak3/Zbtb7a/Hmgb2/Inpp5d/Gata3/Zfp36l1/Isg15/Pik3cd/Itpkb/Foxo3/Stat1/Add1/Pde4b	20
GO:0002706	regulation of lymphocyte mediated immunity	21/597	1.38e-06	9.53e-07	Il18rap/Tbx21/Serpinb9/Il18r1/Ifng/Cd226/Tnfrsf1b/Vsir/Tap1/Tnf/Cd96/Il7r/Il27ra/Gata3/Cd28/Ptpn6/Smad7/Slamf1/Rasgrp1/Lta/Il1r1	21
GO:0007265	Ras protein signal transduction	32/597	1.45e-06	1e-06	F2r/F2rl2/Rhoc/Rab1b/Rab4a/Mapre2/Prex1/Dok2/Cdc42ep3/Arhgef3/Mfn2/Itgb1/Notch1/Spata13/Lat/Iqsec1/Baiap2/Rit1/Lpar6/Rasal3/Arfgap1/Itpkb/Gpr65/Flot1/Dnmt1/Rac1/Rasgrp1/Arhgef1/Jun/Cbl/Arhgef2/Rasa3	32
GO:0060251	regulation of glial cell proliferation	10/597	1.45e-06	1e-06	Ifng/Tspo/Notch1/Tnf/Atxn1/Prkch/Fas/Myc/Lta/Rnf10	10
GO:0002825	regulation of T-helper 1 type immune response	9/597	1.54e-06	1.07e-06	Il12rb1/Il18r1/Anxa1/Jak3/Il23r/Irf1/Il27ra/Il4ra/Il1r1	9
GO:0045063	T-helper 1 cell differentiation	8/597	1.58e-06	1.1e-06	Il18r1/Sema4a/Anxa1/Relb/Jak3/Irf1/Gadd45g/Il4ra	8
GO:0045637	regulation of myeloid cell differentiation	22/597	1.58e-06	1.1e-06	Id2/Gpr68/Ifng/Ankrd54/Adam8/Zbtb7a/Tnf/Hmgb2/Inpp5d/Tfe3/Zfp36l1/Isg15/Itpkb/Foxo3/Stat1/Gpr171/Fas/Inpp4b/Jun/Myc/Tmem64/Klf10	22
GO:0002703	regulation of leukocyte mediated immunity	24/597	1.66e-06	1.15e-06	Il18rap/Tbx21/Serpinb9/Il18r1/Ifng/Cd226/Tnfrsf1b/Itgb2/Vsir/Jak3/Tap1/Tnf/Cd96/Il7r/Il27ra/Gata3/Cd28/Ptpn6/Smad7/Slamf1/Rasgrp1/Lta/Il4ra/Il1r1	24
GO:0032680	regulation of tumor necrosis factor production	19/597	1.8e-06	1.25e-06	Cyba/Ifng/Tspo/Ifngr1/Ptpn22/Vsir/Nlrc3/Ptger4/Myd88/Il27ra/Frmd8/Cd2/Ptpn6/Errfi1/Ptpn11/Slamf1/Rasgrp1/Hsf1/Arhgef2	19
GO:2000515	negative regulation of CD4-positive, alpha-beta T cell activation	9/597	2.04e-06	1.41e-06	Tbx21/Cd44/Runx3/Anxa1/Vsir/Jak3/Irf1/Smad7/Il4ra	9
GO:0042176	regulation of protein catabolic process	30/597	2.04e-06	1.42e-06	Ube2g2/Cdk5rap3/Ifng/Tnfrsf1b/Os9/Smad3/Adam8/Sorl1/Furin/Hspbp1/Tnf/Wwp2/Fyn/Psmd3/Rnf144a/Plk3/Rnf19b/Serpinb1a/Odc1/Herpud1/Vps11/Atg7/Pttg1ip/Cblb/Hspa1b/Smad7/Xbp1/Flna/Sgta/Ctsc	30
GO:0002698	negative regulation of immune effector process	17/597	2.32e-06	1.61e-06	Tbx21/Serpinb9/Lgals3/Rps19/Anxa1/Vsir/Il2ra/Jak3/Tap1/Tnf/Cd96/Irf1/Il7r/Ptpn6/Smad7/Slamf1/Il4ra	17
GO:0070228	regulation of lymphocyte apoptotic process	13/597	2.32e-06	1.61e-06	Serpinb9/Lgals3/Cd44/Adam8/Jak3/Cd3g/Nfkbid/Il7r/Gimap8/Pdcd1/Prkcq/Myc/Cd27	13
GO:0032640	tumor necrosis factor production	19/597	2.32e-06	1.61e-06	Cyba/Ifng/Tspo/Ifngr1/Ptpn22/Vsir/Nlrc3/Ptger4/Myd88/Il27ra/Frmd8/Cd2/Ptpn6/Errfi1/Ptpn11/Slamf1/Rasgrp1/Hsf1/Arhgef2	19
GO:0071902	positive regulation of protein serine/threonine kinase activity	25/597	2.53e-06	1.75e-06	F2r/Ifng/Atp2b4/Ccnd3/Map2k3/Cd40lg/Adam8/Map3k4/Tnf/Pxn/Pik3r5/Mdfic/Cab39/Ccnd2/Gadd45b/Pih1d1/Ptpn11/Avpi1/Ern1/Pik3cg/Gadd45g/Rasgrp1/Tnik/Mapk8ip3/Prdx2	25
GO:0050727	regulation of inflammatory response	28/597	2.53e-06	1.75e-06	Rora/Cst7/Cd44/Tnfrsf1b/Rps19/Anxa1/Akna/Nr1d1/Smad3/Il2ra/Nlrc3/Adam8/Ptger4/Adcy7/Tnf/Myd88/Nr1d2/Gata3/Cd28/Per1/Cd6/Nfkbiz/Appl2/Pdcd4/Pik3cg/Lta/Ctsc/Il1r1	28
GO:0045088	regulation of innate immune response	20/597	2.64e-06	1.83e-06	Il18rap/Myo1f/Serpinb9/Cd226/Rps19/Nlrc3/Adam8/Tap1/Cd96/Irf1/Hmgb2/Zbp1/Irf7/Txk/Nlrc5/Socs1/Serpinb1a/Appl2/Rasgrp1/Ikbke	20
GO:0042113	B cell activation	31/597	2.64e-06	1.83e-06	Id2/Tbx21/Lgals1/Ifng/Lax1/Pfdn1/Ikzf3/Nfatc2/Lfng/Nfatc1/Cd40lg/Batf/Jak3/Zbtb7a/Prdm1/Il7r/Inpp5d/Il27ra/Zfp36l1/Tbc1d10c/Cd28/Pik3cd/Ptpn6/Cmtm7/Gpr183/Fas/Cdkn1a/Cd27/Xbp1/Tcirg1/Ctla4	31
GO:0051224	negative regulation of protein transport	21/597	2.64e-06	1.83e-06	F2r/Ube2g2/Ptpn22/Os9/Anxa1/Rangap1/Ptger4/Tnf/Il27ra/Wwp2/Rab11fip1/Mdfic/Pde3b/Pfkl/Pim3/Serpinb1a/Ptpn11/Slamf1/Ppp3ca/Bag3/Tnfrsf9	21
GO:0042089	cytokine biosynthetic process	16/597	2.98e-06	2.06e-06	Ifng/Cd3e/Map2k3/Ltb/Tnf/Irf1/Inpp5d/Myd88/Irf7/Gata3/Cd28/Prkcq/Errfi1/Irf4/Gadd45g/Cd27	16
GO:0072643	interferon-gamma secretion	8/597	3.12e-06	2.16e-06	Ptpn22/Gata3/Isg15/Cd2/Rnf19b/Slamf1/Rasgrp1/Tcirg1	8
GO:0002440	production of molecular mediator of immune response	28/597	3.28e-06	2.27e-06	Il18rap/Tbx21/Il18r1/Ifng/Lax1/Cd226/Tnfrsf1b/Ptpn22/Vsir/Traf3ip2/Cd40lg/Batf/Jak3/Tnf/Cd96/Il7r/Il27ra/Gata3/Cd28/Nr4a3/Fas/Smad7/Slamf1/Cd27/Xbp1/Il4ra/Tcirg1/Il1r1	28
GO:0002253	activation of immune response	31/597	3.36e-06	2.33e-06	Bcl2a1d/Lpxn/Lgals3/Ifng/Lax1/Cd226/Ptpn22/Cd3e/Nfatc2/Zap70/Skap1/Lck/Nfkbid/Txk/Gata3/Plcg1/Cd28/Fyn/Itk/Ptpn6/Rftn1/Nfkbiz/Nr4a3/Prkch/Cd247/Appl2/Cblb/Pde4b/Tespa1/Ctla4/Prkd2	31
GO:2000108	positive regulation of leukocyte apoptotic process	9/597	3.37e-06	2.33e-06	Cd44/Anxa1/Adam8/Jak3/Nfkbid/Pdcd1/Pik3cd/Nr4a3/Myc	9
GO:0070232	regulation of T cell apoptotic process	10/597	3.4e-06	2.36e-06	Serpinb9/Lgals3/Adam8/Jak3/Nfkbid/Il7r/Gimap8/Pdcd1/Prkcq/Cd27	10
GO:0071496	cellular response to external stimulus	25/597	3.54e-06	2.45e-06	Sipa1/Aqp3/Dnajc15/Ptger4/Gcn1/Cnn2/Comt/Got1/Fyn/Slc2a1/Sesn1/Atg7/Ptpn11/Rac1/Fas/Srebf2/Cdkn1a/Gsdmd/Sesn3/Jun/Ppan/Bag3/Xbp1/Gabarapl1/Klf10	25
GO:1904950	negative regulation of establishment of protein localization	21/597	3.78e-06	2.62e-06	F2r/Ube2g2/Ptpn22/Os9/Anxa1/Rangap1/Ptger4/Tnf/Il27ra/Wwp2/Rab11fip1/Mdfic/Pde3b/Pfkl/Pim3/Serpinb1a/Ptpn11/Slamf1/Ppp3ca/Bag3/Tnfrsf9	21
GO:0002824	positive regulation of adaptive immune response based on somatic recombination of immune receptors built from immunoglobulin superfamily domains	17/597	3.98e-06	2.76e-06	Tbx21/Il12rb1/Il18r1/Ifng/Cd226/Anxa1/Il23r/Tnf/Nfkbid/Irf1/Il27ra/Gata3/Cd28/Prkcq/Nfkbiz/Lta/Il1r1	17
GO:0032655	regulation of interleukin-12 production	11/597	4.02e-06	2.79e-06	Ifng/Tnfsf9/Cd40lg/Ltb/Nlrc3/Jak3/Il23r/Irf1/Tigit/Slamf1/Tnfrsf9	11
GO:0045860	positive regulation of protein kinase activity	32/597	4.37e-06	3.02e-06	F2r/Ifng/Atp2b4/Ccnd3/Map2k3/Cd40lg/Adam8/Map3k4/Tnf/Lat/Stk10/Pxn/Pik3r5/Map3k8/Mdfic/Cab39/Ccnd2/Gadd45b/Pih1d1/Socs1/Ptpn11/Mmd/Avpi1/Ern1/Pik3cg/Cdkn1a/Gadd45g/Rasgrp1/Tnik/Clspn/Mapk8ip3/Prdx2	32
GO:0042107	cytokine metabolic process	16/597	4.37e-06	3.03e-06	Ifng/Cd3e/Map2k3/Ltb/Tnf/Irf1/Inpp5d/Myd88/Irf7/Gata3/Cd28/Prkcq/Errfi1/Irf4/Gadd45g/Cd27	16
GO:0031098	stress-activated protein kinase signaling cascade	25/597	4.74e-06	3.29e-06	Ptpn22/Map2k3/Cd40lg/Map3k4/Ptger4/Tnf/Stk10/Myd88/Map3k8/Zfp36l1/Mdfic/Per1/Errfi1/Gadd45b/Ccdc88c/Fas/Ern1/Gadd45g/Slamf1/Rasgrp1/Dusp1/Tnik/Cd27/Lmnb1/Mapk8ip3	25
GO:0002718	regulation of cytokine production involved in immune response	13/597	5.11e-06	3.54e-06	Tbx21/Il18r1/Cd226/Tnfrsf1b/Vsir/Jak3/Tnf/Cd96/Gata3/Nr4a3/Smad7/Slamf1/Il1r1	13
GO:0050708	regulation of protein secretion	34/597	5.87e-06	4.07e-06	F2r/Gpr68/Ifng/Ifngr1/Tnfrsf1b/Ptpn22/Anxa1/Glrx/Nr1d1/Cd40lg/Ptger4/Tnf/Il27ra/Gata3/Frmd8/Rab11fip1/Pde3b/Cd2/Prkcq/Socs1/Pfkl/Pim3/Serpinb1a/Atg7/Ptpn11/Rac1/Gsdmd/Slamf1/Rasgrp1/Ppp3ca/Xbp1/Il4ra/Tcirg1/Tnfrsf9	34
GO:0051092	positive regulation of NF-kappaB transcription factor activity	16/597	5.94e-06	4.11e-06	Il18rap/Il18r1/Icam1/Traf1/Itgb2/Cd40lg/Adam8/Trim14/Zbtb7a/Tnf/Myd88/Prkcq/Flot1/Prkch/Prkd2/Arhgef2	16
GO:0052548	regulation of endopeptidase activity	27/597	6.55e-06	4.54e-06	F2r/Bcl2a1d/Fasl/Serpinb9/Serpinb6b/Ctsd/Cst7/Cd44/Mical1/Smad3/Vsir/Sorl1/Furin/Psmb9/Tnf/Lck/Mrtfa/Fyn/Stat1/Pih1d1/Serpinb1a/Herpud1/Fas/Hspa1b/Myc/Hsf1/Cdkn2d	27
GO:0032615	interleukin-12 production	11/597	6.77e-06	4.69e-06	Ifng/Tnfsf9/Cd40lg/Ltb/Nlrc3/Jak3/Il23r/Irf1/Tigit/Slamf1/Tnfrsf9	11
GO:0045639	positive regulation of myeloid cell differentiation	14/597	7.22e-06	5e-06	Id2/Gpr68/Ifng/Ankrd54/Tnf/Hmgb2/Inpp5d/Zfp36l1/Isg15/Foxo3/Stat1/Jun/Tmem64/Klf10	14
GO:0050900	leukocyte migration	27/597	7.67e-06	5.31e-06	Tnfsf14/Tbx21/Lgals3/Ifng/Icam1/Prex1/Ptpn22/Rps19/Lyst/Itgb7/Anxa1/Itgb2/Itgb1/Adam8/Ptger4/Tnf/Tnfrsf18/Stk10/Myd88/Il27ra/Gata3/Gpr183/Rac1/Pde4b/Slamf1/Dusp1/Il1r1	27
GO:0045061	thymic T cell selection	8/597	7.69e-06	5.33e-06	Cd3e/Zap70/Cd3d/Cd3g/Gata3/Cd28/Itpkb/Fas	8
GO:0046639	negative regulation of alpha-beta T cell differentiation	8/597	7.69e-06	5.33e-06	Tbx21/Runx3/Anxa1/Jak3/Irf1/Socs1/Smad7/Il4ra	8
GO:0032633	interleukin-4 production	9/597	8.74e-06	6.06e-06	Cd3e/Cd40lg/Notch1/Txk/Gata3/Cd28/Itk/Prkcq/Irf4	9
GO:0046640	regulation of alpha-beta T cell proliferation	9/597	8.74e-06	6.06e-06	Cd44/Ptpn22/Cd3e/Zap70/Vsir/Irf1/Rasal3/Cd28/Cblb	9
GO:0030183	B cell differentiation	17/597	8.9e-06	6.17e-06	Id2/Lgals1/Ikzf3/Lfng/Nfatc1/Cd40lg/Jak3/Zbtb7a/Prdm1/Inpp5d/Zfp36l1/Ptpn6/Cmtm7/Gpr183/Cd27/Xbp1/Tcirg1	17
GO:0002699	positive regulation of immune effector process	23/597	9.27e-06	6.42e-06	Il18rap/Tbx21/Il18r1/Ifng/Cd226/Ptpn22/Rps19/Anxa1/Itgb2/Tnf/Nfkbid/Irf1/Gata3/Cd28/Nfkbiz/Nr4a3/Zc3hav1/Appl2/Rasgrp1/Lta/Xbp1/Il4ra/Il1r1	23
GO:0002367	cytokine production involved in immune response	14/597	1e-05	6.94e-06	Il18rap/Tbx21/Il18r1/Cd226/Tnfrsf1b/Vsir/Jak3/Tnf/Cd96/Gata3/Nr4a3/Smad7/Slamf1/Il1r1	14
GO:0045589	regulation of regulatory T cell differentiation	8/597	1.01e-05	6.98e-06	Ifng/Cd44/Vsir/Lck/Irf1/Cd28/Socs1/Ctla4	8
GO:0072539	T-helper 17 cell differentiation	8/597	1.01e-05	6.98e-06	Tbx21/Rora/Ly9/Batf/Nfkbid/Nfkbiz/Irf4/Smad7	8
GO:0050730	regulation of peptidyl-tyrosine phosphorylation	23/597	1.04e-05	7.17e-06	Ifng/Icam1/Cd44/Ptpn22/Cd3e/Itgb2/Itgb1/Hbegf/Aplp2/Ptger4/Tnf/Lck/Tnfrsf18/Irf1/Fyn/Ptpn6/Errfi1/Socs1/Ptpn11/Cblb/Hsf1/Cbl/Arhgef2	23
GO:0045862	positive regulation of proteolysis	26/597	1.04e-05	7.17e-06	F2r/Fasl/Ifng/Ctsd/Tnfrsf1b/Smad3/Vsir/Adam8/Hspbp1/Tnf/Lck/Fyn/Rnf144a/Plk3/Stat1/Rnf19b/Herpud1/Atg7/Fas/Hspa1b/Smad7/Myc/Hsf1/Xbp1/Sgta/Ctsc	26
GO:0046638	positive regulation of alpha-beta T cell differentiation	10/597	1.08e-05	7.45e-06	Ifng/Runx3/Anxa1/Zap70/Nfkbid/Irf1/Itpkb/Nfkbiz/Socs1/Il4ra	10
GO:0043254	regulation of protein-containing complex assembly	30/597	1.11e-05	7.72e-06	Rhoc/Cotl1/Ifng/Icam1/Prex1/Tfip11/Twf2/Cdc42ep3/Nlrc3/Skap1/Dnajc15/Sorl1/Arhgap18/Ptger4/Tnf/Lmo4/Tbcd/Dctn1/Baiap2/Capg/Evl/Pih1d1/Vps11/Ptpn11/Rac1/Fas/Add1/Myadm/Sgk1/Arhgef2	30
GO:2000116	regulation of cysteine-type endopeptidase activity	21/597	1.2e-05	8.29e-06	F2r/Bcl2a1d/Fasl/Ctsd/Cst7/Cd44/Mical1/Smad3/Psmb9/Tnf/Lck/Mrtfa/Fyn/Stat1/Pih1d1/Herpud1/Fas/Hspa1b/Myc/Hsf1/Cdkn2d	21
GO:0002437	inflammatory response to antigenic stimulus	11/597	1.24e-05	8.6e-06	Serpinb9/Icam1/Notch1/Il2ra/Tnf/Hmgb2/Cd28/Cysltr1/Cd6/Rasgrp1/Lta	11
GO:0002456	T cell mediated immunity	16/597	1.35e-05	9.32e-06	Il18rap/Tbx21/Serpinb9/Il18r1/Icam1/Tnfrsf1b/Lyst/Vsir/Stx11/Il7r/Gata3/Rftn1/Smad7/Slamf1/Ctsc/Il1r1	16
GO:0046578	regulation of Ras protein signal transduction	21/597	1.36e-05	9.43e-06	F2r/F2rl2/Mapre2/Prex1/Arhgef3/Mfn2/Itgb1/Notch1/Spata13/Iqsec1/Lpar6/Rasal3/Arfgap1/Itpkb/Gpr65/Flot1/Rasgrp1/Arhgef1/Cbl/Arhgef2/Rasa3	21
GO:0097191	extrinsic apoptotic signaling pathway	21/597	1.46e-05	1.01e-05	Bcl2a1d/Fasl/Pea15a/Lgals3/Ifng/Icam1/Runx3/Tnfrsf1b/Traf1/Smad3/Itm2c/Jak3/Tnf/Hmgb2/Fyn/Foxo3/Fas/Bag3/Cd27/Prdx2/Tmbim1	21
GO:0045732	positive regulation of protein catabolic process	20/597	1.48e-05	1.02e-05	Ifng/Tnfrsf1b/Adam8/Sorl1/Hspbp1/Tnf/Wwp2/Rnf144a/Plk3/Rnf19b/Herpud1/Vps11/Atg7/Pttg1ip/Cblb/Hspa1b/Smad7/Xbp1/Sgta/Ctsc	20
GO:0002369	T cell cytokine production	9/597	1.62e-05	1.12e-05	Il18rap/Tbx21/Il18r1/Tnfrsf1b/Vsir/Gata3/Smad7/Slamf1/Il1r1	9
GO:0046633	alpha-beta T cell proliferation	9/597	1.62e-05	1.12e-05	Cd44/Ptpn22/Cd3e/Zap70/Vsir/Irf1/Rasal3/Cd28/Cblb	9
GO:0032869	cellular response to insulin stimulus	19/597	1.67e-05	1.16e-05	Ccnd3/Atp2b1/Sorl1/Dennd4c/Zfp36l1/Pde3b/Tsc2/Prkcq/Foxo3/Stat1/Socs1/Lpin1/Ptpn11/Appl2/Cdk4/Ptpre/Sesn3/Xbp1/Sgk1	19
GO:0002724	regulation of T cell cytokine production	8/597	1.67e-05	1.16e-05	Tbx21/Il18r1/Tnfrsf1b/Vsir/Gata3/Smad7/Slamf1/Il1r1	8
GO:0031349	positive regulation of defense response	23/597	1.73e-05	1.2e-05	Il18rap/Cyba/Cd226/Rps19/Adam8/Ptger4/Tnf/Hmgb2/Myd88/Zbp1/Irf7/Txk/Nlrc5/Cd28/Cd6/Nfkbiz/Zc3hav1/Pdcd4/Pik3cg/Rasgrp1/Lta/Ctsc/Ikbke	23
GO:0050707	regulation of cytokine secretion	20/597	1.79e-05	1.24e-05	F2r/Ifng/Ifngr1/Tnfrsf1b/Ptpn22/Anxa1/Ptger4/Tnf/Il27ra/Gata3/Frmd8/Cd2/Socs1/Serpinb1a/Gsdmd/Slamf1/Rasgrp1/Xbp1/Il4ra/Tnfrsf9	20
GO:0030316	osteoclast differentiation	14/597	1.83e-05	1.27e-05	Gpr68/Ifng/Nfatc1/Adam8/Zbtb7a/Tnf/Inpp5d/Tfe3/Junb/Gpr183/Inpp4b/Tmem64/Tcirg1/Klf10	14
GO:0042035	regulation of cytokine biosynthetic process	14/597	2.04e-05	1.42e-05	Ifng/Cd3e/Map2k3/Ltb/Tnf/Irf1/Inpp5d/Myd88/Gata3/Cd28/Prkcq/Errfi1/Irf4/Cd27	14
GO:0034113	heterotypic cell-cell adhesion	10/597	2.13e-05	1.47e-05	Cd44/Itgb7/Itgb2/Itgb1/Skap1/Tnf/Lck/Cd2/Flot1/Myadm	10
GO:0045066	regulatory T cell differentiation	8/597	2.14e-05	1.48e-05	Ifng/Cd44/Vsir/Lck/Irf1/Cd28/Socs1/Ctla4	8
GO:0002823	negative regulation of adaptive immune response based on somatic recombination of immune receptors built from immunoglobulin superfamily domains	9/597	2.39e-05	1.65e-05	Tbx21/Vsir/Jak3/Il7r/Il27ra/Ptpn6/Smad7/Slamf1/Il4ra	9
GO:0006914	autophagy	28/597	2.39e-05	1.65e-05	Rab1b/Ifng/Ctsd/Tspo/Pip4k2c/Ptpn22/Snx14/Mfn2/Tex264/Fyco1/Tecpr1/Atg2a/Anxa7/Pim2/Tsc2/Plk3/Sesn1/Foxo3/Vmp1/Vps11/Atg7/Tbc1d17/Sesn3/Bag3/Xbp1/Tcirg1/Hk2/Gabarapl1	28
GO:0061919	process utilizing autophagic mechanism	28/597	2.39e-05	1.65e-05	Rab1b/Ifng/Ctsd/Tspo/Pip4k2c/Ptpn22/Snx14/Mfn2/Tex264/Fyco1/Tecpr1/Atg2a/Anxa7/Pim2/Tsc2/Plk3/Sesn1/Foxo3/Vmp1/Vps11/Atg7/Tbc1d17/Sesn3/Bag3/Xbp1/Tcirg1/Hk2/Gabarapl1	28
GO:0014009	glial cell proliferation	10/597	2.48e-05	1.72e-05	Ifng/Tspo/Notch1/Tnf/Atxn1/Prkch/Fas/Myc/Lta/Rnf10	10
GO:0032635	interleukin-6 production	17/597	2.49e-05	1.72e-05	Il18rap/F2r/Cyba/Ifng/Ptpn22/Capn2/Tnfsf9/Nlrc3/Tnf/Inpp5d/Myd88/Il27ra/Ptpn6/Ptpn11/Slamf1/Xbp1/Arhgef2	17
GO:0014066	regulation of phosphatidylinositol 3-kinase signaling	13/597	2.62e-05	1.81e-05	Hcst/F2r/Ptpn13/Nlrc3/Tnf/Maz/Cd28/Fyn/Ptpn6/Tsc2/Entpd5/Rasgrp1/Cbl	13
GO:0045577	regulation of B cell differentiation	8/597	2.68e-05	1.86e-05	Id2/Ikzf3/Prdm1/Inpp5d/Zfp36l1/Ptpn6/Cd27/Xbp1	8
GO:0002719	negative regulation of cytokine production involved in immune response	7/597	2.92e-05	2.02e-05	Tbx21/Vsir/Jak3/Tnf/Cd96/Smad7/Slamf1	7
GO:0002827	positive regulation of T-helper 1 type immune response	7/597	2.92e-05	2.02e-05	Il12rb1/Il18r1/Anxa1/Il23r/Irf1/Il27ra/Il1r1	7
GO:0043371	negative regulation of CD4-positive, alpha-beta T cell differentiation	7/597	2.92e-05	2.02e-05	Tbx21/Runx3/Anxa1/Jak3/Irf1/Smad7/Il4ra	7
GO:2001233	regulation of apoptotic signaling pathway	29/597	2.99e-05	2.07e-05	Bcl2a1d/Pea15a/Lgals3/Icam1/Cd44/Runx3/Traf1/Smad3/Itm2c/Slc25a5/Jak3/Tnf/Lck/Hmgb2/Mrtfa/Maz/Fyn/Acaa2/Pih1d1/Syvn1/Herpud1/Pttg1ip/Fas/Myc/Xbp1/Ctsc/Prdx2/Tmbim1/Cdkn2d	29
GO:0043407	negative regulation of MAP kinase activity	11/597	3.29e-05	2.28e-05	Cdk5rap3/Lax1/Ptpn22/Sorl1/Dusp5/Dusp2/Ptpn6/Tsc2/Dusp1/Rgs2/Dusp6	11
GO:0002704	negative regulation of leukocyte mediated immunity	10/597	3.37e-05	2.33e-05	Tbx21/Serpinb9/Vsir/Jak3/Tap1/Cd96/Il7r/Ptpn6/Smad7/Slamf1	10
GO:0032868	response to insulin	20/597	3.85e-05	2.67e-05	Ccnd3/Atp2b1/Sorl1/Dennd4c/Zfp36l1/Pde3b/Tsc2/Prkcq/Foxo3/Stat1/Socs1/Cry1/Lpin1/Ptpn11/Appl2/Cdk4/Ptpre/Sesn3/Xbp1/Sgk1	20
GO:0050854	regulation of antigen receptor-mediated signaling pathway	10/597	3.95e-05	2.74e-05	Lpxn/Lgals3/Cd226/Ptpn22/Lck/Ptpn6/Prkch/Cblb/Tespa1/Prkd2	10
GO:0035966	response to topologically incorrect protein	15/597	4.08e-05	2.83e-05	Cdk5rap3/Ifng/Mfn2/Sdf2/Sdf2l1/Atf6/Syvn1/Ppp1r15a/Herpud1/Ern1/Hspa1b/Pdia6/Bag3/Hsf1/Xbp1	15
GO:0009615	response to virus	22/597	4.4e-05	3.05e-05	Il12rb1/Ifng/Ifngr1/Ptpn22/Lyst/Traf3ip2/Il2ra/Il23r/Il10rb/Tnf/Irf1/Myd88/Zbp1/Irf7/Bst2/Isg20/Isg15/Stat1/Zc3hav1/Atg7/Ifnar2/Ikbke	22
GO:0043409	negative regulation of MAPK cascade	17/597	4.93e-05	3.41e-05	Cdk5rap3/Lax1/Dok2/Ptpn22/Vrk3/Sorl1/Dusp5/Tbc1d10c/Per1/Dusp2/Ptpn6/Tsc2/Errfi1/Dusp1/Xbp1/Rgs2/Dusp6	17
GO:0002707	negative regulation of lymphocyte mediated immunity	9/597	4.93e-05	3.41e-05	Tbx21/Serpinb9/Vsir/Tap1/Cd96/Il7r/Ptpn6/Smad7/Slamf1	9
GO:0050798	activated T cell proliferation	9/597	4.93e-05	3.41e-05	Il12rb1/Itgal/Itgb2/Tnfsf9/Il2ra/Jak3/Fyn/Slamf1/Satb1	9
GO:0032675	regulation of interleukin-6 production	16/597	4.98e-05	3.45e-05	F2r/Cyba/Ifng/Ptpn22/Capn2/Tnfsf9/Nlrc3/Tnf/Inpp5d/Myd88/Il27ra/Ptpn6/Ptpn11/Slamf1/Xbp1/Arhgef2	16
GO:0032103	positive regulation of response to external stimulus	28/597	5.04e-05	3.49e-05	Il18rap/Tnfsf14/Cyba/Cd226/Rps19/Smad3/Adam8/Ptger4/Tnf/Hmgb2/Myd88/Zbp1/Irf7/Txk/Nlrc5/Cd28/Cd6/Nfkbiz/Zc3hav1/Rac1/Pdcd4/Pik3cg/Slamf1/Rasgrp1/Lta/Ctsc/Prkd2/Ikbke	28
GO:0006925	inflammatory cell apoptotic process	7/597	5.11e-05	3.54e-05	Fasl/Ifng/Cd44/Anxa1/Pik3cd/Itpkb/Fas	7
GO:0045648	positive regulation of erythrocyte differentiation	7/597	5.11e-05	3.54e-05	Id2/Ankrd54/Hmgb2/Inpp5d/Isg15/Foxo3/Stat1	7
GO:0032613	interleukin-10 production	10/597	5.23e-05	3.62e-05	Vsir/Cd40lg/Jak3/Il23r/Ptger4/Isg15/Cd28/Irf4/Tigit/Tnfrsf9	10
GO:0035967	cellular response to topologically incorrect protein	13/597	5.34e-05	3.7e-05	Cdk5rap3/Ifng/Sdf2/Sdf2l1/Atf6/Ppp1r15a/Herpud1/Ern1/Hspa1b/Pdia6/Bag3/Hsf1/Xbp1	13
GO:2001234	negative regulation of apoptotic signaling pathway	20/597	5.43e-05	3.76e-05	Bcl2a1d/Pea15a/Lgals3/Icam1/Cd44/Slc25a5/Tnf/Hmgb2/Mrtfa/Maz/Fyn/Acaa2/Pih1d1/Syvn1/Herpud1/Pttg1ip/Xbp1/Prdx2/Tmbim1/Cdkn2d	20
GO:0019216	regulation of lipid metabolic process	25/597	5.67e-05	3.93e-05	Id2/Rora/Ifng/Tspo/Capn2/Pnpla2/Anxa1/Rbl2/Nr1d1/Ttc39b/Dnajc15/Sorl1/Tnf/Nr1d2/Pik3r5/Ormdl3/Pde3b/Psap/Nr4a3/Atg7/Rac1/Appl2/Pik3cg/Cdk4/Bcl11b	25
GO:0002820	negative regulation of adaptive immune response	9/597	5.71e-05	3.96e-05	Tbx21/Vsir/Jak3/Il7r/Il27ra/Ptpn6/Smad7/Slamf1/Il4ra	9
GO:0002532	production of molecular mediator involved in inflammatory response	11/597	6.16e-05	4.27e-05	Rps19/Nlrc3/Adcy7/Cd96/Myd88/Per1/Cd6/Appl2/Pdcd4/Il4ra/Prdx2	11
GO:2000516	positive regulation of CD4-positive, alpha-beta T cell activation	8/597	6.27e-05	4.34e-05	Ifng/Anxa1/Nfkbid/Irf1/Prkcq/Nfkbiz/Socs1/Il4ra	8
GO:0006469	negative regulation of protein kinase activity	18/597	6.28e-05	4.35e-05	Cdk5rap3/Ifng/Lax1/Ptpn22/Sorl1/Dusp5/Dusp2/Ptpn6/Tsc2/Errfi1/Gadd45b/Cblb/Cdkn1a/Gadd45g/Dusp1/Cbl/Rgs2/Dusp6	18
GO:0016236	macroautophagy	18/597	6.28e-05	4.35e-05	Rab1b/Ctsd/Pip4k2c/Snx14/Mfn2/Tex264/Fyco1/Tecpr1/Atg2a/Pim2/Tsc2/Sesn1/Vmp1/Atg7/Sesn3/Bag3/Tcirg1/Gabarapl1	18
GO:0097696	receptor signaling pathway via STAT	18/597	6.28e-05	4.35e-05	Ifng/Stat4/Notch1/Jak3/Il23r/Il10rb/Ptger4/Tnf/Lck/Tnfrsf18/Irf1/Il7r/Fyn/Leprot/Stat1/Socs1/Mgat5/Hsf1	18
GO:0019221	cytokine-mediated signaling pathway	25/597	6.43e-05	4.45e-05	Il18rap/Il2rb/Il18r1/Ifng/Ifngr1/Stat4/Jak3/Il23r/Il10rb/Tnf/Irf1/Myd88/Zbp1/Irf7/Txk/Nlrc5/Ptpn6/Foxo3/Stat1/Socs1/Klf6/Appl2/Ifnar2/Il1r1/Ikbke	25
GO:0010508	positive regulation of autophagy	14/597	6.66e-05	4.61e-05	Ifng/Pip4k2c/Mfn2/Fyco1/Pim2/Tsc2/Plk3/Sesn1/Foxo3/Atg7/Sesn3/Bag3/Xbp1/Hk2	14
GO:0051403	stress-activated MAPK cascade	21/597	7.35e-05	5.09e-05	Ptpn22/Map2k3/Cd40lg/Map3k4/Ptger4/Tnf/Myd88/Zfp36l1/Mdfic/Per1/Gadd45b/Fas/Ern1/Gadd45g/Slamf1/Rasgrp1/Dusp1/Tnik/Cd27/Lmnb1/Mapk8ip3	21
GO:0032720	negative regulation of tumor necrosis factor production	10/597	7.87e-05	5.45e-05	Tspo/Ptpn22/Vsir/Nlrc3/Ptger4/Il27ra/Ptpn6/Errfi1/Slamf1/Hsf1	10
GO:0036037	CD8-positive, alpha-beta T cell activation	7/597	8.43e-05	5.84e-05	Ifng/Runx3/Ptpn22/Vsir/Irf1/Socs1/Satb1	7
GO:0002761	regulation of myeloid leukocyte differentiation	14/597	8.73e-05	6.05e-05	Id2/Gpr68/Ifng/Adam8/Zbtb7a/Tnf/Inpp5d/Tfe3/Zfp36l1/Inpp4b/Jun/Myc/Tmem64/Klf10	14
GO:1903556	negative regulation of tumor necrosis factor superfamily cytokine production	10/597	9.02e-05	6.25e-05	Tspo/Ptpn22/Vsir/Nlrc3/Ptger4/Il27ra/Ptpn6/Errfi1/Slamf1/Hsf1	10
GO:0045622	regulation of T-helper cell differentiation	8/597	9.22e-05	6.39e-05	Tbx21/Anxa1/Jak3/Nfkbid/Irf1/Nfkbiz/Smad7/Il4ra	8
GO:0031348	negative regulation of defense response	19/597	9.27e-05	6.42e-05	Serpinb9/Rora/Cst7/Cd44/Tnfrsf1b/Rps19/Nr1d1/Smad3/Il2ra/Nlrc3/Tap1/Ptger4/Adcy7/Cd96/Nr1d2/Gata3/Nlrc5/Appl2/Pdcd4	19
GO:0043406	positive regulation of MAP kinase activity	19/597	9.27e-05	6.42e-05	F2r/Map2k3/Cd40lg/Adam8/Map3k4/Tnf/Pxn/Pik3r5/Mdfic/Gadd45b/Ptpn11/Avpi1/Ern1/Pik3cg/Gadd45g/Rasgrp1/Tnik/Mapk8ip3/Prdx2	19
GO:0051090	regulation of DNA-binding transcription factor activity	27/597	9.75e-05	6.75e-05	Il18rap/Id2/Cdk5rap3/Il18r1/Bhlhe40/Icam1/Traf1/Itgb2/Cd40lg/Nlrc3/Adam8/Trim14/Zbtb7a/Tnf/Nfkbid/Myd88/Wwp2/Nlrc5/Prkcq/Flot1/Prkch/Smad7/Ppp3ca/Flna/Prdx2/Prkd2/Arhgef2	27
GO:0043281	regulation of cysteine-type endopeptidase activity involved in apoptotic process	18/597	9.83e-05	6.81e-05	F2r/Bcl2a1d/Fasl/Ctsd/Cd44/Mical1/Smad3/Tnf/Lck/Mrtfa/Stat1/Pih1d1/Herpud1/Fas/Hspa1b/Myc/Hsf1/Cdkn2d	18
GO:0048660	regulation of smooth muscle cell proliferation	16/597	0.00010138	7.02e-05	Id2/Cyba/Ifng/Mfn2/Hbegf/Tnf/Myd88/Comt/Stat1/Dnmt1/Nr4a3/Ern1/Pdcd4/Cdkn1a/Jun/Myc	16
GO:0001776	leukocyte homeostasis	13/597	0.0001014	7.02e-05	Ifng/Cd44/Anxa1/Il2ra/Sit1/Jak3/Lat/Pik3cd/Itpkb/Gpr183/Fas/Pde4b/Tcirg1	13
GO:0006986	response to unfolded protein	13/597	0.0001014	7.02e-05	Cdk5rap3/Ifng/Mfn2/Atf6/Syvn1/Ppp1r15a/Herpud1/Ern1/Hspa1b/Pdia6/Bag3/Hsf1/Xbp1	13
GO:0032648	regulation of interferon-beta production	9/597	0.00010607	7.35e-05	Ptpn22/Relb/Nlrc3/Irf1/Hmgb2/Irf7/Flot1/Zc3hav1/Ptpn11	9
GO:0031668	cellular response to extracellular stimulus	19/597	0.00010953	7.59e-05	Sipa1/Aqp3/Dnajc15/Gcn1/Comt/Fyn/Slc2a1/Sesn1/Atg7/Fas/Srebf2/Cdkn1a/Gsdmd/Sesn3/Jun/Ppan/Xbp1/Gabarapl1/Klf10	19
GO:0006874	cellular calcium ion homeostasis	30/597	0.00012039	8.34e-05	Cxcr6/F2r/Fasl/F2rl2/Cyba/Cd52/Atp2b4/Atp2b1/Smad3/Jak3/Ptger4/Atp2a3/Lck/Chd7/Ptger2/Micu2/Got1/Plcg1/Lpar6/Fyn/Atp13a1/Anxa7/Ptpn6/Gpr65/Herpud1/Inpp4b/Pik3cg/Gtf2i/Tmem64/Tcirg1	30
GO:0072593	reactive oxygen species metabolic process	22/597	0.00012039	8.34e-05	Cyba/Rora/Ifng/Atp2b4/Icam1/Prex1/Tspo/Txnrd1/Itgb2/Smad3/Prdx6/Ncf4/Ptger4/Tnf/Fyn/Sesn1/Foxo3/Rac1/Gla/Cdkn1a/Hk2/Prdx2	22
GO:0044843	cell cycle G1/S phase transition	17/597	0.00012278	8.5e-05	Id2/Atp2b4/Ccnd3/Anxa1/Rbl2/Nfatc1/Itgb1/Camk2g/Cirbp/Pim2/Ptpn6/Ccnd2/Plk3/Cdkn1a/Cdk4/Ppp3ca/Cdkn2d	17
GO:0032481	positive regulation of type I interferon production	9/597	0.00012278	8.5e-05	Ptpn22/Irf1/Hmgb2/Myd88/Irf7/Stat1/Flot1/Zc3hav1/Ptpn11	9
GO:0002228	natural killer cell mediated immunity	10/597	0.00012991	9e-05	Il18rap/Serpinb9/Cd226/Lyst/Tap1/Cd96/Stx11/Ptpn6/Rnf19b/Rasgrp1	10
GO:0032623	interleukin-2 production	10/597	0.00012991	9e-05	Tbx21/Cd3e/Anxa1/Gata3/Cd28/Prkcq/Irf4/Cd247/Pde4b/Prkd2	10
GO:0022411	cellular component disassembly	25/597	0.00013022	9.02e-05	Cdk5rap3/Tspo/Mical1/Tfip11/Twf2/Snx14/Mfn2/Tnf/Tex264/Fyco1/Tecpr1/Dctn1/Atg2a/Capg/Evl/Plk3/Flot1/Atg7/Add1/Myc/Hsf1/Sgk1/Hk2/Gabarapl1/Arhgef2	25
GO:0032479	regulation of type I interferon production	11/597	0.00013403	9.28e-05	Ptpn22/Relb/Nlrc3/Irf1/Hmgb2/Myd88/Irf7/Stat1/Flot1/Zc3hav1/Ptpn11	11
GO:0051607	defense response to virus	19/597	0.00013647	9.45e-05	Il12rb1/Ifng/Ifngr1/Ptpn22/Lyst/Traf3ip2/Il2ra/Il23r/Il10rb/Irf1/Zbp1/Irf7/Bst2/Isg20/Isg15/Stat1/Zc3hav1/Atg7/Ifnar2	19
GO:0032147	activation of protein kinase activity	20/597	0.00013731	9.51e-05	F2r/Map2k3/Cd40lg/Map3k4/Tnf/Stk10/Pxn/Map3k8/Mdfic/Cab39/Gadd45b/Socs1/Ptpn11/Avpi1/Ern1/Gadd45g/Tnik/Clspn/Mapk8ip3/Prdx2	20
GO:0050728	negative regulation of inflammatory response	15/597	0.00013743	9.52e-05	Rora/Cst7/Cd44/Tnfrsf1b/Rps19/Nr1d1/Smad3/Il2ra/Nlrc3/Ptger4/Adcy7/Nr1d2/Gata3/Appl2/Pdcd4	15
GO:0030218	erythrocyte differentiation	14/597	0.0001376	9.53e-05	Id2/Ankrd54/Rps19/Cited2/Jak3/Zbtb7a/Hmgb2/Inpp5d/Gata3/Zfp36l1/Isg15/Foxo3/Stat1/Add1	14
GO:0032608	interferon-beta production	9/597	0.00013874	9.61e-05	Ptpn22/Relb/Nlrc3/Irf1/Hmgb2/Irf7/Flot1/Zc3hav1/Ptpn11	9
GO:0048659	smooth muscle cell proliferation	16/597	0.00013874	9.61e-05	Id2/Cyba/Ifng/Mfn2/Hbegf/Tnf/Myd88/Comt/Stat1/Dnmt1/Nr4a3/Ern1/Pdcd4/Cdkn1a/Jun/Myc	16
GO:0032496	response to lipopolysaccharide	25/597	0.00013874	9.61e-05	F2r/Ifng/Tnfrsf1b/Ptpn22/Nr1d1/Nlrc3/Il23r/Ptger4/Tnf/Prdm1/Cd96/Hmgb2/Myd88/Ptger2/Junb/Cd6/Stat1/Litaf/Pde4b/Pdcd4/Cdk4/Jun/Hsf1/Xbp1/Prdx2	25
GO:0001781	neutrophil apoptotic process	5/597	0.00013874	9.61e-05	Ifng/Cd44/Anxa1/Pik3cd/Itpkb	5
GO:0034620	cellular response to unfolded protein	11/597	0.0001459	0.00010104	Cdk5rap3/Ifng/Atf6/Ppp1r15a/Herpud1/Ern1/Hspa1b/Pdia6/Bag3/Hsf1/Xbp1	11
GO:0045623	negative regulation of T-helper cell differentiation	6/597	0.00014618	0.00010123	Tbx21/Anxa1/Jak3/Irf1/Smad7/Il4ra	6
GO:0060252	positive regulation of glial cell proliferation	6/597	0.00014618	0.00010123	Tspo/Tnf/Atxn1/Prkch/Myc/Lta	6
GO:0050856	regulation of T cell receptor signaling pathway	8/597	0.00014944	0.00010349	Lgals3/Cd226/Ptpn22/Lck/Ptpn6/Cblb/Tespa1/Prkd2	8
GO:0043372	positive regulation of CD4-positive, alpha-beta T cell differentiation	7/597	0.00015769	0.0001092	Ifng/Anxa1/Nfkbid/Irf1/Nfkbiz/Socs1/Il4ra	7
GO:2000351	regulation of endothelial cell apoptotic process	9/597	0.00015781	0.00010928	Fasl/Icam1/Cd40lg/Tnf/Gata3/Plcg1/Foxo3/Pdcd4/Xbp1	9
GO:0050709	negative regulation of protein secretion	15/597	0.00016721	0.00011579	F2r/Ptpn22/Anxa1/Ptger4/Tnf/Il27ra/Rab11fip1/Pde3b/Pfkl/Pim3/Serpinb1a/Ptpn11/Slamf1/Ppp3ca/Tnfrsf9	15
GO:0052547	regulation of peptidase activity	27/597	0.00016974	0.00011755	F2r/Bcl2a1d/Fasl/Serpinb9/Serpinb6b/Ctsd/Cst7/Cd44/Mical1/Smad3/Vsir/Sorl1/Furin/Psmb9/Tnf/Lck/Mrtfa/Fyn/Stat1/Pih1d1/Serpinb1a/Herpud1/Fas/Hspa1b/Myc/Hsf1/Cdkn2d	27
GO:1901342	regulation of vasculature development	24/597	0.00016974	0.00011755	Fasl/Lgals3/Ifng/Sema4a/Nfatc2/Anxa1/Nfatc1/Itgb2/Itgb1/Notch1/Ptger4/Pxn/Plcg1/Rnh1/Pde3b/Cysltr1/Stat1/Dnmt1/Add1/Pdcd4/Gtf2i/Xbp1/Hk2/Prkd2	24
GO:1903573	negative regulation of response to endoplasmic reticulum stress	8/597	0.00017638	0.00012214	Ube2g2/Os9/Syvn1/Ppp1r15a/Herpud1/Pdia6/Xbp1/Sgta	8
GO:0032653	regulation of interleukin-10 production	9/597	0.00018094	0.0001253	Vsir/Cd40lg/Jak3/Il23r/Ptger4/Cd28/Irf4/Tigit/Tnfrsf9	9
GO:0110053	regulation of actin filament organization	20/597	0.00019199	0.00013296	S100a10/Rhoc/Cotl1/Icam1/Prex1/Twf2/Cdc42ep3/Smad3/Arhgap18/Ptger4/Pxn/Baiap2/Capg/Evl/Prkcq/Gpr65/Rac1/Add1/Myadm/Flna	20
GO:0031579	membrane raft organization	6/597	0.00019199	0.00013296	S100a10/Rftn1/Flot1/Abca7/Pacsin2/Myadm	6
GO:0060333	interferon-gamma-mediated signaling pathway	6/597	0.00019199	0.00013296	Ifng/Irf1/Txk/Nlrc5/Stat1/Socs1	6
GO:0060326	cell chemotaxis	22/597	0.00019438	0.00013461	Cxcr6/Tnfsf14/Lgals3/Ifng/Prex1/Rps19/Lyst/Anxa1/Itgb2/Notch1/Adam8/Hbegf/Bin2/Hmgb2/Elmo2/Prkcq/Gpr183/Rac1/Pde4b/Slamf1/Dusp1/Prkd2	22
GO:0032606	type I interferon production	11/597	0.00019586	0.00013563	Ptpn22/Relb/Nlrc3/Irf1/Hmgb2/Myd88/Irf7/Stat1/Flot1/Zc3hav1/Ptpn11	11
GO:0031333	negative regulation of protein-containing complex assembly	14/597	0.000196	0.00013573	Tfip11/Twf2/Nlrc3/Dnajc15/Sorl1/Ptger4/Lmo4/Tbcd/Capg/Evl/Add1/Myadm/Sgk1/Arhgef2	14
GO:0033673	negative regulation of kinase activity	18/597	0.00020066	0.00013896	Cdk5rap3/Ifng/Lax1/Ptpn22/Sorl1/Dusp5/Dusp2/Ptpn6/Tsc2/Errfi1/Gadd45b/Cblb/Cdkn1a/Gadd45g/Dusp1/Cbl/Rgs2/Dusp6	18
GO:0055074	calcium ion homeostasis	30/597	0.00020163	0.00013963	Cxcr6/F2r/Fasl/F2rl2/Cyba/Cd52/Atp2b4/Atp2b1/Smad3/Jak3/Ptger4/Atp2a3/Lck/Chd7/Ptger2/Micu2/Got1/Plcg1/Lpar6/Fyn/Atp13a1/Anxa7/Ptpn6/Gpr65/Herpud1/Inpp4b/Pik3cg/Gtf2i/Tmem64/Tcirg1	30
GO:0070371	ERK1 and ERK2 cascade	23/597	0.00020628	0.00014285	F2r/Icam1/Cd44/Ptpn22/Vrk3/Notch1/Ptger4/Glipr2/Zfp36l1/Tbc1d10c/Ptpn6/Errfi1/Gpr183/Ptpn11/Abca7/Slamf1/Rasgrp1/Dusp1/Jun/Myc/Xbp1/Prkd2/Dusp6	23
GO:0034341	response to interferon-gamma	14/597	0.00021014	0.00014552	Il12rb1/Ifng/Zyx/Il23r/Stx11/Irf1/Txk/Bst2/Nlrc5/Capg/Evl/Stat1/Socs1/Pde12	14
GO:0048871	multicellular organismal homeostasis	30/597	0.00021567	0.00014936	F2r/Abcb1a/Il18r1/Flt3l/Nr1d1/Aqp3/Elovl1/Mfn2/Itgb1/Notch1/Adam8/Trpv2/Ptger4/Tnf/Inpp5d/Nr1d2/Tfe3/Prkab1/Nr4a3/Irf4/Lpin1/Ptpn11/Rac1/Appl2/Add1/Gadd45g/Hsf1/Tmem64/Il4ra/Tcirg1	30
GO:0002224	toll-like receptor signaling pathway	12/597	0.00022915	0.00015869	Cyba/Ptpn22/Nr1d1/Wdfy1/Tnf/Irf1/Myd88/Irf7/Rftn1/Flot1/Irf4/Appl2	12
GO:1903426	regulation of reactive oxygen species biosynthetic process	12/597	0.00022915	0.00015869	Cyba/Ifng/Atp2b4/Icam1/Tspo/Itgb2/Smad3/Tnf/Fyn/Foxo3/Rac1/Gla	12
GO:0032728	positive regulation of interferon-beta production	7/597	0.00023063	0.00015971	Ptpn22/Irf1/Hmgb2/Irf7/Flot1/Zc3hav1/Ptpn11	7
GO:0032743	positive regulation of interleukin-2 production	7/597	0.00023063	0.00015971	Cd3e/Anxa1/Cd28/Prkcq/Irf4/Pde4b/Prkd2	7
GO:0072577	endothelial cell apoptotic process	9/597	0.00023065	0.00015973	Fasl/Icam1/Cd40lg/Tnf/Gata3/Plcg1/Foxo3/Pdcd4/Xbp1	9
GO:1902903	regulation of supramolecular fiber organization	24/597	0.00023258	0.00016107	S100a10/Rhoc/Cotl1/Icam1/Prex1/Twf2/Cdc42ep3/Smad3/Arhgap18/Ptger4/Tbcd/Dctn1/Pxn/Baiap2/Capg/Evl/Prkcq/Gpr65/Rac1/Add1/Myadm/Flna/Sgk1/Arhgef2	24
GO:0034340	response to type I interferon	8/597	0.00023614	0.00016353	Myd88/Zbp1/Irf7/Nlrc5/Isg15/Stat1/Ifnar2/Ikbke	8
GO:0032102	negative regulation of response to external stimulus	25/597	0.00023804	0.00016485	Serpinb9/Rora/Sema4a/Cst7/Cd44/Tnfrsf1b/Rps19/Nr1d1/Smad3/Notch1/Il2ra/Nlrc3/Tap1/Ptger4/Adcy7/Prdm1/Cd96/Nr1d2/Gata3/Nlrc5/Appl2/Pdcd4/Cdkn1a/Dusp1/Prdx2	25
GO:1903409	reactive oxygen species biosynthetic process	13/597	0.00024021	0.00016635	Cyba/Rora/Ifng/Atp2b4/Icam1/Tspo/Itgb2/Smad3/Tnf/Fyn/Foxo3/Rac1/Gla	13
GO:0001780	neutrophil homeostasis	6/597	0.00024033	0.00016643	Ifng/Cd44/Anxa1/Pik3cd/Itpkb/Pde4b	6
GO:1901741	positive regulation of myoblast fusion	6/597	0.00024033	0.00016643	Tnfsf14/Nfatc2/Capn2/Flt3l/Flot1/Il4ra	6
GO:2000353	positive regulation of endothelial cell apoptotic process	6/597	0.00024033	0.00016643	Fasl/Cd40lg/Plcg1/Foxo3/Pdcd4/Xbp1	6
GO:0090257	regulation of muscle system process	19/597	0.00024261	0.00016801	F2r/Atp2b4/Tnfrsf1b/Atp2b1/Nfatc1/Smad3/Notch1/Camk2g/Ptger4/Lck/Errfi1/Foxo3/Nr4a3/Pde4b/Smad7/Gtf2i/Ppp3ca/Flna/Rgs2	19
GO:0030101	natural killer cell activation	12/597	0.00024261	0.00016801	Id2/Il2rb/Il18r1/Ptpn22/Lyst/Flt3l/Itgb2/Prdm1/Stx11/Irf1/Slamf1/Rasgrp1	12
GO:0016032	viral process	21/597	0.00024926	0.00017262	Lgals1/Ifng/Icam1/Smad3/Notch1/Trim14/Ctsb/Tnf/Zbp1/Bst2/Isg20/Isg15/Mdfic/Stat1/Zc3hav1/Atg7/Eea1/Pde12/Jun/Myc/Igf2r	21
GO:0006816	calcium ion transport	27/597	0.00025523	0.00017675	F2r/Fasl/Cyba/Ahnak/Lgals3/Atp2b4/Icam1/Tspo/Ptpn22/Atp2b1/Nfatc1/Jak3/Camk2g/Trpv2/Atp2a3/Lck/Orai2/Chd7/Micu2/Plcg1/Fyn/Cysltr1/Ptpn6/Pde4b/Pik3cg/Ppp3ca/Orai1	27
GO:0032663	regulation of interleukin-2 production	9/597	0.00025523	0.00017675	Tbx21/Cd3e/Anxa1/Gata3/Cd28/Prkcq/Irf4/Pde4b/Prkd2	9
GO:0072503	cellular divalent inorganic cation homeostasis	30/597	0.00025523	0.00017675	Cxcr6/F2r/Fasl/F2rl2/Cyba/Cd52/Atp2b4/Atp2b1/Smad3/Jak3/Ptger4/Atp2a3/Lck/Chd7/Ptger2/Micu2/Got1/Plcg1/Lpar6/Fyn/Atp13a1/Anxa7/Ptpn6/Gpr65/Herpud1/Inpp4b/Pik3cg/Gtf2i/Tmem64/Tcirg1	30
GO:0007015	actin filament organization	26/597	0.00026477	0.00018335	S100a10/Rhoc/Cotl1/Zyx/Icam1/Prex1/Mical1/Twf2/Cdc42ep3/Smad3/Arhgap18/Ptger4/Pxn/Baiap2/Capg/Evl/Prkcq/Gpr65/Rac1/Add1/Arhgap25/Sh3kbp1/Coro7/Myadm/Flna/Arhgef2	26
GO:0045670	regulation of osteoclast differentiation	10/597	0.00026755	0.00018528	Gpr68/Ifng/Adam8/Zbtb7a/Tnf/Inpp5d/Tfe3/Inpp4b/Tmem64/Klf10	10
GO:0002534	cytokine production involved in inflammatory response	8/597	0.00026755	0.00018528	Nlrc3/Adcy7/Cd96/Myd88/Per1/Cd6/Appl2/Pdcd4	8
GO:0002237	response to molecule of bacterial origin	25/597	0.00027125	0.00018784	F2r/Ifng/Tnfrsf1b/Ptpn22/Nr1d1/Nlrc3/Il23r/Ptger4/Tnf/Prdm1/Cd96/Hmgb2/Myd88/Ptger2/Junb/Cd6/Stat1/Litaf/Pde4b/Pdcd4/Cdk4/Jun/Hsf1/Xbp1/Prdx2	25
GO:0050673	epithelial cell proliferation	27/597	0.00027125	0.00018784	Id2/Cyba/Ifng/Prkx/Runx3/BC004004/Nr1d1/Smad3/Notch1/Nlrc3/Tnf/Hmgb2/Gata3/Plcg1/Zfp36l1/Ccnd2/Tsc2/Errfi1/Stat1/Nr4a3/Serpinb1a/Ern1/Bcl11b/Jun/Myc/Xbp1/Prkd2	27
GO:1900076	regulation of cellular response to insulin stimulus	11/597	0.00027503	0.00019046	Ccnd3/Atp2b1/Sorl1/Tsc2/Prkcq/Socs1/Ptpn11/Appl2/Cdk4/Ptpre/Sesn3	11
GO:0034116	positive regulation of heterotypic cell-cell adhesion	5/597	0.00028218	0.00019541	Cd44/Skap1/Tnf/Lck/Flot1	5
GO:0048661	positive regulation of smooth muscle cell proliferation	12/597	0.00028218	0.00019541	Id2/Cyba/Mfn2/Hbegf/Tnf/Myd88/Stat1/Dnmt1/Nr4a3/Ern1/Jun/Myc	12
GO:1904894	positive regulation of receptor signaling pathway via STAT	12/597	0.00028218	0.00019541	Ifng/Notch1/Il10rb/Ptger4/Tnf/Lck/Tnfrsf18/Il7r/Fyn/Socs1/Mgat5/Hsf1	12
GO:0034101	erythrocyte homeostasis	14/597	0.00028629	0.00019826	Id2/Ankrd54/Rps19/Cited2/Jak3/Zbtb7a/Hmgb2/Inpp5d/Gata3/Zfp36l1/Isg15/Foxo3/Stat1/Add1	14
GO:0000302	response to reactive oxygen species	17/597	0.00028973	0.00020064	Anxa1/Glrx/Prdx6/Tnf/Lck/Fyn/Plk3/Sesn1/Foxo3/Psap/Nr4a3/Atg7/Sesn3/Jun/Hsf1/Lig1/Prdx2	17
GO:0042108	positive regulation of cytokine biosynthetic process	10/597	0.00029339	0.00020318	Ifng/Cd3e/Ltb/Tnf/Irf1/Myd88/Cd28/Prkcq/Irf4/Cd27	10
GO:0035743	CD4-positive, alpha-beta T cell cytokine production	6/597	0.00029661	0.00020541	Il18rap/Tbx21/Il18r1/Gata3/Slamf1/Il1r1	6
GO:2000316	regulation of T-helper 17 type immune response	6/597	0.00029661	0.00020541	Tbx21/Nfkbid/Il27ra/Prkcq/Nfkbiz/Smad7	6
GO:0051235	maintenance of location	22/597	0.00029661	0.00020541	F2r/Fasl/Cyba/Tspo/Os9/Pnpla2/Twf2/Ttc39b/Sorl1/Rangap1/Tnf/Lck/Chd7/Plcg1/Sun2/Ptpn6/Cry1/Srebf2/Flna/Hk2/Plin2/Ikbke	22
GO:0002792	negative regulation of peptide secretion	15/597	0.00030109	0.00020851	F2r/Ptpn22/Anxa1/Ptger4/Tnf/Il27ra/Rab11fip1/Pde3b/Pfkl/Pim3/Serpinb1a/Ptpn11/Slamf1/Ppp3ca/Tnfrsf9	15
GO:0007254	JNK cascade	17/597	0.00030109	0.00020851	Ptpn22/Cd40lg/Map3k4/Ptger4/Tnf/Myd88/Mdfic/Per1/Gadd45b/Ern1/Gadd45g/Slamf1/Rasgrp1/Tnik/Cd27/Lmnb1/Mapk8ip3	17
GO:0009267	cellular response to starvation	14/597	0.00030109	0.00020851	Dnajc15/Gcn1/Comt/Slc2a1/Sesn1/Atg7/Fas/Srebf2/Cdkn1a/Sesn3/Jun/Xbp1/Gabarapl1/Klf10	14
GO:0046330	positive regulation of JNK cascade	14/597	0.00030109	0.00020851	Cd40lg/Map3k4/Tnf/Myd88/Mdfic/Gadd45b/Ern1/Gadd45g/Slamf1/Rasgrp1/Tnik/Cd27/Lmnb1/Mapk8ip3	14
GO:0001773	myeloid dendritic cell activation	7/597	0.00031417	0.00021756	Flt3l/Tnfsf9/Relb/Batf/Camk4/Irf4/Slamf1	7
GO:0006913	nucleocytoplasmic transport	21/597	0.00031417	0.00021756	Ifng/Ptpn22/Ankrd54/Rangap1/Ranbp3/Atxn1/Camk4/Mdfic/Tsc2/Prkcq/Mlxip/Pttg1ip/Ptpn11/Appl2/Inpp4b/Cdkn1a/Ppp3ca/Bag3/Xbp1/Flna/Txnip	21
GO:0051169	nuclear transport	21/597	0.00031417	0.00021756	Ifng/Ptpn22/Ankrd54/Rangap1/Ranbp3/Atxn1/Camk4/Mdfic/Tsc2/Prkcq/Mlxip/Pttg1ip/Ptpn11/Appl2/Inpp4b/Cdkn1a/Ppp3ca/Bag3/Xbp1/Flna/Txnip	21
GO:0007260	tyrosine phosphorylation of STAT protein	10/597	0.00031935	0.00022115	Ifng/Jak3/Ptger4/Tnf/Lck/Tnfrsf18/Irf1/Fyn/Socs1/Hsf1	10
GO:0051348	negative regulation of transferase activity	19/597	0.00033052	0.00022889	Cdk5rap3/Ifng/Lax1/Ptpn22/Sorl1/Dusp5/Dusp2/Ptpn6/Tsc2/Errfi1/Gadd45b/Cblb/Cdkn1a/Smad7/Gadd45g/Dusp1/Cbl/Rgs2/Dusp6	19
GO:0006809	nitric oxide biosynthetic process	10/597	0.00035713	0.00024731	Rora/Ifng/Atp2b4/Icam1/Tspo/Itgb2/Smad3/Tnf/Rac1/Gla	10
GO:0032753	positive regulation of interleukin-4 production	6/597	0.00037346	0.00025862	Cd3e/Cd40lg/Gata3/Cd28/Prkcq/Irf4	6
GO:0002701	negative regulation of production of molecular mediator of immune response	7/597	0.00037474	0.00025951	Tbx21/Vsir/Jak3/Tnf/Cd96/Smad7/Slamf1	7
GO:0060142	regulation of syncytium formation by plasma membrane fusion	7/597	0.00037474	0.00025951	Tnfsf14/Nfatc2/Capn2/Flt3l/Stat1/Flot1/Il4ra	7
GO:0042594	response to starvation	15/597	0.00038767	0.00026847	Dnajc15/Gcn1/Comt/Slc2a1/Sesn1/Foxo3/Atg7/Fas/Srebf2/Cdkn1a/Sesn3/Jun/Xbp1/Gabarapl1/Klf10	15
GO:1905897	regulation of response to endoplasmic reticulum stress	10/597	0.00039491	0.00027348	Ube2g2/Os9/Atf6/Syvn1/Ppp1r15a/Herpud1/Ern1/Pdia6/Xbp1/Sgta	10
GO:0038066	p38MAPK cascade	8/597	0.00039998	0.00027699	Ptpn22/Map2k3/Map3k4/Zfp36l1/Per1/Gadd45b/Gadd45g/Dusp1	8
GO:0071901	negative regulation of protein serine/threonine kinase activity	12/597	0.00041836	0.00028972	Cdk5rap3/Lax1/Ptpn22/Sorl1/Dusp5/Dusp2/Ptpn6/Tsc2/Cdkn1a/Dusp1/Rgs2/Dusp6	12
GO:0046328	regulation of JNK cascade	16/597	0.00043748	0.00030296	Ptpn22/Cd40lg/Map3k4/Tnf/Myd88/Mdfic/Per1/Gadd45b/Ern1/Gadd45g/Slamf1/Rasgrp1/Tnik/Cd27/Lmnb1/Mapk8ip3	16
GO:0034121	regulation of toll-like receptor signaling pathway	9/597	0.00045335	0.00031395	Cyba/Ptpn22/Nr1d1/Wdfy1/Irf1/Irf7/Flot1/Irf4/Appl2	9
GO:0045646	regulation of erythrocyte differentiation	8/597	0.00046167	0.00031971	Id2/Ankrd54/Hmgb2/Inpp5d/Zfp36l1/Isg15/Foxo3/Stat1	8
GO:0007259	receptor signaling pathway via JAK-STAT	16/597	0.00046255	0.00032032	Ifng/Stat4/Notch1/Jak3/Il23r/Il10rb/Ptger4/Tnf/Lck/Tnfrsf18/Irf1/Fyn/Leprot/Stat1/Socs1/Hsf1	16
GO:0034114	regulation of heterotypic cell-cell adhesion	6/597	0.00046337	0.00032089	Cd44/Skap1/Tnf/Lck/Flot1/Myadm	6
GO:1901739	regulation of myoblast fusion	6/597	0.00046337	0.00032089	Tnfsf14/Nfatc2/Capn2/Flt3l/Flot1/Il4ra	6
GO:0014013	regulation of gliogenesis	14/597	0.00048101	0.00033311	Id2/Ifng/Tspo/Tnfrsf1b/Nr1d1/Notch1/Tnf/Atxn1/Prkch/Gpr183/Fas/Myc/Lta/Rnf10	14
GO:0050715	positive regulation of cytokine secretion	14/597	0.00048101	0.00033311	F2r/Ifng/Ifngr1/Ptpn22/Ptger4/Tnf/Gata3/Frmd8/Cd2/Gsdmd/Slamf1/Rasgrp1/Xbp1/Il4ra	14
GO:0044770	cell cycle phase transition	25/597	0.00048101	0.00033311	Id2/Cdk5rap3/Abcb1a/Atp2b4/Ccnd3/Anxa1/Rbl2/Nfatc1/Itgb1/Camk2g/Calm3/Cirbp/Zfp36l1/Pim2/Ptpn6/Ccnd2/Prkcq/Plk3/Mad2l1bp/Cdkn1a/Cdk4/Clspn/Ppp3ca/Lmnb1/Cdkn2d	25
GO:0032872	regulation of stress-activated MAPK cascade	18/597	0.00048101	0.00033311	Ptpn22/Cd40lg/Map3k4/Tnf/Myd88/Mdfic/Per1/Gadd45b/Fas/Ern1/Gadd45g/Slamf1/Rasgrp1/Dusp1/Tnik/Cd27/Lmnb1/Mapk8ip3	18
GO:1904019	epithelial cell apoptotic process	12/597	0.00048408	0.00033523	Fasl/Icam1/Cd40lg/Tnf/Gata3/Plcg1/Zfp36l1/Foxo3/Fas/Pdcd4/Pik3cg/Xbp1	12
GO:0032233	positive regulation of actin filament bundle assembly	9/597	0.00049891	0.0003455	S100a10/Rhoc/Smad3/Pxn/Evl/Prkcq/Gpr65/Rac1/Flna	9
GO:0042267	natural killer cell mediated cytotoxicity	9/597	0.00049891	0.0003455	Il18rap/Serpinb9/Cd226/Lyst/Tap1/Stx11/Ptpn6/Rnf19b/Rasgrp1	9
GO:0070838	divalent metal ion transport	28/597	0.00051098	0.00035386	F2r/Fasl/Cyba/Ahnak/Lgals3/Atp2b4/Icam1/Tspo/Ptpn22/Atp2b1/Nfatc1/Jak3/Camk2g/Trpv2/Atp2a3/Lck/Orai2/Chd7/Micu2/Plcg1/Fyn/Cysltr1/Ptpn6/Pde4b/Pik3cg/Ppp3ca/Slc39a1/Orai1	28
GO:0042092	type 2 immune response	7/597	0.00051657	0.00035773	Tbx21/Anxa1/Batf/Irf1/Il27ra/Gata3/Il4ra	7
GO:0000082	G1/S transition of mitotic cell cycle	15/597	0.00051657	0.00035773	Id2/Ccnd3/Anxa1/Rbl2/Nfatc1/Itgb1/Camk2g/Pim2/Ptpn6/Ccnd2/Plk3/Cdkn1a/Cdk4/Ppp3ca/Cdkn2d	15
GO:0043374	CD8-positive, alpha-beta T cell differentiation	5/597	0.00051657	0.00035773	Ifng/Runx3/Irf1/Socs1/Satb1	5
GO:0045059	positive thymic T cell selection	5/597	0.00051657	0.00035773	Cd3e/Zap70/Cd3d/Cd3g/Itpkb	5
GO:0045655	regulation of monocyte differentiation	5/597	0.00051657	0.00035773	Gpr68/Inpp5d/Zfp36l1/Jun/Myc	5
GO:0002312	B cell activation involved in immune response	10/597	0.00051657	0.00035773	Tbx21/Lgals1/Ifng/Lfng/Cd40lg/Batf/Il27ra/Cd28/Gpr183/Xbp1	10
GO:0046209	nitric oxide metabolic process	10/597	0.00051657	0.00035773	Rora/Ifng/Atp2b4/Icam1/Tspo/Itgb2/Smad3/Tnf/Rac1/Gla	10
GO:0033002	muscle cell proliferation	18/597	0.00051705	0.00035806	Id2/Cyba/Ifng/Cited2/Mfn2/Notch1/Hbegf/Tnf/Myd88/Comt/Stat1/Dnmt1/Nr4a3/Ern1/Pdcd4/Cdkn1a/Jun/Myc	18
GO:0070302	regulation of stress-activated protein kinase signaling cascade	18/597	0.00051705	0.00035806	Ptpn22/Cd40lg/Map3k4/Tnf/Myd88/Mdfic/Per1/Gadd45b/Fas/Ern1/Gadd45g/Slamf1/Rasgrp1/Dusp1/Tnik/Cd27/Lmnb1/Mapk8ip3	18
GO:1903531	negative regulation of secretion by cell	18/597	0.00051705	0.00035806	F2r/Tnfrsf1b/Ptpn22/Anxa1/Notch1/Ptger4/Tnf/Il27ra/Rab11fip1/Pde3b/Pfkl/Cry1/Pim3/Serpinb1a/Ptpn11/Slamf1/Ppp3ca/Tnfrsf9	18
GO:0002833	positive regulation of response to biotic stimulus	14/597	0.00053055	0.00036741	Il18rap/Cyba/Cd226/Rps19/Cd40lg/Adam8/Hmgb2/Zbp1/Irf7/Txk/Nlrc5/Zc3hav1/Rasgrp1/Ikbke	14
GO:0043502	regulation of muscle adaptation	11/597	0.00053055	0.00036741	Atp2b4/Tnfrsf1b/Nfatc1/Smad3/Notch1/Errfi1/Foxo3/Nr4a3/Gtf2i/Ppp3ca/Rgs2	11
GO:0033627	cell adhesion mediated by integrin	9/597	0.00054206	0.00037538	Lpxn/Icam1/Cd3e/Itgb7/Itgb2/Itgb1/Skap1/Ptpn6/Ptpn11	9
GO:0045123	cellular extravasation	9/597	0.00054206	0.00037538	Icam1/Itgb7/Itgb2/Itgb1/Adam8/Ptger4/Tnf/Il27ra/Il1r1	9
GO:0071346	cellular response to interferon-gamma	12/597	0.00054585	0.00037801	Il12rb1/Ifng/Zyx/Stx11/Irf1/Txk/Nlrc5/Capg/Evl/Stat1/Socs1/Pde12	12
GO:0072511	divalent inorganic cation transport	28/597	0.00054585	0.00037801	F2r/Fasl/Cyba/Ahnak/Lgals3/Atp2b4/Icam1/Tspo/Ptpn22/Atp2b1/Nfatc1/Jak3/Camk2g/Trpv2/Atp2a3/Lck/Orai2/Chd7/Micu2/Plcg1/Fyn/Cysltr1/Ptpn6/Pde4b/Pik3cg/Ppp3ca/Slc39a1/Orai1	28
GO:0007249	I-kappaB kinase/NF-kappaB signaling	16/597	0.00055159	0.00038198	Fasl/Rora/S100a4/Nr1d1/Traf3ip2/Relb/Nlrc3/Tnf/Nfkbid/Irf1/Myd88/Fyn/Per1/Pim2/Stat1/Zc3hav1	16
GO:0043618	regulation of transcription from RNA polymerase II promoter in response to stress	8/597	0.00057263	0.00039655	Cited2/Notch1/Gcn1/Atf6/Ppp1r15a/Jun/Bag3/Hsf1	8
GO:0010631	epithelial cell migration	20/597	0.00057858	0.00040067	Ifng/Sema4a/Prkx/Mapre2/Map2k3/Anxa1/Itgb2/Itgb1/Notch1/Adam8/Hbegf/Pxn/Iqsec1/Gata3/Plcg1/Glipr2/Evl/Ptpn11/Jun/Prkd2	20
GO:0031669	cellular response to nutrient levels	16/597	0.00058227	0.00040323	Aqp3/Dnajc15/Gcn1/Comt/Fyn/Slc2a1/Sesn1/Atg7/Fas/Srebf2/Cdkn1a/Sesn3/Jun/Xbp1/Gabarapl1/Klf10	16
GO:0034976	response to endoplasmic reticulum stress	18/597	0.00059239	0.00041024	Ube2g2/Cdk5rap3/Ifng/Fam129a/Os9/Tmub1/Sdf2/Sdf2l1/Atf6/Flot1/Syvn1/Ppp1r15a/Herpud1/Ern1/Pdia6/Jun/Xbp1/Sgta	18
GO:1903364	positive regulation of cellular protein catabolic process	13/597	0.00060798	0.00042103	Hspbp1/Rnf144a/Plk3/Rnf19b/Herpud1/Vps11/Atg7/Pttg1ip/Hspa1b/Smad7/Xbp1/Sgta/Ctsc	13
GO:0009991	response to extracellular stimulus	25/597	0.00061755	0.00042766	Sipa1/Cd3e/Aqp3/Dnajc15/Sorl1/Gcn1/Comt/Fyn/Slc2a1/Sesn1/Foxo3/Stat1/Atg7/Fas/Appl2/Srebf2/Cdkn1a/Gsdmd/Sesn3/Jun/Ppan/Xbp1/Gabarapl1/Cdkn2d/Klf10	25
GO:0090132	epithelium migration	20/597	0.00063022	0.00043643	Ifng/Sema4a/Prkx/Mapre2/Map2k3/Anxa1/Itgb2/Itgb1/Notch1/Adam8/Hbegf/Pxn/Iqsec1/Gata3/Plcg1/Glipr2/Evl/Ptpn11/Jun/Prkd2	20
GO:0051048	negative regulation of secretion	19/597	0.0006477	0.00044854	F2r/Tnfrsf1b/Ptpn22/Anxa1/Notch1/Ptger4/Tnf/Il27ra/Comt/Rab11fip1/Pde3b/Pfkl/Cry1/Pim3/Serpinb1a/Ptpn11/Slamf1/Ppp3ca/Tnfrsf9	19
GO:0000768	syncytium formation by plasma membrane fusion	9/597	0.00066401	0.00045983	Tnfsf14/Cd44/Nfatc2/Capn2/Flt3l/Adam8/Stat1/Flot1/Il4ra	9
GO:0140253	cell-cell fusion	9/597	0.00066401	0.00045983	Tnfsf14/Cd44/Nfatc2/Capn2/Flt3l/Adam8/Stat1/Flot1/Il4ra	9
GO:0002335	mature B cell differentiation	6/597	0.00066401	0.00045983	Lgals1/Lfng/Nfatc1/Cmtm7/Gpr183/Xbp1	6
GO:0048305	immunoglobulin secretion	6/597	0.00066401	0.00045983	Lax1/Traf3ip2/Cd40lg/Tnf/Cd27/Xbp1	6
GO:0000188	inactivation of MAPK activity	5/597	0.00066401	0.00045983	Lax1/Dusp5/Dusp2/Dusp1/Dusp6	5
GO:0045064	T-helper 2 cell differentiation	5/597	0.00066401	0.00045983	Anxa1/Batf/Irf1/Gata3/Il4ra	5
GO:2001185	regulation of CD8-positive, alpha-beta T cell activation	5/597	0.00066401	0.00045983	Runx3/Ptpn22/Vsir/Irf1/Socs1	5
GO:0002702	positive regulation of production of molecular mediator of immune response	11/597	0.00066401	0.00045983	Tbx21/Il18r1/Ifng/Cd226/Ptpn22/Gata3/Cd28/Nr4a3/Xbp1/Il4ra/Il1r1	11
GO:1990845	adaptive thermogenesis	14/597	0.00066401	0.00045983	Il18r1/Nr1d1/Mfn2/Notch1/Sorl1/Trpv2/Tfe3/Prkab1/Irf4/Lpin1/Appl2/Gadd45g/Hsf1/Il4ra	14
GO:0044772	mitotic cell cycle phase transition	23/597	0.00066401	0.00045983	Id2/Cdk5rap3/Abcb1a/Ccnd3/Anxa1/Rbl2/Nfatc1/Itgb1/Camk2g/Calm3/Zfp36l1/Pim2/Ptpn6/Ccnd2/Prkcq/Plk3/Mad2l1bp/Cdkn1a/Cdk4/Clspn/Ppp3ca/Lmnb1/Cdkn2d	23
GO:0046777	protein autophosphorylation	18/597	0.00066778	0.00046244	Prkx/Peak1/Zap70/Camk2g/Lck/Stk10/Aak1/Txk/Camk4/Fyn/Pim2/Itk/Errfi1/Pim3/Ern1/Jun/Tnik/Prkd2	18
GO:0060337	type I interferon signaling pathway	7/597	0.00066778	0.00046244	Myd88/Zbp1/Irf7/Nlrc5/Stat1/Ifnar2/Ikbke	7
GO:0071357	cellular response to type I interferon	7/597	0.00066778	0.00046244	Myd88/Zbp1/Irf7/Nlrc5/Stat1/Ifnar2/Ikbke	7
GO:0090130	tissue migration	20/597	0.00066778	0.00046244	Ifng/Sema4a/Prkx/Mapre2/Map2k3/Anxa1/Itgb2/Itgb1/Notch1/Adam8/Hbegf/Pxn/Iqsec1/Gata3/Plcg1/Glipr2/Evl/Ptpn11/Jun/Prkd2	20
GO:0002221	pattern recognition receptor signaling pathway	13/597	0.00067527	0.00046763	Cyba/Ptpn22/Nr1d1/Wdfy1/Tnf/Irf1/Myd88/Irf7/Rftn1/Flot1/Irf4/Zc3hav1/Appl2	13
GO:1904705	regulation of vascular smooth muscle cell proliferation	8/597	0.00071404	0.00049448	Mfn2/Tnf/Dnmt1/Nr4a3/Ern1/Pdcd4/Cdkn1a/Jun	8
GO:1990874	vascular smooth muscle cell proliferation	8/597	0.00071404	0.00049448	Mfn2/Tnf/Dnmt1/Nr4a3/Ern1/Pdcd4/Cdkn1a/Jun	8
GO:0062207	regulation of pattern recognition receptor signaling pathway	10/597	0.00071409	0.00049451	Cyba/Ptpn22/Nr1d1/Wdfy1/Irf1/Irf7/Flot1/Irf4/Zc3hav1/Appl2	10
GO:2001057	reactive nitrogen species metabolic process	10/597	0.00071409	0.00049451	Rora/Ifng/Atp2b4/Icam1/Tspo/Itgb2/Smad3/Tnf/Rac1/Gla	10
GO:0050864	regulation of B cell activation	19/597	0.00071574	0.00049566	Id2/Tbx21/Ifng/Ikzf3/Nfatc2/Cd40lg/Prdm1/Inpp5d/Il27ra/Zfp36l1/Tbc1d10c/Cd28/Ptpn6/Gpr183/Fas/Cdkn1a/Cd27/Xbp1/Ctla4	19
GO:0045428	regulation of nitric oxide biosynthetic process	9/597	0.00071574	0.00049566	Ifng/Atp2b4/Icam1/Tspo/Itgb2/Smad3/Tnf/Rac1/Gla	9
GO:0032620	interleukin-17 production	7/597	0.00077339	0.00053558	Ifng/Ly9/Vsir/Myd88/Il27ra/Prkcq/Rftn1	7
GO:2000377	regulation of reactive oxygen species metabolic process	16/597	0.00077867	0.00053923	Cyba/Ifng/Atp2b4/Icam1/Tspo/Itgb2/Smad3/Ptger4/Tnf/Fyn/Foxo3/Rac1/Gla/Cdkn1a/Hk2/Prdx2	16
GO:0035335	peptidyl-tyrosine dephosphorylation	6/597	0.00078785	0.00054559	Ptpn13/Dusp5/Ptpn6/Ptpn11/Dusp1/Dusp6	6
GO:0006949	syncytium formation	9/597	0.00079633	0.00055146	Tnfsf14/Cd44/Nfatc2/Capn2/Flt3l/Adam8/Stat1/Flot1/Il4ra	9
GO:0051496	positive regulation of stress fiber assembly	8/597	0.00080067	0.00055447	S100a10/Rhoc/Smad3/Pxn/Evl/Prkcq/Gpr65/Rac1	8
GO:0034138	toll-like receptor 3 signaling pathway	5/597	0.00085552	0.00059245	Ptpn22/Wdfy1/Tnf/Rftn1/Flot1	5
GO:0043500	muscle adaptation	12/597	0.00088462	0.00061261	Cyba/Atp2b4/Tnfrsf1b/Nfatc1/Smad3/Notch1/Errfi1/Foxo3/Nr4a3/Gtf2i/Ppp3ca/Rgs2	12
GO:0044403	symbiotic process	22/597	0.00093033	0.00064426	Serpinb9/Lgals1/Ifng/Icam1/Smad3/Notch1/Trim14/Ctsb/Tnf/Zbp1/Bst2/Isg20/Isg15/Mdfic/Stat1/Zc3hav1/Atg7/Eea1/Pde12/Jun/Myc/Igf2r	22
GO:0106106	cold-induced thermogenesis	13/597	0.00093877	0.00065011	Il18r1/Nr1d1/Mfn2/Notch1/Trpv2/Tfe3/Prkab1/Irf4/Lpin1/Appl2/Gadd45g/Hsf1/Il4ra	13
GO:0120161	regulation of cold-induced thermogenesis	13/597	0.00093877	0.00065011	Il18r1/Nr1d1/Mfn2/Notch1/Trpv2/Tfe3/Prkab1/Irf4/Lpin1/Appl2/Gadd45g/Hsf1/Il4ra	13
GO:0010612	regulation of cardiac muscle adaptation	4/597	0.00094103	0.00065167	Atp2b4/Smad3/Errfi1/Ppp3ca	4
GO:0033029	regulation of neutrophil apoptotic process	4/597	0.00094103	0.00065167	Cd44/Anxa1/Pik3cd/Itpkb	4
GO:0035744	T-helper 1 cell cytokine production	4/597	0.00094103	0.00065167	Il18rap/Il18r1/Slamf1/Il1r1	4
GO:0071353	cellular response to interleukin-4	6/597	0.00094518	0.00065454	Jak3/Gata3/Tuba1b/Nfil3/Cdk4/Xbp1	6
GO:0042509	regulation of tyrosine phosphorylation of STAT protein	9/597	0.00097248	0.00067345	Ifng/Ptger4/Tnf/Lck/Tnfrsf18/Irf1/Fyn/Socs1/Hsf1	9
GO:0043087	regulation of GTPase activity	20/597	0.00101327	0.0007017	F2r/S100a10/Icam1/Mapre2/Prex1/Rgs1/Itgb1/Rangap1/Arhgap9/Tbc1d9b/Iqsec1/Rasal3/Tbc1d10c/Tsc2/Gpr65/Arap2/Cblb/Tbc1d17/Rasgrp1/Rasa3	20
GO:0043620	regulation of DNA-templated transcription in response to stress	8/597	0.00101385	0.0007021	Cited2/Notch1/Gcn1/Atf6/Ppp1r15a/Jun/Bag3/Hsf1	8
GO:0034504	protein localization to nucleus	19/597	0.0010156	0.00070332	Cdk5rap3/Ifng/Ptpn22/Rangap1/Zbtb7a/Mdfic/Sun2/Fyn/Tsc2/Prkcq/Pttg1ip/Appl2/Abca7/Cdkn1a/Ppp3ca/Bag3/Xbp1/Flna/Txnip	19
GO:0050691	regulation of defense response to virus by host	7/597	0.00102037	0.00070662	Il12rb1/Ifng/Ptpn22/Traf3ip2/Il23r/Stat1/Zc3hav1	7
GO:1900015	regulation of cytokine production involved in inflammatory response	7/597	0.00102037	0.00070662	Nlrc3/Adcy7/Myd88/Per1/Cd6/Appl2/Pdcd4	7
GO:0032956	regulation of actin cytoskeleton organization	22/597	0.00106559	0.00073793	S100a10/Rhoc/Myo1f/Cotl1/Icam1/Prex1/Twf2/Cdc42ep3/Smad3/Arhgap18/Ptger4/Bst2/Pxn/Baiap2/Capg/Evl/Prkcq/Gpr65/Rac1/Add1/Myadm/Flna	22
GO:0032970	regulation of actin filament-based process	24/597	0.00106559	0.00073793	S100a10/Rhoc/Myo1f/Cotl1/Icam1/Prex1/Twf2/Cdc42ep3/Smad3/Arhgap18/Ptger4/Cnn2/Bst2/Pxn/Baiap2/Capg/Evl/Prkcq/Gpr65/Rac1/Add1/Pde4b/Myadm/Flna	24
GO:0002710	negative regulation of T cell mediated immunity	5/597	0.00108667	0.00075253	Tbx21/Vsir/Il7r/Smad7/Slamf1	5
GO:0032695	negative regulation of interleukin-12 production	5/597	0.00108667	0.00075253	Nlrc3/Jak3/Tigit/Slamf1/Tnfrsf9	5
GO:0007229	integrin-mediated signaling pathway	10/597	0.00109294	0.00075687	Zyx/Itgal/Itgb7/Itgb2/Itgb1/Lat/Pxn/Isg15/Ptpn11/Flna	10
GO:1904035	regulation of epithelial cell apoptotic process	10/597	0.00109294	0.00075687	Fasl/Icam1/Cd40lg/Tnf/Gata3/Plcg1/Zfp36l1/Foxo3/Pdcd4/Xbp1	10
GO:0043122	regulation of I-kappaB kinase/NF-kappaB signaling	14/597	0.00110578	0.00076576	Fasl/Rora/S100a4/Nr1d1/Traf3ip2/Nlrc3/Tnf/Nfkbid/Myd88/Fyn/Per1/Pim2/Stat1/Zc3hav1	14
GO:0032673	regulation of interleukin-4 production	6/597	0.00111417	0.00077157	Cd3e/Cd40lg/Gata3/Cd28/Prkcq/Irf4	6
GO:0060143	positive regulation of syncytium formation by plasma membrane fusion	6/597	0.00111417	0.00077157	Tnfsf14/Nfatc2/Capn2/Flt3l/Flot1/Il4ra	6
GO:1901031	regulation of response to reactive oxygen species	7/597	0.00116334	0.00080562	Glrx/Tnf/Sesn1/Foxo3/Psap/Nr4a3/Sesn3	7
GO:0010959	regulation of metal ion transport	25/597	0.00116808	0.0008089	F2r/Cyba/Ahnak/Lgals3/Ifng/Atp2b4/Icam1/Tspo/Ptpn22/Kcnab2/Atp2b1/Glrx/Jak3/Trpv2/Chd7/Wwp2/Plcg1/Fyn/Per1/Ptpn6/Pde4b/Pik3cg/Flna/Sgk1/Orai1	25
GO:0051480	regulation of cytosolic calcium ion concentration	23/597	0.00130473	0.00090353	Cxcr6/F2r/Fasl/F2rl2/Cyba/Cd52/Atp2b4/Atp2b1/Smad3/Jak3/Ptger4/Lck/Chd7/Ptger2/Got1/Plcg1/Lpar6/Fyn/Ptpn6/Gpr65/Pik3cg/Gtf2i/Tmem64	23
GO:1901343	negative regulation of vasculature development	12/597	0.00131951	0.00091377	Fasl/Ifng/Sema4a/Nfatc2/Nfatc1/Notch1/Ptger4/Pde3b/Stat1/Dnmt1/Pdcd4/Gtf2i	12
GO:0002828	regulation of type 2 immune response	6/597	0.00132617	0.00091838	Tbx21/Anxa1/Irf1/Il27ra/Gata3/Il4ra	6
GO:0010614	negative regulation of cardiac muscle hypertrophy	6/597	0.00132617	0.00091838	Atp2b4/Tnfrsf1b/Smad3/Notch1/Errfi1/Rgs2	6
GO:0048535	lymph node development	6/597	0.00132617	0.00091838	Id2/Ltb/Jak3/Nfkb2/Il7r/Lta	6
GO:0070670	response to interleukin-4	6/597	0.00132617	0.00091838	Jak3/Gata3/Tuba1b/Nfil3/Cdk4/Xbp1	6
GO:0001765	membrane raft assembly	4/597	0.00136327	0.00094408	S100a10/Rftn1/Flot1/Pacsin2	4
GO:0043011	myeloid dendritic cell differentiation	5/597	0.00136829	0.00094755	Tnfsf9/Relb/Batf/Camk4/Irf4	5
GO:0045786	negative regulation of cell cycle	26/597	0.00139796	0.0009681	Id2/Cdk5rap3/Pea15a/Plaat3/Ifng/Runx3/Rbl2/Smad3/Notch1/Tnf/Irf1/Gata3/Nabp1/Zfp36l1/Plk3/Zbtb17/Cry1/Ptpn11/Mad2l1bp/Ern1/Cdkn1a/Cdk4/Myc/Clspn/Hsf1/Cdkn2d	26
GO:0008625	extrinsic apoptotic signaling pathway via death domain receptors	9/597	0.00140298	0.00097158	Fasl/Pea15a/Lgals3/Icam1/Tnf/Hmgb2/Fas/Bag3/Tmbim1	9
GO:0046626	regulation of insulin receptor signaling pathway	9/597	0.00140298	0.00097158	Ccnd3/Sorl1/Tsc2/Prkcq/Socs1/Ptpn11/Cdk4/Ptpre/Sesn3	9
GO:1904892	regulation of receptor signaling pathway via STAT	14/597	0.00146328	0.00101333	Ifng/Notch1/Il10rb/Ptger4/Tnf/Lck/Tnfrsf18/Irf1/Il7r/Fyn/Leprot/Socs1/Mgat5/Hsf1	14
GO:0001774	microglial cell activation	7/597	0.00151255	0.00104746	Ifng/Cst7/Ifngr1/Nr1d1/Tnf/Jun/Ctsc	7
GO:0002269	leukocyte activation involved in inflammatory response	7/597	0.00151255	0.00104746	Ifng/Cst7/Ifngr1/Nr1d1/Tnf/Jun/Ctsc	7
GO:0032874	positive regulation of stress-activated MAPK cascade	14/597	0.0015438	0.00106909	Cd40lg/Map3k4/Tnf/Myd88/Mdfic/Gadd45b/Ern1/Gadd45g/Slamf1/Rasgrp1/Tnik/Cd27/Lmnb1/Mapk8ip3	14
GO:0070372	regulation of ERK1 and ERK2 cascade	20/597	0.0015438	0.00106909	F2r/Icam1/Cd44/Ptpn22/Vrk3/Notch1/Glipr2/Tbc1d10c/Ptpn6/Errfi1/Gpr183/Ptpn11/Abca7/Slamf1/Rasgrp1/Dusp1/Jun/Xbp1/Prkd2/Dusp6	20
GO:0001779	natural killer cell differentiation	6/597	0.0015565	0.00107789	Id2/Flt3l/Prdm1/Irf1/Slamf1/Rasgrp1	6
GO:0006606	protein import into nucleus	13/597	0.00159486	0.00110446	Ifng/Ptpn22/Mdfic/Tsc2/Prkcq/Pttg1ip/Appl2/Cdkn1a/Ppp3ca/Bag3/Xbp1/Flna/Txnip	13
GO:0046822	regulation of nucleocytoplasmic transport	11/597	0.00159838	0.00110689	Ifng/Ptpn22/Rangap1/Camk4/Mdfic/Prkcq/Ptpn11/Inpp4b/Bag3/Xbp1/Flna	11
GO:0033157	regulation of intracellular protein transport	16/597	0.00161444	0.00111801	Ube2g2/Ifng/Ptpn22/Os9/Sorl1/Nucb1/Rangap1/Camk4/Mdfic/Fyn/Prkcq/Plk3/Ptpn11/Bag3/Xbp1/Flna	16
GO:0070304	positive regulation of stress-activated protein kinase signaling cascade	14/597	0.0016217	0.00112304	Cd40lg/Map3k4/Tnf/Myd88/Mdfic/Gadd45b/Ern1/Gadd45g/Slamf1/Rasgrp1/Tnik/Cd27/Lmnb1/Mapk8ip3	14
GO:0045444	fat cell differentiation	17/597	0.00165911	0.00114895	Id2/Rora/Nr1d1/Smad3/Zadh2/Zbtb7a/Tmem120a/Tnf/Gata3/Zfp36l1/Socs1/Nr4a3/Lpin1/Lrrc8c/Tmem64/Xbp1/Rgs2	17
GO:0001667	ameboidal-type cell migration	24/597	0.0016809	0.00116403	Ifng/Sema4a/Prkx/Mapre2/Map2k3/Itgb7/Anxa1/Itgb2/Itgb1/Notch1/Adam8/Hbegf/Pxn/Iqsec1/Gata3/Plcg1/Glipr2/Evl/Tsc2/Ptpn11/Rac1/Appl2/Jun/Prkd2	24
GO:1903362	regulation of cellular protein catabolic process	17/597	0.00173662	0.00120262	Ube2g2/Cdk5rap3/Os9/Furin/Hspbp1/Rnf144a/Plk3/Rnf19b/Herpud1/Vps11/Atg7/Pttg1ip/Hspa1b/Smad7/Xbp1/Sgta/Ctsc	17
GO:0050678	regulation of epithelial cell proliferation	22/597	0.00174192	0.0012063	Cyba/Ifng/Runx3/Nr1d1/Smad3/Notch1/Nlrc3/Tnf/Hmgb2/Gata3/Plcg1/Zfp36l1/Ccnd2/Tsc2/Errfi1/Stat1/Nr4a3/Bcl11b/Jun/Myc/Xbp1/Prkd2	22
GO:0007266	Rho protein signal transduction	15/597	0.00176758	0.00122406	F2r/F2rl2/Rhoc/Prex1/Cdc42ep3/Arhgef3/Itgb1/Spata13/Baiap2/Lpar6/Gpr65/Flot1/Rac1/Arhgef1/Arhgef2	15
GO:0043547	positive regulation of GTPase activity	16/597	0.00176758	0.00122406	F2r/S100a10/Icam1/Mapre2/Prex1/Rgs1/Itgb1/Rangap1/Tbc1d9b/Iqsec1/Tbc1d10c/Tsc2/Gpr65/Arap2/Tbc1d17/Rasgrp1	16
GO:0014741	negative regulation of muscle hypertrophy	6/597	0.00181126	0.00125432	Atp2b4/Tnfrsf1b/Smad3/Notch1/Errfi1/Rgs2	6
GO:0032660	regulation of interleukin-17 production	6/597	0.00181126	0.00125432	Ifng/Ly9/Vsir/Myd88/Il27ra/Prkcq	6
GO:0045086	positive regulation of interleukin-2 biosynthetic process	4/597	0.0018876	0.00130718	Cd3e/Cd28/Prkcq/Irf4	4
GO:0045625	regulation of T-helper 1 cell differentiation	4/597	0.0018876	0.00130718	Anxa1/Jak3/Irf1/Il4ra	4
GO:0072540	T-helper 17 cell lineage commitment	4/597	0.0018876	0.00130718	Tbx21/Ly9/Batf/Irf4	4
GO:0097201	negative regulation of transcription from RNA polymerase II promoter in response to stress	4/597	0.0018876	0.00130718	Cited2/Ppp1r15a/Jun/Bag3	4
GO:0045089	positive regulation of innate immune response	11/597	0.00195512	0.00135394	Il18rap/Cd226/Rps19/Adam8/Hmgb2/Zbp1/Irf7/Txk/Nlrc5/Rasgrp1/Ikbke	11
GO:0042593	glucose homeostasis	18/597	0.00195612	0.00135463	Gpr68/Icam1/Nr1d1/Pde3b/Foxo3/Pih1d1/Cry1/Pim3/Atg7/Ptpn11/Rac1/Appl2/Ern1/Sesn3/Ppp3ca/Xbp1/Hk2/Hectd4	18
GO:0051222	positive regulation of protein transport	25/597	0.0019836	0.00137366	F2r/Gpr68/Ifng/Ifngr1/Ptpn22/Glrx/Sorl1/Ptger4/Tnf/Gata3/Frmd8/Camk4/Fyn/Cd2/Prkcq/Plk3/Atg7/Rac1/Gsdmd/Slamf1/Rasgrp1/Bag3/Xbp1/Flna/Il4ra	25
GO:0051170	import into nucleus	13/597	0.0019836	0.00137366	Ifng/Ptpn22/Mdfic/Tsc2/Prkcq/Pttg1ip/Appl2/Cdkn1a/Ppp3ca/Bag3/Xbp1/Flna/Txnip	13
GO:0071453	cellular response to oxygen levels	12/597	0.00201361	0.00139444	Rora/Aqp3/Cited2/Notch1/Adam8/Atp6v0a2/Zfp36l1/Acaa2/Plk3/Atg7/Fas/Myc	12
GO:0033500	carbohydrate homeostasis	18/597	0.00203114	0.00140658	Gpr68/Icam1/Nr1d1/Pde3b/Foxo3/Pih1d1/Cry1/Pim3/Atg7/Ptpn11/Rac1/Appl2/Ern1/Sesn3/Ppp3ca/Xbp1/Hk2/Hectd4	18
GO:0045624	positive regulation of T-helper cell differentiation	5/597	0.00205162	0.00142076	Anxa1/Nfkbid/Irf1/Nfkbiz/Il4ra	5
GO:0046641	positive regulation of alpha-beta T cell proliferation	5/597	0.00205162	0.00142076	Ptpn22/Cd3e/Zap70/Rasal3/Cd28	5
GO:0002712	regulation of B cell mediated immunity	8/597	0.00205162	0.00142076	Tbx21/Ifng/Cd226/Tnf/Il27ra/Cd28/Ptpn6/Lta	8
GO:0002889	regulation of immunoglobulin mediated immune response	8/597	0.00205162	0.00142076	Tbx21/Ifng/Cd226/Tnf/Il27ra/Cd28/Ptpn6/Lta	8
GO:0010830	regulation of myotube differentiation	8/597	0.00205162	0.00142076	Tnfsf14/Nfatc2/Capn2/Flt3l/Notch1/Flot1/Xbp1/Il4ra	8
GO:0032677	regulation of interleukin-8 production	8/597	0.00205162	0.00142076	F2r/Ptpn22/Anxa1/Ptger4/Tnf/Myd88/Cd2/Prkd2	8
GO:0046579	positive regulation of Ras protein signal transduction	8/597	0.00205162	0.00142076	F2r/F2rl2/Mapre2/Notch1/Lpar6/Itpkb/Gpr65/Rasgrp1	8
GO:1903052	positive regulation of proteolysis involved in cellular protein catabolic process	11/597	0.00205162	0.00142076	Hspbp1/Rnf144a/Plk3/Rnf19b/Herpud1/Atg7/Hspa1b/Smad7/Xbp1/Sgta/Ctsc	11
GO:0050869	negative regulation of B cell activation	6/597	0.00205961	0.00142629	Id2/Prdm1/Inpp5d/Tbc1d10c/Fas/Ctla4	6
GO:1905898	positive regulation of response to endoplasmic reticulum stress	6/597	0.00205961	0.00142629	Atf6/Ppp1r15a/Herpud1/Ern1/Xbp1/Sgta	6
GO:0031589	cell-substrate adhesion	21/597	0.00206599	0.00143072	S100a10/Lgals1/Zyx/Itgal/Prkx/Prex1/Peak1/Cd3e/Itgb7/Itgb2/Smad3/Itgb1/Notch1/Skap1/Adam8/Cd96/Pxn/Utrn/Rac1/Myadm/Flna	21
GO:0051091	positive regulation of DNA-binding transcription factor activity	17/597	0.00209353	0.00144979	Il18rap/Il18r1/Icam1/Traf1/Itgb2/Cd40lg/Adam8/Trim14/Zbtb7a/Tnf/Myd88/Prkcq/Flot1/Prkch/Ppp3ca/Prkd2/Arhgef2	17
GO:0007346	regulation of mitotic cell cycle	27/597	0.00210414	0.00145713	Id2/Cdk5rap3/Ccnd3/Anxa1/Rbl2/Smad3/Tnf/Fbxw5/Dctn1/Nabp1/Zfp36l1/Cd28/Ptpn6/Ccnd2/Prkcq/Plk3/E4f1/Pim3/Ptpn11/Mad2l1bp/Hspa1b/Cdkn1a/Cdk4/Myc/Clspn/Lmnb1/Hsf1	27
GO:0010035	response to inorganic substance	27/597	0.0021686	0.00150178	Id2/Atp2b4/Sipa1/Anxa1/Glrx/Adcy7/Crip1/Tnf/Lck/Entpd6/Fyn/Anxa7/Junb/Itpkb/Foxo3/Psap/Nr4a3/Fas/Add1/Fosb/Cdk4/Jun/Ppp3ca/Hsf1/Tcirg1/Lig1/Prdx2	27
GO:0016311	dephosphorylation	22/597	0.00223019	0.00154442	Cdk5rap3/Ifng/Ptpn18/Ptpn22/Ptpn13/Smad3/Vrk3/Ptpn7/Tnf/Dusp5/Inpp5d/Dusp2/Ptpn6/Ppp1r15a/Ptpn11/Inpp4b/Ptpre/Mgat5/Dusp1/Ppp3ca/Synj2/Dusp6	22
GO:0002763	positive regulation of myeloid leukocyte differentiation	8/597	0.00225312	0.00156031	Id2/Gpr68/Ifng/Tnf/Zfp36l1/Jun/Tmem64/Klf10	8
GO:0001659	temperature homeostasis	14/597	0.0022781	0.00157761	Il18r1/Nr1d1/Mfn2/Notch1/Trpv2/Tnf/Tfe3/Prkab1/Irf4/Lpin1/Appl2/Gadd45g/Hsf1/Il4ra	14
GO:0002685	regulation of leukocyte migration	15/597	0.00230058	0.00159318	Tnfsf14/Lgals3/Icam1/Ptpn22/Anxa1/Adam8/Ptger4/Tnfrsf18/Stk10/Myd88/Il27ra/Rac1/Slamf1/Dusp1/Il1r1	15
GO:1903557	positive regulation of tumor necrosis factor superfamily cytokine production	10/597	0.00230993	0.00159965	Cyba/Ifng/Ifngr1/Adam8/Myd88/Frmd8/Cd2/Ptpn11/Rasgrp1/Arhgef2	10
GO:0009895	negative regulation of catabolic process	19/597	0.0023572	0.00163238	Ube2g2/Cdk5rap3/Atp2b4/Tspo/Ptpn22/Os9/Smad3/Sorl1/Furin/Tnf/Myd88/Cirbp/Pde3b/Fyn/Tsc2/Atg7/Pik3cg/Flna/Sgta	19
GO:1904707	positive regulation of vascular smooth muscle cell proliferation	6/597	0.00237607	0.00164545	Mfn2/Tnf/Dnmt1/Nr4a3/Ern1/Jun	6
GO:0030968	endoplasmic reticulum unfolded protein response	8/597	0.00247225	0.00171206	Cdk5rap3/Ifng/Atf6/Ppp1r15a/Herpud1/Ern1/Pdia6/Xbp1	8
GO:0150076	neuroinflammatory response	8/597	0.00247225	0.00171206	Ifng/Cst7/Ifngr1/Tnfrsf1b/Nr1d1/Tnf/Jun/Ctsc	8
GO:0010506	regulation of autophagy	17/597	0.00247225	0.00171206	Rab1b/Ifng/Tspo/Pip4k2c/Ptpn22/Mfn2/Fyco1/Pim2/Tsc2/Plk3/Sesn1/Foxo3/Atg7/Sesn3/Bag3/Xbp1/Hk2	17
GO:0032436	positive regulation of proteasomal ubiquitin-dependent protein catabolic process	9/597	0.00248353	0.00171987	Hspbp1/Rnf144a/Plk3/Rnf19b/Herpud1/Atg7/Hspa1b/Smad7/Sgta	9
GO:0002517	T cell tolerance induction	4/597	0.00248353	0.00171987	Icos/Cd3e/Il2ra/Cblb	4
GO:0060340	positive regulation of type I interferon-mediated signaling pathway	4/597	0.00248353	0.00171987	Zbp1/Irf7/Nlrc5/Ikbke	4
GO:1902715	positive regulation of interferon-gamma secretion	4/597	0.00248353	0.00171987	Ptpn22/Cd2/Slamf1/Rasgrp1	4
GO:0031667	response to nutrient levels	22/597	0.00261509	0.00181097	Cd3e/Aqp3/Dnajc15/Sorl1/Gcn1/Comt/Fyn/Slc2a1/Sesn1/Foxo3/Stat1/Atg7/Fas/Appl2/Srebf2/Cdkn1a/Sesn3/Jun/Xbp1/Gabarapl1/Cdkn2d/Klf10	22
GO:0007160	cell-matrix adhesion	15/597	0.00263175	0.00182251	S100a10/Zyx/Itgal/Peak1/Cd3e/Itgb7/Itgb2/Smad3/Itgb1/Skap1/Adam8/Cd96/Pxn/Utrn/Rac1	15
GO:0031663	lipopolysaccharide-mediated signaling pathway	7/597	0.00263175	0.00182251	Ptpn22/Tnf/Prdm1/Myd88/Cd6/Stat1/Prdx2	7
GO:0032715	negative regulation of interleukin-6 production	7/597	0.00263175	0.00182251	Ptpn22/Nlrc3/Tnf/Inpp5d/Il27ra/Ptpn6/Slamf1	7
GO:0032735	positive regulation of interleukin-12 production	6/597	0.00271584	0.00188075	Ifng/Tnfsf9/Cd40lg/Ltb/Il23r/Irf1	6
GO:1904037	positive regulation of epithelial cell apoptotic process	6/597	0.00271584	0.00188075	Fasl/Cd40lg/Plcg1/Foxo3/Pdcd4/Xbp1	6
GO:0050792	regulation of viral process	14/597	0.0027558	0.00190842	Lgals1/Ifng/Notch1/Trim14/Tnf/Bst2/Isg20/Isg15/Mdfic/Stat1/Zc3hav1/Pde12/Jun/Igf2r	14
GO:0006644	phospholipid metabolic process	21/597	0.00279198	0.00193347	Pigs/Plaat3/Lpcat4/Abhd16a/Pip4k2c/Mvd/Capn2/Lyst/Mppe1/Prdx6/Inpp5d/Agpat3/Pik3r5/Plcg1/Pik3cd/Socs1/Gde1/Rac1/Inpp4b/Pik3cg/Synj2	21
GO:0001889	liver development	11/597	0.00279526	0.00193574	Ifng/Anxa1/Smad3/Cited2/Notch1/Asl/Ezh1/Atg7/Jun/Xbp1/Igf2r	11
GO:0046427	positive regulation of receptor signaling pathway via JAK-STAT	10/597	0.00283546	0.00196358	Ifng/Notch1/Il10rb/Ptger4/Tnf/Lck/Tnfrsf18/Fyn/Socs1/Hsf1	10
GO:0016239	positive regulation of macroautophagy	8/597	0.00294981	0.00204277	Pip4k2c/Mfn2/Fyco1/Pim2/Tsc2/Sesn1/Sesn3/Bag3	8
GO:0050710	negative regulation of cytokine secretion	8/597	0.00294981	0.00204277	Ptpn22/Anxa1/Ptger4/Tnf/Il27ra/Serpinb1a/Slamf1/Tnfrsf9	8
GO:0050729	positive regulation of inflammatory response	12/597	0.00294981	0.00204277	Rps19/Adam8/Ptger4/Tnf/Myd88/Cd28/Cd6/Nfkbiz/Pdcd4/Pik3cg/Lta/Ctsc	12
GO:0030038	contractile actin filament bundle assembly	10/597	0.00302651	0.00209588	S100a10/Rhoc/Zyx/Smad3/Ptger4/Pxn/Evl/Prkcq/Gpr65/Rac1	10
GO:0032231	regulation of actin filament bundle assembly	10/597	0.00302651	0.00209588	S100a10/Rhoc/Smad3/Ptger4/Pxn/Evl/Prkcq/Gpr65/Rac1/Flna	10
GO:0043149	stress fiber assembly	10/597	0.00302651	0.00209588	S100a10/Rhoc/Zyx/Smad3/Ptger4/Pxn/Evl/Prkcq/Gpr65/Rac1	10
GO:1901800	positive regulation of proteasomal protein catabolic process	10/597	0.00302651	0.00209588	Hspbp1/Rnf144a/Plk3/Rnf19b/Herpud1/Atg7/Hspa1b/Smad7/Xbp1/Sgta	10
GO:1904951	positive regulation of establishment of protein localization	25/597	0.00307351	0.00212844	F2r/Gpr68/Ifng/Ifngr1/Ptpn22/Glrx/Sorl1/Ptger4/Tnf/Gata3/Frmd8/Camk4/Fyn/Cd2/Prkcq/Plk3/Atg7/Rac1/Gsdmd/Slamf1/Rasgrp1/Bag3/Xbp1/Flna/Il4ra	25
GO:0097028	dendritic cell differentiation	6/597	0.00308972	0.00213966	Tnfsf9/Cd40lg/Relb/Batf/Camk4/Irf4	6
GO:0050714	positive regulation of protein secretion	19/597	0.00311824	0.00215941	F2r/Gpr68/Ifng/Ifngr1/Ptpn22/Glrx/Ptger4/Tnf/Gata3/Frmd8/Cd2/Prkcq/Atg7/Rac1/Gsdmd/Slamf1/Rasgrp1/Xbp1/Il4ra	19
GO:0071559	response to transforming growth factor beta	15/597	0.00311994	0.00216059	Zyx/Runx3/Smad3/Cited2/Zbtb7a/Furin/Pxn/Got1/Zfp36l1/Fyn/Dnmt1/Appl2/Smad7/Jun/Xbp1	15
GO:0043491	protein kinase B signaling	14/597	0.00315722	0.0021864	Itgb1/Adam8/Hbegf/Tnf/Maz/Gata3/Zfp36l1/Cd28/Tsc2/Plk3/Sesn1/Inpp4b/Pik3cg/Sesn3	14
GO:0042136	neurotransmitter biosynthetic process	10/597	0.00321384	0.00222562	Rora/Ifng/Atp2b4/Icam1/Tspo/Itgb2/Smad3/Tnf/Rac1/Gla	10
GO:0002829	negative regulation of type 2 immune response	4/597	0.00321384	0.00222562	Tbx21/Anxa1/Irf1/Il27ra	4
GO:0010561	negative regulation of glycoprotein biosynthetic process	4/597	0.00321384	0.00222562	Itm2c/Jak3/Hbegf/Abca7	4
GO:0045060	negative thymic T cell selection	4/597	0.00321384	0.00222562	Cd3e/Zap70/Cd28/Fas	4
GO:0070486	leukocyte aggregation	4/597	0.00321384	0.00222562	Cd44/Adam8/Stk10/Nr4a3	4
GO:1900221	regulation of amyloid-beta clearance	4/597	0.00321384	0.00222562	Ifng/Ifngr1/Tnf/Abca7	4
GO:1905063	regulation of vascular smooth muscle cell differentiation	4/597	0.00321384	0.00222562	Nfatc2/Nfatc1/Dnmt1/Pdcd4	4
GO:0051017	actin filament bundle assembly	13/597	0.00323233	0.00223841	S100a10/Rhoc/Zyx/Smad3/Ptger4/Pxn/Baiap2/Evl/Prkcq/Gpr65/Rac1/Add1/Flna	13
GO:0061008	hepaticobiliary system development	11/597	0.00330793	0.00229077	Ifng/Anxa1/Smad3/Cited2/Notch1/Asl/Ezh1/Atg7/Jun/Xbp1/Igf2r	11
GO:0030888	regulation of B cell proliferation	8/597	0.00347341	0.00240536	Ikzf3/Nfatc2/Cd40lg/Prdm1/Inpp5d/Gpr183/Cdkn1a/Ctla4	8
GO:0032637	interleukin-8 production	8/597	0.00347341	0.00240536	F2r/Ptpn22/Anxa1/Ptger4/Tnf/Myd88/Cd2/Prkd2	8
GO:0010831	positive regulation of myotube differentiation	6/597	0.00348613	0.00241417	Tnfsf14/Nfatc2/Capn2/Flt3l/Flot1/Il4ra	6
GO:0061900	glial cell activation	7/597	0.00357332	0.00247456	Ifng/Cst7/Ifngr1/Nr1d1/Tnf/Jun/Ctsc	7
GO:0045216	cell-cell junction organization	13/597	0.00358496	0.00248261	F2r/Rhoc/Mapre2/Smad3/Itgb1/Tnf/Tbcd/Iqsec1/Prkch/Rac1/Add1/Smad7/Flna	13
GO:2000117	negative regulation of cysteine-type endopeptidase activity	9/597	0.00358496	0.00248261	Bcl2a1d/Cst7/Cd44/Mical1/Mrtfa/Pih1d1/Herpud1/Hspa1b/Cdkn2d	9
GO:0097530	granulocyte migration	12/597	0.00362178	0.00250811	Lgals3/Ifng/Prex1/Anxa1/Itgb2/Adam8/Ptger4/Myd88/Rac1/Pde4b/Slamf1/Il1r1	12
GO:0070588	calcium ion transmembrane transport	18/597	0.00374884	0.0025961	F2r/Fasl/Cyba/Ahnak/Atp2b4/Ptpn22/Atp2b1/Trpv2/Atp2a3/Lck/Chd7/Micu2/Plcg1/Fyn/Ptpn6/Pde4b/Pik3cg/Orai1	18
GO:0061572	actin filament bundle organization	13/597	0.00377113	0.00261154	S100a10/Rhoc/Zyx/Smad3/Ptger4/Pxn/Baiap2/Evl/Prkcq/Gpr65/Rac1/Add1/Flna	13
GO:0051057	positive regulation of small GTPase mediated signal transduction	8/597	0.00377621	0.00261506	F2r/F2rl2/Mapre2/Notch1/Lpar6/Itpkb/Gpr65/Rasgrp1	8
GO:0051492	regulation of stress fiber assembly	9/597	0.00386683	0.00267782	S100a10/Rhoc/Smad3/Ptger4/Pxn/Evl/Prkcq/Gpr65/Rac1	9
GO:0038061	NIK/NF-kappaB signaling	10/597	0.00391118	0.00270852	Tnfsf14/Il18r1/Ptpn22/Glrx/Relb/Nlrc3/Tnf/Nfkb2/Litaf/Pdcd4	10
GO:0042104	positive regulation of activated T cell proliferation	5/597	0.00409777	0.00283774	Il12rb1/Tnfsf9/Il2ra/Jak3/Slamf1	5
GO:0050858	negative regulation of antigen receptor-mediated signaling pathway	5/597	0.00409777	0.00283774	Lpxn/Lgals3/Ptpn22/Ptpn6/Cblb	5
GO:0070233	negative regulation of T cell apoptotic process	5/597	0.00409777	0.00283774	Serpinb9/Jak3/Il7r/Prkcq/Cd27	5
GO:0010611	regulation of cardiac muscle hypertrophy	8/597	0.00410665	0.00284389	Atp2b4/Tnfrsf1b/Smad3/Notch1/Errfi1/Nr4a3/Ppp3ca/Rgs2	8
GO:0014068	positive regulation of phosphatidylinositol 3-kinase signaling	8/597	0.00410665	0.00284389	Hcst/F2r/Tnf/Maz/Cd28/Fyn/Ptpn6/Cbl	8
GO:0033089	positive regulation of T cell differentiation in thymus	4/597	0.00411712	0.00285115	Adam8/Il7r/Rasgrp1/Tespa1	4
GO:0043383	negative T cell selection	4/597	0.00411712	0.00285115	Cd3e/Zap70/Cd28/Fas	4
GO:0051044	positive regulation of membrane protein ectodomain proteolysis	4/597	0.00411712	0.00285115	Ifng/Tnfrsf1b/Adam8/Tnf	4
GO:0006470	protein dephosphorylation	16/597	0.0041194	0.00285272	Ptpn18/Ptpn22/Ptpn13/Vrk3/Ptpn7/Tnf/Dusp5/Dusp2/Ptpn6/Ppp1r15a/Ptpn11/Ptpre/Mgat5/Dusp1/Ppp3ca/Dusp6	16
GO:0014015	positive regulation of gliogenesis	9/597	0.0041194	0.00285272	Id2/Tspo/Tnfrsf1b/Notch1/Tnf/Atxn1/Prkch/Myc/Lta	9
GO:0032271	regulation of protein polymerization	15/597	0.00414848	0.00287286	Cotl1/Icam1/Prex1/Twf2/Cdc42ep3/Arhgap18/Tbcd/Dctn1/Baiap2/Capg/Evl/Rac1/Add1/Myadm/Sgk1	15
GO:1902806	regulation of cell cycle G1/S phase transition	11/597	0.00414848	0.00287286	Id2/Atp2b4/Ccnd3/Anxa1/Rbl2/Cirbp/Ptpn6/Ccnd2/Plk3/Cdkn1a/Cdkn2d	11
GO:0051961	negative regulation of nervous system development	21/597	0.00428078	0.00296448	Id2/Lgals1/Ifng/Sema4a/Tspo/Nr1d1/Itm2c/Itgb1/Notch1/Sorl1/Tnf/Tsc2/Foxo3/Fas/Appl2/Dennd5a/Ppp3ca/Flna/Ctsc/Rnf10/Arhgef2	21
GO:0048771	tissue remodeling	14/597	0.00428629	0.00296829	F2r/Anxa1/Adam8/Ptger4/Inpp5d/Chd7/Klf6/Rac1/Inpp4b/Ppp3ca/Tmem64/Flna/Tcirg1/Tmbim1	14
GO:0042531	positive regulation of tyrosine phosphorylation of STAT protein	7/597	0.00430967	0.00298448	Ifng/Ptger4/Tnf/Lck/Tnfrsf18/Fyn/Hsf1	7
GO:0034105	positive regulation of tissue remodeling	6/597	0.00442713	0.00306583	Adam8/Ptger4/Klf6/Ppp3ca/Tmem64/Tmbim1	6
GO:0071322	cellular response to carbohydrate stimulus	12/597	0.00443846	0.00307367	Gpr68/Icam1/Nr1d1/Zfp36l1/Pde3b/Pih1d1/Pim3/Atg7/Rac1/Ern1/Ppp3ca/Xbp1	12
GO:1901987	regulation of cell cycle phase transition	18/597	0.00460945	0.00319209	Id2/Cdk5rap3/Atp2b4/Ccnd3/Anxa1/Rbl2/Cirbp/Zfp36l1/Ptpn6/Ccnd2/Prkcq/Plk3/Mad2l1bp/Cdkn1a/Cdk4/Clspn/Lmnb1/Cdkn2d	18
GO:0050731	positive regulation of peptidyl-tyrosine phosphorylation	14/597	0.00470685	0.00325953	Ifng/Icam1/Cd44/Cd3e/Itgb1/Hbegf/Ptger4/Tnf/Lck/Tnfrsf18/Fyn/Ptpn11/Hsf1/Arhgef2	14
GO:0002832	negative regulation of response to biotic stimulus	9/597	0.00475314	0.00329159	Serpinb9/Rps19/Il2ra/Nlrc3/Tap1/Prdm1/Cd96/Nlrc5/Prdx2	9
GO:0032652	regulation of interleukin-1 production	9/597	0.00475314	0.00329159	F2r/Ifng/Anxa1/Smad3/Nlrc3/Ptger4/Errfi1/Serpinb1a/Gsdmd	9
GO:0045730	respiratory burst	5/597	0.00475314	0.00329159	Cyba/Rps19/Ncf4/Rac1/Prdx2	5
GO:0002637	regulation of immunoglobulin production	8/597	0.00479889	0.00332327	Tbx21/Ifng/Cd40lg/Tnf/Il27ra/Cd28/Xbp1/Il4ra	8
GO:1900744	regulation of p38MAPK cascade	6/597	0.00500095	0.0034632	Ptpn22/Map3k4/Per1/Gadd45b/Gadd45g/Dusp1	6
GO:0002295	T-helper cell lineage commitment	4/597	0.00518452	0.00359033	Tbx21/Ly9/Batf/Irf4	4
GO:0048302	regulation of isotype switching to IgG isotypes	4/597	0.00518452	0.00359033	Tbx21/Ifng/Il27ra/Cd28	4
GO:0051151	negative regulation of smooth muscle cell differentiation	4/597	0.00518452	0.00359033	Nfatc2/Nfatc1/Dnmt1/Pdcd4	4
GO:1900016	negative regulation of cytokine production involved in inflammatory response	4/597	0.00518452	0.00359033	Nlrc3/Adcy7/Appl2/Pdcd4	4
GO:0010950	positive regulation of endopeptidase activity	12/597	0.00518581	0.00359122	F2r/Fasl/Ctsd/Smad3/Vsir/Tnf/Lck/Fyn/Stat1/Fas/Myc/Hsf1	12
GO:0014743	regulation of muscle hypertrophy	8/597	0.00519532	0.0035978	Atp2b4/Tnfrsf1b/Smad3/Notch1/Errfi1/Nr4a3/Ppp3ca/Rgs2	8
GO:0042100	B cell proliferation	10/597	0.00529966	0.00367006	Ikzf3/Nfatc2/Cd40lg/Prdm1/Il7r/Inpp5d/Gpr183/Cdkn1a/Cd27/Ctla4	10
GO:0009314	response to radiation	22/597	0.00529966	0.00367006	Id2/Bhlhe40/Anxa1/Itgb1/Map3k4/Crip1/Gata3/Nabp1/Atxn1/Cirbp/Per1/Junb/Ccnd2/Plk3/Cry1/Cdkn1a/Jun/Myc/Hsf1/Sgk1/Il1r1/Cdkn2d	22
GO:0043903	regulation of interspecies interactions between organisms	14/597	0.00533865	0.00369706	Lgals1/Ifng/Notch1/Trim14/Tnf/Bst2/Isg20/Isg15/Mdfic/Stat1/Zc3hav1/Pde12/Jun/Igf2r	14
GO:0000045	autophagosome assembly	9/597	0.00543117	0.00376113	Rab1b/Ctsd/Pip4k2c/Mfn2/Atg2a/Vmp1/Atg7/Bag3/Gabarapl1	9
GO:0042116	macrophage activation	9/597	0.00543117	0.00376113	Rora/Ifng/Cst7/Ifngr1/Nr1d1/Tnf/Jun/Il4ra/Ctsc	9
GO:2000060	positive regulation of ubiquitin-dependent protein catabolic process	9/597	0.00543117	0.00376113	Hspbp1/Rnf144a/Plk3/Rnf19b/Herpud1/Atg7/Hspa1b/Smad7/Sgta	9
GO:0009612	response to mechanical stimulus	13/597	0.00544712	0.00377218	Ptger4/Tnf/Lck/Cnn2/Got1/Fyn/Junb/Stat1/Ptpn11/Rac1/Jun/Myc/Bag3	13
GO:0002507	tolerance induction	5/597	0.00549492	0.00380528	Icos/Cd3e/Il2ra/Pdcd1/Cblb	5
GO:0032647	regulation of interferon-alpha production	5/597	0.00549492	0.00380528	Ptpn22/Nlrc3/Irf7/Stat1/Zc3hav1	5
GO:0048873	homeostasis of number of cells within a tissue	6/597	0.00553826	0.00383529	F2r/Flt3l/Notch1/Ptpn11/Rac1/Add1	6
GO:2001024	negative regulation of response to drug	6/597	0.00553826	0.00383529	Glrx/Tnf/Psap/Nr4a3/Ptpn11/Rgs2	6
GO:1900182	positive regulation of protein localization to nucleus	8/597	0.005567	0.0038552	Cdk5rap3/Ifng/Ptpn22/Fyn/Prkcq/Bag3/Xbp1/Flna	8
GO:0051896	regulation of protein kinase B signaling	12/597	0.00567799	0.00393206	Itgb1/Adam8/Hbegf/Tnf/Maz/Gata3/Cd28/Tsc2/Sesn1/Inpp4b/Pik3cg/Sesn3	12
GO:0002709	regulation of T cell mediated immunity	9/597	0.00577957	0.0040024	Tbx21/Il18r1/Tnfrsf1b/Vsir/Il7r/Gata3/Smad7/Slamf1/Il1r1	9
GO:1902882	regulation of response to oxidative stress	9/597	0.00577957	0.0040024	Glrx/Tnf/Fyn/Sesn1/Foxo3/Psap/Nr4a3/Atg7/Sesn3	9
GO:0046883	regulation of hormone secretion	18/597	0.00579442	0.00401269	Gpr68/Ifng/Anxa1/Glrx/Nr1d1/Ptger4/Tnf/Chd7/Rab11fip1/Pde3b/Pfkl/Cry1/Pim3/Atg7/Ptpn11/Rac1/Ppp3ca/Tcirg1	18
GO:0051924	regulation of calcium ion transport	17/597	0.00593884	0.0041127	F2r/Cyba/Ahnak/Lgals3/Icam1/Tspo/Ptpn22/Atp2b1/Jak3/Trpv2/Chd7/Plcg1/Fyn/Ptpn6/Pde4b/Pik3cg/Orai1	17
GO:0010951	negative regulation of endopeptidase activity	13/597	0.00593884	0.0041127	Bcl2a1d/Serpinb9/Serpinb6b/Cst7/Cd44/Mical1/Sorl1/Mrtfa/Pih1d1/Serpinb1a/Herpud1/Hspa1b/Cdkn2d	13
GO:0006979	response to oxidative stress	22/597	0.00605808	0.00419527	Anxa1/Glrx/Txnrd1/Prdx6/Atox1/Camk2g/Tnf/Lck/Fyn/Plk3/Sesn1/Foxo3/Psap/Nr4a3/Atg7/Sesn3/Jun/Hsf1/Xbp1/Txnip/Lig1/Prdx2	22
GO:0035023	regulation of Rho protein signal transduction	11/597	0.00605808	0.00419527	F2r/F2rl2/Prex1/Arhgef3/Itgb1/Spata13/Lpar6/Gpr65/Flot1/Arhgef1/Arhgef2	11
GO:0045598	regulation of fat cell differentiation	11/597	0.00605808	0.00419527	Id2/Rora/Nr1d1/Smad3/Zadh2/Tnf/Gata3/Zfp36l1/Lpin1/Tmem64/Xbp1	11
GO:0019932	second-messenger-mediated signaling	23/597	0.00613847	0.00425094	Cxcr6/Adgre5/Atp2b4/Itgal/Cd3e/Nfatc2/Nfatc1/Zap70/S1pr4/Ptger4/Adcy7/Tnf/Lat/Ptger2/Plcg1/Calm3/Tbc1d10c/Pde3b/Gpr65/Tmbim4/Pde4b/Ppp3ca/Rgs2	23
GO:0007173	epidermal growth factor receptor signaling pathway	9/597	0.00615563	0.00426283	Fasl/Shkbp1/Hbegf/Aplp2/Plcg1/Errfi1/Ptpn11/Cblb/Cbl	9
GO:0042307	positive regulation of protein import into nucleus	6/597	0.00615727	0.00426396	Ifng/Ptpn22/Prkcq/Bag3/Xbp1/Flna	6
GO:0051148	negative regulation of muscle cell differentiation	7/597	0.00616075	0.00426637	Nfatc2/Nfatc1/Notch1/Dnmt1/Pdcd4/Xbp1/Rgs2	7
GO:0001906	cell killing	13/597	0.00616075	0.00426637	Il18rap/Serpinb9/Ifng/Cd226/Rps19/Lyst/Tap1/Stx11/Il7r/Ptpn6/Rnf19b/Rasgrp1/Ctsc	13
GO:0002705	positive regulation of leukocyte mediated immunity	13/597	0.00616075	0.00426637	Il18rap/Tbx21/Il18r1/Ifng/Cd226/Itgb2/Tnf/Gata3/Cd28/Rasgrp1/Lta/Il4ra/Il1r1	13
GO:0017038	protein import	14/597	0.00618562	0.0042836	Ifng/Ptpn22/Dnajc15/Mdfic/Tsc2/Prkcq/Pttg1ip/Appl2/Cdkn1a/Ppp3ca/Bag3/Xbp1/Flna/Txnip	14
GO:0000187	activation of MAPK activity	10/597	0.00618562	0.0042836	Map2k3/Cd40lg/Tnf/Pxn/Mdfic/Ptpn11/Avpi1/Ern1/Mapk8ip3/Prdx2	10
GO:0002230	positive regulation of defense response to virus by host	5/597	0.00618562	0.0042836	Il12rb1/Ptpn22/Traf3ip2/Il23r/Stat1	5
GO:0030224	monocyte differentiation	5/597	0.00618562	0.0042836	Gpr68/Inpp5d/Zfp36l1/Jun/Myc	5
GO:0031295	T cell costimulation	5/597	0.00618562	0.0042836	Tnfsf14/Lgals1/Icos/Cd3e/Cd28	5
GO:1903131	mononuclear cell differentiation	5/597	0.00618562	0.0042836	Gpr68/Inpp5d/Zfp36l1/Jun/Myc	5
GO:0043373	CD4-positive, alpha-beta T cell lineage commitment	4/597	0.00618562	0.0042836	Tbx21/Ly9/Batf/Irf4	4
GO:0045579	positive regulation of B cell differentiation	4/597	0.00618562	0.0042836	Prdm1/Inpp5d/Cd27/Xbp1	4
GO:0048291	isotype switching to IgG isotypes	4/597	0.00618562	0.0042836	Tbx21/Ifng/Il27ra/Cd28	4
GO:0060253	negative regulation of glial cell proliferation	4/597	0.00618562	0.0042836	Tspo/Notch1/Fas/Rnf10	4
GO:1902713	regulation of interferon-gamma secretion	4/597	0.00618562	0.0042836	Ptpn22/Cd2/Slamf1/Rasgrp1	4
GO:1903019	negative regulation of glycoprotein metabolic process	4/597	0.00618562	0.0042836	Itm2c/Jak3/Hbegf/Abca7	4
GO:2001056	positive regulation of cysteine-type endopeptidase activity	11/597	0.00623669	0.00431896	F2r/Fasl/Ctsd/Smad3/Tnf/Lck/Fyn/Stat1/Fas/Myc/Hsf1	11
GO:0050688	regulation of defense response to virus	8/597	0.00631753	0.00437495	Il12rb1/Ifng/Ptpn22/Traf3ip2/Il2ra/Il23r/Stat1/Zc3hav1	8
GO:0071456	cellular response to hypoxia	9/597	0.0064193	0.00444542	Rora/Aqp3/Cited2/Notch1/Adam8/Zfp36l1/Acaa2/Plk3/Myc	9
GO:0120162	positive regulation of cold-induced thermogenesis	9/597	0.0064193	0.00444542	Mfn2/Trpv2/Prkab1/Irf4/Lpin1/Appl2/Gadd45g/Hsf1/Il4ra	9
GO:0071560	cellular response to transforming growth factor beta stimulus	14/597	0.0066641	0.00461495	Zyx/Smad3/Cited2/Zbtb7a/Furin/Pxn/Got1/Zfp36l1/Fyn/Dnmt1/Appl2/Smad7/Jun/Xbp1	14
GO:0001678	cellular glucose homeostasis	12/597	0.00671084	0.00464732	Gpr68/Icam1/Nr1d1/Pde3b/Pih1d1/Pim3/Atg7/Rac1/Ern1/Ppp3ca/Xbp1/Hk2	12
GO:0030833	regulation of actin filament polymerization	12/597	0.00671084	0.00464732	Cotl1/Icam1/Prex1/Twf2/Cdc42ep3/Arhgap18/Baiap2/Capg/Evl/Rac1/Add1/Myadm	12
GO:0043124	negative regulation of I-kappaB kinase/NF-kappaB signaling	6/597	0.00671084	0.00464732	Rora/Nr1d1/Nlrc3/Nfkbid/Per1/Stat1	6
GO:0090276	regulation of peptide hormone secretion	15/597	0.0067733	0.00469057	Gpr68/Ifng/Glrx/Nr1d1/Ptger4/Tnf/Chd7/Pde3b/Pfkl/Pim3/Atg7/Ptpn11/Rac1/Ppp3ca/Tcirg1	15
GO:0002260	lymphocyte homeostasis	8/597	0.00679301	0.00470422	Cd44/Il2ra/Sit1/Jak3/Lat/Pik3cd/Fas/Tcirg1	8
GO:0072676	lymphocyte migration	9/597	0.00682675	0.00472758	Tnfsf14/Tbx21/Icam1/Itgb7/Adam8/Stk10/Il27ra/Gata3/Gpr183	9
GO:1905037	autophagosome organization	9/597	0.00682675	0.00472758	Rab1b/Ctsd/Pip4k2c/Mfn2/Atg2a/Vmp1/Atg7/Bag3/Gabarapl1	9
GO:0007050	cell cycle arrest	11/597	0.00689949	0.00477796	Id2/Ifng/Smad3/Notch1/Irf1/Zbtb17/Ern1/Cdkn1a/Cdk4/Myc/Cdkn2d	11
GO:0032607	interferon-alpha production	5/597	0.00707478	0.00489935	Ptpn22/Nlrc3/Irf7/Stat1/Zc3hav1	5
GO:1902003	regulation of amyloid-beta formation	5/597	0.00707478	0.00489935	Ifng/Ifngr1/Sorl1/Tnf/Abca7	5
GO:1903428	positive regulation of reactive oxygen species biosynthetic process	7/597	0.0071872	0.0049772	Cyba/Ifng/Icam1/Itgb2/Smad3/Tnf/Foxo3	7
GO:0032760	positive regulation of tumor necrosis factor production	9/597	0.00728318	0.00504367	Cyba/Ifng/Ifngr1/Myd88/Frmd8/Cd2/Ptpn11/Rasgrp1/Arhgef2	9
GO:0038034	signal transduction in absence of ligand	8/597	0.00728318	0.00504367	Bcl2a1d/Jak3/Tnf/Fyn/Foxo3/Fas/Bag3/Prdx2	8
GO:0097192	extrinsic apoptotic signaling pathway in absence of ligand	8/597	0.00728318	0.00504367	Bcl2a1d/Jak3/Tnf/Fyn/Foxo3/Fas/Bag3/Prdx2	8
GO:0051147	regulation of muscle cell differentiation	12/597	0.00732581	0.00507319	Tnfsf14/Nfatc2/Capn2/Flt3l/Nfatc1/Notch1/Flot1/Dnmt1/Pdcd4/Xbp1/Il4ra/Rgs2	12
GO:2001236	regulation of extrinsic apoptotic signaling pathway	12/597	0.00732581	0.00507319	Pea15a/Lgals3/Icam1/Runx3/Traf1/Itm2c/Jak3/Tnf/Hmgb2/Fyn/Prdx2/Tmbim1	12
GO:0001961	positive regulation of cytokine-mediated signaling pathway	6/597	0.00739361	0.00512014	Zbp1/Irf7/Txk/Nlrc5/Il1r1/Ikbke	6
GO:0032814	regulation of natural killer cell activation	6/597	0.00739361	0.00512014	Ptpn22/Lyst/Flt3l/Prdm1/Irf1/Rasgrp1	6
GO:0097529	myeloid leukocyte migration	14/597	0.00744071	0.00515276	Lgals3/Ifng/Prex1/Rps19/Anxa1/Itgb2/Adam8/Ptger4/Myd88/Rac1/Pde4b/Slamf1/Dusp1/Il1r1	14
GO:2000319	regulation of T-helper 17 cell differentiation	4/597	0.00747848	0.00517892	Tbx21/Nfkbid/Nfkbiz/Smad7	4
GO:0071333	cellular response to glucose stimulus	11/597	0.0076046	0.00526626	Gpr68/Icam1/Nr1d1/Pde3b/Pih1d1/Pim3/Atg7/Rac1/Ern1/Ppp3ca/Xbp1	11
GO:0043280	positive regulation of cysteine-type endopeptidase activity involved in apoptotic process	10/597	0.00760825	0.00526878	F2r/Fasl/Ctsd/Smad3/Tnf/Lck/Stat1/Fas/Myc/Hsf1	10
GO:1990266	neutrophil migration	10/597	0.00760825	0.00526878	Lgals3/Ifng/Prex1/Itgb2/Adam8/Ptger4/Myd88/Rac1/Pde4b/Il1r1	10
GO:0002793	positive regulation of peptide secretion	19/597	0.00762043	0.00527722	F2r/Gpr68/Ifng/Ifngr1/Ptpn22/Glrx/Ptger4/Tnf/Gata3/Frmd8/Cd2/Prkcq/Atg7/Rac1/Gsdmd/Slamf1/Rasgrp1/Xbp1/Il4ra	19
GO:0010952	positive regulation of peptidase activity	12/597	0.00762043	0.00527722	F2r/Fasl/Ctsd/Smad3/Vsir/Tnf/Lck/Fyn/Stat1/Fas/Myc/Hsf1	12
GO:0032755	positive regulation of interleukin-6 production	9/597	0.00766419	0.00530752	F2r/Cyba/Ifng/Tnfsf9/Tnf/Myd88/Ptpn11/Xbp1/Arhgef2	9
GO:0048008	platelet-derived growth factor receptor signaling pathway	7/597	0.00772331	0.00534846	Glrx/Nr4a3/Ptpn11/Cblb/Cbl/Txnip/Csrnp1	7
GO:0043154	negative regulation of cysteine-type endopeptidase activity involved in apoptotic process	8/597	0.00773748	0.00535827	Bcl2a1d/Cd44/Mical1/Mrtfa/Pih1d1/Herpud1/Hspa1b/Cdkn2d	8
GO:0050796	regulation of insulin secretion	13/597	0.00774298	0.00536208	Gpr68/Ifng/Glrx/Nr1d1/Tnf/Pde3b/Pfkl/Pim3/Atg7/Ptpn11/Rac1/Ppp3ca/Tcirg1	13
GO:0001909	leukocyte mediated cytotoxicity	11/597	0.00793366	0.00549413	Il18rap/Serpinb9/Cd226/Lyst/Tap1/Stx11/Il7r/Ptpn6/Rnf19b/Rasgrp1/Ctsc	11
GO:0055088	lipid homeostasis	11/597	0.00793366	0.00549413	Rora/Pnpla2/Lyst/Nr1d1/Ttc39b/Nr1d2/Ormdl3/Got1/Atg7/Srebf2/Xbp1	11
GO:0045765	regulation of angiogenesis	18/597	0.00794661	0.0055031	Fasl/Lgals3/Sema4a/Anxa1/Itgb2/Itgb1/Notch1/Pxn/Plcg1/Rnh1/Pde3b/Cysltr1/Stat1/Add1/Gtf2i/Xbp1/Hk2/Prkd2	18
GO:0031294	lymphocyte costimulation	5/597	0.00794661	0.0055031	Tnfsf14/Lgals1/Icos/Cd3e/Cd28	5
GO:0033081	regulation of T cell differentiation in thymus	5/597	0.00794661	0.0055031	Adam8/Nfkbid/Il7r/Rasgrp1/Tespa1	5
GO:0019722	calcium-mediated signaling	14/597	0.00795653	0.00550997	Cxcr6/Atp2b4/Itgal/Cd3e/Nfatc2/Nfatc1/Zap70/Tnf/Lat/Plcg1/Calm3/Tbc1d10c/Tmbim4/Ppp3ca	14
GO:0032757	positive regulation of interleukin-8 production	6/597	0.0080853	0.00559914	F2r/Ptger4/Tnf/Myd88/Cd2/Prkd2	6
GO:0110020	regulation of actomyosin structure organization	9/597	0.00809227	0.00560397	S100a10/Rhoc/Smad3/Ptger4/Pxn/Evl/Prkcq/Gpr65/Rac1	9
GO:0071331	cellular response to hexose stimulus	11/597	0.00831299	0.00575682	Gpr68/Icam1/Nr1d1/Pde3b/Pih1d1/Pim3/Atg7/Rac1/Ern1/Ppp3ca/Xbp1	11
GO:0008286	insulin receptor signaling pathway	10/597	0.00842897	0.00583714	Ccnd3/Sorl1/Tsc2/Prkcq/Foxo3/Socs1/Ptpn11/Cdk4/Ptpre/Sesn3	10
GO:0042060	wound healing	20/597	0.00853546	0.00591089	F2r/F2rl2/Nbeal2/Cd44/BC004004/Lyst/Anxa1/Smad3/Cd40lg/Hbegf/Ptger4/Bin3/Cnn2/Evl/Ptpn6/Prkcq/Cdkn1a/Xbp1/Flna/Prdx2	20
GO:0030595	leukocyte chemotaxis	14/597	0.00863442	0.00597942	Tnfsf14/Lgals3/Ifng/Prex1/Rps19/Lyst/Anxa1/Itgb2/Adam8/Gpr183/Rac1/Pde4b/Slamf1/Dusp1	14
GO:0046425	regulation of receptor signaling pathway via JAK-STAT	12/597	0.00869614	0.00602215	Ifng/Notch1/Il10rb/Ptger4/Tnf/Lck/Tnfrsf18/Irf1/Fyn/Leprot/Socs1/Hsf1	12
GO:0001935	endothelial cell proliferation	11/597	0.00870643	0.00602928	Cyba/Prkx/Tnf/Hmgb2/Plcg1/Tsc2/Stat1/Ern1/Jun/Xbp1/Prkd2	11
GO:0010634	positive regulation of epithelial cell migration	11/597	0.00870643	0.00602928	Ifng/Mapre2/Map2k3/Anxa1/Hbegf/Iqsec1/Gata3/Plcg1/Glipr2/Jun/Prkd2	11
GO:0071326	cellular response to monosaccharide stimulus	11/597	0.00870643	0.00602928	Gpr68/Icam1/Nr1d1/Pde3b/Pih1d1/Pim3/Atg7/Rac1/Ern1/Ppp3ca/Xbp1	11
GO:0009914	hormone transport	20/597	0.00874189	0.00605384	Gpr68/Abcb1a/Ifng/Anxa1/Glrx/Nr1d1/Ptger4/Tnf/Chd7/Gata3/Rab11fip1/Pde3b/Pfkl/Cry1/Pim3/Atg7/Ptpn11/Rac1/Ppp3ca/Tcirg1	20
GO:0006909	phagocytosis	19/597	0.00875698	0.00606428	Il2rb/Cyba/Ifng/Itgal/Anxa1/Itgb2/Itgb1/Ncf4/Tnf/Bin2/Cnn2/Myd88/Elmo2/Atg7/Rac1/Appl2/Abca7/Arhgap25/Slamf1	19
GO:0042752	regulation of circadian rhythm	10/597	0.0088131	0.00610315	Id2/Rora/Bhlhe40/Nr1d1/Ptger4/Nr1d2/Per1/Cry1/Atg7/Klf10	10
GO:0002363	alpha-beta T cell lineage commitment	4/597	0.0088131	0.00610315	Tbx21/Ly9/Batf/Irf4	4
GO:0002643	regulation of tolerance induction	4/597	0.0088131	0.00610315	Cd3e/Il2ra/Pdcd1/Cblb	4
GO:0032823	regulation of natural killer cell differentiation	4/597	0.0088131	0.00610315	Flt3l/Prdm1/Irf1/Rasgrp1	4
GO:0045076	regulation of interleukin-2 biosynthetic process	4/597	0.0088131	0.00610315	Cd3e/Cd28/Prkcq/Irf4	4
GO:0050860	negative regulation of T cell receptor signaling pathway	4/597	0.0088131	0.00610315	Lgals3/Ptpn22/Ptpn6/Cblb	4
GO:0045672	positive regulation of osteoclast differentiation	5/597	0.00889597	0.00616054	Gpr68/Ifng/Tnf/Tmem64/Klf10	5
GO:0097242	amyloid-beta clearance	5/597	0.00889597	0.00616054	Ifng/Ifngr1/Itgb2/Tnf/Abca7	5
GO:0032507	maintenance of protein location in cell	7/597	0.00889597	0.00616054	Tspo/Os9/Twf2/Sorl1/Rangap1/Sun2/Hk2	7
GO:0042306	regulation of protein import into nucleus	7/597	0.00889597	0.00616054	Ifng/Ptpn22/Mdfic/Prkcq/Bag3/Xbp1/Flna	7
GO:0046824	positive regulation of nucleocytoplasmic transport	7/597	0.00889597	0.00616054	Ifng/Ptpn22/Camk4/Prkcq/Bag3/Xbp1/Flna	7
GO:0002708	positive regulation of lymphocyte mediated immunity	11/597	0.00901767	0.00624481	Il18rap/Tbx21/Il18r1/Ifng/Cd226/Tnf/Gata3/Cd28/Rasgrp1/Lta/Il1r1	11
GO:0001101	response to acid chemical	20/597	0.0091401	0.0063296	S100a10/Atp2b4/Sipa1/Capn2/Twf2/Aqp3/Ptger4/Tnf/Ptger2/Fyn/Sesn1/Dnmt1/Socs1/Add1/Cdk4/Sesn3/Hsf1/Xbp1/Igf2r/Cdkn2d	20
GO:0097581	lamellipodium organization	8/597	0.00935541	0.00647871	Cd44/Twf2/Itgb1/Spata13/Bin3/Pxn/Rac1/Ablim1	8
GO:0032386	regulation of intracellular transport	19/597	0.00948608	0.00656919	Ube2g2/Ifng/Ptpn22/Os9/Sorl1/Nucb1/Rangap1/Camk4/Mdfic/Fyn/Prkcq/Plk3/Vps11/Ptpn11/Inpp4b/Bag3/Xbp1/Flna/Il4ra	19
GO:0009185	ribonucleoside diphosphate metabolic process	9/597	0.00958728	0.00663928	Ifng/Pfkp/Zbtb7a/Cant1/Tpi1/Pfkl/Entpd5/Myc/Hk2	9
GO:0019724	B cell mediated immunity	16/597	0.00962096	0.0066626	Tbx21/Ifng/Cd226/Cd40lg/Batf/Tnf/Inpp5d/Myd88/Irf7/Il27ra/Cd28/Ptpn6/Fas/Lta/Il4ra/Tcirg1	16
GO:0030032	lamellipodium assembly	7/597	0.00962974	0.00666868	Twf2/Itgb1/Spata13/Bin3/Pxn/Rac1/Ablim1	7
GO:0002714	positive regulation of B cell mediated immunity	6/597	0.00962974	0.00666868	Tbx21/Ifng/Cd226/Tnf/Cd28/Lta	6
GO:0002891	positive regulation of immunoglobulin mediated immune response	6/597	0.00962974	0.00666868	Tbx21/Ifng/Cd226/Tnf/Cd28/Lta	6
GO:0007520	myoblast fusion	6/597	0.00962974	0.00666868	Tnfsf14/Nfatc2/Capn2/Flt3l/Flot1/Il4ra	6
GO:0050435	amyloid-beta metabolic process	6/597	0.00962974	0.00666868	Apeh/Ifng/Ifngr1/Sorl1/Tnf/Abca7	6
GO:1904591	positive regulation of protein import	6/597	0.00962974	0.00666868	Ifng/Ptpn22/Prkcq/Bag3/Xbp1/Flna	6
GO:0014902	myotube differentiation	10/597	0.00967033	0.00669679	Tnfsf14/Nfatc2/Capn2/Flt3l/Notch1/Bin3/Flot1/Ppp3ca/Xbp1/Il4ra	10
GO:0032945	negative regulation of mononuclear cell proliferation	8/597	0.00991729	0.00686781	Cd44/Vsir/Il2ra/Prdm1/Inpp5d/Ptpn6/Cblb/Ctla4	8
GO:0034103	regulation of tissue remodeling	8/597	0.00991729	0.00686781	Adam8/Ptger4/Inpp5d/Klf6/Inpp4b/Ppp3ca/Tmem64/Tmbim1	8
GO:0050672	negative regulation of lymphocyte proliferation	8/597	0.00991729	0.00686781	Cd44/Vsir/Il2ra/Prdm1/Inpp5d/Ptpn6/Cblb/Ctla4	8
GO:0002691	regulation of cellular extravasation	5/597	0.00998054	0.00691162	Icam1/Adam8/Ptger4/Il27ra/Il1r1	5
GO:1904467	regulation of tumor necrosis factor secretion	5/597	0.00998054	0.00691162	Ifng/Ifngr1/Ptger4/Il27ra/Frmd8	5
