# Supplementary material for: A conserved population of MHC II-restricted, innate-like, commensal-reactive T cells in the gut of humans and mice
Source: Nat Commun. 2022 Dec 3;13:7472. doi: 10.1038/s41467-022-35126-3 (PMC9719512; doi:10.1038/s41467-022-35126-3)
Supplement: Supplementary file 8 — Supplementary Data 5 [file 41467_2022_35126_MOESM8_ESM.xlsx]

## Sheet: Supp_Table_5_CbirDN_vs_CD4
Supplemental Table 5: CbirDN vs wt CD4
	baseMean	log2FoldChange	lfcSE	stat	pvalue	padj
H2-M3	1544.23	28.6453	1.96663	14.5657	4.64333e-48	7.08108e-45
Golt1b	250.392	25.5142	1.81584	14.0509	7.60127e-45	7.72796e-42
Ramp1	11683.9	16.7267	0.982009	17.0332	4.66096e-65	1.42159e-61
Ly6g5b	3113.98	14.8572	1.41683	10.4862	9.9975e-26	7.6231e-23
Rbpms2	2079.29	14.5631	1.85523	7.84975	4.16882e-15	1.14237e-12
Zbtb16	2860.49	14.5134	1.53194	9.47385	2.69707e-21	1.37101e-18
Rorc	3114.65	14.3172	1.51415	9.45562	3.21108e-21	1.39911e-18
Plxdc2	1647.56	14.2334	1.63685	8.6956	3.44993e-18	1.31529e-15
Blk	2645.81	13.1913	1.58236	8.33647	7.65387e-17	2.59381e-14
Cryba4	930.455	13.1296	1.67463	7.8403	4.49455e-15	1.14237e-12
Wls	839.654	12.5241	1.21282	10.3265	5.34849e-25	3.26258e-22
Gtf2b	627.866	12.3809	1.83508	6.74682	1.51121e-11	3.0728e-09
Ret	1513.11	11.5741	1.97846	5.85006	4.91389e-09	8.32631e-07
St3gal6	703.803	10.527	1.71618	6.13396	8.57203e-10	1.53792e-07
Ppp1r14c	312.26	10.5186	1.45812	7.21381	5.4406e-13	1.18527e-10
Scpep1	1236.13	10.3333	1.91097	5.40736	6.39604e-08	9.28948e-06
Pigs	3229.11	10.1435	1.83106	5.53967	3.03045e-08	4.86467e-06
Hk2	4774.41	7.56634	0.986231	7.67198	1.69361e-14	3.97347e-12
Polr2i	596.2	7.2888	1.9417	3.75382	0.00017416	0.0126473
Tab2	535.895	7.04079	1.69503	4.15379	3.27013e-05	0.0029335
Orai2	1013.27	6.45842	2.44932	2.63682	0.00836878	0.221955
Sdf2	2050.63	6.23498	2.28264	2.73147	0.00630517	0.188175
Cdk5rap3	1944.18	5.40798	2.21632	2.44007	0.0146845	0.323782
Trappc3	1137.68	5.37859	1.9149	2.80881	0.00497244	0.164847
Il23r	979.955	5.29422	1.40288	3.77382	0.000160764	0.0122321
Adgrg5	9861.25	5.10409	1.61367	3.16302	0.00156141	0.0755922
Cfap20	459.754	5.06212	1.41969	3.56566	0.00036294	0.0240645
Serpinb6a	731.929	4.89289	2.16256	2.26254	0.0236638	0.454232
Scamp2	2220.34	4.87613	2.03373	2.39763	0.0165015	0.34951
Selenop	3293.07	4.72833	1.51481	3.1214	0.00179996	0.0835862
Bag6	1004.48	4.72113	1.47947	3.19111	0.00141729	0.0720665
Sept1	2507.49	4.6732	1.31779	3.54624	0.000390771	0.0251926
Csf2	2612.04	4.50018	1.5362	2.92943	0.00339582	0.131104
Pxdc1	8540.72	4.41951	1.10913	3.98468	6.75724e-05	0.00572488
Tagap1	264.621	4.38144	1.65629	2.64533	0.00816117	0.218347
Atp8a1	944.671	4.3177	2.02941	2.12756	0.0333735	0.55928
Ccrl2	3761.5	4.29119	2.09648	2.04685	0.0406727	0.600127
Rad21	443.431	4.27805	1.62567	2.63157	0.00849924	0.222185
Impact	107.378	4.25637	1.652	2.5765	0.00998058	0.24549
Rab2a	532.246	4.01228	1.93098	2.07784	0.0377241	0.590044
Ier5l	597.16	4.01062	2.25992	1.77468	0.0759515	0.771859
Tbc1d9b	1989.74	3.9507	1.91474	2.06331	0.0390832	0.600127
Smim7	1130.99	3.89191	2.01238	1.93399	0.0531148	0.688086
Arhgap17	593.767	3.88053	1.79948	2.15647	0.0310467	0.534426
Slc9a9	1028.59	3.87867	1.96704	1.97183	0.0486294	0.665577
Tmem176a	20757.9	3.83375	0.815463	4.70132	2.58487e-06	0.000303226
Exoc3	1154	3.75838	2.16262	1.73788	0.0822316	0.796827
Hivep1	909.602	3.64249	2.10913	1.72701	0.084166	0.796827
F2r	11106.8	3.60452	1.25055	2.88235	0.00394722	0.150488
Gm10130	91.5232	3.57482	1.28371	2.78477	0.00535657	0.171974
Ccdc107	1296.32	3.52949	1.88024	1.87715	0.0604982	0.714012
Irak3	1821.92	3.52263	1.57325	2.23908	0.0251509	0.470615
Cdc42ep3	1335.11	3.48873	1.64246	2.12409	0.0336623	0.561038
Stard4	651.468	3.42705	1.93058	1.77514	0.0758753	0.771859
Mkrn1	1017.7	3.37706	2.17426	1.5532	0.120375	0.9206
Hes1	856.465	3.34302	1.9639	1.70224	0.0887105	0.798188
Supt6	1448.4	3.3362	1.6535	2.01766	0.0436267	0.619769
Shkbp1	1508.71	3.29684	1.83747	1.79422	0.0727779	0.766348
Jaml	1549.47	3.25671	1.81726	1.7921	0.0731171	0.766348
Slc41a1	1695.85	3.23645	2.33222	1.38771	0.165224	0.999115
Nudt4	596.386	3.21447	1.86737	1.72139	0.085181	0.796827
Sdf2l1	4148.05	3.20637	1.6725	1.91711	0.0552239	0.695033
Gnas	92.7474	3.14822	1.45225	2.16783	0.0301719	0.529626
Fgl2	3960.66	3.1238	0.991383	3.15095	0.0016274	0.0775556
Avpi1	9110.11	3.06569	1.50408	2.03825	0.0415254	0.603106
Il1r1	1469.95	3.06093	1.43328	2.13561	0.0327109	0.551205
Tmco1	256.033	3.02359	1.59595	1.89454	0.0581533	0.699173
Irak2	12223.1	2.94833	1.21211	2.43239	0.0149996	0.326777
Gpatch8	533.459	2.8511	1.94206	1.46808	0.142084	0.983972
Atf6	1666.99	2.82046	1.4746	1.9127	0.0557866	0.695033
A930011G23Rik	1263.82	2.81828	2.17767	1.29417	0.195606	0.999115
Dennd4c	461.402	2.80178	1.91071	1.46635	0.142552	0.983972
Naa38	697.641	2.79801	1.54618	1.80963	0.0703537	0.76237
Med1	772.259	2.78452	2.10579	1.32231	0.186064	0.999115
Coro2a	2206.31	2.76729	1.78184	1.55305	0.12041	0.9206
Fkbp2	1374.32	2.74536	1.50419	1.82514	0.0679794	0.76237
Cysltr1	465.49	2.71278	2.23371	1.21447	0.224568	0.999115
Lmo4	8631.26	2.7059	0.341556	7.92228	2.3319e-15	7.11228e-13
Il17a	2145.32	2.68696	1.67636	1.60286	0.108966	0.898236
Rab3gap1	635.841	2.68056	1.57476	1.70221	0.0887166	0.798188
Il22	6358.84	2.65399	1.29873	2.04353	0.0409998	0.600127
Il17rb	1084.27	2.62322	2.22844	1.17715	0.239134	0.999115
Ckb	31805.6	2.62288	0.930229	2.81961	0.00480819	0.164441
Tmem176b	41514.4	2.62141	0.407342	6.4354	1.23149e-10	2.34753e-08
Igf2r	582.518	2.62104	1.49531	1.75284	0.0796298	0.788542
Dctn1	6205.59	2.59091	2.04384	1.26767	0.204917	0.999115
Macroh2a1	862.944	2.58955	1.26234	2.05138	0.0402301	0.600127
Xlr4c	101.287	2.5885	1.12768	2.29542	0.0217089	0.441415
Nudcd3	1789.64	2.58104	2.21234	1.16665	0.24335	0.999115
Pih1d1	1064.63	2.51733	2.58139	0.975184	0.329469	0.999115
Krt83	3394.34	2.5101	1.94798	1.28856	0.19755	0.999115
Cyb5a	2499.46	2.46568	1.76434	1.39751	0.16226	0.999115
Muc1	1059.51	2.4615	2.29462	1.07273	0.283393	0.999115
Atp6ap1	2934.78	2.45445	1.77865	1.37995	0.167602	0.999115
Prpf6	1800.54	2.43938	2.27024	1.07451	0.282595	0.999115
Vps4a	882.355	2.42948	2.55968	0.949132	0.342553	0.999115
Slc2a3	2350.76	2.42752	1.80953	1.34152	0.179752	0.999115
Glo1	659.288	2.4216	1.70852	1.41737	0.156374	0.999115
Pgm2l1	523.517	2.39371	1.68488	1.4207	0.155403	0.999115
Serpina3g	3069.9	2.39174	1.70248	1.40486	0.160064	0.999115
Cxcr6	13485.1	2.37365	0.885935	2.67926	0.00737844	0.206461
Runx3	1954.31	2.36565	1.86899	1.26574	0.205607	0.999115
Pop4	886.378	2.35539	2.09098	1.12645	0.259974	0.999115
Atg7	1894.72	2.3544	2.06208	1.14176	0.253555	0.999115
Cdk6	1202.88	2.34517	1.76061	1.33203	0.182851	0.999115
Commd1	421.541	2.34481	2.01347	1.16456	0.244197	0.999115
Golga7	603.011	2.33785	1.46748	1.59311	0.111136	0.898441
Isca2	560.989	2.33465	2.02528	1.15276	0.249011	0.999115
Gpsm3	282.963	2.31913	0.726768	3.19102	0.0014177	0.0720665
Irs2	2240.77	2.30155	1.43763	1.60094	0.109391	0.898441
Stx8	753.383	2.28955	2.07131	1.10536	0.269003	0.999115
Gars	1116.63	2.28745	1.99925	1.14415	0.25256	0.999115
Etnk1	349.109	2.28291	2.03208	1.12344	0.261252	0.999115
Ap2b1	1221.85	2.25536	1.65783	1.36043	0.173693	0.999115
Dhx38	3590.7	2.24435	2.01851	1.11188	0.266188	0.999115
Notch2	884.72	2.22892	1.28203	1.73859	0.0821071	0.796827
Psmb7	732.375	2.2271	1.40667	1.58325	0.113365	0.900422
Dkkl1	1479.26	2.22405	1.95671	1.13663	0.255694	0.999115
Trpv2	5441.69	2.2006	1.83606	1.19854	0.230705	0.999115
Sidt2	5881.55	2.16787	1.11159	1.95024	0.051147	0.684203
Ebna1bp2	1264.88	2.16226	2.17859	0.992504	0.320952	0.999115
Gramd1b	2194.82	2.1533	1.88075	1.14492	0.252244	0.999115
Nkg7	6318.64	2.14844	1.23281	1.74272	0.0813817	0.796827
Manf	1668.87	2.13941	0.849577	2.5182	0.0117956	0.281068
Acot7	19296.2	2.11026	0.740734	2.84887	0.00438744	0.163155
Cdk17	385.286	2.10789	1.886	1.11765	0.263716	0.999115
Il2ra	1932.08	2.09342	0.692556	3.02274	0.00250496	0.103245
Atg3	831.341	2.08341	1.78932	1.16436	0.244278	0.999115
Nub1	969.658	2.06677	1.89967	1.08797	0.276611	0.999115
Mrpl33	306.644	2.06268	1.10294	1.87017	0.06146	0.716898
Ltb4r1	7396.22	2.05476	0.908779	2.26101	0.0237585	0.454232
Actn2	4665.43	2.04557	1.33241	1.53525	0.124723	0.93565
H2-K2	2522.07	2.04259	1.38692	1.47275	0.140819	0.983972
Crtc3	982.13	2.03918	2.17535	0.937401	0.348552	0.999115
Cux1	1416.09	2.03749	1.82918	1.11388	0.26533	0.999115
Ppdpf	2537.19	2.02007	1.43274	1.40994	0.158557	0.999115
Rab27a	649.162	2.01944	1.84203	1.09631	0.272942	0.999115
Eprs	10098.5	2.01677	0.4798	4.20337	2.62972e-05	0.0024305
Nf2	1201.44	2.01149	2.20456	0.912423	0.361546	0.999115
Stau1	1559.36	2.00687	1.44869	1.3853	0.16596	0.999115
Mgat4a	779.261	2.00123	1.47504	1.35672	0.17487	0.999115
Srp54c	101.72	1.99921	1.80753	1.10604	0.268708	0.999115
Ppp1r11	2868.94	1.99814	0.750479	2.66249	0.00775659	0.211229
Yif1b	2075.11	1.99198	2.65153	0.751258	0.452498	0.999115
R3hdm1	830.281	1.96993	1.62744	1.21044	0.226109	0.999115
Lrrc59	1799.29	1.96583	2.10536	0.933725	0.350446	0.999115
Kbtbd11	5302.24	1.96088	1.30175	1.50634	0.131979	0.956145
Antxr2	2653.05	1.95684	1.30278	1.50205	0.133084	0.961866
Micu2	469.156	1.95377	2.10474	0.928273	0.353266	0.999115
Hexa	2465.02	1.95285	2.03731	0.958543	0.337789	0.999115
Eif2s3x	321.39	1.94501	1.60197	1.21413	0.224696	0.999115
Lgals3	24187.5	1.93342	0.963455	2.00675	0.0447759	0.632253
Nmt2	652.932	1.9303	0.999834	1.93062	0.0535296	0.688086
Swi5	1034.95	1.92742	1.39878	1.37793	0.168226	0.999115
Vsir	8394.94	1.91682	1.00887	1.89997	0.0574373	0.699173
Sema4a	4225.61	1.91585	1.76146	1.08765	0.276749	0.999115
Dock8	2137.74	1.9104	1.64515	1.16123	0.245547	0.999115
Klf4	1208.18	1.90315	1.63233	1.16591	0.243652	0.999115
Elovl5	2822.05	1.8919	1.39183	1.35929	0.174054	0.999115
Rpl36al	91.1325	1.88448	0.841574	2.23923	0.025141	0.470615
Pea15a	2176.37	1.88435	1.88712	0.998529	0.318023	0.999115
Ddx41	4131.78	1.87708	1.71193	1.09647	0.272871	0.999115
Ptpn6	4662.33	1.86633	1.8887	0.988156	0.323076	0.999115
Anxa1	1752.58	1.85236	1.5126	1.22462	0.220718	0.999115
Slc7a1	2288.01	1.83804	1.69572	1.08393	0.278396	0.999115
Ndufc2	217.73	1.83772	1.79457	1.02405	0.305813	0.999115
Tnfsf14	2727.96	1.83549	1.69301	1.08416	0.278295	0.999115
Canx	1960.48	1.83543	0.68867	2.66518	0.00769475	0.211229
Anp32b	1279.58	1.81274	1.10052	1.64718	0.0995221	0.854934
Smox	16213.3	1.81224	1.28087	1.41485	0.157111	0.999115
Chmp1b	1724.38	1.80408	1.3544	1.33201	0.182856	0.999115
Esco1	89.1107	1.8012	1.33274	1.35151	0.176533	0.999115
P4hb	11397	1.79947	0.489284	3.67775	0.000235299	0.0166898
Rlim	743.73	1.78995	1.95725	0.914525	0.360441	0.999115
Cd164	6409.7	1.78125	0.871779	2.04323	0.0410295	0.600127
Frmd4b	3293.34	1.77876	1.59985	1.11183	0.26621	0.999115
Irf2bpl	1731.64	1.77491	2.08582	0.850943	0.394801	0.999115
Tecpr1	5525.91	1.77413	0.864168	2.05299	0.0400737	0.600127
5830411N06Rik	10775.9	1.76994	0.993191	1.78207	0.074738	0.770104
Aftph	798.647	1.76111	2.37166	0.742564	0.457746	0.999115
Evl	396.309	1.7491	1.12329	1.55711	0.119444	0.9206
Pde3b	519.028	1.74253	2.13992	0.814298	0.415474	0.999115
Mmp25	1550.33	1.74239	1.70251	1.02343	0.306105	0.999115
Usp4	1486.49	1.7417	2.25957	0.770814	0.440817	0.999115
Espn	1272.59	1.7298	2.3157	0.746989	0.45507	0.999115
Chd9	364.618	1.72708	1.92852	0.895546	0.370495	0.999115
Safb2	2092.19	1.72613	1.89688	0.909982	0.362832	0.999115
Ppp1r3b	1413.84	1.72324	2.44706	0.704208	0.481303	0.999115
Ubap2l	2394.79	1.72191	1.56231	1.10216	0.270394	0.999115
Tardbp	354.332	1.72139	2.18229	0.788803	0.430227	0.999115
Rab11fip1	5947.31	1.71952	0.88413	1.94487	0.0517907	0.68679
Tmem30a	778.253	1.70238	1.19537	1.42414	0.154405	0.999115
Rabgap1l	1074	1.69858	1.34686	1.26114	0.207257	0.999115
Gem	3239.91	1.69855	1.54731	1.09774	0.272318	0.999115
Krtcap2	3530.21	1.69849	0.391883	4.33419	1.46301e-05	0.00148667
Hilpda	10973.8	1.6884	0.603655	2.79696	0.0051586	0.16918
Ly6a	4484.8	1.68806	0.626408	2.69482	0.00704274	0.202645
Psap	25890.5	1.68658	0.319031	5.28657	1.24633e-07	1.72787e-05
Smap2	1810.57	1.68265	1.80645	0.931467	0.351612	0.999115
Ndufa10	2123.53	1.67538	1.38755	1.20744	0.227262	0.999115
Cap1	697.635	1.66512	1.43958	1.15667	0.247407	0.999115
Ap2a2	1886.93	1.66363	1.81246	0.917889	0.358677	0.999115
Rpn2	7222.44	1.6627	0.469369	3.54242	0.000396473	0.0251926
Acpp	1026.42	1.66252	1.84462	0.901277	0.367441	0.999115
Lypla2	2363.5	1.65558	1.81234	0.913508	0.360975	0.999115
Cxcl2	1061.03	1.65418	1.3393	1.23511	0.216791	0.999115
Snx6	536.477	1.65011	1.61298	1.02302	0.3063	0.999115
Tmem256	775.809	1.64945	1.22024	1.35174	0.176457	0.999115
Tuba4a	10288.9	1.64912	0.376318	4.38226	1.17455e-05	0.0012353
Podnl1	5555.95	1.64818	1.64047	1.0047	0.315043	0.999115
Ero1l	1919.85	1.64394	0.583647	2.81668	0.00485236	0.164441
Ccr2	1959.52	1.63935	1.11239	1.47373	0.140555	0.983972
Cd226	636.236	1.63596	1.63306	1.00178	0.316451	0.999115
Usp25	457.367	1.63271	1.74386	0.93626	0.349139	0.999115
Mlf2	2825.37	1.63197	1.22229	1.33518	0.181817	0.999115
Lamtor5	665.201	1.62904	1.41943	1.14767	0.251103	0.999115
Polr2l	712.975	1.62502	0.660437	2.46052	0.0138734	0.313436
Prkx	1057.7	1.62419	1.91134	0.849765	0.395456	0.999115
Emc3	1974.3	1.61995	1.28588	1.2598	0.207742	0.999115
Ndufb3	337.279	1.61593	1.06375	1.51909	0.128741	0.948112
Sptssa	1882.62	1.60506	0.42595	3.7682	0.000164432	0.0122321
Socs2	813.327	1.60192	1.54287	1.03828	0.299141	0.999115
Rp9	494.527	1.60119	1.53908	1.04036	0.298174	0.999115
Dctn4	1076.63	1.59197	1.49065	1.06797	0.285534	0.999115
Rala	660.883	1.58843	1.63716	0.970232	0.331931	0.999115
Cnot8	1269.73	1.58079	2.43069	0.650345	0.51547	0.999115
Ppp2ca	532.276	1.57302	2.01475	0.78075	0.43495	0.999115
Fastk	1783.83	1.56553	1.93259	0.810069	0.4179	0.999115
Psmc1	1366.13	1.56519	1.81043	0.864539	0.387292	0.999115
Hmg20b	412.051	1.56404	2.21679	0.705542	0.480473	0.999115
Mrpl42	621.982	1.56327	1.7457	0.895496	0.370522	0.999115
Klf3	924.566	1.56192	1.7963	0.869517	0.384564	0.999115
Nsf	1567.42	1.55393	2.20526	0.704645	0.481031	0.999115
Chtop	1596.54	1.5508	1.44459	1.07352	0.283037	0.999115
Parp1	2600.59	1.54923	2.24817	0.689109	0.490754	0.999115
Ern1	2710.45	1.54365	1.32598	1.16416	0.244361	0.999115
Plaat3	1681.46	1.54263	1.82939	0.843249	0.399089	0.999115
Psmd1	1049.87	1.53676	1.88588	0.814877	0.415143	0.999115
Cnbd2	50.7306	1.53506	1.2107	1.26791	0.204829	0.999115
Ccr8	7587.35	1.53156	0.971486	1.57652	0.114907	0.903501
Ndufv3	3121.37	1.53147	0.763955	2.00465	0.0450002	0.632491
Hmgcr	955.054	1.53	1.96229	0.7797	0.435567	0.999115
Smdt1	2423.5	1.52409	1.39693	1.09103	0.275259	0.999115
Rhoc	884.275	1.52093	2.28823	0.664674	0.506259	0.999115
Hspa5	45581.6	1.51953	0.295934	5.13469	2.82608e-07	3.59148e-05
S100a6	10946.3	1.51281	0.465697	3.24849	0.0011602	0.062081
Riok1	1729.12	1.51185	0.904835	1.67086	0.0947495	0.82804
Rassf5	3877.72	1.50721	1.41008	1.06888	0.285124	0.999115
Mob2	2621.2	1.50604	2.18384	0.68963	0.490427	0.999115
Spag9	304.349	1.50522	1.77926	0.845978	0.397565	0.999115
Tfip11	6007.83	1.50293	2.02158	0.743445	0.457212	0.999115
Ndufs5	828.611	1.49564	1.38079	1.08317	0.278731	0.999115
Rassf1	1746.3	1.49118	1.66233	0.897042	0.369697	0.999115
Mpc1	788.637	1.49092	1.15608	1.28964	0.197176	0.999115
Brd8	1312.94	1.48998	2.02132	0.737133	0.461041	0.999115
Ormdl3	2738.58	1.48841	1.99901	0.744573	0.45653	0.999115
Xlr4a	208.182	1.4868	1.03969	1.43004	0.152707	0.999115
Wdfy1	554.268	1.48462	2.28207	0.650558	0.515332	0.999115
Ddx28	2024.74	1.48462	2.48646	0.597082	0.550453	0.999115
Serpinb1a	4529.03	1.48247	0.963857	1.53806	0.124034	0.935179
Uba7	3532.5	1.4765	2.28276	0.646805	0.517758	0.999115
Uqcr11	3238.64	1.47506	0.950438	1.55198	0.120666	0.9206
S100a4	11419.2	1.47408	0.269596	5.46773	4.55848e-08	6.95168e-06
Cers4	4253	1.47334	2.04057	0.722026	0.470279	0.999115
Sik1	4582.66	1.46745	0.673187	2.17985	0.0292684	0.522705
Wbp1	2709.74	1.46552	1.74475	0.83996	0.400931	0.999115
Rngtt	197.409	1.46448	2.43201	0.602168	0.547062	0.999115
Ndufb8	2108.08	1.46226	1.19043	1.22835	0.219317	0.999115
Hint1	902.132	1.46115	0.715448	2.04228	0.0411235	0.600127
Raf1	1939.03	1.4608	1.19687	1.22051	0.222271	0.999115
Orai1	2477.16	1.44054	2.19718	0.655631	0.512061	0.999115
Prpf38b	810.637	1.43845	1.38593	1.03789	0.299322	0.999115
Cwc25	5112.19	1.43538	0.450886	3.18348	0.00145518	0.0727588
Snrnp200	1683.8	1.43506	2.31923	0.618763	0.536072	0.999115
Plekhb2	2583.47	1.43485	1.59739	0.898248	0.369053	0.999115
Pdap1	465.335	1.43379	0.743164	1.9293	0.0536932	0.688086
Katna1	1059.72	1.42733	1.80217	0.792007	0.428356	0.999115
Cdkn1a	24310.8	1.42441	0.463039	3.07623	0.00209639	0.0926663
Atp6v1b2	1357.59	1.42396	2.2645	0.628819	0.529467	0.999115
Cyp4f16	1579.32	1.41554	2.20826	0.641023	0.521508	0.999115
Mrps36	120.72	1.41488	1.98996	0.711009	0.477079	0.999115
Csrp1	1456.01	1.41386	1.40714	1.00478	0.315002	0.999115
Wasf2	2402.65	1.41169	0.781446	1.80651	0.0708394	0.76237
Sf3a3	813.323	1.41153	2.25022	0.627286	0.530472	0.999115
Tmem160	1648.89	1.40838	1.66906	0.843815	0.398773	0.999115
Zfp110	546.518	1.40288	2.304	0.608888	0.542599	0.999115
Icos	7291.22	1.40137	0.418588	3.34786	0.000814374	0.0472459
Ctnna1	2548.51	1.39764	1.57715	0.886184	0.375518	0.999115
Pdcd1	12776.2	1.39611	0.499842	2.7931	0.00522061	0.169392
Tbrg1	2775.12	1.39364	1.12585	1.23786	0.215767	0.999115
Rwdd1	204.544	1.39341	0.887066	1.57081	0.116227	0.906727
Plekho2	2257.72	1.39312	2.05319	0.678515	0.497445	0.999115
Gadd45b	21252.8	1.39035	0.321315	4.32707	1.51104e-05	0.00148667
Nudt16l1	1319.46	1.38992	2.5476	0.545581	0.585354	0.999115
Morf4l2	962.551	1.38931	1.48934	0.932835	0.350905	0.999115
Emc7	363.23	1.38712	2.03513	0.681587	0.4955	0.999115
Zbtb11	414.45	1.3834	1.91633	0.721904	0.470354	0.999115
Nup50	1570.12	1.38246	1.38438	0.998609	0.317984	0.999115
Ppp1r10	475.735	1.38121	1.9897	0.694177	0.487571	0.999115
Rbm28	355.194	1.37904	2.18043	0.632462	0.527085	0.999115
Elavl1	2026.12	1.37493	1.02626	1.33975	0.180326	0.999115
Vdac3	293.409	1.36878	1.62408	0.842803	0.399339	0.999115
Zfp445	277.041	1.36755	1.93722	0.705933	0.48023	0.999115
Pabpc1	3190.07	1.36651	0.772734	1.76841	0.0769925	0.771859
Sae1	2196.56	1.36273	1.70626	0.798664	0.424485	0.999115
Ehd1	5654.35	1.35504	1.03983	1.30314	0.192528	0.999115
Man1a	533.519	1.35314	1.86162	0.726859	0.467312	0.999115
Gnai2	2848.75	1.34801	0.778992	1.73046	0.0835483	0.796827
Rtn3	996.116	1.3463	1.69871	0.792544	0.428044	0.999115
Rnase4	1659.09	1.34135	1.69557	0.79109	0.428891	0.999115
Plec	5254.87	1.34084	1.90057	0.705496	0.480502	0.999115
Pef1	1879.53	1.33846	2.38061	0.562234	0.573956	0.999115
Pdia3	10526.2	1.33325	0.367038	3.63246	0.000280733	0.0190275
Pgam1	1289.91	1.33265	1.13709	1.17198	0.241204	0.999115
Ss18l2	129.58	1.33255	1.96133	0.679409	0.496879	0.999115
Lyrm4	137.812	1.32648	1.79304	0.739798	0.459423	0.999115
Plp2	3133.33	1.32557	0.992591	1.33547	0.181724	0.999115
Sec61b	2023.65	1.31718	0.611322	2.15465	0.0311895	0.534426
Cuedc2	1915.3	1.31662	2.11476	0.622587	0.533556	0.999115
Smim14	1327.08	1.31196	1.42499	0.920683	0.357216	0.999115
Bola3	446.697	1.31089	1.75403	0.747356	0.454849	0.999115
Nme1	2899.09	1.30693	1.24761	1.04754	0.294849	0.999115
Fam160a2	2880.45	1.30679	1.65176	0.79115	0.428856	0.999115
Pqbp1	2490.99	1.30569	1.4738	0.885935	0.375653	0.999115
Otulinl	750.526	1.30519	2.33465	0.559053	0.576126	0.999115
Kdm2b	5059.11	1.30513	0.836899	1.55949	0.118881	0.9206
Hdac5	2616.41	1.30459	2.15316	0.605893	0.544586	0.999115
Cops8	1985.23	1.30381	1.53725	0.848146	0.396357	0.999115
Gnptg	3045.85	1.30112	1.43354	0.907623	0.364077	0.999115
Thy1	3280.74	1.29766	0.441235	2.94098	0.00327174	0.127933
Pxn	1418.45	1.29766	2.17055	0.597848	0.549941	0.999115
Cuta	1893.01	1.29603	0.426687	3.03742	0.00238611	0.102502
Flii	4290.95	1.29482	1.98622	0.651901	0.514465	0.999115
Srp54a	95.7216	1.2906	1.33088	0.969734	0.332179	0.999115
Rnf40	2952.09	1.28617	1.98542	0.647807	0.51711	0.999115
Sc5d	571.708	1.28446	1.88123	0.682775	0.494749	0.999115
Atpif1	747.505	1.28067	0.953357	1.34332	0.179167	0.999115
Spcs3	371.657	1.27515	1.73939	0.733099	0.463498	0.999115
Tor1a	1770.53	1.27069	1.89832	0.669377	0.503255	0.999115
Atl3	615.644	1.27055	1.95118	0.65117	0.514937	0.999115
Spg21	1410.95	1.27028	1.68585	0.753493	0.451154	0.999115
Dgat1	17651.1	1.27015	0.512563	2.47804	0.0132105	0.311963
Il17f	3409.49	1.26882	0.994832	1.27541	0.202163	0.999115
Ubtf	1454.76	1.26844	2.1432	0.591845	0.553955	0.999115
Ndel1	3366.12	1.2667	1.19029	1.06419	0.287241	0.999115
Akr1a1	7921.89	1.26396	0.915203	1.38107	0.167257	0.999115
Pdia4	5417.27	1.26028	1.5633	0.806167	0.420147	0.999115
Zeb1	825.805	1.25919	1.20056	1.04884	0.294251	0.999115
Hsp90b1	5933.61	1.25768	0.482629	2.6059	0.00916327	0.229082
Nfkbie	6545.31	1.24691	0.782679	1.59313	0.111131	0.898441
Lfng	228.801	1.24518	2.01798	0.617041	NA	NA
Chmp5	371.394	1.24392	2.04485	0.608317	0.542978	0.999115
Nudt3	1126	1.23919	1.14836	1.0791	0.280543	0.999115
Cetn3	106.863	1.23754	1.72987	0.715399	0.474362	0.999115
Psmd2	4100.21	1.23522	1.45841	0.846964	0.397015	0.999115
Psmb3	6201.13	1.23502	0.510726	2.41816	0.0155992	0.337429
Tm9sf2	696.689	1.22973	1.3043	0.942828	0.345769	0.999115
Tmem173	1748.89	1.22898	2.25879	0.544089	0.58638	0.999115
Elmo2	1950.88	1.22884	1.98018	0.62057	0.534883	0.999115
Polr2f	840.481	1.22694	1.44577	0.848643	0.39608	0.999115
Hcfc1r1	773.341	1.22093	2.0745	0.588542	0.556168	0.999115
Opa3	1905.37	1.21506	2.10215	0.57801	0.563258	0.999115
Hint2	1037.82	1.21046	1.45316	0.832985	0.404853	0.999115
Tinf2	3823.65	1.20925	1.41844	0.852522	0.393924	0.999115
Klk8	1657.5	1.20885	1.95172	0.619378	0.535668	0.999115
Bcl11b	3604.74	1.20386	1.78167	0.675692	0.499236	0.999115
Gpx4	6256.52	1.20106	0.95373	1.25933	0.207912	0.999115
Ube2h	708.486	1.19511	1.6097	0.742441	0.45782	0.999115
Slc16a6	4673.37	1.18965	1.14772	1.03653	0.299953	0.999115
Fam173a	2479.25	1.18498	0.807739	1.46703	0.142367	0.983972
Slc38a1	2211.29	1.18075	1.35772	0.869662	0.384485	0.999115
Il2rb	27978.5	1.17267	0.332499	3.52684	0.000420554	0.0261773
Syncrip	224.955	1.17239	2.0703	0.566291	0.571196	0.999115
Oga	802.89	1.16983	1.49596	0.781991	0.43422	0.999115
Tbrg4	2492.51	1.16939	2.14279	0.545733	0.585249	0.999115
Isyna1	4244.21	1.16591	2.03066	0.574155	0.565863	0.999115
Kdm5c	541.932	1.16244	1.99571	0.582467	0.560252	0.999115
Pdia6	6945.81	1.16185	0.621572	1.86922	0.0615926	0.716898
Gpr65	1199.61	1.15959	1.13356	1.02297	0.306324	0.999115
Lrpap1	3734.49	1.15836	0.936497	1.23691	0.216122	0.999115
Calr	4753.41	1.1574	0.420935	2.74959	0.00596693	0.182565
Parvg	3058.67	1.15731	1.99249	0.580838	0.561349	0.999115
Ikzf3	12788.7	1.15621	0.545722	2.11868	0.0341173	0.563411
Esd	592.847	1.15599	1.54991	0.745839	0.455765	0.999115
Tnfsf11	3686.66	1.15593	1.04601	1.10508	0.269125	0.999115
Myo1e	2452.9	1.15568	1.53765	0.751588	0.452299	0.999115
Chmp3	830.694	1.15328	2.0498	0.562629	0.573687	0.999115
Nono	2192.41	1.15177	1.22888	0.937256	0.348627	0.999115
Atf7ip	2974.25	1.15176	1.7205	0.669432	0.50322	0.999115
Ndufv1	5577.54	1.14967	1.78636	0.643582	0.519847	0.999115
Epas1	3933.55	1.14488	1.34291	0.852539	0.393915	0.999115
Cstb	1520.37	1.14177	0.633889	1.80121	0.07167	0.766348
Pik3r5	5954.01	1.1414	0.982476	1.16175	0.245335	0.999115
Emb	12572.4	1.1401	0.366115	3.11406	0.00184533	0.0840038
Uqcc2	561.408	1.1383	1.38053	0.824537	0.409634	0.999115
Lgals1	27227.7	1.13672	0.310697	3.65862	0.000253578	0.0175776
Serpinb9	2512.37	1.13414	0.908697	1.2481	0.211995	0.999115
Ly6e	16958.9	1.1316	0.371254	3.04804	0.00230343	0.100364
Dnajc3	4280.51	1.13149	0.880988	1.28435	0.199021	0.999115
Itm2b	39896.5	1.13104	0.242073	4.67231	2.97836e-06	0.000336444
Itpkb	1529.39	1.13059	1.38054	0.818946	0.412817	0.999115
Spop	2516.19	1.12843	1.27646	0.884035	0.376677	0.999115
Mrpl51	919.839	1.12744	1.39797	0.806487	0.419962	0.999115
Tma7	711.036	1.12744	0.875911	1.28716	0.198038	0.999115
Wtap	153.903	1.12704	1.30223	0.865469	0.386782	0.999115
AI467606	4883.11	1.12513	1.34201	0.838396	0.401808	0.999115
Trp53i11	4863.2	1.12254	1.03634	1.08318	0.278731	0.999115
Mospd3	850.53	1.12036	2.11865	0.528807	0.596939	0.999115
Zbtb25	707.283	1.12014	1.94526	0.575832	0.564729	0.999115
Nedd8	2745.36	1.11777	0.406674	2.74856	0.00598572	0.182565
Ppp4r3b	338.453	1.1129	2.23836	0.497191	0.619054	0.999115
Cox5a	1723.05	1.11249	0.913639	1.21764	0.223359	0.999115
Abhd2	2205.16	1.11151	1.21304	0.916306	0.359507	0.999115
Cst3	5474.16	1.11131	1.23932	0.896714	0.369872	0.999115
Nfatc1	1781.87	1.11129	1.26801	0.876409	0.380808	0.999115
Creg1	1260.99	1.1094	2.34961	0.472163	0.63681	0.999115
Calm3	1826.61	1.10762	1.31404	0.842912	0.399278	0.999115
Atp2b4	727.97	1.10681	1.34932	0.820272	0.412061	0.999115
Cklf	461.616	1.10149	1.87493	0.587484	0.556879	0.999115
Arhgap26	1491	1.09989	1.33498	0.823896	0.409999	0.999115
Cdk11b	4658.37	1.09912	0.610998	1.7989	0.0720346	0.766348
Sla	8640.25	1.09828	0.431315	2.54636	0.0108854	0.263495
Qsox1	1593.01	1.09675	1.94609	0.563566	0.57305	0.999115
Gpkow	1105.19	1.09462	2.08425	0.525185	0.599455	0.999115
Zbtb1	770.595	1.09253	2.17864	0.501475	0.616037	0.999115
Zmat2	639.215	1.09208	1.61946	0.674347	0.500091	0.999115
Psma5	673.573	1.0915	1.88081	0.580336	0.561688	0.999115
Uba2	1134.16	1.08869	2.26982	0.479639	0.631484	0.999115
Ikzf2	268.564	1.08771	1.4963	0.726928	0.46727	0.999115
Tiparp	2729.58	1.08763	0.359809	3.02279	0.00250454	0.103245
Gatd3a	2229.19	1.08512	1.56417	0.693736	0.487848	0.999115
Snhg15	4649	1.0811	0.437163	2.47298	0.0133991	0.311963
ND4L	17.5176	1.0804	0.7625	1.41691	0.156509	0.999115
Txn1	2304.5	1.07542	0.441052	2.43831	0.014756	0.323782
Camk2n1	43.644	1.07488	2.01792	0.532666	0.594265	0.999115
Cog8	1571.8	1.07481	1.97809	0.543358	0.586884	0.999115
Tmem109	2168.89	1.0744	2.39023	0.449498	0.653073	0.999115
St8sia4	488.637	1.07426	1.30449	0.823505	0.410221	0.999115
Snd1	3921.36	1.07402	1.21362	0.884972	0.376172	0.999115
Tmem167	204.1	1.06796	1.75727	0.607738	0.543361	0.999115
Itgb7	74317.6	1.06622	0.274647	3.88215	0.000103537	0.00809711
Tram1	1204.7	1.06471	0.914331	1.16447	0.244234	0.999115
Yars	1872.26	1.06463	1.98877	0.535322	0.592427	0.999115
Tmem250-ps	994.945	1.06348	1.92036	0.553793	0.57972	0.999115
Igf1r	1544.11	1.06001	1.55405	0.682097	0.495178	0.999115
Slc25a39	3295.18	1.05944	1.34982	0.784875	0.432527	0.999115
Pcgf5	460.739	1.05474	1.80374	0.58475	0.558716	0.999115
Tmem14c	1674.53	1.05277	1.30564	0.806322	0.420057	0.999115
Lamtor4	635.526	1.05223	1.6616	0.633266	0.52656	0.999115
Sdc4	4967.28	1.05206	0.761832	1.38097	0.16729	0.999115
Gzmb	8845.91	1.05164	0.624102	1.68505	0.0919788	0.810796
Dym	1044.24	1.05071	1.90061	0.55283	0.58038	0.999115
Cd82	48350	1.04837	0.385236	2.72138	0.00650101	0.188839
Furin	16354.3	1.04813	0.485895	2.15711	0.0309973	0.534426
Mrps14	617.551	1.04712	2.05354	0.509912	0.610113	0.999115
Sars	2470.33	1.04577	1.58978	0.657809	0.510661	0.999115
Selenof	2788.49	1.03731	0.52952	1.95896	0.050117	0.682397
Gstp1	4264.72	1.03486	0.518492	1.9959	0.0459449	0.638265
Sp110	1236.88	1.03195	1.51026	0.683289	0.494425	0.999115
Abi3	924.465	1.03111	1.60366	0.642973	0.520242	0.999115
Plin2	6918.37	1.0256	0.906657	1.13119	0.257975	0.999115
Rpn1	2930.82	1.02478	1.24021	0.826294	0.408637	0.999115
Serinc3	6983.31	1.02381	0.25468	4.01997	5.82053e-05	0.00507218
Cox7a2	2133.9	1.01787	0.459877	2.21335	0.0268734	0.49978
Sit1	6408.87	1.0147	0.552286	1.83728	0.0661692	0.749283
Comt	1905.19	1.01324	2.27417	0.445544	0.655927	0.999115
2009-09-01	6138.82	1.01232	0.787659	1.28523	0.198712	0.999115
Prr7	8833.97	1.00925	1.03217	0.977799	0.328174	0.999115
Mapk6	1115.38	1.00707	1.76328	0.571133	0.56791	0.999115
Pdha1	2151.75	1.00071	1.26125	0.793428	0.427528	0.999115
Ppp1r18	1476.92	0.99975	0.551268	1.81355	0.0697477	0.76237
Ccr4	1679.44	0.998344	2.26173	0.441407	0.658918	0.999115
Babam2	1679.61	0.997549	1.29944	0.767674	0.442681	0.999115
Ndufb2	418.479	0.996272	1.17298	0.849354	0.395684	0.999115
Ndufa7	1959.74	0.995384	0.864329	1.15163	0.249474	0.999115
Abcg1	912.957	0.993133	2.00489	0.495355	0.62035	0.999115
Cnnm2	3163.39	0.993014	1.8779	0.52879	0.596951	0.999115
Clcn4	1533.85	0.989492	1.57753	0.627243	0.5305	0.999115
Tmem64	2190.33	0.988078	1.17171	0.843278	0.399073	0.999115
Rcbtb2	1608.37	0.984199	1.87295	0.525482	0.599249	0.999115
Appl1	396.42	0.983979	1.93013	0.509799	0.610192	0.999115
Sytl3	2859.94	0.982078	1.3107	0.74928	0.453689	0.999115
Dmac1	359.474	0.981556	1.75832	0.558236	0.576683	0.999115
Hnrnpul1	280.488	0.981382	1.61297	0.608431	0.542902	0.999115
Pcbp1	1789.6	0.980113	1.32458	0.739941	0.459336	0.999115
Rps27l	309.862	0.979736	1.60905	0.608893	0.542596	0.999115
Dok2	5353.51	0.975921	0.982223	0.993584	0.320425	0.999115
Flt3l	541.404	0.97541	1.23876	0.787411	0.431042	0.999115
Nmt1	2264.49	0.969062	0.857753	1.12977	0.258574	0.999115
Ppp1r15b	1152.05	0.96577	1.815	0.532105	0.594653	0.999115
Psmb8	11379.8	0.965511	0.462286	2.08856	0.0367474	0.583747
1110008P14Rik	596.221	0.963733	2.11267	0.456167	0.64827	0.999115
Tmed2	1701.25	0.960413	0.453451	2.11801	0.0341741	0.563411
Mpc2	849.406	0.951604	1.49308	0.637343	0.523901	0.999115
Srp9	682.043	0.951225	1.43295	0.663824	0.506803	0.999115
Ergic2	454.993	0.949217	1.11072	0.854599	0.392773	0.999115
Uqcr10	2160.08	0.947937	0.575202	1.64801	0.0993514	0.854934
Ddb1	4867.85	0.947302	1.81298	0.522512	0.601314	0.999115
Zcchc7	304.189	0.946462	1.69093	0.55973	0.575664	0.999115
Icam1	11185.7	0.945396	0.58539	1.61498	0.106314	0.883537
Smarce1	1262.87	0.944077	1.20223	0.785273	0.432294	0.999115
Spty2d1	4586.91	0.94181	0.619356	1.52063	0.128353	0.948112
Dennd4a	2291.14	0.941526	0.999121	0.942354	0.346011	0.999115
Wipi2	2308.79	0.940046	2.40048	0.391607	0.695349	0.999115
Ttc5	1231.15	0.936458	2.26561	0.413337	0.67936	0.999115
Pin1	2068.45	0.928247	1.35677	0.68416	0.493874	0.999115
Baiap2	2134.98	0.928034	1.96851	0.47144	0.637326	0.999115
Idh3b	2848.71	0.927365	1.39901	0.662874	0.507411	0.999115
1110004F10Rik	1142.28	0.927008	1.23995	0.747618	0.454691	0.999115
Psmb5	2786.59	0.923482	0.983621	0.93886	0.347803	0.999115
Nucb1	10116.8	0.923325	0.850243	1.08596	0.277499	0.999115
Adcy7	4198.04	0.922376	2.48483	0.371203	0.710487	0.999115
Surf4	10017.8	0.922017	0.544296	1.69396	0.0902723	0.80506
Tmed9	7526.99	0.920052	0.481109	1.91236	0.0558305	0.695033
Dnajc8	1371.61	0.919142	0.915017	1.00451	0.315134	0.999115
Srebf2	6450.83	0.918766	0.66543	1.38071	0.167368	0.999115
Nfkbia	110990	0.917715	0.197428	4.64836	3.34588e-06	0.000364462
Psmc3	4546.72	0.91755	1.18834	0.772127	0.440039	0.999115
Ecm1	7837.65	0.916858	1.20996	0.757756	0.448597	0.999115
Ssr3	559.81	0.915523	1.61077	0.568377	0.569779	0.999115
Atp5j	1628.62	0.915218	0.60509	1.51253	0.130398	0.953392
Eif4b	1831.94	0.9114	1.76153	0.517392	0.604883	0.999115
Eny2	112.476	0.911241	1.94109	0.469449	0.638749	0.999115
Itgal	13219.7	0.910897	0.417795	2.18025	0.029239	0.522705
Skp1a	568.063	0.909656	0.905399	1.0047	0.315041	0.999115
Ccnd3	17569.6	0.909575	0.977952	0.930082	0.352329	0.999115
Kcnab2	2056.64	0.909523	1.14036	0.797578	0.425115	0.999115
Supt20	920.51	0.905562	1.57549	0.574783	0.565438	0.999115
Ssu72	1078.61	0.905443	1.43872	0.629337	0.529128	0.999115
Arf6	839.59	0.901603	1.50306	0.599846	0.548609	0.999115
Phc3	1657.9	0.900834	2.32283	0.387817	0.698151	0.999115
Ppil2	2605.03	0.898118	2.25975	0.397442	0.691042	0.999115
Myadm	6477.65	0.897854	1.14162	0.786475	0.431589	0.999115
Abhd8	6204.68	0.897543	0.790678	1.13516	0.25631	0.999115
Apbb1ip	399.484	0.896285	1.42745	0.627894	0.530073	0.999115
Pcbp2	1200.83	0.893948	1.32672	0.673804	0.500436	0.999115
Arih2	2412.94	0.893912	1.24701	0.716842	0.473472	0.999115
Arhgap1	1947.19	0.893609	1.58896	0.562388	0.573852	0.999115
Atp5md	780.427	0.892932	0.395746	2.25633	0.0240501	0.455608
4833439L19Rik	1678.1	0.892772	1.97435	0.452184	0.651136	0.999115
Tapbp	15548.9	0.892298	0.604792	1.47538	0.140111	0.983972
Csde1	2312.71	0.891773	1.14626	0.777985	0.436578	0.999115
Fuca1	3034.89	0.890118	1.32618	0.671188	0.502101	0.999115
Tmem120a	1690.41	0.889712	1.79687	0.495145	0.620498	0.999115
Tespa1	2029.07	0.889485	1.36027	0.653901	0.513176	0.999115
Bola2	1321.54	0.888605	0.912901	0.973386	0.330361	0.999115
Elob	5627.99	0.886724	0.437479	2.02689	0.0426734	0.613933
Rex1bd	1544.93	0.881331	1.48473	0.593596	0.552782	0.999115
Slc25a51	2070.75	0.879318	2.0488	0.429187	0.667787	0.999115
Dcaf12	903.147	0.87714	2.20465	0.39786	0.690734	0.999115
Tpgs1	1716.09	0.876439	1.99021	0.440375	0.659666	0.999115
Ndufab1	247.335	0.875725	1.23285	0.710324	0.477503	0.999115
B4galnt1	8376.49	0.874829	0.459043	1.90577	0.0566805	0.697079
Erbin	144.491	0.874331	1.72125	0.507963	0.611479	0.999115
Rab1a	902.385	0.870014	0.721743	1.20544	0.228035	0.999115
Cenpx	845.993	0.868571	1.24766	0.696158	0.48633	0.999115
Rbbp4	1576.77	0.868407	1.07252	0.809686	0.418121	0.999115
Ddx1	916.789	0.86691	1.9078	0.454403	0.649539	0.999115
Cysltr2	490.354	0.863777	1.7224	0.501497	0.616021	0.999115
Fmnl1	2163.56	0.86285	0.754599	1.14346	0.25285	0.999115
Hdgf	1454.23	0.861392	1.37629	0.625879	0.531394	0.999115
Amz2	685.333	0.856905	1.69673	0.505033	0.613536	0.999115
Cnot2	766.783	0.855804	1.30052	0.658048	0.510508	0.999115
Gpr108	2566.14	0.853795	2.40737	0.354659	0.722845	0.999115
Hagh	1676.2	0.849673	2.25029	0.377585	0.705739	0.999115
Sdha	5070.7	0.848267	1.00046	0.847876	0.396507	0.999115
Carhsp1	1330.6	0.848044	1.82468	0.464763	0.642101	0.999115
Myo1f	3489.97	0.846431	2.07906	0.407122	0.683918	0.999115
Psmb10	5002.21	0.840225	1.57071	0.534933	0.592696	0.999115
Aplp2	3322.03	0.839694	0.969817	0.865827	0.386585	0.999115
Ptpa	2460.26	0.833132	1.94506	0.428333	0.668409	0.999115
Arl6ip4	1645.65	0.832657	2.03069	0.410037	0.681779	0.999115
Tob2	7634.02	0.831415	0.393156	2.11472	0.034454	0.564971
Rad23b	130.609	0.829239	1.86939	0.443587	0.657341	0.999115
Traf4	7529.08	0.827611	1.00889	0.82032	0.412034	0.999115
Pgk1	2197.88	0.827559	0.972848	0.850656	0.39496	0.999115
Mthfsl	475.512	0.827496	1.46901	0.5633	0.573231	0.999115
Fosl2	5110	0.826066	0.514833	1.60453	0.108597	0.898236
Tnfrsf25	4919.6	0.825675	1.84576	0.447336	0.654632	0.999115
Zmpste24	820.753	0.825544	1.82595	0.452117	0.651184	0.999115
Nfkbiz	19052.6	0.824139	0.58737	1.4031	0.160587	0.999115
Cdk2ap2	20514.1	0.823673	0.360952	2.28194	0.0224927	0.444957
Ddx3x	952.861	0.823283	1.05081	0.783474	0.433349	0.999115
Micos13	1447.45	0.821547	1.16737	0.703761	0.481581	0.999115
Pgls	2711.55	0.821373	1.97397	0.416102	0.677335	0.999115
Tcf25	6977.99	0.820983	1.27749	0.642653	0.52045	0.999115
Nr1d2	886.311	0.820554	1.87587	0.437426	0.661802	0.999115
Nras	559.403	0.819906	2.09982	0.390464	0.696193	0.999115
Sap18b	396.517	0.818828	0.460885	1.77664	0.0756275	0.771859
Usp14	146.347	0.817114	2.00574	0.407388	0.683723	0.999115
Tgoln1	2343	0.8168	0.722575	1.1304	0.258307	0.999115
Nabp1	1793.44	0.814552	0.516722	1.57638	0.114937	0.903501
Ndufb4	212.04	0.813994	1.13573	0.716717	0.473549	0.999115
Wdr33	658.803	0.813963	1.62804	0.499966	0.617099	0.999115
Klrk1	2412.99	0.813874	0.590167	1.37906	0.167877	0.999115
Psmb6	6588.14	0.809664	0.92155	0.878589	0.379624	0.999115
Ivns1abp	2641.29	0.809165	0.982281	0.823761	0.410075	0.999115
Bcap31	2864.35	0.805561	0.981533	0.820717	0.411808	0.999115
Gm2a	9895.2	0.804367	0.474655	1.69464	0.0901443	0.80506
Cox16	287.641	0.804183	1.41297	0.569145	0.569258	0.999115
Got2	1909.06	0.80333	1.72287	0.466274	0.64102	0.999115
Brap	1265.1	0.802083	1.69151	0.474182	0.63537	0.999115
Lgals3bp	5673.42	0.799791	1.36246	0.58702	0.55719	0.999115
Zcchc9	386.803	0.797921	1.94829	0.409549	0.682137	0.999115
Dcaf7	3755.47	0.794251	1.53002	0.51911	0.603684	0.999115
Sec11c	2555.26	0.791376	0.493343	1.60411	0.10869	0.898236
Atp6v1f	6995.94	0.790054	0.496127	1.59244	0.111285	0.898441
Rbm27	506.383	0.789822	2.02876	0.389312	0.697045	0.999115
Ndufa2	4683.54	0.789591	0.485292	1.62704	0.103728	0.873953
Tspan31	1558.88	0.786055	1.91095	0.411342	0.680822	0.999115
Il12rb1	6749.96	0.784634	1.31818	0.59524	0.551683	0.999115
U2af2	696.138	0.784618	1.17792	0.666104	0.505345	0.999115
Eif4e	520.862	0.783404	1.82031	0.430367	0.666928	0.999115
Kat5	1366.83	0.782978	2.17586	0.359848	0.718961	0.999115
Dph3	479.582	0.78262	1.30008	0.601977	0.547189	0.999115
Lamtor2	2392.02	0.782357	0.712017	1.09879	0.27186	0.999115
Ppil4	200.156	0.780909	1.92628	0.405398	0.685185	0.999115
Map3k8	1354.32	0.779944	0.645956	1.20743	0.227268	0.999115
Gramd1a	7542.76	0.778234	1.28884	0.603827	0.545959	0.999115
Ddit4	670.248	0.777857	0.895453	0.868674	0.385025	0.999115
Htatsf1	645.323	0.777527	2.31868	0.335331	0.737375	0.999115
Glrx3	474.81	0.777132	2.0317	0.382503	0.702088	0.999115
Anp32a	396.74	0.775859	1.26484	0.613402	0.53961	0.999115
Mapre1	1963.15	0.775688	0.961959	0.806363	0.420033	0.999115
Tceal9	415.594	0.775402	1.86947	0.414771	0.67831	0.999115
Resf1	926.081	0.775327	1.83109	0.423423	0.671987	0.999115
Babam1	1585.94	0.775318	2.39822	0.323289	0.746476	0.999115
Kmt2c	755.646	0.775138	1.8243	0.424896	0.670912	0.999115
Psma4	715.201	0.774147	1.47053	0.52644	0.598583	0.999115
Prr13	5543.25	0.77366	0.411777	1.87883	0.0602674	0.714012
Tbc1d10c	9024.96	0.77337	0.69417	1.11409	0.265239	0.999115
Cxcl10	2810.58	0.771745	0.568179	1.35828	0.174376	0.999115
Dut	699.098	0.770643	1.70975	0.450735	0.652181	0.999115
Metap2	656.98	0.770126	1.04586	0.736354	0.461515	0.999115
Borcs8	902.96	0.767351	1.71047	0.448619	0.653707	0.999115
Lpxn	7937.13	0.766656	0.706859	1.08459	0.278101	0.999115
Camk2d	908.214	0.766428	1.84485	0.415443	0.677818	0.999115
S100a13	2037.35	0.765726	0.511014	1.49845	0.134017	0.966319
Tagln2	29952	0.764818	0.280594	2.7257	0.00641644	0.188175
Rgs2	15702.9	0.764531	0.423433	1.80556	0.0709879	0.76237
Etfa	681.037	0.761975	1.66689	0.457125	0.647581	0.999115
Usp50	70.2341	0.761414	0.557061	1.36684	0.171675	0.999115
Pitpnb	859.303	0.760619	1.48849	0.511001	0.60935	0.999115
Lamp1	3156.82	0.759624	1.07994	0.703395	0.481809	0.999115
Idh3g	4821.64	0.758599	1.32249	0.573613	0.56623	0.999115
Ostc	1433.56	0.756634	1.40238	0.539535	0.589518	0.999115
Pnkd	730.243	0.755164	1.68435	0.448341	0.653907	0.999115
Yipf3	4500.33	0.754285	1.25403	0.601489	0.547514	0.999115
Tmem234	3155.11	0.751996	1.13442	0.662887	0.507403	0.999115
Tnfrsf1b	16655	0.749252	0.905932	0.827051	0.408208	0.999115
Selenow	4369.3	0.748811	0.541982	1.38162	0.16709	0.999115
Myo1g	7913.63	0.748375	1.5494	0.48301	0.629089	0.999115
Usp38	535.964	0.746434	2.52387	0.295749	0.767421	0.999115
Ddrgk1	2574.91	0.746152	1.48138	0.503687	0.614482	0.999115
Nfil3	8167.29	0.743784	0.47019	1.58188	0.113677	0.900555
Atxn2l	2418.8	0.739782	0.992259	0.745553	0.455937	0.999115
Eif4e3	902.385	0.738615	0.956547	0.772169	0.440015	0.999115
Lpcat3	1741.21	0.736158	1.84045	0.399988	0.689165	0.999115
Zfp36l1	28926.7	0.734999	0.26153	2.81039	0.00494821	0.164847
Sfxn3	1975.02	0.734106	2.21735	0.331073	0.740589	0.999115
Gch1	4718	0.732228	0.985184	0.743239	0.457337	0.999115
Ccdc124	4567.67	0.731448	0.492986	1.48371	0.137886	0.983972
Ubxn1	2507.46	0.730053	1.31393	0.555625	0.578467	0.999115
Stt3a	1662.64	0.73003	1.2668	0.576277	0.564428	0.999115
Anxa2	19845.5	0.729587	0.428229	1.70373	0.0884315	0.798188
Slc38a10	6034.31	0.727782	1.80214	0.403843	0.686328	0.999115
Nr4a3	4353.42	0.72685	0.822909	0.883269	0.377091	0.999115
Ttc1	709.72	0.726044	1.61241	0.450285	0.652505	0.999115
Plin3	1626.59	0.724347	2.23233	0.32448	0.745574	0.999115
Dap	4663.19	0.721826	1.08333	0.666304	0.505217	0.999115
Hax1	1082.26	0.720609	1.7584	0.40981	0.681946	0.999115
Rab4a	1307.69	0.720027	1.54516	0.465989	0.641223	0.999115
Snrpd3	853.535	0.72002	0.928188	0.775727	0.43791	0.999115
Pink1	2908.16	0.717904	1.79835	0.399202	0.689744	0.999115
Eapp	518.595	0.717743	1.81628	0.395172	0.692716	0.999115
Rara	2313.83	0.715719	0.786851	0.909599	0.363034	0.999115
Tbca	223.418	0.710316	0.74683	0.951107	0.34155	0.999115
Ptpn7	3650.49	0.709352	1.46496	0.484214	0.628234	0.999115
Ubald1	3283.38	0.706827	0.726875	0.97242	0.330842	0.999115
Rbx1	1246.06	0.706669	0.971781	0.727189	0.46711	0.999115
Jmjd1c	1011.33	0.706254	1.29667	0.544668	0.585982	0.999115
Snrnp48	485.981	0.70426	1.65061	0.426668	0.669621	0.999115
Bhlhe40	35564.2	0.703728	0.428969	1.64051	0.100899	0.859617
Mrpl20	715.981	0.702412	1.3699	0.512747	0.608128	0.999115
Fkbp8	5501.45	0.701247	1.04755	0.669415	0.503231	0.999115
Emp1	1421.06	0.700033	0.508805	1.37584	0.168872	0.999115
Map4	3242.9	0.699312	1.31447	0.532009	0.59472	0.999115
Rsl1d1	445.72	0.697373	1.91004	0.36511	0.71503	0.999115
Eif4a2	761.627	0.69632	0.64858	1.07361	0.282998	0.999115
Sdcbp	2344.31	0.695794	0.468417	1.48542	0.137434	0.983972
Srpr	3044.21	0.695726	1.01115	0.688058	0.491416	0.999115
9530068E07Rik	1486.72	0.695069	2.14827	0.323549	0.74628	0.999115
Gbf1	1499.43	0.694788	2.45885	0.282566	0.777509	0.999115
Ppib	1285.82	0.692763	0.386483	1.79248	0.0730562	0.766348
Mrpl4	4682.95	0.69233	0.940202	0.736362	0.46151	0.999115
Mtss1	1869.77	0.69012	1.60324	0.430452	0.666867	0.999115
Lasp1	2535.41	0.689188	1.78702	0.385663	0.699747	0.999115
Zfp706	1289.9	0.688068	1.43795	0.478507	0.632289	0.999115
Mppe1	1672.26	0.688048	0.918056	0.749462	0.453579	0.999115
Gtf3c6	421.712	0.686229	1.90866	0.359535	0.719195	0.999115
Tmem123	2677.37	0.685007	0.681928	1.00451	0.315131	0.999115
Capg	30055	0.683985	0.385963	1.77215	0.0763692	0.771859
Tmx2	867.574	0.683767	2.30764	0.296306	0.766996	0.999115
Mif4gd	1422.64	0.681947	2.1523	0.316845	0.751361	0.999115
Tmem59	2804.68	0.680685	0.949322	0.717022	0.47336	0.999115
Diaph1	1452.73	0.680306	1.1526	0.590237	0.555032	0.999115
Il27ra	12559.4	0.679562	1.34501	0.505247	0.613386	0.999115
Psmc5	2760.36	0.678194	1.29946	0.521906	0.601736	0.999115
Chchd1	347.601	0.677908	1.85704	0.365047	0.715076	0.999115
Atp6v0b	1843.85	0.67662	1.26453	0.535077	0.592597	0.999115
Osbpl3	3006.07	0.674456	1.50505	0.44813	0.654059	0.999115
Snrpe	131.587	0.673247	1.42178	0.473525	0.635839	0.999115
Cd3g	9464.55	0.673226	0.380945	1.76725	0.0771859	0.771859
Snrpb2	131.807	0.672245	2.04064	0.329429	0.741831	0.999115
Ankrd12	156.666	0.672187	2.00272	0.335638	0.737144	0.999115
Mrpl12	1288.41	0.671763	2.38396	0.281785	0.778108	0.999115
Spsb3	788.179	0.668861	2.1179	0.315813	0.752145	0.999115
Tbl1x	1577.56	0.668452	1.8618	0.359036	0.719568	0.999115
Zfp207	1089.61	0.666257	1.72653	0.385895	0.699575	0.999115
Hars	1925.25	0.664228	1.98643	0.334383	0.73809	0.999115
Gcnt2	1807.7	0.661836	1.4595	0.453468	0.650212	0.999115
Slc25a11	2326.43	0.661675	1.95725	0.338064	0.735315	0.999115
Dnajb11	1811.11	0.659321	1.08698	0.606561	0.544143	0.999115
Pdlim1	3827.93	0.658928	0.89932	0.732696	0.463744	0.999115
S100a11	8606.51	0.658766	0.338696	1.94501	0.051774	0.68679
Smim3	1051.6	0.658603	2.13063	0.309111	0.757237	0.999115
Sec61g	476.602	0.656884	0.639391	1.02736	0.304251	0.999115
Anapc13	456.159	0.655582	1.76881	0.370635	0.71091	0.999115
Map1lc3a	719.959	0.655485	2.32452	0.281987	0.777954	0.999115
Ell2	378.159	0.653339	1.40145	0.466189	0.64108	0.999115
Cyth4	11289.9	0.652392	0.584524	1.11611	0.264375	0.999115
Gpr183	11949.6	0.651422	0.396837	1.64154	0.100686	0.859617
AI662270	308.247	0.65113	1.21446	0.536148	0.591856	0.999115
Vps16	3179.38	0.650618	1.81475	0.358516	0.719957	0.999115
Calca	1339.16	0.649997	1.91033	0.340253	0.733666	0.999115
Ankrd11	2139.17	0.649036	1.59998	0.405654	0.684997	0.999115
Cdc37	9696.27	0.648443	0.422863	1.53346	0.125162	0.93565
Plekha2	1901.74	0.647939	2.19506	0.295181	0.767856	0.999115
Zc3h12a	714.753	0.647602	1.03448	0.626016	0.531304	0.999115
Trp53inp2	1440.71	0.646792	2.18628	0.295841	0.767351	0.999115
Pcif1	3922.52	0.646563	1.57263	0.411136	0.680973	0.999115
Ccnd2	12261.6	0.645849	0.788487	0.819099	0.41273	0.999115
Sde2	1518.01	0.645485	1.79878	0.358846	0.71971	0.999115
Arl5c	2931.55	0.645392	1.16649	0.553278	0.580073	0.999115
Arap2	738.705	0.64174	1.48541	0.43203	0.66572	0.999115
Hcls1	6620.19	0.638762	0.505791	1.2629	0.206626	0.999115
Mrps21	808.858	0.638743	0.960009	0.665351	0.505826	0.999115
Timm13	4585.58	0.637883	0.667261	0.955973	0.339086	0.999115
Akt2	2681.6	0.637327	1.57606	0.404379	0.685934	0.999115
Riok3	1041.92	0.636951	1.48945	0.427643	0.668911	0.999115
Pld3	12799.2	0.636505	0.50465	1.26128	0.207208	0.999115
Gnal	290.109	0.636066	1.56349	0.406826	0.684136	0.999115
Arcn1	1225.97	0.635774	1.44086	0.441247	0.659034	0.999115
Cdc123	762.396	0.634754	1.94564	0.326243	0.74424	0.999115
Letm1	3920.68	0.634098	1.52116	0.41685	0.676788	0.999115
Caprin1	1173.19	0.633384	1.4717	0.430376	0.666922	0.999115
Rab6a	343.076	0.631112	1.37238	0.459867	0.645612	0.999115
Csnk1d	2221	0.631109	1.63469	0.386072	0.699443	0.999115
Dad1	13725.4	0.628771	0.290841	2.16191	0.030625	0.53375
Tcerg1	1349.05	0.628277	1.98533	0.316459	0.751654	0.999115
Gng2	1933.03	0.627681	1.07457	0.584126	0.559136	0.999115
Snapc1	293.953	0.625142	2.23811	0.279317	0.780002	0.999115
Eml3	1377.83	0.624972	1.86151	0.335734	0.737071	0.999115
Sh3bgrl3	27494.1	0.624683	0.309699	2.01707	0.0436886	0.619769
Relb	10271.5	0.624666	1.03387	0.6042	0.545711	0.999115
Cish	13200.4	0.622954	0.337658	1.84493	0.0650481	0.743263
Mrpl15	728.433	0.619866	1.69863	0.36492	0.715171	0.999115
Banf1	3038.58	0.619762	0.517754	1.19702	0.231298	0.999115
Mcrip1	2802.37	0.619663	1.90039	0.326071	0.74437	0.999115
Atf2	569.514	0.618742	2.34915	0.26339	0.79225	0.999115
Arl4c	1287.18	0.618088	1.81834	0.33992	0.733917	0.999115
Cd44	14155.3	0.617348	0.380403	1.62288	0.104615	0.874398
Dnajc19	501.214	0.616868	1.39462	0.442321	0.658257	0.999115
Top1	738.76	0.616668	1.36493	0.451796	0.651416	0.999115
Oat	2609.82	0.616359	1.3783	0.447187	0.65474	0.999115
Gabarapl1	1239.1	0.614974	1.54197	0.398823	0.690024	0.999115
Osbpl9	4757.51	0.614391	0.508107	1.20918	0.226595	0.999115
Cd96	992.858	0.614123	1.87628	0.327308	0.743435	0.999115
Selplg	39404.7	0.613639	0.242084	2.53482	0.0112504	0.270188
Map2k2	6369.48	0.610756	0.450592	1.35545	0.175274	0.999115
Prkar1a	12854.9	0.608527	0.297851	2.04306	0.0410468	0.600127
Cox7c	520.927	0.604097	0.559029	1.08062	0.279867	0.999115
Vps4b	367.374	0.603536	1.89581	0.318353	0.750217	0.999115
Ccdc174	316.499	0.60253	1.86858	0.322454	0.747109	0.999115
Gpbp1	340.972	0.602355	0.899289	0.669812	0.502977	0.999115
Atxn7l3b	469.244	0.601486	1.14095	0.527178	0.59807	0.999115
Mcm6	1343.29	0.600054	1.82642	0.32854	0.742503	0.999115
Slc7a6os	1272.17	0.597858	1.55293	0.384986	0.700248	0.999115
Ucp2	50847.4	0.591144	0.280785	2.10533	0.0352628	0.571572
Tecr	6745.96	0.590994	0.608896	0.970599	0.331748	0.999115
Pkp3	8621.34	0.589619	1.10851	0.531903	0.594793	0.999115
Cct2	2025.01	0.588232	1.04125	0.564928	0.572123	0.999115
Crem	11936.6	0.587661	0.340017	1.72833	0.083929	0.796827
Crip1	27110.8	0.587497	0.383105	1.53352	0.125149	0.93565
Abi1	738.707	0.587485	0.618165	0.950368	0.341925	0.999115
Sfpq	325.967	0.587433	1.63852	0.358515	0.719958	0.999115
Atxn7l1	1286.89	0.5862	1.86863	0.313705	0.753745	0.999115
Tbpl1	328.037	0.586148	1.41852	0.41321	0.679453	0.999115
Hk1	2320.48	0.583353	1.93545	0.301404	0.763107	0.999115
Wdr83os	1017.44	0.582654	1.4287	0.40782	0.683406	0.999115
Hadhb	689.941	0.581879	1.57657	0.36908	0.712068	0.999115
Slc39a7	474.266	0.581773	0.960354	0.605791	0.544654	0.999115
Sgta	4629.59	0.580661	2.06544	0.281132	0.778609	0.999115
Cxxc1	2444.78	0.580208	2.3041	0.251815	0.801184	0.999115
Ergic1	2595.19	0.579394	1.69795	0.341233	0.732929	0.999115
Lcp2	8953.33	0.577134	0.556915	1.03631	0.300059	0.999115
Psenen	1757.66	0.577052	0.418443	1.37904	0.167881	0.999115
Gpat4	1791.99	0.575648	2.39617	0.240236	0.810147	0.999115
Grina	2212.39	0.575306	2.01055	0.286144	0.774768	0.999115
Mgat5	2729.37	0.574706	1.04558	0.549652	0.582558	0.999115
Pim3	10150.3	0.572642	1.32205	0.433148	0.664907	0.999115
Zbtb21	2624.57	0.572602	2.047	0.279728	0.779686	0.999115
Fth1	41002.2	0.571602	0.232118	2.46255	0.0137955	0.313436
Stx6	2254.76	0.569494	2.07903	0.273923	0.784143	0.999115
Rcn2	789.719	0.569418	1.65309	0.344456	0.730503	0.999115
Rab10os	661.964	0.566044	1.65243	0.342552	0.731936	0.999115
Ube2e1	227.087	0.565889	1.97632	0.286334	0.774622	0.999115
Emc6	1329.58	0.564613	1.47593	0.382548	0.702055	0.999115
Naxe	1191.27	0.562732	1.79135	0.314139	0.753415	0.999115
Ebp	1242.56	0.561857	1.89976	0.295753	0.767419	0.999115
Ntan1	743.12	0.560697	0.900018	0.622984	0.533295	0.999115
Vps29	887.6	0.55954	0.940906	0.594682	0.552056	0.999115
Mast3	1961.98	0.558874	1.67085	0.334486	0.738013	0.999115
Spcs1	765.046	0.55796	0.865639	0.644565	0.519209	0.999115
Tm2d2	2110.22	0.555633	1.7621	0.315325	0.752515	0.999115
Ppp5c	2095.75	0.5548	1.29725	0.427675	0.668888	0.999115
Gnai3	614.949	0.553787	1.46518	0.377965	0.705457	0.999115
Col4a3bp	347.982	0.553206	1.99252	0.277642	0.781287	0.999115
Nadk	4856.84	0.55299	1.15495	0.478799	0.632081	0.999115
Gtf2f1	1567.88	0.552871	2.08188	0.265563	0.790576	0.999115
Rab7	5211.92	0.552141	0.387078	1.42643	0.153744	0.999115
Rnaseh2c	960.431	0.551116	2.09039	0.263642	0.792056	0.999115
Dctn3	2917.46	0.550616	1.02289	0.538294	0.590374	0.999115
Pon2	1109.33	0.550471	1.56653	0.351395	0.725292	0.999115
Rnf166	2658.68	0.550297	1.50339	0.366039	0.714336	0.999115
Sh3glb2	2251	0.550186	1.7857	0.308107	0.758001	0.999115
Ctsa	6882.08	0.550085	0.564654	0.974197	0.329959	0.999115
Ap1m1	3231.69	0.549372	1.57779	0.348191	0.727697	0.999115
Ddost	7867.03	0.549173	0.487237	1.12712	0.259693	0.999115
Clcn3	957.039	0.546665	1.54963	0.35277	0.724261	0.999115
Mapk1ip1l	830.928	0.546578	1.77747	0.307504	0.75846	0.999115
Emc4	1300.34	0.546254	1.92252	0.284134	0.776308	0.999115
Guk1	3001.4	0.545494	1.20641	0.452162	0.651153	0.999115
Fosb	15151.8	0.544026	0.523611	1.03899	0.29881	0.999115
Slc9a3r1	6335.46	0.542241	1.50138	0.361162	0.717978	0.999115
Tex264	1935.16	0.540496	2.31307	0.23367	0.815241	0.999115
Ctsz	4351.94	0.533961	1.81602	0.294028	0.768737	0.999115
Mbd2	361.256	0.533806	1.8503	0.288497	0.772966	0.999115
Acsl4	408.707	0.532777	1.51805	0.350962	0.725617	0.999115
Pofut2	1861.35	0.532447	1.60865	0.330989	0.740653	0.999115
Cisd2	523.256	0.532231	1.21108	0.439468	0.660323	0.999115
Samsn1	4847.27	0.530254	0.374071	1.41752	0.15633	0.999115
Rrp1	6252.41	0.529112	0.500178	1.05785	0.290124	0.999115
Ndufa6	844.185	0.529096	0.958976	0.551729	0.581134	0.999115
Sptan1	2613.21	0.528306	1.73458	0.304572	0.760692	0.999115
Osbpl8	461.17	0.52779	1.79194	0.294536	0.768349	0.999115
Git2	2350.18	0.527598	1.67005	0.315918	0.752065	0.999115
Serf2	3548.49	0.526475	0.296781	1.77395	0.0760712	0.771859
Vta1	796.396	0.526055	2.06734	0.25446	0.79914	0.999115
Aagab	2537.32	0.523866	1.70424	0.30739	0.758547	0.999115
Ndufa1	1158.93	0.523773	0.927633	0.564634	0.572323	0.999115
Cox6a1	10342.4	0.523668	0.413399	1.26674	0.20525	0.999115
Tnfaip8	4969.2	0.5231	0.946367	0.552745	0.580438	0.999115
Ptk2b	3966.96	0.522434	1.27102	0.411035	0.681047	0.999115
Snrpb	10786.3	0.519489	0.611925	0.848943	0.395913	0.999115
Ric1	243.904	0.518355	1.77771	0.291586	0.770603	0.999115
Bckdk	2802.69	0.51713	1.95319	0.264762	0.791193	0.999115
M6pr	4765.68	0.516707	0.414101	1.24778	0.212112	0.999115
Tomm34	3907.89	0.516373	1.53375	0.336673	NA	NA
Ndufa4	1006.49	0.51424	0.492824	1.04346	0.296737	0.999115
Aco2	6793.73	0.510895	1.36075	0.375452	0.707325	0.999115
Rab8b	1204.05	0.508368	0.80485	0.631631	0.527628	0.999115
Aip	3425.05	0.508134	1.49872	0.339045	0.734576	0.999115
AW112010	1181.56	0.507111	0.679647	0.746138	0.455584	0.999115
Arpc5	3249.91	0.504153	0.460887	1.09388	0.27401	0.999115
Rgcc	23513.1	0.503061	0.45107	1.11526	0.264739	0.999115
Khnyn	2274.85	0.503027	1.91028	0.263326	0.792299	0.999115
Ginm1	447.976	0.501739	1.90093	0.263944	0.791823	0.999115
Sem1	2258.59	0.498173	0.425299	1.17135	0.241459	0.999115
Mrpl28	2432.32	0.497903	1.51118	0.32948	0.741793	0.999115
Sec61a1	9637.07	0.495269	0.539123	0.918657	0.358275	0.999115
Tmed10	4729.71	0.495267	0.416514	1.18907	0.23441	0.999115
Snx17	3659.57	0.495225	2.07361	0.238822	0.811243	0.999115
Mlec	1759.3	0.494628	1.80878	0.273459	0.7845	0.999115
Commd4	3108.47	0.494299	1.56892	0.315057	0.752718	0.999115
Chordc1	290.547	0.492257	1.86971	0.26328	0.792335	0.999115
Ap1s1	1549	0.491875	1.47095	0.334394	0.738082	0.999115
Emc10	2553.67	0.491501	1.77815	0.276412	0.782232	0.999115
Ruvbl1	1248.31	0.486455	2.12694	0.228711	0.819094	0.999115
Stx4a	2024.19	0.482033	1.40206	0.343804	0.730994	0.999115
Pkm	33129.8	0.481323	0.338369	1.42248	0.154887	0.999115
Timm17a	1174.53	0.479834	1.18146	0.406137	0.684642	0.999115
Tmed5	443.274	0.479452	1.65767	0.289233	0.772403	0.999115
Mydgf	3055.28	0.47884	1.20554	0.397199	0.69122	0.999115
Nktr	881.468	0.478391	1.25824	0.380205	0.703793	0.999115
D8Ertd738e	9279.64	0.477497	0.275067	1.73593	0.0825766	0.796827
Sesn1	2332.25	0.476859	0.920651	0.517959	0.604487	0.999115
Cops9	671.25	0.476748	0.926987	0.514299	0.607043	0.999115
Herpud1	14282.2	0.476027	0.540691	0.880405	0.37864	0.999115
Rab11b	1980.05	0.475555	1.05833	0.449345	0.653182	0.999115
Acadvl	2425.98	0.473632	0.657971	0.719837	0.471625	0.999115
Kpna1	1161.37	0.473577	1.26081	0.375615	0.707203	0.999115
Mri1	2401.28	0.473162	1.73337	0.272972	0.784875	0.999115
Ddx6	507.382	0.4717	1.39392	0.338399	0.735063	0.999115
Pim1	3814.95	0.471344	0.336855	1.39925	0.161739	0.999115
Bsg	6298.5	0.47081	0.551486	0.853712	0.393264	0.999115
Qrich1	2031.4	0.470258	1.57209	0.29913	0.764841	0.999115
Dynlt1b	67.3479	0.469955	1.75463	0.267838	0.788824	0.999115
Mob3a	1832.78	0.469286	1.93967	0.241941	0.808825	0.999115
Usp48	1034.25	0.468464	2.02465	0.23138	0.817019	0.999115
C9orf72	727.287	0.467357	1.27869	0.365496	0.714741	0.999115
Nr1d1	5465.6	0.466333	0.686366	0.679423	0.49687	0.999115
Gnb1	4349.06	0.465953	0.543823	0.85681	0.39155	0.999115
Gpx1	9775.13	0.463771	0.574635	0.80707	0.419626	0.999115
Rabep2	1478.64	0.462785	2.44987	0.188902	0.85017	0.999115
Urgcp	3376.84	0.46249	2.29256	0.201735	0.840124	0.999115
Cdkn2aipnl	1067.39	0.461865	2.01333	0.229403	0.818555	0.999115
Pop5	2701.37	0.459938	1.26662	0.363123	0.716513	0.999115
Dnajc2	253.052	0.459908	1.96108	0.234518	0.814583	0.999115
Dctn2	2619.45	0.459456	1.97288	0.232885	0.81585	0.999115
Ywhaz	8970.37	0.458788	0.33163	1.38343	0.166533	0.999115
Csrnp1	27611.6	0.458286	0.347822	1.31758	0.187643	0.999115
Cmtm7	4541.79	0.458094	0.976946	0.468904	0.639138	0.999115
Spcs2	2424.19	0.455014	0.391841	1.16122	0.245553	0.999115
Rabep1	367.443	0.45468	2.36872	0.191952	0.84778	0.999115
Acsl5	1072.96	0.452851	1.6936	0.267389	0.78917	0.999115
Ndufa11	2925.78	0.452624	1.29307	0.350038	0.72631	0.999115
Creb3	1731.47	0.452364	2.38323	0.189811	0.849457	0.999115
Rchy1	592.363	0.451942	2.0692	0.218414	0.827107	0.999115
Ndufb5	351.412	0.45132	1.57985	0.285673	0.775128	0.999115
Cmtm6	6598.14	0.451076	1.47383	0.306058	0.759561	0.999115
Stub1	2538.41	0.450895	0.944988	0.477144	0.63326	0.999115
Ptges3	261.735	0.447732	0.666453	0.671813	0.501702	0.999115
Cox14	2093.15	0.447591	1.23259	0.363132	0.716507	0.999115
Ptp4a1	652.146	0.447232	0.484072	0.923894	0.355542	0.999115
Adora2a	7446.49	0.446558	0.450909	0.990351	0.322002	0.999115
Nelfb	2594.48	0.446292	2.21334	0.201637	0.8402	0.999115
Tmsb4x	29339.4	0.444614	0.255275	1.7417	0.0815602	0.796827
Cox8a	7527.7	0.442492	0.58798	0.752562	0.451713	0.999115
Smu1	2231.77	0.441816	1.339	0.32996	0.74143	0.999115
Scp2	2399.29	0.441546	0.421067	1.04864	0.294345	0.999115
Atp5o	4009.62	0.441506	0.438	1.008	0.313452	0.999115
Casp8	1161.68	0.441017	1.79422	0.245799	0.805838	0.999115
Vps72	1745.81	0.440739	2.21077	0.19936	0.841982	0.999115
Fbxw2	1498.94	0.44018	1.37567	0.319975	0.748988	0.999115
Lrrc8d	1869.02	0.439816	1.63752	0.268586	0.788248	0.999115
Arf5	2638.5	0.437981	0.884138	0.495377	0.620334	0.999115
Gatad2a	4134.84	0.436889	1.70695	0.255948	0.797991	0.999115
Erap1	1382.57	0.436637	1.33903	0.326084	0.744361	0.999115
Irf2bp2	2045.93	0.435706	1.43767	0.303063	0.761842	0.999115
Psme2	7072.73	0.435488	0.346348	1.25737	0.208619	0.999115
Hdlbp	2543.57	0.433457	1.18261	0.366525	0.713973	0.999115
Smarca2	1479.94	0.432365	1.72862	0.250121	0.802494	0.999115
Ppp1ca	18913.3	0.431814	0.246957	1.74854	0.0803711	0.793065
Sntb1	1051.82	0.430002	2.22214	0.193508	0.846561	0.999115
Ctsb	9227.62	0.429867	0.50147	0.857214	0.391326	0.999115
1700094D03Rik	1262.73	0.429566	1.36811	0.313985	0.753532	0.999115
Rhog	11361.9	0.429546	0.452717	0.948819	0.342713	0.999115
Vcp	3977	0.429508	0.451905	0.950439	0.341889	0.999115
Atp5d	11242.3	0.428982	0.461445	0.92965	0.352553	0.999115
Rbms1	1365.99	0.427919	1.33658	0.32016	0.748847	0.999115
Inpp5k	2802.55	0.4276	1.69973	0.25157	0.801374	0.999115
Zfp36	6863.42	0.426095	0.426085	1.00002	0.317299	0.999115
Emd	4599.65	0.423349	0.982719	0.430794	0.666618	0.999115
Oaz2	664.029	0.423337	2.32839	0.181815	0.855728	0.999115
Prdx6	29489.5	0.422747	0.650321	0.650058	0.515654	0.999115
Cyth1	7248.52	0.422519	0.743121	0.568574	0.569645	0.999115
Ube2i	3379.41	0.421975	0.409865	1.02955	0.303223	0.999115
Ddit3	1766.37	0.421082	1.82344	0.230927	0.817371	0.999115
Fam129a	4005.46	0.419906	1.14477	0.366804	0.713765	0.999115
Ddx47	2419.74	0.416606	0.970118	0.429439	0.667604	0.999115
Asb2	6889.39	0.41408	0.751922	0.550695	0.581843	0.999115
Kat7	1503.85	0.413432	1.89593	0.218062	0.827381	0.999115
Nsa2	326.03	0.412276	1.47157	0.28016	0.779354	0.999115
Rpl21	3909.52	0.411507	0.309917	1.3278	0.184246	0.999115
Cnp	4281.02	0.411133	1.02438	0.40135	0.688162	0.999115
Mdm4	742.455	0.410501	1.64235	0.249947	0.802629	0.999115
Samd8	421.246	0.409604	2.09025	0.195959	0.844642	0.999115
Pdcd6	2513.44	0.408304	1.2618	0.323589	0.746249	0.999115
Cops6	2557.02	0.407584	1.2791	0.318648	0.749994	0.999115
Sap18	786.563	0.40669	0.399145	1.0189	0.308249	0.999115
Gpbp1l1	76.5324	0.405447	1.45901	0.277892	0.781096	0.999115
Tnrc6a	261.115	0.404137	1.8246	0.221494	0.824708	0.999115
Dusp5	5752.53	0.400545	0.84606	0.473424	0.635911	0.999115
Tspo	13677.7	0.399806	1.01334	0.394541	0.693182	0.999115
Ifngr2	4284.19	0.399277	0.928584	0.429984	0.667207	0.999115
Rap1gds1	562.669	0.398349	2.2004	0.181035	0.85634	0.999115
Tmem258	1669.91	0.397973	0.597781	0.66575	0.505571	0.999115
Mien1	1558.46	0.396602	1.23998	0.319846	0.749085	0.999115
Polr2e	4550.73	0.396482	1.55153	0.255542	0.798304	0.999115
Vdac1	1654.84	0.396376	1.25774	0.315149	0.752648	0.999115
Tnf	2534.59	0.393957	1.48295	0.265659	0.790502	0.999115
Gadd45g	4533.62	0.393287	1.09112	0.360444	0.718515	0.999115
Rab18	255.054	0.39315	2.04363	0.192378	0.847446	0.999115
Mrpl27	777.534	0.392256	1.88592	0.207992	0.835235	0.999115
Dnajc7	1130.4	0.391367	1.44697	0.270474	0.786796	0.999115
Psmb1	2827.16	0.387603	0.564876	0.686173	0.492604	0.999115
Atp5l	446.576	0.387568	0.637653	0.607803	0.543318	0.999115
Ap2m1	6615.49	0.386265	0.430184	0.897906	0.369236	0.999115
Arpc1a	1221.3	0.383536	1.54583	0.248111	0.804049	0.999115
Adgre5	11526.2	0.382912	0.468607	0.817127	0.413856	0.999115
Rora	24328.7	0.380493	0.432152	0.880462	0.378609	0.999115
Smad3	4447.7	0.380306	1.41591	0.268595	0.788241	0.999115
6820431F20Rik	94.7128	0.379662	1.25187	0.303275	0.76168	0.999115
Clic1	12968.4	0.379168	0.526131	0.720672	0.471111	0.999115
Slc7a6	1506.62	0.377491	1.99496	0.189222	0.849919	0.999115
Cope	10489.4	0.376058	1.01517	0.370439	0.711055	0.999115
Bpnt1	2900.12	0.375936	1.06708	0.352302	0.724611	0.999115
Vars	8478.74	0.375125	0.755014	0.496845	0.619298	0.999115
Pcmt1	1038.18	0.373918	1.19836	0.312024	0.755022	0.999115
Mapkapk3	3999.16	0.373906	0.963727	0.387979	0.698032	0.999115
Arfgap2	2141.89	0.369639	1.31353	0.281408	0.778397	0.999115
Gemin7	2327.98	0.369327	1.65658	0.222946	0.823578	0.999115
Ptprcap	10219.9	0.3683	0.4565	0.80679	0.419787	0.999115
Ubxn7	506.676	0.368153	2.37217	0.155197	0.876666	0.999115
Thrap3	2814.12	0.366801	1.20878	0.303448	0.761548	0.999115
Rpl10	5372.5	0.366477	0.305198	1.20079	0.229835	0.999115
Psmc2	1663.03	0.365638	1.55456	0.235203	0.814051	0.999115
Txnl1	878.302	0.365629	1.38335	0.264307	0.791543	0.999115
Rexo2	2250.69	0.365007	0.510257	0.715341	0.474398	0.999115
Ide	755.968	0.364512	1.52748	0.238636	0.811388	0.999115
Ost4	1790.57	0.364396	0.540909	0.673673	0.500519	0.999115
Cited2	813.254	0.364196	1.87685	0.194046	0.84614	0.999115
Copa	4445.86	0.364102	1.28421	0.283523	0.776776	0.999115
Irf7	10589.2	0.362167	1.14563	0.316131	0.751903	0.999115
Aldoa	35059.2	0.3618	0.318584	1.13565	0.256102	0.999115
Emp3	7900.53	0.361666	0.453796	0.796978	0.425464	0.999115
Mat2a	1888.19	0.360214	0.716163	0.502978	0.61498	0.999115
Eno1b	545.23	0.359149	0.288696	1.24404	0.213485	0.999115
Atp5mpl	552.286	0.358767	0.887653	0.404175	0.686084	0.999115
Srp14	1569.55	0.357176	1.18264	0.302016	0.76264	0.999115
Lbr	2185.17	0.357166	0.709	0.503761	0.614429	0.999115
Adpgk	2228.78	0.355812	2.18583	0.162781	0.870691	0.999115
Zcrb1	222.166	0.35479	1.62464	0.21838	0.827133	0.999115
Actr1a	4736.99	0.352412	1.43127	0.246224	0.805509	0.999115
Eno1	28515.9	0.352182	0.307021	1.14709	0.251344	0.999115
Atp5g3	1360.37	0.350968	0.869879	0.403468	0.686604	0.999115
Ganab	2549.14	0.350536	1.92141	0.182437	0.85524	0.999115
Lmna	92714.2	0.350397	0.307551	1.13931	0.254573	0.999115
Cd72	1828.36	0.347696	1.80091	0.193067	0.846906	0.999115
Ip6k1	1996.51	0.347678	2.0638	0.168465	0.866217	0.999115
Slc35b1	1966.87	0.347438	1.48307	0.234269	0.814776	0.999115
Ppp1r16b	4144.76	0.346109	0.950692	0.36406	0.715813	0.999115
Fcf1	581.773	0.344564	1.49128	0.231053	0.817274	0.999115
Sar1a	1970	0.342945	0.83489	0.410767	0.681243	0.999115
Ddx17	1086.12	0.342334	2.11437	0.161909	0.871378	0.999115
Msn	15926.4	0.340944	0.342331	0.995949	0.319275	0.999115
Il7r	3128.83	0.339805	0.432967	0.784828	0.432554	0.999115
4930523C07Rik	6006.55	0.339141	0.455325	0.744833	0.456372	0.999115
Cyp51	1438.76	0.338784	1.48809	0.227664	0.819907	0.999115
Myl12a	11822.1	0.338188	0.290353	1.16475	0.244121	0.999115
Hspa4	2002.08	0.338042	0.959383	0.352354	0.724573	0.999115
Fcho1	5530	0.336409	1.41085	0.238445	0.811536	0.999115
Sub1	2031.08	0.335368	0.301844	1.11107	0.26654	0.999115
Cct7	9450.95	0.334725	0.431707	0.775353	0.438131	0.999115
Os9	5473.23	0.334268	1.01056	0.330775	0.740815	0.999115
Nup85	1942.97	0.333879	2.34835	0.142176	0.886941	0.999115
Birc3	5132.48	0.333837	0.475352	0.702295	0.482495	0.999115
Acap1	14966	0.3334	0.470126	0.709171	0.478219	0.999115
Lrrc58	329.748	0.330612	1.9323	0.171098	0.864147	0.999115
H2-D1	262273	0.328031	0.168886	1.94232	0.0520983	0.687878
Ramp3	58723.5	0.327797	0.396166	0.827423	0.407998	0.999115
Esyt2	773.47	0.327636	1.4567	0.224916	0.822044	0.999115
Psen1	1807.71	0.326681	1.36341	0.239606	0.810636	0.999115
Ndufs8	2922.17	0.325963	1.24973	0.260826	0.794226	0.999115
Susd6	2148.28	0.321174	1.87165	0.171599	0.863753	0.999115
Rgs1	8763.2	0.321035	0.373792	0.85886	0.390418	0.999115
Mrps33	165.402	0.320818	1.34859	0.237891	0.811966	0.999115
Cds2	1709.92	0.320335	1.71765	0.186496	0.852056	0.999115
Cenpl	469.706	0.319366	1.65998	0.192391	0.847436	0.999115
Api5	779.554	0.318336	1.89094	0.168348	0.866309	0.999115
Psmd8	6697.04	0.317966	0.390433	0.814393	0.41542	0.999115
Tmem9b	811.826	0.317901	1.41306	0.224973	0.822	0.999115
Csk	1526.17	0.317436	2.2334	0.142131	0.886976	0.999115
Ddx18	428.885	0.315668	1.94265	0.162493	0.870917	0.999115
Nbn	682.18	0.314982	1.3211	0.238423	0.811553	0.999115
Wbp2	2608.97	0.313943	1.26421	0.248332	0.803878	0.999115
Rer1	2084.87	0.313235	1.34692	0.232556	0.816106	0.999115
Cotl1	23408.4	0.312259	0.313247	0.996847	0.318839	0.999115
Anxa6	22337	0.312181	0.38547	0.809872	0.418014	0.999115
Chchd3	1794.24	0.311697	0.97214	0.32063	0.748491	0.999115
D16Ertd472e	8591.15	0.311596	0.474853	0.656195	0.511699	0.999115
Abhd16a	4882.8	0.309889	1.4305	0.216631	0.828496	0.999115
Ndufv2	461.087	0.309279	1.4542	0.21268	0.831577	0.999115
Iscu	2480.76	0.308629	1.41436	0.218212	0.827264	0.999115
Aldoart1	54.0402	0.308076	0.526124	0.585559	0.558172	0.999115
Ormdl2	459.906	0.307711	2.114	0.145558	0.88427	0.999115
Eif2s1	560.828	0.307693	1.68444	0.182668	0.855059	0.999115
Nr3c1	7053.55	0.306312	0.462836	0.661816	0.508089	0.999115
Itpk1	3152.71	0.306304	1.85063	0.165513	0.86854	0.999115
H2-Q5	5616.03	0.305941	0.627666	0.487426	0.625957	0.999115
Psmc4	4419.41	0.305539	1.6804	0.181825	0.85572	0.999115
Id2	14760.5	0.30526	0.386832	0.789127	0.430038	0.999115
Tomm7	1048.88	0.30417	0.952517	0.319333	0.749474	0.999115
Fas	711.37	0.303784	1.76214	0.172395	0.863127	0.999115
Lman2	9167.2	0.299478	0.359115	0.833934	0.404318	0.999115
Eif4h	5855.91	0.299193	1.36286	0.219533	0.826235	0.999115
Eif3g	4495.21	0.299131	0.567209	0.527374	0.597934	0.999115
Mrpl37	1203.84	0.298371	1.90986	0.156227	0.875854	0.999115
Ddx27	1538.42	0.297384	2.25184	0.132063	0.894935	0.999115
Fbxl3	288.832	0.294892	2.17355	0.135673	0.89208	0.999115
R3hdm4	1546.67	0.294236	1.07637	0.273359	0.784577	0.999115
Fam221b	329.842	0.293873	0.369057	0.796281	0.425869	0.999115
Uqcrh	3454.14	0.292888	0.395814	0.739963	0.459322	0.999115
Uqcrc2	2716.82	0.291031	0.83043	0.350459	0.725994	0.999115
H2-Q1	38.407	0.290866	0.616352	0.471916	0.636987	0.999115
2610507B11Rik	1708.11	0.288511	2.61972	0.110131	0.912306	0.999115
Creld2	4746.68	0.288396	1.64948	0.17484	0.861205	0.999115
Rgs14	3752.4	0.287159	2.14588	0.133819	0.893546	0.999115
Snrpf	598.443	0.286633	0.946249	0.302915	0.761954	0.999115
Gm7030	134.762	0.285006	0.443181	0.643092	0.520164	0.999115
Clcf1	1222.99	0.284916	1.9611	0.145284	0.884487	0.999115
Serp1	4385.85	0.284857	0.477861	0.596108	0.551103	0.999115
Isy1	4318.5	0.284527	0.637359	0.446415	0.655297	0.999115
Sf3b4	1340.17	0.283308	1.31667	0.21517	0.829635	0.999115
Psmb2	2111.16	0.282268	0.388157	0.727201	0.467103	0.999115
Ctsc	1001.3	0.280183	1.87995	0.149037	0.881524	0.999115
Nfkbid	13629	0.279752	0.599512	0.466633	0.640763	0.999115
Ahnak	18663.8	0.27893	0.366138	0.761816	0.44617	0.999115
Copb2	1847.94	0.278175	1.70726	0.162937	0.870568	0.999115
Churc1	640.207	0.277947	1.6598	0.167459	0.867009	0.999115
Supt5	2441.44	0.275795	2.46573	0.111851	0.910941	0.999115
Oaz1	26815	0.274945	0.273514	1.00523	0.314785	0.999115
ND6	52.3987	0.266943	0.618177	0.431823	0.66587	0.999115
Mtpn	1255.32	0.266251	0.86134	0.309113	0.757236	0.999115
Ube2n	494.35	0.263874	0.528866	0.498943	0.617819	0.999115
Pcna	1042.65	0.263616	1.29165	0.204093	0.838281	0.999115
Rrp9	2210.9	0.262277	2.13523	0.122833	0.902239	0.999115
Ndufa8	2666.95	0.262226	1.97983	0.132449	0.894629	0.999115
Dtx3	937.027	0.261755	1.44178	0.181549	0.855936	0.999115
Rapgef6	1664.73	0.261691	1.16301	0.225011	0.821971	0.999115
Psme1	4927.53	0.261299	0.821144	0.318213	0.750324	0.999115
Psmc6	325.549	0.261065	1.69393	0.154117	0.877517	0.999115
Vps36	759.476	0.257955	1.86449	0.138352	0.889962	0.999115
Ubl4a	1017.02	0.25775	2.12449	0.121323	0.903435	0.999115
Slc35a4	5115.13	0.257459	1.15143	0.2236	0.823068	0.999115
Arhgap15	638.103	0.257027	2.06406	0.124525	0.9009	0.999115
Hcst	3642.63	0.256484	0.49331	0.519924	0.603117	0.999115
Fnbp1	5362.14	0.255813	0.491748	0.520213	0.602915	0.999115
Serpinb6b	2112.55	0.255786	0.594139	0.430516	0.66682	0.999115
Rps17	3832.66	0.254225	0.564575	0.450295	0.652498	0.999115
Erdr1	421.87	0.25354	0.903603	0.280588	0.779026	0.999115
Cnot6l	283.433	0.253417	1.44925	0.174862	0.861188	0.999115
Hectd1	2379.3	0.252357	1.39721	0.180614	0.85667	0.999115
Ppp6c	448.325	0.252123	1.70139	0.148187	0.882196	0.999115
Hbp1	1010.61	0.252017	1.77656	0.141857	0.887193	0.999115
Arf1	12227	0.251655	0.447306	0.5626	0.573707	0.999115
Myl6	11770.8	0.251538	0.310809	0.809301	0.418342	0.999115
Rnh1	5593.14	0.250396	1.6074	0.155777	0.876208	0.999115
Mrps12	844.954	0.25021	1.65631	0.151064	0.879925	0.999115
Arpc4	3439.87	0.249822	0.942896	0.264952	0.791047	0.999115
Rnf19b	1724.69	0.248641	1.64128	0.151493	0.879587	0.999115
Stx5a	2591.26	0.248641	0.99596	0.249649	0.802859	0.999115
Nop58	659.176	0.247994	0.679026	0.365221	0.714946	0.999115
Rfc2	2028.16	0.247847	1.74144	0.142323	0.886825	0.999115
Hnrnph2	764.331	0.245726	1.10518	0.22234	0.824049	0.999115
Capza2	681.582	0.245505	0.712899	0.344376	0.730564	0.999115
0610012G03Rik	1635.53	0.245267	1.69486	0.144713	0.884938	0.999115
P2ry10	1185.84	0.245198	0.361316	0.678625	0.497375	0.999115
Llph	650.783	0.244922	1.48171	0.165296	0.868711	0.999115
Rasgrp1	7059.56	0.244632	0.588066	0.415993	0.677415	0.999115
Denr	765.033	0.24349	0.870111	0.279838	NA	NA
Ppp1r2	434.522	0.241495	1.62194	0.148892	0.881639	0.999115
Dnajb2	1764.39	0.240907	1.76181	0.136738	0.891238	0.999115
Cript	461.558	0.240796	0.638057	0.37739	0.705883	0.999115
Snhg5	391.704	0.240625	1.49708	0.160729	0.872307	0.999115
Pa2g4	1139.03	0.240496	1.17653	0.204411	0.838032	0.999115
Ctnnbl1	2626.75	0.24016	1.88345	0.12751	0.898536	0.999115
Atg101	1980	0.238455	1.8876	0.126327	0.899473	0.999115
Eif3a	1231.91	0.238412	1.58674	0.150252	0.880566	0.999115
Slc3a2	30617.1	0.237274	0.230065	1.03133	0.302385	0.999115
Prkacb	1753.65	0.236275	1.9124	0.123549	0.901672	0.999115
Tor1aip1	1079.59	0.235654	1.66299	0.141705	0.887313	0.999115
Cox6b1	5902.15	0.235551	0.420744	0.559845	0.575585	0.999115
Lcp1	18144.5	0.23475	0.441055	0.532246	0.594556	0.999115
Usp3	762.955	0.234413	1.36931	0.17119	0.864074	0.999115
Traf1	20373.6	0.229874	0.445365	0.516147	0.605752	0.999115
Skap1	12174.3	0.229331	0.321274	0.713816	0.475341	0.999115
Jak3	7396.64	0.227623	1.19501	0.190478	0.848935	0.999115
Ndufa13	3586.9	0.227616	0.420169	0.541725	0.588008	0.999115
Bcl2l1	6742.29	0.227575	1.57701	0.144308	0.885257	0.999115
Nfkb1	3363.59	0.227	1.37877	0.16464	0.869228	0.999115
Arl1	532.574	0.226427	1.88469	0.12014	0.904372	0.999115
Prelid1	10183.1	0.225022	0.349071	0.644631	0.519166	0.999115
H1f2	2820.66	0.224902	1.27437	0.176481	0.859916	0.999115
Ywhaq	1073.19	0.22396	0.435799	0.513906	0.607318	0.999115
Esyt1	9611.84	0.220891	0.552543	0.399771	0.689325	0.999115
Tmbim4	1286.3	0.220195	1.43998	0.152915	0.878465	0.999115
Atf3	15265.8	0.219291	0.452854	0.484243	0.628213	0.999115
Lta	1395.67	0.218775	2.20477	0.0992281	0.920957	0.999115
Junb	223565	0.218752	0.175846	1.244	0.2135	0.999115
Ddx42	969.82	0.218604	1.98393	0.110187	0.912261	0.999115
Atp5j2	2324.52	0.217399	0.569244	0.381908	0.702529	0.999115
Smc6	133.551	0.216772	1.55481	0.13942	0.889118	0.999115
Pstpip1	6033.46	0.21666	0.727196	0.297939	0.76575	0.999115
Tpst2	16332.6	0.215949	0.506589	0.426281	0.669903	0.999115
Ncor1	2062.32	0.215857	0.791608	0.272682	0.785098	0.999115
Vti1b	973.44	0.215375	0.662165	0.32526	0.744985	0.999115
Nhp2	1343.8	0.213076	1.82369	0.116838	0.906989	0.999115
Snrnp27	220.736	0.212685	1.26506	0.168123	0.866487	0.999115
Kcnk5	2174.3	0.211057	2.03662	0.103631	0.917462	0.999115
Tet2	934.476	0.20981	1.74912	0.119952	0.904521	0.999115
Ywhae	1046.2	0.206275	0.810873	0.254386	0.799197	0.999115
Tmbim6	19981.2	0.205388	0.523988	0.391971	0.69508	0.999115
Hspb1	1843.72	0.205322	1.98596	0.103386	0.917656	0.999115
Derl1	2652.21	0.20457	1.15013	0.177866	0.858828	0.999115
Srpk2	235.868	0.204308	1.71544	0.1191	0.905196	0.999115
Acaa2	3572.7	0.204261	2.00063	0.102099	0.918678	0.999115
Ndufa3	1998.1	0.203705	0.506288	0.40235	0.687426	0.999115
Laptm5	65696.2	0.203116	0.197547	1.02819	0.303859	0.999115
Gtf3a	377.725	0.203014	2.01986	0.100509	0.919941	0.999115
Fxyd5	22273.2	0.202322	0.243683	0.830269	0.406387	0.999115
Glmp	5171.52	0.201287	1.29558	0.155365	0.876534	0.999115
Tle5	2345.26	0.201188	0.952235	0.21128	0.832669	0.999115
Atp5h	3491.27	0.201056	0.458205	0.438791	0.660813	0.999115
Rab37	2448	0.200687	1.50295	0.133529	0.893775	0.999115
Cox6c	861.884	0.198635	0.619182	0.320802	0.748361	0.999115
Lrrfip1	11240.1	0.198053	0.561475	0.352737	0.724285	0.999115
Cd274	1864.52	0.197889	1.67856	0.117893	0.906153	0.999115
Snrpc	247.498	0.197239	0.723135	0.272756	0.785041	0.999115
Mark2	1177.23	0.195299	1.78443	0.109446	0.912849	0.999115
Ccndbp1	1244.56	0.194778	1.8827	0.103457	0.9176	0.999115
Sod2	1640.49	0.193595	1.19882	0.161487	0.87171	0.999115
Arpc1b	28071.1	0.193314	0.247372	0.781472	0.434525	0.999115
Mrpl24	1034.89	0.191348	1.66525	0.114907	0.908519	0.999115
Psme2b	1651.17	0.189404	0.391188	0.484177	0.62826	0.999115
Zbtb7a	2603.69	0.188039	1.73939	0.108106	0.913911	0.999115
Sf1	2999.93	0.188037	0.602016	0.312346	0.754778	0.999115
Ghitm	5686.56	0.187708	0.38549	0.486933	0.626306	0.999115
Rnf7	853.166	0.186916	0.614346	0.304253	0.760935	0.999115
Ctla2a	2014.84	0.186186	0.800199	0.232674	0.816014	0.999115
Tes	3225.33	0.185252	1.08811	0.170251	0.864813	0.999115
Laptm4a	988.767	0.184267	1.19015	0.154826	0.876959	0.999115
Nap1l4	3186.1	0.183992	1.01118	0.181958	0.855615	0.999115
Slc39a1	345.697	0.183704	1.43196	0.128289	0.897921	0.999115
Erp44	259.696	0.182567	1.55841	0.117149	0.906742	0.999115
1810037I17Rik	1042.34	0.180969	0.566556	0.319419	0.749409	0.999115
Txndc17	1183.79	0.180889	1.19985	0.150759	0.880166	0.999115
Sh2d2a	21665.7	0.179911	0.380911	0.472316	0.636701	0.999115
Dock11	531.314	0.179372	1.53323	0.116989	0.906868	0.999115
Ap3s1	47.0211	0.176262	1.68862	0.104382	0.916866	0.999115
Nisch	2882.63	0.176254	2.2233	0.0792759	0.936813	0.999115
Tapbpl	5933.37	0.176197	1.22279	0.144094	0.885426	0.999115
Tonsl	8672.84	0.175079	0.557783	0.313884	0.753609	0.999115
Brd9	694.547	0.174586	1.34674	0.129636	0.896854	0.999115
Gapdh	2530.88	0.173341	0.335384	0.516844	0.605265	0.999115
Uba1	5501.33	0.17225	1.01762	0.169267	0.865586	0.999115
Eif5a	13975.8	0.171753	0.362463	0.473848	0.635608	0.999115
Cyc1	5701.63	0.170322	1.00923	0.168764	0.865982	0.999115
Aqp3	1066.36	0.170299	2.11785	0.0804115	0.93591	0.999115
Lgals9	4674.3	0.169762	1.78924	0.0948794	0.924411	0.999115
Akr1b3	3031.28	0.167426	1.52973	0.109448	0.912847	0.999115
Crybg1	2706.72	0.166844	0.924812	0.180409	0.856832	0.999115
ND1	1975.49	0.16682	0.417658	0.399417	0.689586	0.999115
Odc1	7187.15	0.165463	0.402797	0.410785	0.681231	0.999115
Nol7	694.936	0.165053	1.15546	0.142847	0.886411	0.999115
Tbcb	3666.73	0.164157	1.19572	0.137287	0.890804	0.999115
Rbm17	1472.21	0.163816	1.45528	0.112567	0.910374	0.999115
Cnot7	159.177	0.16335	2.06607	0.0790629	0.936983	0.999115
Atp5e	2457.18	0.163304	0.392911	0.415627	0.677683	0.999115
Ypel3	677	0.162849	1.75246	0.092926	0.925962	0.999115
Nme2	289.985	0.160486	1.03929	0.154419	0.87728	0.999115
Cfl1	43456.9	0.159783	0.209776	0.761685	0.446248	0.999115
Cwc15	1429.54	0.157706	0.913589	0.172623	0.862948	0.999115
Dnm1l	180.138	0.157398	2.16741	0.0726203	0.942108	0.999115
Mrps7	1817.95	0.157222	1.88366	0.0834663	0.933481	0.999115
Eif4g2	2450.67	0.157189	0.396176	0.396765	0.691541	0.999115
Ube2f	547.743	0.156614	1.56591	0.100015	0.920333	0.999115
Ndufb10	2710.7	0.156473	0.731272	0.213974	0.830567	0.999115
Srp54b	81.4016	0.156241	0.879468	0.177654	0.858994	0.999115
Kdelr1	1078.87	0.155885	1.72912	0.0901531	0.928166	0.999115
Efr3a	1048.23	0.155446	1.07269	0.144911	0.884781	0.999115
Lonp2	3096.92	0.154561	0.647711	0.238626	0.811395	0.999115
Tnfaip3	67408.6	0.15355	0.371088	0.413783	0.679033	0.999115
Flot1	2219.54	0.15349	1.99323	0.0770059	0.938619	0.999115
Eif3k	5022.79	0.152646	0.466654	0.327107	0.743587	0.999115
Trp53	5007.22	0.152476	1.1707	0.130244	0.896374	0.999115
Nr4a2	1891.09	0.151128	1.77504	0.0851405	0.93215	0.999115
Dynlrb1	1227.97	0.150909	0.553292	0.272747	0.785048	0.999115
Elmo1	3280.25	0.150069	1.41657	0.105938	0.915631	0.999115
Herc1	556.866	0.14768	1.74474	0.0846431	0.932545	0.999115
Rab11a	496.632	0.147141	0.857834	0.171526	0.86381	0.999115
Nr1h2	4186.88	0.147101	1.76451	0.0833666	0.93356	0.999115
H2-T22	2556.65	0.146771	1.30117	0.112799	0.91019	0.999115
Cox7b	956.757	0.145985	0.573763	0.254434	0.799161	0.999115
Zdhhc4	659.76	0.145336	2.56714	0.0566139	0.954853	0.999115
Ehmt1	1408.85	0.144656	2.20581	0.0655794	0.947713	0.999115
Gsk3b	576.45	0.143515	1.17162	0.122493	0.902508	0.999115
Grn	4526.62	0.140948	1.98577	0.0709789	0.943415	0.999115
Syvn1	3534.3	0.140679	1.35896	0.10352	0.917551	0.999115
Ap2s1	1658.27	0.140321	1.50913	0.0929816	0.925918	0.999115
B4galt1	4313.46	0.138184	0.484056	0.285472	0.775283	0.999115
Dusp1	75391.9	0.13752	0.397738	0.345757	0.729526	0.999115
Acat1	1849.29	0.137122	1.78082	0.0769993	0.938624	0.999115
Atg5	538.658	0.137048	2.5345	0.0540731	0.956877	0.999115
Rsbn1	408.144	0.136507	1.77511	0.0769005	0.938703	0.999115
Faah	6220.24	0.136218	0.905945	0.15036	0.880481	0.999115
Abt1	2307.22	0.13606	1.54946	0.0878112	0.930027	0.999115
Tpr	1194.58	0.135096	0.974532	0.138627	0.889745	0.999115
Ilk	152.458	0.134024	1.5532	0.0862892	0.931237	0.999115
Smg6	495.422	0.131403	2.29132	0.0573482	0.954268	0.999115
Ski	830.567	0.131325	2.38488	0.0550656	0.956086	0.999115
Arhgdia	21452.1	0.130096	0.28341	0.459036	0.646208	0.999115
Rars	914.684	0.129189	1.60861	0.080311	0.93599	0.999115
Fkbp4	6739.86	0.126417	0.460591	0.274468	0.783725	0.999115
Ppia	10394.1	0.126331	0.243519	0.518774	0.603919	0.999115
Srsf3	3066.98	0.12619	1.01013	0.124925	0.900583	0.999115
Bloc1s2	253.648	0.126142	1.81245	0.0695975	0.944514	0.999115
Ythdc1	560.1	0.12591	0.816258	0.154252	0.877411	0.999115
COX1	3233.65	0.124652	0.497919	0.250347	0.802319	0.999115
H1f0	1343.1	0.12318	1.80346	0.0683018	0.945545	0.999115
Pim2	2686.44	0.122621	1.53515	0.0798756	0.936336	0.999115
Uqcrq	3731	0.121696	0.474719	0.256354	0.797678	0.999115
Ahsa1	4230.18	0.120721	0.80384	0.150181	0.880622	0.999115
Man2b1	3576.58	0.120651	2.04736	0.0589302	0.953008	0.999115
Prpf40a	762.158	0.120557	1.65324	0.0729216	0.941868	0.999115
Fkbp3	326.368	0.119894	0.623596	0.192262	0.847537	0.999115
Celf2	2685.65	0.118477	0.817374	0.144948	0.884752	0.999115
Tor1aip2	751.656	0.116402	1.30433	0.0892425	0.928889	0.999115
Aff4	696.384	0.11519	2.15421	0.0534718	0.957356	0.999115
Nckap1l	4171.47	0.111764	1.07556	0.103912	0.917239	0.999115
Lypla1	93.1697	0.111382	1.96696	0.0566267	0.954843	0.999115
Anapc11	848.999	0.111116	1.38275	0.0803588	0.935952	0.999115
Ldlrad4	2029.92	0.110839	1.70155	0.0651401	0.948062	0.999115
Calm1	15431.9	0.110541	0.24935	0.443317	0.657536	0.999115
Actn4	10994.8	0.108128	0.593496	0.182188	0.855435	0.999115
Tmod3	1621.42	0.106806	1.21999	0.0875469	0.930237	0.999115
Pcnt	1230.77	0.106254	2.04479	0.0519635	0.958558	0.999115
Becn1	3558.2	0.105738	1.32801	0.0796211	0.936539	0.999115
Gabarap	3117.13	0.104541	0.378501	0.276197	0.782397	0.999115
Abca7	5535.78	0.104168	2.03834	0.0511041	0.959243	0.999115
Camk1d	675.409	0.101012	1.64894	0.0612588	0.951153	0.999115
Etv6	1501.09	0.100803	1.69326	0.0595321	0.952528	0.999115
Gata3	10644.9	0.100068	0.491925	0.203421	0.838806	0.999115
Kdm6b	6557.45	0.0999087	0.536512	0.186219	0.852273	0.999115
Aurkaip1	2806.05	0.0997322	1.56736	0.0636306	0.949264	0.999115
Zfp36l2	664.839	0.0992436	0.794295	0.124945	0.900567	0.999115
Zhx1	392.854	0.0973944	2.24892	0.0433072	0.965457	0.999115
Wipf1	132.367	0.096163	1.67434	0.0574333	0.9542	0.999115
Pdcl3	650.343	0.0936272	2.26703	0.0412996	0.967057	0.999115
Ndufb9	1605.7	0.0935931	0.890143	0.105144	0.916262	0.999115
Anapc2	4318.7	0.0932945	1.79986	0.0518343	0.958661	0.999115
Sf3b2	5649.51	0.0930244	0.683848	0.136031	0.891797	0.999115
Cs	6768.28	0.0929187	1.18017	0.0787331	0.937245	0.999115
Ppp1r12a	1332.61	0.0927203	0.951268	0.0974703	0.922353	0.999115
Gbp6	125.398	0.0922538	1.2475	0.073951	0.941049	0.999115
Gm4750	13.3302	0.0921949	0.685108	0.13457	0.892952	0.999115
Kpna4	236.489	0.0896561	1.80787	0.0495922	0.960447	0.999115
Immt	2448.95	0.0888681	1.63502	0.054353	0.956654	0.999115
Cyba	10941.9	0.0881194	0.296185	0.297514	0.766074	0.999115
Ywhab	3230.82	0.0879465	0.960358	0.0915768	0.927034	0.999115
Pycr2	3822.9	0.0878591	1.42437	0.0616827	0.950816	0.999115
Grcc10	814.016	0.0874931	0.564691	0.15494	0.876869	0.999115
Hdac1	2019.76	0.0868396	1.84302	0.047118	0.962419	0.999115
Arglu1	159.546	0.0864818	1.32165	0.0654347	0.947828	0.999115
Gstp2	262.809	0.0833755	0.770535	0.108205	0.913833	0.999115
Nr4a1	99285	0.0829742	0.258485	0.321001	0.748209	0.999115
Nolc1	1417.32	0.0827371	1.96337	0.0421403	0.966387	0.999115
Smpdl3a	1841.35	0.0817899	1.04505	0.078264	0.937618	0.999115
Azi2	1759.69	0.0804876	1.28492	0.0626401	0.950053	0.999115
Psmd6	528.034	0.0801807	2.50755	0.0319757	0.974491	0.999115
Runx1	2917.66	0.0790201	1.04769	0.0754234	0.939878	0.999115
Sec62	706.408	0.0782465	0.820009	0.0954216	0.92398	0.999115
G3bp1	5505.67	0.0779204	0.992737	0.0784905	0.937438	0.999115
S100a10	11612	0.0748934	0.431275	0.173656	0.862136	0.999115
Ndufb7	2883.61	0.0743161	0.67667	0.109826	0.912547	0.999115
Mrpl52	527.099	0.0740043	1.37704	0.0537417	0.957141	0.999115
Tmem134	4655.28	0.0725597	0.944859	0.0767942	0.938787	0.999115
Atp5b	24426.7	0.0725292	0.386249	0.187778	0.85105	0.999115
Etfb	794.797	0.0722913	1.34784	0.053635	0.957226	0.999115
Fam110a	14421.4	0.0721996	0.577625	0.124994	0.900528	0.999115
Camk4	1808.35	0.07124	1.10034	0.0647437	0.948378	0.999115
Snrpg	1502.02	0.0711822	0.446551	0.159405	0.87335	0.999115
Cd37	10645.5	0.0682308	0.439218	0.155346	0.876548	0.999115
Capzb	16037	0.0669652	0.349925	0.19137	0.848236	0.999115
Stmn1	808.559	0.0664653	1.19848	0.055458	0.955774	0.999115
Il18rap	846.189	0.0658783	1.57227	0.0419	0.966578	0.999115
Ppil1	3360.7	0.0657537	1.77798	0.0369822	0.970499	0.999115
Sema4d	5152.1	0.0655288	1.23018	0.0532678	0.957518	0.999115
Chrac1	1883.03	0.0654543	1.24742	0.052472	0.958153	0.999115
Atp2a3	7376.51	0.0645768	1.21769	0.0530322	0.957706	0.999115
Hmces	1334.86	0.0643061	2.17583	0.0295547	0.976422	0.999115
Fkbp1a	2216.37	0.0623944	0.827604	0.0753917	0.939903	0.999115
Gorasp2	2691.7	0.0605836	0.836333	0.0724397	0.942252	0.999115
Selenok	4065.22	0.0602213	0.440042	0.136853	0.891147	0.999115
Card11	3565.99	0.060162	1.82087	0.0330402	0.973643	0.999115
Pias4	2063.84	0.0587002	2.34135	0.0250711	0.979998	0.999115
Rad23a	1910.28	0.0580945	1.94156	0.0299215	0.97613	0.999115
Psmd14	731.7	0.0567167	0.672922	0.0842843	0.93283	0.999115
Mrps16	971.225	0.0550102	1.89134	0.0290852	0.976797	0.999115
Rbbp7	1504.99	0.0549213	1.2729	0.0431467	0.965585	0.999115
Prdx1	1431.2	0.0546825	0.468179	0.116798	0.90702	0.999115
Atp6v0e	4118.42	0.0542705	0.85942	0.0631478	0.949649	0.999115
Ankrd10	2520.11	0.052939	1.90471	0.0277938	0.977827	0.999115
Cdk4	2149	0.0516199	2.37	0.0217806	0.982623	0.999115
Crtc2	1569.53	0.0509104	1.55926	0.0326503	0.973953	0.999115
Adsl	2117.12	0.0500231	1.78402	0.0280395	0.977631	0.999115
Utrn	2744.24	0.0495869	1.09415	0.0453201	0.963852	0.999115
Rpp21	1538.78	0.0489937	0.893562	0.0548297	0.956274	0.999115
Uqcrb	171.602	0.0445223	0.931517	0.0477955	0.961879	0.999115
Mical1	5124.07	0.0426016	1.29972	0.0327775	0.973852	0.999115
Ldha	33549.4	0.0425334	0.307846	0.138164	0.890111	0.999115
H2-Q6	25036.2	0.0420464	0.398503	0.105511	0.91597	0.999115
Gm8909	164.345	0.0416578	0.713919	0.0583509	0.953469	0.999115
Cd47	1941.97	0.0411137	0.460481	0.0892842	0.928856	0.999115
Rrbp1	1705.94	0.0402888	1.90217	0.0211805	0.983102	0.999115
Ccnl1	2411.97	0.0401412	0.33087	0.12132	0.903438	0.999115
Tap2	8659.96	0.0389886	1.02407	0.0380721	0.96963	0.999115
Ipmk	3662.56	0.0373044	1.12206	0.0332464	0.973478	0.999115
Cd3e	5066.13	0.0365393	0.465883	0.0784301	0.937486	0.999115
Dnajb9	252.958	0.036537	1.62318	0.0225096	0.982041	0.999115
Dock2	6010.21	0.0364446	0.717114	0.0508212	0.959468	0.999115
B2m	48302.1	0.0363473	0.217602	0.167036	0.867342	0.999115
Cd52	9962.43	0.0343212	0.280167	0.122502	0.902501	0.999115
S1pr4	3500.84	0.0341004	1.21824	0.0279915	0.977669	0.999115
Tnfrsf10b	1687.35	0.0338473	0.906969	0.0373192	0.970231	0.999115
Selenoh	452.695	0.0331032	1.71812	0.0192671	0.984628	0.999115
Cnn2	18330.2	0.0324434	0.474393	0.0683892	0.945476	0.999115
Rpl11	9177.39	0.0318216	0.399244	0.0797046	0.936472	0.999115
Fbxo38	2273.77	0.0315814	1.9099	0.0165357	0.986807	0.999115
Atp5c1	2528.42	0.0305954	0.788666	0.0387938	0.969055	0.999115
Hmgb1	858.664	0.0302336	0.402092	0.0751907	0.940063	0.999115
Prelid3b	1145.51	0.0296273	1.71846	0.0172406	0.986245	0.999115
Evi2a	395.682	0.0290963	1.57273	0.0185005	0.98524	0.999115
Srgn	9636.6	0.0276394	0.278307	0.0993126	0.92089	0.999115
Sdhb	4634.86	0.0267987	0.683667	0.0391985	0.968732	0.999115
Nop10	946.14	0.0267392	0.887927	0.0301141	0.975976	0.999115
Znrf1	1373.58	0.0267275	1.95731	0.0136553	0.989105	0.999115
Gpn3	1880.94	0.0254663	2.18366	0.0116622	0.990695	0.999115
Atp2b1	4092.75	0.0252844	0.405544	0.0623469	0.950287	0.999115
Nrip1	2627.15	0.0237994	0.672771	0.0353751	0.971781	0.999115
Pfn1	31950.5	0.021026	0.222536	0.0944835	0.924725	0.999115
Ripor2	2242.08	0.0204428	1.59307	0.0128323	0.989762	0.999115
Mdh2	12115	0.0201973	0.619626	0.032596	0.973997	0.999115
Ctsd	6541.34	0.0199342	1.02547	0.019439	0.984491	0.999115
Gtf2a2	148.67	0.0189627	1.79073	0.0105894	0.991551	0.999115
Mtpap	300.749	0.0189189	2.04172	0.00926614	0.992607	0.999115
Gpr171	645.859	0.0180653	1.80332	0.0100178	0.992007	0.999115
Zdhhc18	1948.89	0.0177996	1.23145	0.0144541	0.988468	0.999115
Pmf1	1282.36	0.017375	2.31789	0.00749605	0.994019	0.999115
Snrpd2	1891.63	0.0173255	0.942938	0.0183739	0.985341	0.999115
Chmp2a	4568.16	0.0166425	0.469369	0.0354571	0.971715	0.999115
Ndufb11	2852.58	0.0165395	0.996538	0.016597	0.986758	0.999115
Wwp2	3631.95	0.0164882	1.58443	0.0104064	0.991697	0.999115
Rpl38	2447.85	0.0162992	0.31051	0.0524916	0.958137	0.999115
Ptpn1	4952.46	0.0157202	1.41911	0.0110776	0.991162	0.999115
Arpc3	13452.1	0.0145421	0.327628	0.044386	0.964597	0.999115
Aamp	7640.72	0.0142425	0.948997	0.015008	0.988026	0.999115
Desi1	650.931	0.0136634	2.08794	0.00654397	0.994779	0.999115
Was	1281.11	0.0135686	1.20213	0.0112871	0.990994	0.999115
Map3k2	349.174	0.0134211	1.91664	0.0070024	0.994413	0.999115
Stat3	11732.7	0.013353	0.558864	0.0238931	0.980938	0.999115
Npc2	3334.6	0.0132795	0.981995	0.013523	0.989211	0.999115
Slc25a4	4164.62	0.01164	0.92584	0.0125724	0.989969	0.999115
Rpl23	1400.64	0.0112859	0.394302	0.0286226	0.977166	0.999115
Eif1ax	503.462	0.0111673	1.5258	0.00731898	0.99416	0.999115
Xbp1	13174.7	0.0104263	0.405487	0.0257131	0.979486	0.999115
Brd2	4525.81	0.00881582	0.96172	0.00916672	0.992686	0.999115
Cd84	677.824	0.00817296	1.74857	0.00467409	0.996271	0.999115
Actb	488133	0.00773369	0.137239	0.0563519	0.955061	0.999115
Gm1821	16382.6	0.0071859	0.11975	0.0600073	0.95215	0.999115
Usp16	630.445	0.00668851	1.37073	0.00487952	0.996107	0.999115
Zhx2	452.001	0.00649202	1.39295	0.00466062	0.996281	0.999115
Zap70	16892.8	0.00608895	0.595411	0.0102265	0.991841	0.999115
Taf12	535.495	0.00493746	2.55745	0.00193062	0.99846	0.999115
Ube2a	504.996	0.0041178	1.75601	0.00234497	0.998129	0.999115
Rhof	2919.9	0.00378053	1.49823	0.00252333	0.997987	0.999115
Eif5b	299.218	0.00368427	1.29163	0.00285242	0.997724	0.999115
Lsp1	34047.1	0.0033537	0.327385	0.0102439	0.991827	0.999115
Sec11a	2319.07	0.00135248	0.956758	0.0014136	0.998872	0.9992
Nptn	513.855	0.000856049	1.60064	0.000534818	0.999573	0.999573
Rnf144a	1005.3	-0.00458548	2.29777	-0.00199562	0.998408	0.999115
Scand1	1245.92	-0.00466051	1.00824	-0.0046224	0.996312	0.999115
Cox4i1	12342.2	-0.0049177	0.386029	-0.0127392	0.989836	0.999115
Ube3b	2148.61	-0.00568989	2.4412	-0.00233077	0.99814	0.999115
Rnaset2a	375.256	-0.00573079	0.509029	-0.0112583	0.991017	0.999115
Usp36	1659.31	-0.00799231	2.01626	-0.00396393	0.996837	0.999115
Hprt	293.03	-0.00807208	1.38572	-0.00582521	0.995352	0.999115
Slc25a5	10540.9	-0.00862266	0.502903	-0.0171458	0.98632	0.999115
Sf3b1	6759.3	-0.00896989	0.437139	-0.0205195	0.983629	0.999115
Grap2	2334.19	-0.00921952	0.808444	-0.011404	0.990901	0.999115
Lsm5	29.0694	-0.00932283	1.19626	-0.00779333	0.993782	0.999115
Fos	38215.8	-0.00996953	0.436553	-0.0228369	0.98178	0.999115
Atxn10	1255.66	-0.0100163	1.74798	-0.00573021	0.995428	0.999115
Stk11	2441.89	-0.0104121	1.62316	-0.00641474	0.994882	0.999115
Lamtor1	1255	-0.0108797	2.13687	-0.00509142	0.995938	0.999115
Tsn	851.721	-0.011333	1.18022	-0.00960248	0.992338	0.999115
Ifnar1	4970.06	-0.0113561	0.73773	-0.0153933	0.987718	0.999115
Uhrf2	951.429	-0.0123715	0.82568	-0.0149834	0.988045	0.999115
Nup98	2418.01	-0.0126384	0.807914	-0.0156432	0.987519	0.999115
Ppp1r9b	455.777	-0.0128335	2.26058	-0.00567708	0.99547	0.999115
Psma2	2880.57	-0.0130705	0.615254	-0.0212441	0.983051	0.999115
Stxbp2	5637.85	-0.0132146	0.918856	-0.0143816	0.988526	0.999115
Pttg1	815.878	-0.0141473	0.974264	-0.014521	0.988414	0.999115
Snw1	922.602	-0.0145604	1.20202	-0.0121133	0.990335	0.999115
Cep57	634.136	-0.0149962	1.6834	-0.00890827	0.992892	0.999115
Ubb	113640	-0.0164536	0.120508	-0.136535	0.891399	0.999115
Il2rg	16112.2	-0.0174681	0.251056	-0.0695787	0.944529	0.999115
Gabpb1	2562.87	-0.0184959	0.488669	-0.0378496	0.969808	0.999115
Phf5a	1051.3	-0.0194113	2.118	-0.00916491	0.992688	0.999115
Kxd1	1829.13	-0.0204279	1.79762	-0.0113639	0.990933	0.999115
Tuba1b	4340.04	-0.0216486	0.430363	-0.0503032	0.959881	0.999115
Slc44a2	5104.03	-0.0227422	0.950676	-0.0239221	0.980915	0.999115
Eif1	6722.93	-0.0233238	0.269625	-0.0865045	0.931065	0.999115
Ggnbp2	569.59	-0.0237017	1.47991	-0.0160156	0.987222	0.999115
Itgav	1228.7	-0.0242713	1.78763	-0.0135774	0.989167	0.999115
Tex2	7487.72	-0.0267504	1.01094	-0.026461	0.97889	0.999115
Cox5b	3387.94	-0.0268846	0.518958	-0.0518051	0.958684	0.999115
Rsrc2	907.766	-0.0271255	1.05873	-0.0256208	0.97956	0.999115
Nrbp1	6767.18	-0.027535	0.441764	-0.0623295	0.9503	0.999115
Bccip	1197.9	-0.0280075	1.03875	-0.0269625	0.97849	0.999115
Gna13	7147.62	-0.0282002	0.527992	-0.0534103	0.957405	0.999115
Snord104	528.136	-0.0288975	1.64914	-0.0175228	0.98602	0.999115
Snx18	4156.17	-0.0289592	1.26569	-0.0228802	0.981746	0.999115
H2-T23	19831.1	-0.0301718	0.454401	-0.0663992	0.94706	0.999115
Inpp5d	5353.98	-0.0305802	1.02632	-0.0297959	0.97623	0.999115
Hnrnpk	4254.14	-0.0313151	0.444227	-0.0704933	0.943801	0.999115
Fermt3	10873.5	-0.033586	0.994714	-0.0337645	0.973065	0.999115
Bax	2561.56	-0.0349757	0.896547	-0.0390116	0.968881	0.999115
Higd1a	832.815	-0.0361937	0.976944	-0.0370478	0.970447	0.999115
Hnrnpc	3193.13	-0.0362291	0.414645	-0.0873737	0.930374	0.999115
ATP6	24.134	-0.0370524	0.691714	-0.053566	0.957281	0.999115
Wdr43	655.047	-0.0376631	1.55505	-0.0242198	0.980677	0.999115
Csnk2b	2476.8	-0.0376694	0.517892	-0.072736	0.942016	0.999115
Polr2d	878.51	-0.0390661	2.35626	-0.0165797	0.986772	0.999115
Csl	25.424	-0.0407236	1.09899	-0.0370555	0.970441	0.999115
Psma6	882.212	-0.0413773	0.986002	-0.0419647	0.966527	0.999115
Dhx15	536.321	-0.0420738	1.83248	-0.02296	0.981682	0.999115
Slc25a36	387.377	-0.0426561	1.75592	-0.0242928	0.980619	0.999115
Rrp7a	3317.53	-0.0427268	1.23941	-0.0344735	0.9725	0.999115
Eef1d	4405.3	-0.0434199	0.556022	-0.0780902	0.937756	0.999115
Acly	6007.53	-0.0445678	1.03596	-0.0430207	0.965685	0.999115
Ttc7	1146.4	-0.0451287	1.65922	-0.0271988	0.978301	0.999115
Raly	6719.03	-0.0453056	0.976302	-0.0464053	0.962987	0.999115
Ssna1	2090.42	-0.0462636	1.77224	-0.0261047	0.979174	0.999115
Phb	2266.18	-0.047546	1.42291	-0.0334147	0.973344	0.999115
COX2	41.5075	-0.0475626	0.602913	-0.078888	0.937122	0.999115
Rhoa	4254.48	-0.0476343	0.417685	-0.114044	0.909203	0.999115
Rpl27	3595.42	-0.0499074	0.329636	-0.151402	0.879659	0.999115
Cand1	1491.13	-0.0503229	1.30456	-0.0385745	0.96923	0.999115
Lat	23263	-0.0503673	0.281456	-0.178953	0.857975	0.999115
Ogdh	5509.8	-0.054324	1.18783	-0.0457339	0.963522	0.999115
Fam102a	2866.15	-0.0548005	1.58914	-0.0344843	0.972491	0.999115
Arid5b	643.523	-0.0557251	1.32628	-0.0420162	0.966486	0.999115
Atp5g1	3433.2	-0.0557345	0.492641	-0.113134	0.909924	0.999115
Cfap43	2002.9	-0.0602482	2.29303	-0.0262745	0.979038	0.999115
Trap1	1576.55	-0.061669	2.41541	-0.0255315	0.979631	0.999115
Gnb2	524.632	-0.0628672	1.18466	-0.0530676	0.957678	0.999115
Gm8430	90.6888	-0.0635991	0.334496	-0.190134	0.849204	0.999115
Brk1	2023.37	-0.0641372	0.961072	-0.0667351	0.946793	0.999115
Atp5a1	17038.1	-0.0652632	0.472358	-0.138165	0.89011	0.999115
Rpl29	2928.77	-0.0653667	0.782841	-0.0834993	0.933455	0.999115
H13	7682.23	-0.066508	0.55732	-0.119335	0.90501	0.999115
B9d2	1752.71	-0.0673138	1.70964	-0.0393732	0.968593	0.999115
Yipf5	383.389	-0.0675186	2.47488	-0.0272815	0.978235	0.999115
Stat6	5647.38	-0.0679756	0.630436	-0.107823	0.914136	0.999115
Zc3hav1	6743.27	-0.0690007	1.07552	-0.0641559	0.948846	0.999115
Mrps18c	128.577	-0.0711773	1.59678	-0.0445755	0.964446	0.999115
Ergic3	2129.05	-0.0718018	2.32238	-0.0309173	0.975335	0.999115
Dnaja1	2301.54	-0.0720107	0.476871	-0.151007	0.87997	0.999115
Btg3	315.431	-0.0720735	1.51989	-0.0474201	0.962178	0.999115
Mif	4850.8	-0.0731656	0.57089	-0.128161	0.898022	0.999115
Vav1	6543.22	-0.0734685	1.33776	-0.0549192	0.956203	0.999115
Uchl5	261.594	-0.0767668	1.61906	-0.0474145	0.962183	0.999115
Prps1	583.545	-0.07787	1.70982	-0.0455428	0.963675	0.999115
Gng5	695.762	-0.0784913	0.52816	-0.148613	0.881859	0.999115
Ier3ip1	149.462	-0.0790627	0.877826	-0.0900664	0.928234	0.999115
Cox7a2l	2665.37	-0.0805001	0.581198	-0.138507	0.88984	0.999115
Kctd10	3197.24	-0.0831749	1.3331	-0.0623922	0.950251	0.999115
Arl5b	1140.79	-0.0832988	0.979537	-0.0850389	0.93223	0.999115
Tomm20	2005.69	-0.0833946	0.363934	-0.229147	0.818754	0.999115
Vbp1	139.697	-0.0836477	0.878553	-0.0952108	0.924147	0.999115
Atp6v0c	1874.63	-0.0837047	0.411323	-0.203501	0.838743	0.999115
2002-09-01	454.002	-0.0840638	1.29223	-0.0650532	0.948132	0.999115
Socs3	9464.31	-0.085125	0.912984	-0.0932382	0.925714	0.999115
Cacybp	376.34	-0.0853666	0.802785	-0.106338	0.915314	0.999115
Traf2	4127.24	-0.0855915	2.0302	-0.0421591	0.966372	0.999115
Eif3c	3585.54	-0.0859579	0.657508	-0.130733	0.895987	0.999115
Cd3d	10150.8	-0.0870474	0.346969	-0.25088	0.801907	0.999115
Ddx24	5355.17	-0.087925	0.876078	-0.100362	0.920057	0.999115
Hnrnpr	829.498	-0.0900538	1.35252	-0.0665824	0.946914	0.999115
Aup1	4751.85	-0.0911822	0.754759	-0.12081	0.903842	0.999115
Gltp	3847.91	-0.0912881	1.63025	-0.0559963	0.955345	0.999115
Acvr2a	415.061	-0.091343	2.03694	-0.0448432	0.964232	0.999115
Clic4	1222.33	-0.0924444	1.92043	-0.0481374	0.961607	0.999115
Ltb	21640.8	-0.0934977	0.31724	-0.294723	0.768206	0.999115
Ak2	4074.2	-0.094337	1.27686	-0.0738818	0.941104	0.999115
Itm2c	6498.27	-0.0952665	0.897503	-0.106146	0.915466	0.999115
2006-09-01	4038.8	-0.0965713	0.528387	-0.182766	0.854981	0.999115
Tmem154	1379.68	-0.0977362	2.15268	-0.045402	0.963787	0.999115
Ptp4a2	2726.71	-0.0984242	0.462042	-0.21302	0.831311	0.999115
Saraf	30717.9	-0.0994863	0.352778	-0.282008	0.777938	0.999115
H2-Q7	28666.8	-0.099818	0.281283	-0.354867	0.722689	0.999115
Tnfrsf18	10175	-0.100492	0.851952	-0.117955	0.906103	0.999115
H2-K1	191583	-0.100916	0.175398	-0.575354	0.565052	0.999115
Ubac2	2188.94	-0.101349	0.850822	-0.119119	0.905181	0.999115
Il4ra	36196	-0.102965	0.326173	-0.315675	0.752249	0.999115
Ndufa9	1310.61	-0.104835	1.78718	-0.0586594	0.953223	0.999115
Ddx39	4104	-0.10581	1.19443	-0.0885856	0.929411	0.999115
Rab1b	6012.51	-0.106756	1.13154	-0.0943451	0.924835	0.999115
Gng10	107.566	-0.106945	1.96756	-0.0543538	0.956653	0.999115
Sp100	815.776	-0.109277	1.51305	-0.0722231	0.942424	0.999115
Eri1	386.423	-0.109691	1.9169	-0.0572229	0.954368	0.999115
Pitpnm1	4581.25	-0.110372	1.41746	-0.0778665	0.937934	0.999115
Sp4	755.152	-0.111366	1.66491	-0.0668899	0.946669	0.999115
Ddx21	1056.26	-0.113159	1.65539	-0.068358	0.945501	0.999115
Nt5c	2790.12	-0.117846	1.2342	-0.0954842	0.92393	0.999115
Papola	790.28	-0.117927	1.22076	-0.0966008	0.923043	0.999115
Epb41	1685.48	-0.119054	1.13734	-0.104677	0.916632	0.999115
Batf	3938.63	-0.120102	1.24163	-0.0967288	0.922942	0.999115
Med28	1641.35	-0.121321	0.534797	-0.226855	0.820536	0.999115
Atf6b	1869.87	-0.121355	2.07326	-0.0585336	0.953324	0.999115
Park7	5271.1	-0.121498	0.53704	-0.226237	0.821017	0.999115
Cltc	646.939	-0.121588	1.88404	-0.0645357	0.948544	0.999115
Tbc1d10a	5262.38	-0.121794	1.86272	-0.0653851	0.947867	0.999115
Arf4	3278.26	-0.122144	0.345029	-0.354011	0.723331	0.999115
Adrm1	3846.32	-0.12249	1.32799	-0.0922367	0.92651	0.999115
Edf1	5266.83	-0.122497	0.422433	-0.28998	0.771832	0.999115
Acin1	1079.82	-0.123852	1.39294	-0.0889143	0.92915	0.999115
Glipr1	372.761	-0.124928	1.86531	-0.0669743	0.946602	0.999115
Ndufa5	245.711	-0.12605	1.19812	-0.105206	0.916212	0.999115
Set	837.423	-0.127622	0.600799	-0.212421	0.831779	0.999115
Arhgef3	2697.38	-0.129446	2.01014	-0.0643965	0.948655	0.999115
Sertad2	1309.36	-0.129676	1.9162	-0.0676735	0.946046	0.999115
Reep5	3827.91	-0.130746	0.478716	-0.273118	0.784763	0.999115
Cdc42se2	4915.1	-0.131042	0.726234	-0.180441	0.856806	0.999115
Polr2c	2743.29	-0.131238	1.73544	-0.0756225	0.939719	0.999115
Ndufs4	264.485	-0.13146	1.64647	-0.0798438	0.936361	0.999115
Rab5c	1505.61	-0.131991	1.27069	-0.103873	0.91727	0.999115
Nsfl1c	2266.89	-0.132194	1.47512	-0.0896153	0.928593	0.999115
Gosr2	2819.44	-0.133644	1.41772	-0.0942665	0.924897	0.999115
Psen2	2272.79	-0.133659	1.81094	-0.0738065	0.941164	0.999115
Zfr	1548.85	-0.134705	1.90235	-0.0708099	0.943549	0.999115
Txnl4a	7088.95	-0.135238	0.60511	-0.223494	0.823151	0.999115
Znrd1	1506.76	-0.135383	1.74205	-0.0777147	0.938055	0.999115
Impdh2	2063.02	-0.135968	1.7024	-0.0798682	0.936342	0.999115
Atp6v1d	501.93	-0.136124	1.49	-0.0913587	0.927208	0.999115
Slu7	1596.74	-0.136528	1.21059	-0.112779	0.910206	0.999115
Eif3i	4082.25	-0.137204	1.781	-0.0770378	0.938593	0.999115
Rabgef1	1174.63	-0.138074	2.59953	-0.053115	0.95764	0.999115
Cdc42	4576.42	-0.138131	0.348801	-0.396017	0.692092	0.999115
Numa1	2494.73	-0.140946	1.89126	-0.074525	0.940593	0.999115
AW011738	2033.42	-0.141311	1.48523	-0.0951438	0.924201	0.999115
Tyk2	3868.22	-0.142921	1.95262	-0.0731943	0.941651	0.999115
Psmd4	6769.4	-0.144042	0.939106	-0.153381	0.878097	0.999115
H4c4	573.02	-0.144635	0.842684	-0.171636	0.863724	0.999115
Timm23	1348.89	-0.144685	0.415559	-0.348169	0.727713	0.999115
Tubb5	13547.5	-0.145659	0.538286	-0.270598	0.7867	0.999115
Sdf4	11042.9	-0.145901	0.415355	-0.351269	0.725386	0.999115
Arpc2	6872.3	-0.145957	0.355798	-0.410225	0.681641	0.999115
Crlf2	521.079	-0.14605	1.82915	-0.079846	0.93636	0.999115
Naa10	1304	-0.146818	1.91783	-0.076554	0.938978	0.999115
Strap	2512.04	-0.147012	0.992419	-0.148135	0.882236	0.999115
Cox10	2366.24	-0.147616	1.95577	-0.0754771	0.939835	0.999115
Syngr2	3112.14	-0.14829	1.30731	-0.113432	0.909688	0.999115
Eif3l	3008.4	-0.149293	1.66118	-0.0898715	0.928389	0.999115
Rab8a	3094.15	-0.149666	1.50678	-0.0993286	0.920877	0.999115
Itgb2	20432	-0.15094	0.498362	-0.302873	0.761987	0.999115
Sod1	11860.9	-0.151696	0.344789	-0.439968	0.65996	0.999115
Cib1	2115.04	-0.151761	1.95943	-0.077452	0.938264	0.999115
Mcur1	543.835	-0.152187	2.19664	-0.069282	0.944765	0.999115
Kars	3827.48	-0.152735	1.26967	-0.120296	0.904249	0.999115
COX3	38.8629	-0.153316	0.620364	-0.247138	0.804801	0.999115
Gas5	1767.91	-0.154758	0.315005	-0.491289	0.623222	0.999115
Tpt1	3964.93	-0.154978	0.334484	-0.463335	0.643124	0.999115
Snx1	1677.53	-0.158073	1.99617	-0.0791884	0.936883	0.999115
Atp5pb	1746.23	-0.159119	0.474229	-0.335532	0.737224	0.999115
Romo1	1067.35	-0.159282	0.575398	-0.27682	0.781918	0.999115
Cnbp	19387.2	-0.159543	0.330004	-0.483459	0.62877	0.999115
Ndufs7	3790.71	-0.159639	1.20216	-0.132794	0.894357	0.999115
Dbi	774.666	-0.161619	1.46326	-0.110451	0.912052	0.999115
Clptm1	2671.65	-0.162754	1.30778	-0.124451	0.900958	0.999115
Nol10	173.741	-0.16328	1.76629	-0.0924425	0.926346	0.999115
Lta4h	2404.68	-0.163781	1.72399	-0.0950009	0.924314	0.999115
Zfand6	1101.47	-0.163795	1.04992	-0.156007	0.876027	0.999115
Prrc2a	942.517	-0.164086	1.52994	-0.107249	0.914591	0.999115
Anxa5	3729.14	-0.164708	0.968529	-0.17006	0.864963	0.999115
Cd69	5133.83	-0.164955	0.556686	-0.296317	0.766988	0.999115
Zpr1	2535.92	-0.165211	1.94985	-0.0847301	0.932476	0.999115
Copb1	652.326	-0.165244	2.11678	-0.0780635	0.937778	0.999115
Rbck1	8498.81	-0.165276	1.04232	-0.158565	0.874012	0.999115
Aprt	2742.12	-0.165502	1.97433	-0.0838269	0.933194	0.999115
Glrx	2473.25	-0.166219	0.560526	-0.296541	0.766817	0.999115
Ifrd1	4707.91	-0.168052	0.476881	-0.352398	0.72454	0.999115
Sema4b	390.183	-0.168468	1.99538	-0.084429	0.932715	0.999115
Bambi	1755.67	-0.168837	2.49828	-0.0675812	0.946119	0.999115
Ubl5	1965.6	-0.171276	0.4677	-0.366209	0.714209	0.999115
Atp6v1c1	646.597	-0.171913	2.58408	-0.0665276	0.946958	0.999115
Ppp2r1a	12036.9	-0.172553	0.491017	-0.351419	0.725274	0.999115
Rnaset2b	974.365	-0.172935	0.437193	-0.395557	0.692432	0.999115
Dnajc15	387.474	-0.173084	1.21819	-0.142082	0.887015	0.999115
Msl2	404.684	-0.17396	2.02862	-0.0857532	0.931663	0.999115
Srebf1	5309.55	-0.174602	1.45367	-0.120111	0.904395	0.999115
Abcb1a	1166.29	-0.174678	1.19584	-0.146072	0.883865	0.999115
Nrd1	1613.14	-0.17534	0.681678	-0.257218	0.797011	0.999115
Stk17b	4480.61	-0.175534	0.363098	-0.483435	0.628787	0.999115
Nop53	24229.1	-0.176307	0.481256	-0.366348	0.714106	0.999115
Lars2	8641.53	-0.176896	0.288224	-0.613745	0.539384	0.999115
Ppp1r15a	33102.8	-0.178199	0.346787	-0.513856	0.607353	0.999115
Lmbrd1	740.027	-0.178689	2.03712	-0.0877164	0.930102	0.999115
Rasal3	15783.9	-0.178908	0.68824	-0.25995	0.794903	0.999115
Eif4a1	7438.89	-0.179876	0.436816	-0.411788	0.680495	0.999115
Pacsin2	2747.32	-0.18098	1.73231	-0.104473	0.916794	0.999115
Ptma	10415	-0.181094	0.169836	-1.06629	0.286295	0.999115
Ndufc1	189.455	-0.181149	1.37535	-0.131712	0.895212	0.999115
Eef1a1	128371	-0.18153	0.261941	-0.69302	0.488297	0.999115
Dnaja2	1571.2	-0.18159	0.487553	-0.372452	0.709557	0.999115
Rrad	14101.1	-0.182636	0.372223	-0.490664	0.623664	0.999115
Myl12b	16338.7	-0.183286	0.328625	-0.557736	0.577025	0.999115
Pcnp	409.088	-0.184248	0.897427	-0.205307	0.837332	0.999115
Sdhaf1	154.746	-0.184838	1.96488	-0.0940713	0.925053	0.999115
Srrm2	5717.6	-0.185108	0.6014	-0.307794	0.758239	0.999115
Sbds	1253.86	-0.186211	1.41517	-0.131582	0.895315	0.999115
Pitpnc1	1471.66	-0.187019	0.907557	-0.206068	0.836738	0.999115
Nfkb2	13344.6	-0.188638	0.833548	-0.226307	0.820962	0.999115
Sh3bp5	2144.81	-0.189656	1.76459	-0.107479	0.914409	0.999115
Maff	450.781	-0.19156	1.43586	-0.133412	0.893868	0.999115
Ranbp1	1739.49	-0.193089	0.613516	-0.314726	0.75297	0.999115
Snrnp70	1423.62	-0.194434	0.742462	-0.261877	0.793416	0.999115
Unc119b	4866.47	-0.195584	1.55172	-0.126043	0.899698	0.999115
Tomm22	854.568	-0.197054	1.18305	-0.166564	0.867713	0.999115
Arl6ip1	1794.9	-0.197703	1.22531	-0.16135	0.871818	0.999115
Rpl31	3306.66	-0.198382	0.474792	-0.417829	0.676072	0.999115
Zbp1	1380.94	-0.199568	1.92843	-0.103487	0.917576	0.999115
Tm9sf4	2187.37	-0.199771	2.24726	-0.0888953	0.929165	0.999115
Vim	14075.1	-0.20018	0.438988	-0.456002	0.648388	0.999115
Bscl2	2002.77	-0.200462	2.08856	-0.095981	0.923536	0.999115
Rps26	6230.93	-0.202294	0.314526	-0.643171	0.520113	0.999115
Sec24c	4083.68	-0.203135	0.840901	-0.241569	0.809114	0.999115
Tnip1	5958.23	-0.203623	0.681355	-0.29885	0.765055	0.999115
Fbxl5	680.448	-0.205249	2.10601	-0.0974588	0.922362	0.999115
Aspscr1	2217.65	-0.20619	1.75086	-0.117765	0.906254	0.999115
Ran	2316.74	-0.206376	0.935209	-0.220674	0.825346	0.999115
Snx3	3055.25	-0.206812	0.929212	-0.222567	0.823873	0.999115
Capn2	3685.01	-0.207654	1.15954	-0.179084	0.857872	0.999115
Slc25a3	7738.19	-0.207948	0.344771	-0.603148	0.54641	0.999115
Cct8	1178.45	-0.20925	0.936539	-0.223429	0.823202	0.999115
N4bp2l2	320.968	-0.209443	1.88711	-0.110986	0.911628	0.999115
Cnot1	756.752	-0.210845	1.85825	-0.113464	0.909663	0.999115
Cd247	6548.2	-0.211416	0.512175	-0.41278	0.679768	0.999115
Necap2	2598.98	-0.211583	1.51973	-0.139224	0.889273	0.999115
Fis1	4244.83	-0.212221	0.765772	-0.277133	0.781678	0.999115
Vapb	252.868	-0.212361	2.26652	-0.0936949	0.925352	0.999115
Sqstm1	32293.8	-0.214478	0.2699	-0.794659	0.426812	0.999115
Elmsan1	2436.6	-0.215804	1.16773	-0.184806	0.853381	0.999115
Pdcd10	147.185	-0.216492	0.952816	-0.227212	0.820259	0.999115
Gm12174	88.5703	-0.216638	0.516507	-0.419428	0.674904	0.999115
Chd7	5623.1	-0.220196	0.591927	-0.371999	0.709894	0.999115
Coro1c	2471.47	-0.220786	2.26084	-0.0976566	0.922205	0.999115
Clint1	1427.23	-0.220827	1.32835	-0.166242	0.867966	0.999115
Tpm3	7599.17	-0.22202	0.367156	-0.604701	0.545377	0.999115
Ndufa12	738.084	-0.222608	0.463235	-0.48055	0.630836	0.999115
Paf1	2605.99	-0.222898	1.3981	-0.159429	0.873331	0.999115
Sugt1	413.679	-0.223526	1.14179	-0.195769	0.844791	0.999115
Jund	273.988	-0.223848	0.603691	-0.370799	0.710787	0.999115
Cyfip1	942.099	-0.225755	2.05392	-0.109915	0.912477	0.999115
Per1	13954.5	-0.226405	0.457669	-0.494691	0.620818	0.999115
Tex261	1873.14	-0.226931	2.02633	-0.111991	0.91083	0.999115
Actr2	2469.23	-0.227853	0.41129	-0.553996	0.579582	0.999115
Wsb1	2241.42	-0.22791	0.994934	-0.229071	0.818814	0.999115
Atp6v1e1	2364.91	-0.2281	0.793516	-0.287455	0.773764	0.999115
Ube2d3	2430.07	-0.228933	0.571069	-0.400884	0.688506	0.999115
Rftn1	4402.19	-0.229219	1.86757	-0.122736	0.902316	0.999115
Sumo1	751.229	-0.230187	0.431692	-0.533221	0.593881	0.999115
Tut7	1181.34	-0.23026	1.31059	-0.175692	0.860536	0.999115
Stim1	4537.39	-0.230977	1.03669	-0.222802	0.823689	0.999115
Micos10	1199.11	-0.231	0.520268	-0.444003	0.657041	0.999115
Thoc7	194.823	-0.232406	1.86136	-0.124858	0.900636	0.999115
Cpm	4848.99	-0.233654	0.647465	-0.360876	0.718192	0.999115
Taf7	647.406	-0.233793	1.6416	-0.142418	0.88675	0.999115
Pnn	876.885	-0.234409	1.37219	-0.170828	0.864359	0.999115
Tnpo3	1156.57	-0.234756	2.04605	-0.114736	0.908654	0.999115
Crnkl1	547.564	-0.234773	1.5526	-0.151213	0.879808	0.999115
Rps27a	3269.99	-0.234952	0.280207	-0.838494	0.401753	0.999115
Add1	2035.74	-0.235202	2.06951	-0.113651	0.909514	0.999115
Pbxip1	4248.72	-0.235807	1.57495	-0.149723	0.880983	0.999115
Mysm1	164.037	-0.235821	1.72904	-0.136388	0.891515	0.999115
Nap1l1	267.226	-0.236387	1.52369	-0.155141	0.87671	0.999115
Ube2d2a	155.871	-0.236533	0.82005	-0.288438	0.773012	0.999115
Rel	1437.85	-0.237928	0.723333	-0.328933	0.742206	0.999115
Eif2s2	288.188	-0.237973	0.764565	-0.311253	0.755608	0.999115
Srrm1	831.576	-0.238391	1.14219	-0.208714	0.834672	0.999115
Ppp4c	5431.68	-0.238838	0.648727	-0.368163	0.712752	0.999115
Poldip3	2969.22	-0.23983	0.873658	-0.274512	0.783691	0.999115
Actr1b	3009.26	-0.240446	1.84128	-0.130586	0.896103	0.999115
Brcc3	332.103	-0.240657	2.31452	-0.103977	0.917188	0.999115
Ubc	16391.4	-0.24162	0.226854	-1.06509	0.286836	0.999115
Cct4	2100.74	-0.241843	0.889929	-0.271755	0.78581	0.999115
Idh3a	1339.8	-0.242204	1.44579	-0.167524	0.866958	0.999115
Pak1ip1	760.857	-0.243893	2.20005	-0.110858	0.911729	0.999115
Slc1a5	8852.7	-0.244132	0.430063	-0.567666	0.570262	0.999115
Vps37b	32517.3	-0.245232	0.19417	-1.26297	0.206598	0.999115
Srp68	1937.71	-0.245945	1.98966	-0.123612	0.901623	0.999115
Rabac1	10591.3	-0.246207	0.494215	-0.498178	0.618359	0.999115
Rps4x	8236.43	-0.246667	0.357183	-0.69059	0.489823	0.999115
Get4	2401.7	-0.247668	1.92212	-0.128852	0.897475	0.999115
Nop56	4646.23	-0.24775	1.01074	-0.245116	0.806367	0.999115
Litaf	2483.7	-0.247792	1.61552	-0.153382	0.878097	0.999115
AI413582	1053.57	-0.24855	1.94369	-0.127876	0.898247	0.999115
Mbp	3071.14	-0.249369	1.53481	-0.162475	0.870932	0.999115
Gm33104	431.644	-0.249497	1.99581	-0.125011	0.900515	0.999115
Btg1	5726.92	-0.250211	0.330687	-0.75664	0.449265	0.999115
Mxd1	12787.1	-0.250751	0.454316	-0.55193	0.580996	0.999115
Ubl3	4828.58	-0.253327	0.558171	-0.453852	0.649935	0.999115
Hnrnpf	3047.86	-0.255687	0.369843	-0.691339	0.489352	0.999115
Smarca4	2268.04	-0.258775	1.69178	-0.152961	0.878429	0.999115
Cpsf1	3342.5	-0.258805	1.22155	-0.211866	0.832211	0.999115
Pfkp	8138.12	-0.260428	0.643246	-0.404865	0.685577	0.999115
Gimap3	12222.3	-0.260461	0.341705	-0.762239	0.445918	0.999115
CYTB	2921.74	-0.260937	0.40666	-0.641659	0.521095	0.999115
Card19	1923.46	-0.262746	1.32528	-0.198257	0.842844	0.999115
Eif4a3	5826.55	-0.265012	0.546301	-0.485102	0.627604	0.999115
Matr3	315.857	-0.265325	1.02813	-0.258067	0.796356	0.999115
Eif3h	2581.8	-0.266603	0.535874	-0.49751	0.618829	0.999115
Txnip	2750.8	-0.266877	1.36642	-0.19531	0.84515	0.999115
Neu1	3701.39	-0.269606	2.04725	-0.131692	0.895228	0.999115
Kdm5b	907.271	-0.270325	2.18413	-0.123768	0.901499	0.999115
Amd1	233.944	-0.270727	1.40309	-0.192951	0.846997	0.999115
Rpl37a	8937.51	-0.272388	0.359837	-0.756976	0.449064	0.999115
Eif4e2	1190.63	-0.274831	1.59024	-0.172824	0.86279	0.999115
Wdr45b	856.083	-0.274842	2.38804	-0.115091	0.908373	0.999115
Gak	3116.87	-0.276326	0.581368	-0.475303	0.634571	0.999115
Taldo1	6871.25	-0.276894	0.538701	-0.514003	0.60725	0.999115
Cisd1	1227.43	-0.276954	1.93557	-0.143087	0.886222	0.999115
Bub3	2307.41	-0.277715	1.5855	-0.17516	0.860954	0.999115
Tubb4b	6042.05	-0.278963	0.635867	-0.438712	0.66087	0.999115
Cog2	1056.91	-0.279507	2.2617	-0.123583	0.901646	0.999115
Arhgap25	1666.74	-0.279515	1.82987	-0.152751	0.878595	0.999115
Smim11	299.474	-0.279912	1.54355	-0.181343	0.856098	0.999115
Neurl3	21927.3	-0.280172	0.530812	-0.527818	0.597625	0.999115
Hspa9	2057.59	-0.28157	1.07573	-0.261748	0.793515	0.999115
Arrb2	885.974	-0.281639	1.0602	-0.265647	0.790511	0.999115
Cd53	3374.37	-0.281757	0.376358	-0.748642	0.454073	0.999115
Zfand2b	1992.82	-0.284352	2.44865	-0.116126	0.907553	0.999115
Pcyt1a	1005.96	-0.285383	2.35267	-0.121302	0.903452	0.999115
Smndc1	256.743	-0.285491	1.35723	-0.210348	0.833396	0.999115
Trib1	1847.28	-0.285631	1.78055	-0.160417	0.872553	0.999115
Rpl7a	3220.24	-0.286263	0.541756	-0.528398	0.597223	0.999115
Rps16	8588.74	-0.286798	0.239266	-1.19866	0.230661	0.999115
Mybbp1a	1969.58	-0.287716	2.03791	-0.141182	0.887726	0.999115
Dctn5	772.779	-0.288538	2.42476	-0.118997	0.905278	0.999115
Maf1	4517.95	-0.288952	1.32752	-0.217664	0.827691	0.999115
Fbl	738.063	-0.289081	1.54008	-0.187705	0.851108	0.999115
Phlda1	134.455	-0.289836	0.702016	-0.412863	0.679707	0.999115
Csnk1a1	2593.14	-0.289933	0.679078	-0.426951	0.669415	0.999115
Mea1	2472.04	-0.291929	1.28712	-0.226808	0.820573	0.999115
Atp6v0d1	1980.46	-0.293347	0.894098	-0.328092	0.742842	0.999115
Eif6	5393.4	-0.293688	1.29842	-0.226189	0.821054	0.999115
Atp6v1g1	1829.87	-0.293735	1.31802	-0.222861	0.823644	0.999115
Gdi2	1075.54	-0.295054	0.637677	-0.462701	0.643579	0.999115
Bin1	1843.65	-0.298007	1.9697	-0.151296	0.879742	0.999115
Dennd1c	3340.81	-0.299247	1.04481	-0.286414	0.774561	0.999115
Srp19	334.006	-0.301133	1.97062	-0.152811	0.878547	0.999115
Rnf125	3105.26	-0.302309	0.520456	-0.580854	0.561339	0.999115
Neat1	2038.06	-0.302646	1.29304	-0.234057	0.814941	0.999115
Eif3f	5135.42	-0.30312	0.621071	-0.488061	0.625507	0.999115
Ostf1	7227.47	-0.30468	0.471659	-0.645976	0.518295	0.999115
Copz1	4105.56	-0.305569	1.21369	-0.251768	0.801221	0.999115
Hipk1	1262.07	-0.306302	1.6294	-0.187984	0.850889	0.999115
Brix1	215.436	-0.306535	1.81168	-0.169199	0.86564	0.999115
Rbpj	1023.6	-0.307005	1.11351	-0.275709	0.782772	0.999115
Rpl37	3976.43	-0.307506	0.483616	-0.635847	0.524876	0.999115
Fip1l1	1094.98	-0.308275	1.26509	-0.243677	0.807481	0.999115
Smco4	1231.15	-0.308387	1.24958	-0.246794	0.805068	0.999115
Araf	2448.36	-0.309334	1.90083	-0.162736	0.870726	0.999115
H2afj	4205.33	-0.309691	0.527781	-0.58678	0.557351	0.999115
Plrg1	1150.02	-0.310203	2.17554	-0.142587	0.886616	0.999115
Rmnd5b	3066.16	-0.313571	2.18957	-0.143211	0.886124	0.999115
Rpl15	4653.41	-0.313999	0.365262	-0.859655	0.389979	0.999115
Gba	2429.35	-0.314153	2.40788	-0.130469	0.896196	0.999115
Polr2j	642.447	-0.314413	1.82666	-0.172125	0.86334	0.999115
Sf3b6	489.861	-0.314709	0.998381	-0.315219	0.752595	0.999115
Rpl35a	494.038	-0.315224	0.558187	-0.564728	0.572259	0.999115
Pik3cd	7618.39	-0.317472	0.743561	-0.426961	0.669408	0.999115
Pdrg1	1542.19	-0.317944	1.67629	-0.189671	0.849567	0.999115
Cytip	14129.3	-0.319593	0.402071	-0.794867	0.426691	0.999115
Sec22b	2242.65	-0.320844	0.881063	-0.364156	0.715742	0.999115
Lsm12	215.954	-0.32114	1.38555	-0.231778	0.816711	0.999115
Rack1	10686.8	-0.321962	0.403455	-0.798014	0.424862	0.999115
Pfdn1	396.67	-0.3232	2.38032	-0.13578	0.891995	0.999115
Tpd52l2	1526.86	-0.323234	1.58276	-0.204221	0.838181	0.999115
Chp1	2733.93	-0.323641	1.29812	-0.249316	0.803116	0.999115
Sgf29	1107.75	-0.324511	2.54563	-0.127478	0.898562	0.999115
Ndufs6	877.999	-0.325369	1.03777	-0.313528	0.753879	0.999115
Trip12	505.582	-0.326079	1.79705	-0.181452	0.856013	0.999115
Dnajb6	1282.13	-0.32612	0.531576	-0.613496	0.539548	0.999115
Klrg1	1369.61	-0.326652	1.00767	-0.324164	0.745814	0.999115
Atp10d	496.252	-0.326779	2.32645	-0.140462	0.888295	0.999115
Puf60	10527	-0.326827	0.385172	-0.848522	0.396147	0.999115
Cbx3	50.4258	-0.32837	1.14891	-0.285809	0.775024	0.999115
Ufd1	988.504	-0.328921	1.86657	-0.176216	0.860124	0.999115
Agpat5	406.076	-0.328995	1.18779	-0.276982	0.781794	0.999115
Ltv1	588.668	-0.32958	2.37288	-0.138895	0.889533	0.999115
Ssr1	517.031	-0.330753	1.24251	-0.266198	0.790087	0.999115
Rbm39	8247.42	-0.33127	0.252989	-1.30942	0.190391	0.999115
Ciao2b	1402.19	-0.331315	1.55455	-0.213127	0.831228	0.999115
Rbfa	1484.81	-0.331711	2.08795	-0.15887	0.873772	0.999115
Vamp8	2354.79	-0.332224	0.569984	-0.582865	0.559984	0.999115
Atox1	1687.06	-0.334055	1.0978	-0.304296	0.760902	0.999115
Bst2	2178.31	-0.335059	1.51179	-0.221631	0.824601	0.999115
Sft2d1	757.673	-0.335297	1.88706	-0.177683	0.858972	0.999115
Nfkbib	5853.88	-0.335781	0.525288	-0.639231	0.522673	0.999115
Rpl27a	5053.99	-0.338928	0.358999	-0.944093	0.345122	0.999115
Sfr1	1177.63	-0.339244	1.20588	-0.281325	0.778461	0.999115
Zc3h7a	989.814	-0.342005	1.1266	-0.303574	0.761452	0.999115
Fbxw11	1233.13	-0.342474	1.66736	-0.205399	0.83726	0.999115
Tmem248	998.701	-0.343281	2.43537	-0.140957	0.887904	0.999115
Ppp1cc	966.584	-0.34447	1.41328	-0.243738	0.807434	0.999115
Fnbp4	1193.77	-0.345425	2.15702	-0.16014	0.872771	0.999115
Fus	1511.61	-0.346304	0.988479	-0.350341	0.726083	0.999115
Mta2	4001.33	-0.347351	0.984607	-0.352781	0.724252	0.999115
Actr3	3187.12	-0.350756	0.413004	-0.849279	0.395726	0.999115
Aebp2	484.079	-0.351007	1.7473	-0.200885	0.840788	0.999115
Mpdu1	2610.7	-0.352939	1.74198	-0.202607	0.839442	0.999115
Clip1	2077.11	-0.353259	1.54412	-0.228777	0.819042	0.999115
Rpl5	2674.1	-0.355115	0.389337	-0.912101	0.361715	0.999115
Mob4	182.878	-0.355372	1.80045	-0.197379	0.843531	0.999115
Zrsr2	493.599	-0.355493	1.62699	-0.218497	0.827042	0.999115
Actg1	46392.6	-0.355721	0.26797	-1.32747	0.184355	0.999115
Klhl6	1353.27	-0.355843	1.91721	-0.185605	0.852755	0.999115
Prdx2	3544.28	-0.355891	1.62276	-0.219312	0.826407	0.999115
Dhx40	363.725	-0.356654	2.06524	-0.172694	0.862892	0.999115
Ndufs2	2118.49	-0.357193	2.16991	-0.164612	0.869249	0.999115
Cul1	699.432	-0.357302	1.68292	-0.212311	0.831864	0.999115
Fli1	2119.03	-0.357726	1.02131	-0.350261	0.726143	0.999115
Snx20	7885.81	-0.359648	0.976749	-0.368209	0.712717	0.999115
Snu13	2054.78	-0.361074	0.438779	-0.822906	0.410561	0.999115
Rps3	26028.8	-0.36219	0.273121	-1.32611	0.184802	0.999115
Rap1a	176.213	-0.362346	1.32007	-0.274489	0.783709	0.999115
Ppm1h	841.983	-0.363165	1.34982	-0.269047	0.787893	0.999115
Tut4	472.982	-0.363954	1.60669	-0.226524	0.820794	0.999115
Atrx	519.554	-0.364983	0.92585	-0.394214	0.693423	0.999115
Hspa1a	29294	-0.365589	0.523194	-0.698763	0.4847	0.999115
Jak1	6977.71	-0.366322	0.600723	-0.609802	0.541993	0.999115
Arhgap30	2608.14	-0.367549	1.27461	-0.288361	0.77307	0.999115
Abcb1b	373.336	-0.368622	1.68446	-0.218837	0.826777	0.999115
Ndufs3	1422.55	-0.368664	1.23568	-0.29835	0.765436	0.999115
Tiprl	1143.79	-0.368999	1.14587	-0.322026	0.747433	0.999115
ND5	680.903	-0.370894	0.441786	-0.839533	0.40117	0.999115
Rnps1	2778.74	-0.371077	1.1118	-0.333762	0.738559	0.999115
Sdhd	2556.85	-0.371684	1.0941	-0.339715	0.734071	0.999115
Pfkl	4275.63	-0.373354	2.10409	-0.177442	0.859161	0.999115
Ap3d1	4397.08	-0.373504	1.52348	-0.245165	0.806329	0.999115
Cct6a	1207.74	-0.373624	1.10814	-0.337164	0.735993	0.999115
Serbp1	2586.56	-0.373795	0.507502	-0.736539	0.461403	0.999115
2410006H16Rik	2219.98	-0.374653	0.911869	-0.410863	0.681173	0.999115
Mob1a	1754.59	-0.375239	0.685453	-0.547432	0.584082	0.999115
Atp5g2	1021.98	-0.375394	0.963134	-0.389762	0.696712	0.999115
Pbdc1	405.235	-0.377047	1.34241	-0.280873	0.778808	0.999115
Apobec3	1559.12	-0.379601	1.35921	-0.27928	0.78003	0.999115
Cycs	634.819	-0.38016	0.651907	-0.58315	0.559792	0.999115
Ets1	7990.84	-0.380943	0.452233	-0.842361	0.399586	0.999115
Rbm3	4727.12	-0.381527	0.901631	-0.423152	0.672185	0.999115
Rps6ka1	2872.78	-0.383078	2.15861	-0.177465	0.859143	0.999115
Coro1b	10093.5	-0.384529	0.680696	-0.564906	0.572138	0.999115
Wdr1	10962.8	-0.384632	0.707286	-0.543814	0.58657	0.999115
Flna	5619.08	-0.384782	1.56221	-0.246306	0.805445	0.999115
Ift20	555.587	-0.388368	1.73452	-0.223905	0.822831	0.999115
Gps1	2298.39	-0.388495	2.21842	-0.175123	0.860983	0.999115
BC031181	2448.8	-0.390634	0.595549	-0.655922	0.511874	0.999115
Rap1b	880.267	-0.391057	0.685294	-0.570641	0.568243	0.999115
Socs1	3381.34	-0.391455	0.47269	-0.828143	0.40759	0.999115
Hspa1b	5745.74	-0.39158	0.736007	-0.532033	0.594703	0.999115
Etv3	1078.14	-0.392545	1.71346	-0.229096	0.818795	0.999115
Polr1d	2087.44	-0.393059	0.970633	-0.404951	0.685514	0.999115
Mtch2	1032.49	-0.393631	2.11069	-0.186494	0.852057	0.999115
Anapc5	5664.04	-0.395353	0.999071	-0.395721	0.692311	0.999115
Ifi35	1868.77	-0.395361	1.8523	-0.213443	0.830981	0.999115
Phgdh	3812.67	-0.397796	1.61716	-0.245985	0.805694	0.999115
Ube2j2	770.709	-0.398432	1.58655	-0.251131	0.801713	0.999115
Slc50a1	2711.58	-0.398746	1.38528	-0.287844	0.773466	0.999115
Pole4	1271.24	-0.39934	0.974503	-0.409788	0.681961	0.999115
Cetn2	207.28	-0.399871	2.2968	-0.174099	0.861787	0.999115
Ndfip1	4623.15	-0.402512	0.332414	-1.21088	0.225943	0.999115
Tspan13	2153.64	-0.402827	0.961716	-0.418862	0.675317	0.999115
Supt4a	3209.81	-0.402897	0.47284	-0.852079	0.39417	0.999115
Glul	1958.68	-0.403102	1.77421	-0.227201	0.820267	0.999115
Tpra1	2014.54	-0.403617	2.18801	-0.184467	0.853647	0.999115
Rac2	32033.1	-0.405326	0.223742	-1.81157	0.0700521	0.76237
Coq10b	1110.11	-0.40639	0.843907	-0.481557	0.63012	0.999115
Rpl34	5489.88	-0.406465	0.354626	-1.14618	0.251721	0.999115
Cops4	1580.66	-0.407798	1.22598	-0.33263	0.739413	0.999115
Med15	1523.1	-0.407947	1.90766	-0.213847	0.830666	0.999115
Trpc4ap	1879.7	-0.408812	1.95959	-0.208621	0.834744	0.999115
Cdv3	996.034	-0.409158	1.65806	-0.246769	0.805087	0.999115
Fyco1	2015.91	-0.409819	2.009	-0.203991	0.838361	0.999115
Ftl1	38822.7	-0.411032	0.268384	-1.53151	0.125644	0.936955
Selenot	575.07	-0.412021	1.24713	-0.330375	0.741117	0.999115
Wasl	678.803	-0.412809	1.79403	-0.230102	0.818013	0.999115
Bcas2	633.648	-0.413084	1.43407	-0.288051	0.773308	0.999115
Leng8	3968.13	-0.413529	1.21341	-0.340799	0.733255	0.999115
Mtor	878.627	-0.41443	2.03854	-0.203298	0.838902	0.999115
Cisd3	846.896	-0.414667	1.85973	-0.222972	0.823557	0.999115
Mrpl43	1678.81	-0.415215	1.45466	-0.285437	0.775309	0.999115
Pag1	2001.5	-0.416381	1.52142	-0.273678	0.784332	0.999115
Sppl2a	486.349	-0.416933	1.53957	-0.270812	0.786536	0.999115
Ptbp1	8258.37	-0.417409	0.639623	-0.652586	0.514023	0.999115
Cr1l	930.906	-0.419724	0.765966	-0.547966	0.583715	0.999115
[truncated: 1,055 more rows]

## Sheet: Supp_Table_5_wtDN_vs_CD4
Supplemental Table 5: CbirDN vs wt CD4
	baseMean	log2FoldChange	lfcSE	stat	pvalue	padj
H2-M3	1544.23	28.3091	1.96666	14.3945	5.60238e-47	5.69575e-44
Golt1b	250.392	26.5525	1.81574	14.6235	1.98762e-48	3.03112e-45
Ramp1	11683.9	16.5331	0.982015	16.8359	1.33258e-63	4.06437e-60
Ly6g5b	3113.98	14.9051	1.41684	10.5199	6.99202e-26	4.26513e-23
Rorc	3114.65	14.8374	1.51415	9.79917	1.13511e-22	5.77017e-20
Blk	2645.81	14.5552	1.58232	9.19859	3.6269e-20	1.38276e-17
Zbtb16	2860.49	14.4255	1.53196	9.41637	4.66959e-21	2.03461e-18
Ret	1513.11	13.2099	1.97837	6.67715	2.4364e-11	4.95401e-09
Rbpms2	2079.29	13.1876	1.8553	7.10811	1.17647e-12	2.99019e-10
Wls	839.654	13.0824	1.21281	10.7869	3.97e-27	3.02712e-24
St3gal6	703.803	12.8198	1.71587	7.4713	7.94043e-14	2.42183e-11
Cryba4	930.455	12.4144	1.67473	7.41279	1.23665e-13	3.4289e-11
Gtf2b	627.866	11.391	1.83527	6.2067	5.41097e-10	1.03147e-07
Plxdc2	1647.56	11.3378	1.63717	6.92524	4.35244e-12	9.4821e-10
Ppp1r14c	312.26	11.3204	1.45801	7.76428	8.21077e-15	2.78254e-12
Scpep1	1236.13	10.7367	1.91098	5.6184	1.92731e-08	3.09385e-06
Pigs	3229.11	10.3727	1.83108	5.66478	1.4721e-08	2.49438e-06
Polr2i	596.2	7.73134	1.94171	3.98171	6.84206e-05	0.00749234
Orai2	1013.27	7.54686	2.44932	3.08121	0.00206162	0.116331
Hk2	4774.41	6.90406	0.986258	7.00026	2.55494e-12	5.99428e-10
Cdk5rap3	1944.18	5.81479	2.21634	2.6236	0.00870057	0.297973
Scamp2	2220.34	5.72587	2.03373	2.81546	0.00487081	0.22509
Selenop	3293.07	5.54285	1.51481	3.65911	0.000253096	0.0241232
Trappc3	1137.68	5.50337	1.91492	2.87394	0.00405387	0.203944
Il23r	979.955	5.02848	1.40294	3.58425	0.000338053	0.0292867
Exoc3	1154	5.02486	2.1626	2.32353	0.0201509	0.450767
Bag6	1004.48	4.70668	1.4795	3.18126	0.00146636	0.0916085
Cfap20	459.754	4.64077	1.41983	3.26854	0.00108103	0.0749348
Adgrg5	9861.25	4.60667	1.61369	2.85475	0.00430704	0.208515
Irak3	1821.92	4.60032	1.57323	2.92412	0.00345435	0.181651
Serpinb6a	731.929	4.55555	2.16263	2.10649	0.0351619	0.614639
Supt6	1448.4	4.42264	1.65347	2.67476	0.00747832	0.284909
Ier5l	597.16	4.28019	2.25995	1.89393	0.058234	0.783551
R3hdm1	830.281	4.23558	1.62721	2.60298	0.00924186	0.307751
Rad21	443.431	4.18584	1.62579	2.57464	0.0100344	0.322156
Sept1	2507.49	4.13458	1.31783	3.13742	0.00170441	0.10193
Sdf2	2050.63	4.0346	2.28274	1.76744	0.0771553	0.840023
A930011G23Rik	1263.82	4.02672	2.17766	1.84911	0.0644426	0.793493
Mkrn1	1017.7	4.00265	2.17426	1.84092	0.0656327	0.793493
Gm10130	91.5232	3.94217	1.28382	3.07065	0.00213591	0.116331
Slc41a1	1695.85	3.91758	2.33223	1.67976	0.0930041	0.909175
Evl	396.309	3.90547	1.12279	3.47836	0.000504493	0.0386514
Dennd4c	461.402	3.8206	1.91062	1.99967	0.0455361	0.698724
Tbc1d9b	1989.74	3.78806	1.91476	1.97834	0.0478901	0.70694
Stard4	651.468	3.77796	1.9306	1.95688	0.0503614	0.714429
Rab2a	532.246	3.76633	1.93109	1.95037	0.0511324	0.716485
Atp8a1	944.671	3.76345	2.02952	1.85435	0.0636886	0.793493
Lrrc59	1799.29	3.67673	2.10534	1.74639	0.0807436	0.861077
Tab2	535.895	3.64913	1.69654	2.15093	0.0314817	0.578429
Espn	1272.59	3.61995	2.31563	1.56326	0.11799	0.992086
Pxdc1	8540.72	3.61303	1.10915	3.25748	0.00112405	0.0761857
Jaml	1549.47	3.60617	1.81727	1.98439	0.0472128	0.705146
Hivep1	909.602	3.59198	2.10917	1.70303	0.0885625	0.886892
Impact	107.378	3.58163	1.65258	2.1673	0.0302121	0.569626
Tagap1	264.621	3.55453	1.6567	2.14555	0.031909	0.579299
Smim7	1130.99	3.55274	2.01243	1.7654	0.0774966	0.840023
Muc1	1059.51	3.43234	2.29461	1.49582	0.1347	0.999274
Arhgap17	593.767	3.38065	1.79958	1.87858	0.0603021	0.788883
Tmem176a	20757.9	3.34021	0.81547	4.09605	4.20259e-05	0.00512716
Med1	772.259	3.32419	2.1058	1.57859	0.11443	0.992086
Nudt4	596.386	3.31438	1.86741	1.77485	0.0759219	0.833488
Tmco1	256.033	3.19658	1.59602	2.00284	0.0451943	0.698724
Il1r1	1469.95	3.12141	1.4333	2.17777	0.0294228	0.565313
Shkbp1	1508.71	3.11136	1.83751	1.69325	0.0904079	0.886892
Ccdc107	1296.32	3.09414	1.88029	1.64557	0.0998531	0.931351
Rab27a	649.162	3.08286	1.84198	1.67367	0.0941961	0.912797
Parp1	2600.59	3.08086	2.24816	1.37039	0.170565	0.999274
Lgals3	24187.5	3.06539	0.963452	3.18168	0.00146425	0.0916085
F2r	11106.8	3.06404	1.25056	2.45013	0.0142803	0.395954
Sidt2	5881.55	3.0556	1.11158	2.74888	0.00597993	0.259034
Irak2	12223.1	3.0377	1.21212	2.50611	0.0122067	0.354575
Nudt16l1	1319.46	3.02452	2.54757	1.18721	0.235143	0.999274
Irf7	10589.2	3.01997	1.14559	2.63617	0.00838488	0.293953
Commd1	421.541	2.98829	2.01346	1.48416	0.137767	0.999274
Dctn1	6205.59	2.9548	2.04385	1.4457	0.148262	0.999274
Cuedc2	1915.3	2.95257	2.11474	1.39619	0.162658	0.999274
Cdk17	385.286	2.94756	1.88595	1.56291	0.118074	0.992086
Nkg7	6318.64	2.93234	1.2328	2.37859	0.0173788	0.427612
Chmp5	371.394	2.92321	2.04467	1.42967	0.152811	0.999274
Golga7	603.011	2.902	1.46747	1.97755	0.0479792	0.70694
Atg7	1894.72	2.87787	2.06209	1.39561	0.162832	0.999274
Pop4	886.378	2.85115	2.09099	1.36354	0.172711	0.999274
Prpf6	1800.54	2.85087	2.27025	1.25575	0.209206	0.999274
Krt83	3394.34	2.84744	1.94799	1.46173	0.143815	0.999274
Cdc42ep3	1335.11	2.82112	1.64253	1.71755	0.0858784	0.87623
Gars	1116.63	2.79003	1.99926	1.39553	0.162855	0.999274
Snx6	536.477	2.77559	1.61287	1.7209	0.0852691	0.875659
Rabgap1l	1074	2.7595	1.34682	2.04891	0.0404714	0.666204
Vps4a	882.355	2.73967	2.55971	1.0703	0.284482	0.999274
Tex264	1935.16	2.71774	2.31302	1.17498	0.240003	0.999274
Ndufb8	2108.08	2.71707	1.1904	2.28249	0.0224602	0.476633
Ppdpf	2537.19	2.68071	1.43273	1.87105	0.0613386	0.788883
Atf6	1666.99	2.67922	1.47462	1.81689	0.0692347	0.802461
Naa38	697.641	2.67117	1.54624	1.72752	0.0840736	0.872193
Irs2	2240.77	2.66783	1.43764	1.85571	0.0634953	0.793493
Ckb	31805.6	2.66684	0.930231	2.86685	0.00414574	0.203944
Anapc13	456.159	2.66389	1.76847	1.50632	0.131984	0.999274
Slc38a1	2211.29	2.65817	1.35767	1.95789	0.050243	0.714429
Gramd1b	2194.82	2.65507	1.88075	1.4117	0.158037	0.999274
Sdf2l1	4148.05	2.61779	1.67252	1.56518	0.117542	0.992086
Gpkow	1105.19	2.61414	2.0842	1.25426	0.209746	0.999274
Rhoc	884.275	2.60469	2.28821	1.13831	0.25499	0.999274
Cux1	1416.09	2.54819	1.82919	1.39307	0.163598	0.999274
Nf2	1201.44	2.53204	2.20457	1.14854	0.250744	0.999274
Pgm2l1	523.517	2.51498	1.68491	1.49265	0.13553	0.999274
Avpi1	9110.11	2.50767	1.50409	1.66723	0.0954696	0.912797
Isca2	560.989	2.47756	2.02532	1.22329	0.221219	0.999274
Macroh2a1	862.944	2.47157	1.2624	1.95784	0.0502489	0.714429
Il2ra	1932.08	2.46747	0.692563	3.56281	0.000366902	0.0302446
Micu2	469.156	2.46214	2.10474	1.16981	0.242078	0.999274
Myo1f	3489.97	2.41619	2.07905	1.16216	0.24517	0.999274
Fkbp2	1374.32	2.39943	1.50423	1.59512	0.110685	0.978517
Slc9a9	1028.59	2.38813	1.96717	1.21399	0.22475	0.999274
H2-Q2	143.363	2.379	1.10832	2.1465	0.0318335	0.579299
Smap2	1810.57	2.36025	1.80645	1.30657	0.19136	0.999274
Stau1	1559.36	2.35706	1.4487	1.62702	0.103733	0.950107
H2-K2	2522.07	2.3536	1.38693	1.69699	0.0896987	0.886892
Krt8	17347.1	2.30128	2.10848	1.09144	0.275078	0.999274
Dkkl1	1479.26	2.29348	1.95674	1.17209	0.241159	0.999274
Icam1	11185.7	2.27909	0.585375	3.89339	9.88528e-05	0.0103966
Mpc2	849.406	2.26166	1.49298	1.51486	0.129807	0.999274
Xlr4c	101.287	2.25861	1.12836	2.00167	0.0453198	0.698724
Ubtf	1454.76	2.25648	2.14319	1.05286	0.292403	0.999274
Ptpa	2460.26	2.25503	1.94504	1.15938	0.246303	0.999274
Gba	2429.35	2.24134	2.40784	0.930849	0.351932	0.999274
Tmem176b	41514.4	2.2332	0.407348	5.48228	4.19869e-08	6.403e-06
Atp6ap1	2934.78	2.23309	1.77867	1.25549	0.209302	0.999274
Aftph	798.647	2.21729	2.37167	0.934906	0.349837	0.999274
Ctsw	5781.39	2.20014	2.20843	0.996247	0.31913	0.999274
Glrx3	474.81	2.19069	2.03154	1.07834	0.280883	0.999274
Etnk1	349.109	2.18198	2.03217	1.07372	0.28295	0.999274
Mgat4a	779.261	2.17588	1.47508	1.4751	0.140187	0.999274
Ctnna1	2548.51	2.17309	1.57714	1.37787	0.168244	0.999274
Rassf5	3877.72	2.16055	1.41008	1.53222	0.125469	0.996564
Yif1b	2075.11	2.15124	2.65156	0.811311	0.417187	0.999274
Runx3	1954.31	2.15064	1.86901	1.15068	0.249863	0.999274
Acpp	1026.42	2.14639	1.84463	1.16359	0.24459	0.999274
Rngtt	197.409	2.13644	2.43197	0.878482	0.379682	0.999274
Ap2a2	1886.93	2.11545	1.81246	1.16717	0.243144	0.999274
Rbm27	506.383	2.11044	2.02867	1.04031	0.298197	0.999274
Nfatc1	1781.87	2.1049	1.26798	1.66004	0.0969063	0.920761
Mospd3	850.53	2.08685	2.11861	0.985008	0.32462	0.999274
Igf2r	582.518	2.08589	1.49543	1.39484	0.163065	0.999274
Ndufb4	212.04	2.07669	1.13531	1.82918	0.067373	0.795403
Tor1a	1770.53	2.07245	1.89831	1.09173	0.274951	0.999274
Cd226	636.236	2.07022	1.63307	1.26769	0.204908	0.999274
Ndufc2	217.73	2.07011	1.79464	1.1535	0.248706	0.999274
Rps27l	309.862	2.06848	1.60892	1.28564	0.19857	0.999274
Anp32b	1279.58	2.06831	1.10053	1.87937	0.060194	0.788883
Ptpn6	4662.33	2.06478	1.88871	1.09322	0.274297	0.999274
Ppp1r3b	1413.84	2.06164	2.44708	0.842492	0.399512	0.999274
Vsir	8394.94	2.05896	1.00887	2.04085	0.0412654	0.669465
Ltb4r1	7396.22	2.03111	0.908788	2.23496	0.0254197	0.51563
Swi5	1034.95	2.03013	1.39881	1.45133	0.146689	0.999274
Ubap2l	2394.79	2.01878	1.56233	1.29216	0.196301	0.999274
Tbrg1	2775.12	2.0082	1.12584	1.78373	0.0744671	0.828769
Ndufv1	5577.54	2.00285	1.78636	1.12119	0.262206	0.999274
Ndufv3	3121.37	2.00274	0.763954	2.62155	0.00875315	0.297973
Hint1	902.132	1.99419	0.715433	2.78739	0.0053134	0.241879
Nmt2	652.932	1.99219	0.999894	1.9924	0.0463274	0.70375
Fgl2	3960.66	1.98632	0.991429	2.00349	0.0451243	0.698724
Cdk6	1202.88	1.98322	1.76067	1.1264	0.259996	0.999274
Plaat3	1681.46	1.98195	1.8294	1.08339	0.278636	0.999274
Cxcr6	13485.1	1.9786	0.885945	2.23332	0.0255279	0.51563
Ndufa10	2123.53	1.97323	1.38756	1.42209	0.155001	0.999274
Irf2bpl	1731.64	1.97185	2.08584	0.945354	0.344478	0.999274
Rala	660.883	1.96848	1.63717	1.20237	0.229222	0.999274
Acot7	19296.2	1.96835	0.740739	2.65727	0.00787755	0.28603
Rnase4	1659.09	1.96717	1.69557	1.16018	0.245973	0.999274
Lta	1395.67	1.96024	2.20473	0.889107	0.373946	0.999274
Gpsm3	282.963	1.94993	0.72718	2.6815	0.00732935	0.284909
Clcn4	1533.85	1.94252	1.5775	1.23139	0.218176	0.999274
Cnot8	1269.73	1.93639	2.43071	0.796634	0.425664	0.999274
Ikzf2	268.564	1.93219	1.49621	1.29139	0.196568	0.999274
Ankrd12	156.666	1.93152	2.00248	0.964563	0.334764	0.999274
Dhx38	3590.7	1.93068	2.01853	0.956477	0.338831	0.999274
Ccrl2	3761.5	1.92623	2.09656	0.918757	0.358223	0.999274
Anxa1	1752.58	1.92431	1.51262	1.27217	0.203312	0.999274
Prdx6	29489.5	1.91127	0.650315	2.93899	0.00329288	0.176198
Hmgcr	955.054	1.90951	1.9623	0.973095	0.330506	0.999274
Gpatch8	533.459	1.90861	1.94223	0.982691	0.325759	0.999274
Cnbd2	50.7306	1.90416	1.21082	1.57261	0.115808	0.992086
Zhx1	392.854	1.9035	2.24873	0.846477	0.397287	0.999274
Yars	1872.26	1.8999	1.98877	0.955316	0.339418	0.999274
Mrps14	617.551	1.89976	2.05351	0.92513	0.354898	0.999274
Rnf144a	1005.3	1.86996	2.29767	0.813851	0.41573	0.999274
Orai1	2477.16	1.85112	2.19719	0.842495	0.399511	0.999274
Gbf1	1499.43	1.84759	2.45884	0.751406	0.452409	0.999274
Abcg1	912.957	1.84529	2.00488	0.920401	0.357363	0.999274
Plp2	3133.33	1.84309	0.992589	1.85685	0.0633321	0.793493
Atxn2l	2418.8	1.82087	0.992228	1.83513	0.066486	0.793493
Spint2	5662.57	1.82045	1.30251	1.39765	0.162219	0.999274
Chtop	1596.54	1.80886	1.44461	1.25215	0.210517	0.999274
Rlim	743.73	1.80529	1.95729	0.922343	0.35635	0.999274
Tecpr1	5525.91	1.7951	0.864179	2.07723	0.0377802	0.640165
Ebna1bp2	1264.88	1.78657	2.17864	0.820042	0.412192	0.999274
Cst3	5474.16	1.78529	1.23932	1.44054	0.149714	0.999274
Nsf	1567.42	1.78374	2.20529	0.808848	0.418603	0.999274
Uqcr11	3238.64	1.77953	0.950444	1.87231	0.0611637	0.788883
Pgam1	1289.91	1.77187	1.13709	1.55825	0.119175	0.994757
Pde3b	519.028	1.76833	2.14002	0.826316	0.408625	0.999274
Sc5d	571.708	1.76428	1.88123	0.937834	0.34833	0.999274
Eny2	112.476	1.74855	1.94091	0.900891	0.367646	0.999274
Rbm28	355.194	1.74798	2.18046	0.801655	0.422752	0.999274
Lmo4	8631.26	1.74734	0.341621	5.11484	3.13999e-07	4.56046e-05
Smox	16213.3	1.74639	1.28088	1.36343	0.172746	0.999274
Rcn2	789.719	1.74363	1.65302	1.05482	0.291509	0.999274
Tnfsf14	2727.96	1.74111	1.69303	1.0284	0.303761	0.999274
Cxcl2	1061.03	1.73419	1.33933	1.29482	0.195384	0.999274
Slc39a1	345.697	1.73357	1.43168	1.21087	0.225946	0.999274
Sdc1	4606.92	1.73024	2.42278	0.714156	0.47513	0.999274
Cap1	697.635	1.7287	1.43962	1.2008	0.229828	0.999274
Dock8	2137.74	1.72522	1.64518	1.04865	0.294338	0.999274
Txn1	2304.5	1.71058	0.441031	3.8786	0.000105057	0.0106808
Ccr2	1959.52	1.70966	1.11241	1.53691	0.124316	0.996564
Dnajc2	253.052	1.70403	1.96089	0.869007	0.384844	0.999274
Yipf5	383.389	1.6909	2.47469	0.683275	0.494433	0.999274
Podnl1	5555.95	1.68625	1.64049	1.0279	0.303997	0.999274
Ero1l	1919.85	1.68479	0.583686	2.88646	0.00389601	0.201404
Emp1	1421.06	1.68409	0.508706	3.31053	0.000931184	0.0660491
Lyrm4	137.812	1.67716	1.79308	0.93535	0.349608	0.999274
Ikzf3	12788.7	1.67692	0.545721	3.07286	0.00212017	0.116331
Ddx41	4131.78	1.67601	1.71195	0.979008	0.327576	0.999274
Cd74	5718.69	1.67486	2.19046	0.764614	0.444502	0.999274
Smdt1	2423.5	1.67364	1.39694	1.19808	0.230887	0.999274
Notch1	1843.29	1.67172	2.32562	0.718828	0.472247	0.999274
Pgls	2711.55	1.67153	1.97397	0.846786	0.397114	0.999274
Trp53i11	4863.2	1.66849	1.03634	1.60998	0.107402	0.96063
Rab18	255.054	1.65877	2.04341	0.811764	0.416927	0.999274
Tmem154	1379.68	1.65673	2.15263	0.769631	0.441519	0.999274
Ppil4	200.156	1.65039	1.92613	0.856839	0.391534	0.999274
Antxr2	2653.05	1.64771	1.30281	1.26473	0.205967	0.999274
Esd	592.847	1.6439	1.54991	1.06064	0.288854	0.999274
Pef1	1879.53	1.64059	2.38063	0.689142	0.490734	0.999274
Pdia4	5417.27	1.62675	1.5633	1.04059	0.298067	0.999274
Wbp1	2709.74	1.6237	1.74476	0.930614	0.352053	0.999274
Nr1d2	886.311	1.6236	1.87585	0.865528	0.386749	0.999274
Actn2	4665.43	1.62147	1.33243	1.21693	0.22363	0.999274
Rabep1	367.443	1.62108	2.36863	0.684397	0.493725	0.999274
Tmem30a	778.253	1.61049	1.19544	1.3472	0.177916	0.999274
Coro2a	2206.31	1.61017	1.78192	0.903618	0.366198	0.999274
Rpn1	2930.82	1.60949	1.24021	1.29776	0.194369	0.999274
Cyb5a	2499.46	1.60796	1.76437	0.911348	0.362112	0.999274
Tm9sf2	696.689	1.59725	1.30432	1.22459	0.220731	0.999274
Klrk1	2412.99	1.59265	0.590132	2.69881	0.00695887	0.282355
Eri1	386.423	1.58815	1.91667	0.828598	0.407332	0.999274
Sik1	4582.66	1.58367	0.6732	2.35245	0.0186502	0.436444
Psmb7	732.375	1.58093	1.4068	1.12378	0.261106	0.999274
Kbtbd11	5302.24	1.57818	1.30177	1.21233	0.225384	0.999274
Psmc1	1366.13	1.57733	1.81046	0.871229	0.383629	0.999274
Ddx28	2024.74	1.57214	2.48649	0.632272	0.527209	0.999274
Dynlt1b	67.3479	1.56957	1.75399	0.89486	0.370862	0.999274
Mrpl33	306.644	1.5695	1.10324	1.42263	0.154844	0.999274
Rfc2	2028.16	1.56737	1.74141	0.900057	0.36809	0.999274
Sdc4	4967.28	1.56188	0.761831	2.05017	0.0403478	0.666204
Bckdk	2802.69	1.56142	1.95318	0.799423	0.424045	0.999274
Mrpl27	777.534	1.55077	1.88586	0.822313	0.410899	0.999274
Flii	4290.95	1.55018	1.98623	0.780464	0.435118	0.999274
Cyth4	11289.9	1.54199	0.584516	2.63806	0.0083381	0.293953
Ndufb3	337.279	1.53745	1.06392	1.44508	0.148435	0.999274
Wipi2	2308.79	1.53336	2.4005	0.638766	0.522975	0.999274
Csf2	2612.04	1.53218	1.53634	0.99729	0.318624	0.999274
Tmem160	1648.89	1.52962	1.66908	0.916443	0.359435	0.999274
Arhgap15	638.103	1.52885	2.06398	0.740727	0.458859	0.999274
Zeb1	825.805	1.52413	1.20058	1.2695	0.204264	0.999274
Tpgs1	1716.09	1.52169	1.99022	0.764584	0.44452	0.999274
Zfp706	1289.9	1.5172	1.43793	1.05513	0.291366	0.999274
Arih2	2412.94	1.51222	1.24701	1.21267	0.225255	0.999274
Nub1	969.658	1.51083	1.89973	0.79529	0.426445	0.999274
Dtx3	937.027	1.51047	1.4417	1.0477	0.294775	0.999274
Gnas	92.7474	1.50566	1.45409	1.03546	0.300454	0.999274
Sfxn3	1975.02	1.50441	2.21736	0.678471	0.497473	0.999274
Arf6	839.59	1.50117	1.50305	0.998748	0.317917	0.999274
Gpr108	2566.14	1.49798	2.40738	0.622245	0.533781	0.999274
Pih1d1	1064.63	1.48698	2.58147	0.576022	0.5646	0.999274
Slc16a6	4673.37	1.48307	1.14772	1.29219	0.196293	0.999274
Plin2	6918.37	1.48297	0.906658	1.63565	0.101914	0.944791
Ppp1r11	2868.94	1.48249	0.75053	1.97525	0.0482394	0.707357
Krtcap2	3530.21	1.47872	0.391931	3.7729	0.000161363	0.015876
5830411N06Rik	10775.9	1.47867	0.9932	1.48879	0.136542	0.999274
Kdm2b	5059.11	1.47656	0.836908	1.76431	0.0776798	0.840023
Klf4	1208.18	1.47434	1.63239	0.903178	0.366432	0.999274
Hmg20b	412.051	1.47395	2.21687	0.664878	0.506129	0.999274
Atpif1	747.505	1.46742	0.953403	1.53914	0.123771	0.996564
Arhgap26	1491	1.46395	1.33499	1.0966	0.272818	0.999274
Tmem256	775.809	1.46096	1.22032	1.1972	0.23123	0.999274
Cyp4f16	1579.32	1.45706	2.20829	0.659813	0.509374	0.999274
Dnajc7	1130.4	1.45541	1.44692	1.00587	0.314479	0.999274
Psmd1	1049.87	1.45536	1.88594	0.771689	0.440299	0.999274
Emc3	1974.3	1.45452	1.28591	1.13113	0.258002	0.999274
Hdgf	1454.23	1.45196	1.37629	1.05499	0.291431	0.999274
Atp6v0b	1843.85	1.44931	1.26451	1.14614	0.251737	0.999274
Resf1	926.081	1.44789	1.83108	0.790729	0.429102	0.999274
Tbrg4	2492.51	1.44202	2.14281	0.672959	0.500974	0.999274
Adam8	7684.71	1.43953	2.22806	0.646091	0.51822	0.999274
Rab3gap1	635.841	1.43587	1.57501	0.911658	0.361949	0.999274
Nfatc3	683.195	1.43531	1.64606	0.871967	0.383226	0.999274
Tbl1x	1577.56	1.43439	1.86179	0.770435	0.441042	0.999274
Ppil2	2605.03	1.43169	2.25976	0.63356	0.526368	0.999274
Rab4a	1307.69	1.43046	1.54515	0.925774	0.354563	0.999274
Abi3	924.465	1.42512	1.60367	0.888667	0.374182	0.999274
Rnaseh2c	960.431	1.42436	2.09038	0.681387	0.495626	0.999274
Arrdc1	4134.57	1.42147	1.37458	1.03411	0.301084	0.999274
Relb	10271.5	1.42076	1.03387	1.37422	0.169373	0.999274
Gnptg	3045.85	1.41906	1.43355	0.989891	0.322227	0.999274
Spag9	304.349	1.41867	1.77942	0.797265	0.425297	0.999274
Mlf2	2825.37	1.41864	1.22231	1.16062	0.245795	0.999274
Sdha	5070.7	1.41512	1.00046	1.41447	0.157225	0.999274
Sema4a	4225.61	1.41311	1.76148	0.802229	0.42242	0.999274
Fastk	1783.83	1.41254	1.93261	0.730896	0.464843	0.999274
Atf6b	1869.87	1.40927	2.07323	0.679747	0.496664	0.999274
Snrpe	131.587	1.40855	1.42156	0.99085	0.321759	0.999274
Fuca1	3034.89	1.40743	1.32618	1.06126	0.288571	0.999274
Psap	25890.5	1.40213	0.319042	4.39481	1.10871e-05	0.00153707
Lsm7	286.169	1.39674	2.22405	0.628016	0.529994	0.999274
Pcif1	3922.52	1.39643	1.57263	0.887962	0.374561	0.999274
Nudcd3	1789.64	1.39429	2.21241	0.630211	0.528557	0.999274
Glul	1958.68	1.38927	1.77415	0.783061	0.433591	0.999274
Il2rb	27978.5	1.38881	0.332502	4.17685	2.9557e-05	0.0037562
Bcl2l1	6742.29	1.38727	1.57701	0.879688	0.379028	0.999274
Naxe	1191.27	1.38531	1.79134	0.773338	0.439322	0.999274
Tfip11	6007.83	1.38498	2.0216	0.68509	0.493287	0.999274
ND4L	17.5176	1.38323	0.763841	1.81089	0.0701586	0.802461
Akr1a1	7921.89	1.37227	0.915209	1.49941	0.133767	0.999274
Pea15a	2176.37	1.36911	1.88716	0.725487	0.468153	0.999274
Cox5a	1723.05	1.3649	0.913655	1.49389	0.135204	0.999274
Snd1	3921.36	1.3635	1.21363	1.12349	0.26123	0.999274
Cct2	2025.01	1.36072	1.04124	1.30683	0.191271	0.999274
Psmb1	2827.16	1.35666	0.564831	2.40189	0.0163107	0.427612
Tonsl	8672.84	1.3423	0.557763	2.40659	0.0161024	0.427612
Tpra1	2014.54	1.33857	2.18796	0.611786	0.54068	0.999274
Katna1	1059.72	1.33401	1.80221	0.740206	0.459175	0.999274
Rp9	494.527	1.33216	1.5392	0.865489	0.386771	0.999274
Cd164	6409.7	1.32476	0.871801	1.51957	0.12862	0.999274
Tram1	1204.7	1.32318	0.914353	1.44712	0.147863	0.999274
Kcnk5	2174.3	1.32268	2.03661	0.649449	0.516048	0.999274
Wtap	153.903	1.32027	1.30234	1.01377	0.310692	0.999274
AI467606	4883.11	1.31435	1.34201	0.979383	0.327391	0.999274
Hes1	856.465	1.30642	1.96409	0.665155	0.505951	0.999274
Usp4	1486.49	1.30622	2.2596	0.578076	0.563213	0.999274
Myo1e	2452.9	1.29806	1.53767	0.844176	0.398571	0.999274
Rad23b	130.609	1.29753	1.86939	0.694091	0.487625	0.999274
Mob2	2621.2	1.29115	2.18387	0.591219	0.554373	0.999274
Raf1	1939.03	1.28804	1.19691	1.07614	0.281865	0.999274
Uba7	3532.5	1.28723	2.28279	0.563884	0.572833	0.999274
Snx17	3659.57	1.28694	2.07362	0.620626	0.534846	0.999274
Pdap1	465.335	1.28672	0.743359	1.73096	0.0834594	0.87175
Stx6	2254.76	1.28486	2.07903	0.618007	0.536571	0.999274
Serpinb1a	4529.03	1.28346	0.963874	1.33156	0.183003	0.999274
Gnai2	2848.75	1.27932	0.779025	1.64221	0.100547	0.934965
Stx8	753.383	1.27919	2.07144	0.617536	0.536881	0.999274
Tbpl1	328.037	1.27887	1.41847	0.901585	0.367277	0.999274
1110008P14Rik	596.221	1.27859	2.1127	0.605194	0.54505	0.999274
Emc7	363.23	1.27431	2.03524	0.626123	0.531234	0.999274
Dgkd	2220.4	1.27315	1.62432	0.783805	0.433155	0.999274
Klk8	1657.5	1.27224	1.95174	0.651849	0.514498	0.999274
Idh3g	4821.64	1.27013	1.3225	0.960401	0.336853	0.999274
Gsk3b	576.45	1.26685	1.17145	1.08144	0.2795	0.999274
Slc2a3	2350.76	1.26579	1.80959	0.699493	0.484244	0.999274
Sdhb	4634.86	1.26465	0.683633	1.8499	0.0643284	0.793493
Map4	3242.9	1.26247	1.31447	0.960434	0.336837	0.999274
Scand1	1245.92	1.26066	1.00815	1.25047	0.211126	0.999274
Tmem167	204.1	1.25736	1.75735	0.715486	0.474309	0.999274
Cmpk1	374.083	1.2551	1.64297	0.763923	0.444913	0.999274
Sema4d	5152.1	1.25469	1.23016	1.01994	0.307759	0.999274
Klf10	1697.76	1.25428	1.35528	0.925481	0.354716	0.999274
Ppp2ca	532.276	1.25405	2.01484	0.622408	0.533673	0.999274
Zcchc7	304.189	1.25286	1.69096	0.740915	0.458745	0.999274
1110004F10Rik	1142.28	1.2528	1.23996	1.01035	0.312326	0.999274
Osbpl3	3006.07	1.2517	1.50505	0.831668	0.405597	0.999274
Isyna1	4244.21	1.24966	2.03067	0.615392	0.538296	0.999274
Mrpl37	1203.84	1.24818	1.90984	0.653554	0.513399	0.999274
Mmp25	1550.33	1.24731	1.70255	0.73261	0.463797	0.999274
S100a6	10946.3	1.24632	0.465715	2.67614	0.0074475	0.284909
Eif4b	1831.94	1.24491	1.76154	0.706719	0.479741	0.999274
Hadhb	689.941	1.24169	1.57655	0.787599	0.430932	0.999274
Ddx21	1056.26	1.23727	1.65532	0.747449	0.454792	0.999274
Nr1d1	5465.6	1.23377	0.686355	1.79757	0.0722446	0.811192
Slc25a39	3295.18	1.2315	1.34984	0.912337	0.361591	0.999274
Vps72	1745.81	1.23145	2.21077	0.557022	0.577512	0.999274
Arhgap1	1947.19	1.22966	1.58896	0.773877	0.439003	0.999274
Nme1	2899.09	1.2288	1.24763	0.98491	0.324668	0.999274
Anxa2	19845.5	1.22864	0.428229	2.86912	0.00411616	0.203944
Dgat1	17651.1	1.22808	0.512571	2.39593	0.0165783	0.427612
Sars	2470.33	1.22581	1.5898	0.771047	0.440679	0.999274
2610507B11Rik	1708.11	1.22298	2.61972	0.466836	0.640617	0.999274
Tecr	6745.96	1.22017	0.608891	2.00392	0.0450782	0.698724
Lrrc8d	1869.02	1.21667	1.63751	0.743	0.457481	0.999274
Hint2	1037.82	1.2164	1.4532	0.837048	0.402566	0.999274
Utp11	277.761	1.2089	1.8817	0.642449	0.520582	0.999274
Plec	5254.87	1.20863	1.90058	0.635928	0.524824	0.999274
Mrps7	1817.95	1.20849	1.88364	0.641572	0.521151	0.999274
Psmb3	6201.13	1.20761	0.510743	2.36442	0.0180584	0.436444
Trpv2	5441.69	1.20753	1.83609	0.657664	0.510754	0.999274
Ehd1	5654.35	1.20511	1.03984	1.15893	0.246483	0.999274
Vdac3	293.409	1.20491	1.62425	0.741827	0.458192	0.999274
2002-09-01	454.002	1.20252	1.29207	0.930691	0.352014	0.999274
Cxxc1	2444.78	1.20172	2.30411	0.521556	0.60198	0.999274
Epas1	3933.55	1.20095	1.34292	0.894284	0.37117	0.999274
Prpf38b	810.637	1.20079	1.38603	0.866357	0.386294	0.999274
Grpel1	2558.02	1.19806	1.30909	0.91519	0.360092	0.999274
Frmd4b	3293.34	1.19227	1.59988	0.745226	0.456135	0.999274
Gpbp1	340.972	1.18944	0.899233	1.32272	0.185927	0.999274
Prkx	1057.7	1.18865	1.9114	0.621874	0.534025	0.999274
Bola2	1321.54	1.18842	0.912917	1.30179	0.192989	0.999274
Rabep2	1478.64	1.18669	2.44988	0.484388	0.62811	0.999274
Aqp3	1066.36	1.18656	2.11783	0.560272	0.575294	0.999274
Cyld	785.002	1.18304	1.66361	0.711129	0.477004	0.999274
Wasf2	2402.65	1.18226	0.781493	1.51282	0.130326	0.999274
Rars	914.684	1.18149	1.60855	0.734505	0.462641	0.999274
Cd83	4341.42	1.17944	1.26632	0.931386	0.351654	0.999274
Letm1	3920.68	1.17574	1.52117	0.772919	0.43957	0.999274
Pitpnb	859.303	1.17502	1.48849	0.789403	0.429876	0.999274
Sptan1	2613.21	1.17481	1.73459	0.677288	0.498223	0.999274
Abi1	738.707	1.174	0.618132	1.89927	0.0575294	0.783551
Ddrgk1	2574.91	1.17336	1.48139	0.792068	0.428321	0.999274
Rbm5	1758.51	1.1712	1.44703	0.809385	0.418294	0.999274
Pofut2	1861.35	1.17088	1.60865	0.727867	0.466695	0.999274
Slc7a1	2288.01	1.16749	1.69576	0.688478	0.491152	0.999274
Dbi	774.666	1.16742	1.46317	0.797872	0.424945	0.999274
Ap2b1	1221.85	1.16519	1.65795	0.702789	0.482187	0.999274
Pabpc1	3190.07	1.16376	0.772764	1.50597	0.132076	0.999274
R3hdm4	1546.67	1.16083	1.07632	1.07852	0.280803	0.999274
Kat5	1366.83	1.1546	2.17587	0.530638	0.59567	0.999274
P4hb	11397	1.15418	0.489307	2.3588	0.0183343	0.436444
Micos13	1447.45	1.15304	1.16738	0.987721	0.323289	0.999274
Myadm	6477.65	1.15009	1.14162	1.00742	0.313734	0.999274
Mob3a	1832.78	1.14908	1.93967	0.59241	0.553576	0.999274
Ndufb5	351.412	1.14831	1.5798	0.726867	0.467308	0.999274
Cd72	1828.36	1.1481	1.8009	0.637518	0.523788	0.999274
Usp36	1659.31	1.14529	2.01624	0.568034	0.570012	0.999274
Comt	1905.19	1.13966	2.27419	0.501126	0.616282	0.999274
Ankrd11	2139.17	1.13898	1.59998	0.711871	0.476545	0.999274
Snrnp200	1683.8	1.13815	2.31927	0.490738	0.623612	0.999274
Baiap2	2134.98	1.13467	1.96852	0.576407	0.56434	0.999274
Csnk1d	2221	1.13051	1.6347	0.69157	0.489208	0.999274
Qrich1	2031.4	1.12855	1.57209	0.717865	0.47284	0.999274
Mrps21	808.858	1.12759	0.960002	1.17457	0.240167	0.999274
Slc25a51	2070.75	1.12745	2.04881	0.550293	0.582119	0.999274
Tardbp	354.332	1.1268	2.18255	0.516279	0.60566	0.999274
Ormdl2	459.906	1.12636	2.11397	0.532817	0.594161	0.999274
Zbtb11	414.45	1.1231	1.91642	0.586042	0.557847	0.999274
Ndufa2	4683.54	1.12243	0.485298	2.31286	0.0207305	0.454277
Oip5os1	377.204	1.12056	1.57658	0.710753	0.477237	0.999274
Ttc1	709.72	1.12047	1.61242	0.694901	0.487117	0.999274
Mdm4	742.455	1.12027	1.64233	0.682121	0.495162	0.999274
Zc3h12a	714.753	1.11778	1.03448	1.08052	0.279909	0.999274
Nedd9	2779.73	1.11198	1.47172	0.755567	0.449909	0.999274
Lamtor5	665.201	1.11041	1.41955	0.782232	0.434078	0.999274
Clcf1	1222.99	1.1067	1.96108	0.564333	0.572528	0.999274
Pdcd1	12776.2	1.10657	0.499856	2.21377	0.0268443	0.528227
Plekha2	1901.74	1.10397	2.19507	0.502933	0.615011	0.999274
Sesn1	2332.25	1.10167	0.920641	1.19664	0.231447	0.999274
Spop	2516.19	1.10146	1.27648	0.862892	0.388197	0.999274
Bcl2a1b	733.72	1.10068	0.430895	2.5544	0.010637	0.327704
Capg	30055	1.09934	0.385963	2.8483	0.00439528	0.209463
Slc7a6os	1272.17	1.09832	1.55293	0.707257	0.479407	0.999274
Tapbp	15548.9	1.09728	0.604795	1.81431	0.0696307	0.802461
Rara	2313.83	1.09424	0.786856	1.39065	0.164332	0.999274
Tespa1	2029.07	1.09093	1.36029	0.801988	0.42256	0.999274
Sdhaf1	154.746	1.08388	1.96457	0.551712	0.581146	0.999274
Taf12	535.495	1.08339	2.55742	0.423626	0.671839	0.999274
Chmp3	830.694	1.08275	2.04985	0.52821	0.597353	0.999274
Idh3a	1339.8	1.08213	1.44572	0.748504	0.454156	0.999274
Rpp21	1538.78	1.08115	0.893502	1.21002	0.226272	0.999274
Rpn2	7222.44	1.08094	0.469409	2.30277	0.0212917	0.460565
Ostc	1433.56	1.08024	1.40239	0.770284	0.441131	0.999274
Manf	1668.87	1.07967	0.849702	1.27065	0.203854	0.999274
Esco1	89.1107	1.07879	1.33384	0.808785	0.418639	0.999274
Appl1	396.42	1.07694	1.93019	0.557946	0.576881	0.999274
Psmd6	528.034	1.07653	2.50749	0.429324	0.667687	0.999274
Dap	4663.19	1.07555	1.08333	0.992819	0.320798	0.999274
Ctsd	6541.34	1.07529	1.02546	1.04859	0.294367	0.999274
Morf4l2	962.551	1.07525	1.4894	0.721937	0.470333	0.999274
Gatd3a	2229.19	1.07353	1.5642	0.686313	0.492516	0.999274
Cox7a2	2133.9	1.07288	0.45993	2.3327	0.0196638	0.444257
Rap1a	176.213	1.07248	1.31947	0.812813	0.416325	0.999274
Abhd2	2205.16	1.06924	1.21306	0.881437	0.378081	0.999274
Lgals3bp	5673.42	1.06594	1.36247	0.782358	0.434004	0.999274
Necap2	2598.98	1.06543	1.5197	0.701077	0.483255	0.999274
Fbxo34	2245.29	1.06414	2.50632	0.424582	0.671142	0.999274
Cxcl10	2810.58	1.06365	0.568192	1.87198	0.0612088	0.788883
Zrsr2	493.599	1.06054	1.62681	0.651911	0.514458	0.999274
Gnal	290.109	1.0598	1.5635	0.677839	0.497874	0.999274
Lsm12	215.954	1.05435	1.38508	0.761217	0.446528	0.999274
Camk2d	908.214	1.05396	1.84486	0.571292	0.567802	0.999274
Lrrfip1	11240.1	1.0531	0.561466	1.87562	0.0607076	0.788883
Ndufa7	1959.74	1.04838	0.864358	1.2129	0.225169	0.999274
Abca7	5535.78	1.04447	2.03835	0.512412	0.608363	0.999274
Eif4e3	902.385	1.04248	0.956569	1.08981	0.275796	0.999274
Lamtor4	635.526	1.04107	1.66166	0.62652	0.530974	0.999274
Gpx1	9775.13	1.04065	0.574632	1.81098	0.0701445	0.802461
Atp5mpl	552.286	1.0391	0.887594	1.1707	0.24172	0.999274
Ap3s1	47.0211	1.03295	1.688	0.61194	0.540578	0.999274
Cib1	2115.04	1.03267	1.95941	0.52703	0.598173	0.999274
Mtss1	1869.77	1.03032	1.60325	0.642644	0.520455	0.999274
Bsg	6298.5	1.02964	0.551481	1.86705	0.0618947	0.78987
Fkbp1a	2216.37	1.02808	0.827565	1.24229	0.21413	0.999274
Gnb2	524.632	1.02716	1.18448	0.867178	0.385845	0.999274
Atp2b1	4092.75	1.02564	0.405491	2.52938	0.0114265	0.339468
Atf7ip	2974.25	1.02348	1.72053	0.594865	0.551934	0.999274
Aldoart1	54.0402	1.0232	0.524795	1.94971	0.0512111	0.716485
Lamtor2	2392.02	1.02097	0.712033	1.43389	0.151605	0.999274
Zmpste24	820.753	1.02094	1.82599	0.559116	0.576082	0.999274
Mapkapk3	3999.16	1.02051	0.963721	1.05892	0.289634	0.999274
Tcf25	6977.99	1.02037	1.2775	0.798725	0.42445	0.999274
Kdm5c	541.932	1.0196	1.99578	0.51088	0.609435	0.999274
Dnajb2	1764.39	1.01641	1.7618	0.576914	0.563997	0.999274
Sf3a3	813.323	1.01351	2.25028	0.450393	0.652427	0.999274
Rabgef1	1174.63	1.01321	2.59951	0.38977	0.696707	0.999274
Vta1	796.396	1.01259	2.06734	0.489801	0.624275	0.999274
Tnfrsf10b	1687.35	1.01157	0.906921	1.11539	0.264684	0.999274
Nfkbie	6545.31	1.0111	0.782695	1.29182	0.196419	0.999274
Cited2	813.254	1.00981	1.87685	0.538037	0.590552	0.999274
Clcn3	957.039	1.00901	1.54964	0.65113	0.514963	0.999274
Ppp4r3b	338.453	1.00755	2.23846	0.450111	0.652631	0.999274
Psmb5	2786.59	1.00748	0.983636	1.02424	0.305724	0.999274
Ruvbl1	1248.31	1.00476	2.12695	0.472392	0.636647	0.999274
Tgoln1	2343	1.0046	0.722594	1.39027	0.164446	0.999274
Ndufs5	828.611	1.00412	1.3809	0.727145	0.467137	0.999274
Cfap43	2002.9	1.00108	2.29303	0.436577	0.662418	0.999274
Idnk	1322.2	1.00094	1.90298	0.525984	0.598899	0.999274
Pitpnm1	4581.25	0.999448	1.41745	0.705104	0.480746	0.999274
Cuta	1893.01	0.997985	0.426801	2.33829	0.0193721	0.441384
Icos	7291.22	0.997402	0.418624	2.38257	0.0171922	0.427612
Fmnl1	2163.56	0.997155	0.754628	1.32139	0.186372	0.999274
Itgal	13219.7	0.994951	0.417804	2.38138	0.0172477	0.427612
Spg21	1410.95	0.994836	1.6859	0.590091	0.555129	0.999274
Dusp2	2969.24	0.994557	2.16833	0.458674	0.646468	0.999274
Psmb10	5002.21	0.994221	1.57072	0.632971	0.526752	0.999274
Ndufa1	1158.93	0.992679	0.927631	1.07012	0.284564	0.999274
Thrap3	2814.12	0.992458	1.20877	0.821047	0.41162	0.999274
Supt20	920.51	0.991513	1.57552	0.629323	0.529138	0.999274
Pxn	1418.45	0.989723	2.17059	0.455969	0.648412	0.999274
Kcnab2	2056.64	0.988898	1.14037	0.867169	0.385849	0.999274
Supt5	2441.44	0.9882	2.46574	0.400773	0.688587	0.999274
Aco2	6793.73	0.986254	1.36075	0.724786	0.468583	0.999274
Gosr2	2819.44	0.985786	1.4177	0.69534	0.486842	0.999274
Map2k3	6585.56	0.985616	0.83821	1.17586	0.239651	0.999274
Prr13	5543.25	0.98551	0.41179	2.39323	0.0167006	0.427612
Higd1a	832.815	0.985081	0.976853	1.00842	0.313251	0.999274
Lsm5	29.0694	0.984372	1.1941	0.82436	0.409735	0.999274
Sla	8640.25	0.984198	0.431332	2.28176	0.0225033	0.476633
Srp54c	101.72	0.983976	1.80876	0.544006	0.586438	0.999274
Dennd4a	2291.14	0.983763	0.999144	0.984606	0.324818	0.999274
Gem	3239.91	0.980044	1.54734	0.633375	0.526489	0.999274
Pdcd10	147.185	0.977774	0.952022	1.02705	0.304397	0.999274
Ppib	1285.82	0.97722	0.386524	2.52823	0.011464	0.339468
Evi2a	395.682	0.977047	1.57263	0.621282	0.534414	0.999274
Ric1	243.904	0.974722	1.77771	0.548302	0.583484	0.999274
S100a4	11419.2	0.973392	0.269633	3.61006	0.000306123	0.027461
Coro1c	2471.47	0.97336	2.26084	0.430531	0.66681	0.999274
Ss18l2	129.58	0.970839	1.96192	0.494841	0.620712	0.999274
2009-09-01	6138.82	0.969153	0.787672	1.2304	0.218547	0.999274
Brd8	1312.94	0.967229	2.02138	0.4785	0.632295	0.999274
Aplp2	3322.03	0.967164	0.969829	0.997252	0.318642	0.999274
Fas	711.37	0.966204	1.76212	0.548319	0.583473	0.999274
Mtch2	1032.49	0.964692	2.11064	0.457061	0.647627	0.999274
Naga	2500.47	0.961535	1.96814	0.48855	0.62516	0.999274
Plekho2	2257.72	0.959688	2.05323	0.467405	0.64021	0.999274
Il27ra	12559.4	0.956754	1.34502	0.711333	0.476878	0.999274
Rab7	5211.92	0.956018	0.38708	2.46982	0.0135182	0.378263
Tma7	711.036	0.955383	0.876022	1.09059	0.275452	0.999274
Tm2d2	2110.22	0.952651	1.7621	0.540633	0.588761	0.999274
Rnf40	2952.09	0.952153	1.98545	0.479565	0.631537	0.999274
Tbcb	3666.73	0.948787	1.19571	0.793491	0.427492	0.999274
Elk4	466.746	0.945422	1.54882	0.610414	0.541587	0.999274
Uqcr10	2160.08	0.938642	0.575248	1.63172	0.102739	0.94669
Mri1	2401.28	0.9368	1.73338	0.540448	0.588888	0.999274
Psen1	1807.71	0.935946	1.36341	0.686476	0.492413	0.999274
Atp5e	2457.18	0.934423	0.392868	2.37847	0.0173849	0.427612
Uhrf1bp1l	1435.31	0.929366	1.00602	0.923803	0.355589	0.999274
Igf1r	1544.11	0.928921	1.55408	0.597731	0.550019	0.999274
Surf4	10017.8	0.928844	0.544305	1.70648	0.0879196	0.886892
Tcerg1	1349.05	0.92847	1.98535	0.467661	0.640027	0.999274
Mrpl57	1456.17	0.926565	1.46067	0.634341	0.525859	0.999274
Sec62	706.408	0.925845	0.819913	1.1292	0.258814	0.999274
Pld3	12799.2	0.925338	0.504653	1.83361	0.0667117	0.793493
Dnajc8	1371.61	0.924765	0.915058	1.01061	0.312204	0.999274
Smpdl3a	1841.35	0.921088	1.04502	0.881406	0.378098	0.999274
Sfn	1072.9	0.920897	1.88342	0.488949	0.624878	0.999274
Rbl2	677.053	0.91772	2.11282	0.434357	0.664029	0.999274
Sf1	2999.93	0.917096	0.601996	1.52342	0.127652	0.999274
Arpc5	3249.91	0.91678	0.46089	1.98915	0.0466845	0.70375
Selenof	2788.49	0.915656	0.529568	1.72906	0.0837982	0.872193
Pqbp1	2490.99	0.914792	1.47383	0.620689	0.534804	0.999274
Slc38a10	6034.31	0.914759	1.80215	0.507593	0.611739	0.999274
Nudt3	1126	0.914694	1.14845	0.796459	0.425765	0.999274
Ciao2b	1402.19	0.913378	1.5545	0.58757	0.556821	0.999274
Ddx42	969.82	0.911855	1.98393	0.459621	0.645788	0.999274
Map2k1	2960.52	0.911448	1.69089	0.539035	0.589862	0.999274
Trp53inp2	1440.71	0.906322	2.1863	0.414546	0.678474	0.999274
Smim3	1051.6	0.905395	2.13066	0.424937	0.670882	0.999274
Arid5b	643.523	0.904832	1.32619	0.682279	0.495063	0.999274
Mrpl12	1288.41	0.901983	2.38398	0.378351	0.70517	0.999274
Fam102a	2866.15	0.901144	1.58913	0.567068	0.570668	0.999274
Tnip1	5958.23	0.900087	0.681328	1.32108	0.186476	0.999274
Oat	2609.82	0.898023	1.37831	0.65154	0.514698	0.999274
Srpk2	235.868	0.897152	1.71537	0.523008	0.600969	0.999274
Creld2	4746.68	0.897017	1.64949	0.543816	0.586568	0.999274
Serpina3g	3069.9	0.891963	1.70253	0.523904	0.600345	0.999274
Fam160a2	2880.45	0.890311	1.65179	0.538999	0.589888	0.999274
Zdhhc4	659.76	0.890137	2.56714	0.346743	0.728785	0.999274
Cnot2	766.783	0.888978	1.30057	0.683528	0.494273	0.999274
Cops8	1985.23	0.88822	1.53729	0.577784	0.56341	0.999274
Stard3nl	472.946	0.887736	2.26385	0.392136	0.694958	0.999274
St8sia4	488.637	0.886273	1.30461	0.679339	0.496923	0.999274
Sec11c	2555.26	0.879268	0.493375	1.78215	0.0747251	0.828769
Actn4	10994.8	0.876756	0.59349	1.47729	0.139598	0.999274
Zdhhc18	1948.89	0.875919	1.23143	0.711302	0.476897	0.999274
Phc3	1657.9	0.87437	2.32286	0.37642	0.706605	0.999274
Tuba4a	10288.9	0.873802	0.376358	2.32173	0.0202476	0.450767
Pkm	33129.8	0.87365	0.33837	2.58194	0.00982474	0.318781
Herpud1	14282.2	0.873211	0.540692	1.61499	0.106313	0.956237
Cs	6768.28	0.872238	1.18017	0.739079	0.459859	0.999274
Mrpl43	1678.81	0.872194	1.4546	0.599611	0.548765	0.999274
Uqcc2	561.408	0.870996	1.38066	0.630855	0.528136	0.999274
Wdr83os	1017.44	0.870819	1.42872	0.60951	0.542187	0.999274
S100a11	8606.51	0.869474	0.338707	2.56704	0.010257	0.325875
Tinf2	3823.65	0.868797	1.41846	0.612495	0.540211	0.999274
Psmd7	1629.8	0.865807	1.7277	0.501132	0.616278	0.999274
Samm50	1835.3	0.865588	2.18311	0.396494	0.691741	0.999274
Wdr43	655.047	0.864258	1.555	0.555794	0.578351	0.999274
Hmgcl	1398.67	0.863227	2.1679	0.398185	0.690494	0.999274
Hilpda	10973.8	0.862967	0.60368	1.42951	0.152858	0.999274
Card19	1923.46	0.862959	1.32525	0.651169	0.514938	0.999274
Arl5c	2931.55	0.861214	1.1665	0.73829	0.460338	0.999274
Pbxip1	4248.72	0.860146	1.57494	0.546146	0.584966	0.999274
Akr1b3	3031.28	0.859467	1.52973	0.561843	0.574223	0.999274
Nol7	694.936	0.859162	1.15541	0.743597	0.45712	0.999274
Smad3	4447.7	0.858934	1.41591	0.606631	0.544096	0.999274
Ndel1	3366.12	0.857379	1.19032	0.720292	0.471345	0.999274
Vps29	887.6	0.850133	0.94093	0.903503	0.366259	0.999274
Ly6e	16958.9	0.848605	0.371268	2.28569	0.0222722	0.476633
Tmed2	1701.25	0.84786	0.453532	1.86946	0.0615588	0.788883
Tiparp	2729.58	0.84704	0.359898	2.35356	0.0185947	0.436444
Zc3hav1	6743.27	0.847027	1.07551	0.78756	0.430954	0.999274
Chordc1	290.547	0.846846	1.86974	0.452921	0.650606	0.999274
Elavl1	2026.12	0.845332	1.02631	0.823658	0.410134	0.999274
Rexo2	2250.69	0.845254	0.510253	1.65654	0.0976123	0.921726
Rassf1	1746.3	0.841939	1.66238	0.506465	0.61253	0.999274
Kdelr1	1078.87	0.841081	1.7291	0.486426	0.626665	0.999274
Mpc1	788.637	0.839261	1.15626	0.725839	0.467938	0.999274
Csde1	2312.71	0.83826	1.14629	0.731282	0.464607	0.999274
Pstpip1	6033.46	0.836239	0.727191	1.14996	0.250161	0.999274
Parvg	3058.67	0.834695	1.99251	0.418916	0.675278	0.999274
Psmd2	4100.21	0.831154	1.45843	0.569897	0.568747	0.999274
Metap2	656.98	0.829181	1.04594	0.792762	0.427916	0.999274
Thy1	3280.74	0.828402	0.441316	1.87712	0.0605017	0.788883
Prkar1a	12854.9	0.825899	0.297859	2.77279	0.00555788	0.249287
Zfp36l2	664.839	0.821997	0.794225	1.03497	0.300684	0.999274
H1f0	1343.1	0.821874	1.80346	0.455721	0.64859	0.999274
Psma4	715.201	0.821641	1.47059	0.558715	0.576357	0.999274
Tacc1	594.545	0.82092	2.14819	0.382146	0.702353	0.999274
Atp5j	1628.62	0.819987	0.60516	1.35499	0.17542	0.999274
Ddx52	264.378	0.819734	2.26938	0.361215	0.717939	0.999274
Spcs1	765.046	0.819146	0.865671	0.946255	0.344018	0.999274
Eif4e	520.862	0.818958	1.82037	0.449886	0.652793	0.999274
Aldoa	35059.2	0.815557	0.318584	2.55995	0.0104688	0.327222
Cklf	461.616	0.815337	1.87504	0.434838	0.66368	0.999274
Eprs	10098.5	0.815312	0.479848	1.69911	0.0892993	0.886892
Capza2	681.582	0.811923	0.712866	1.13896	0.254722	0.999274
Ndufab1	247.335	0.806173	1.23305	0.653803	0.513239	0.999274
Litaf	2483.7	0.80607	1.6155	0.498959	0.617808	0.999274
Rad23a	1910.28	0.806044	1.94156	0.415153	0.67803	0.999274
Zfp36l1	28926.7	0.805928	0.261536	3.08152	0.00205946	0.116331
Sdcbp	2344.31	0.801973	0.468461	1.71193	0.0869089	0.880639
Cmtm7	4541.79	0.798765	0.97695	0.817611	0.413579	0.999274
Pkp3	8621.34	0.796184	1.10851	0.718244	0.472607	0.999274
Txndc9	696.33	0.794892	1.43049	0.555676	0.578432	0.999274
Pik3r5	5954.01	0.791715	0.982498	0.805818	0.420348	0.999274
Ppp1r16b	4144.76	0.788657	0.950693	0.82956	0.406788	0.999274
Gnai3	614.949	0.785811	1.46522	0.536311	0.591744	0.999274
Neu1	3701.39	0.784698	2.04725	0.383294	0.701502	0.999274
Cwc25	5112.19	0.784542	0.450946	1.73977	0.0818997	0.864339
Ddx1	916.789	0.781593	1.90785	0.409672	0.682046	0.999274
Psenen	1757.66	0.777988	0.418485	1.85906	0.0630186	0.793493
Atg101	1980	0.777239	1.8876	0.41176	0.680515	0.999274
Sec61b	2023.65	0.776773	0.611416	1.27045	0.203925	0.999274
Poldip3	2969.22	0.77645	0.873631	0.888762	0.374131	0.999274
Mrpl42	621.982	0.775005	1.74587	0.443908	0.657109	0.999274
Cox6a1	10342.4	0.774765	0.413405	1.87411	0.0609158	0.788883
Ctbp1	1500.6	0.774475	2.3746	0.32615	0.744311	0.999274
Psd4	4874.99	0.773793	2.15955	0.358313	0.720109	0.999274
Mcur1	543.835	0.770017	2.19659	0.35055	0.725926	0.999274
Tmem14c	1674.53	0.769933	1.30569	0.589674	0.555409	0.999274
Ndufa13	3586.9	0.766909	0.420161	1.82527	0.0679596	0.797219
Hcfc1r1	773.341	0.76545	2.07459	0.368965	0.712154	0.999274
Vcp	3977	0.765139	0.451913	1.69311	0.0904339	0.886892
Mapre1	1963.15	0.764849	0.961998	0.795063	0.426577	0.999274
Serp1	4385.85	0.764762	0.477859	1.60039	0.109512	0.973794
Micos10	1199.11	0.762295	0.520145	1.46554	0.142773	0.999274
Tmem64	2190.33	0.761352	1.17175	0.649755	0.51585	0.999274
Pcbp1	1789.6	0.759188	1.32463	0.573134	0.566554	0.999274
Yipf3	4500.33	0.758722	1.25404	0.605021	0.545165	0.999274
Cetn3	106.863	0.758473	1.73063	0.438263	0.661196	0.999274
Aip	3425.05	0.75829	1.49873	0.505956	0.612888	0.999274
Psmb6	6588.14	0.758268	0.921562	0.822808	0.410617	0.999274
Flot1	2219.54	0.758246	1.99323	0.38041	0.703641	0.999274
Smarce1	1262.87	0.757008	1.20228	0.629645	0.528927	0.999274
Pdrg1	1542.19	0.753324	1.67626	0.449406	0.653138	0.999274
Ciapin1	1547.95	0.753298	2.14325	0.351475	0.725232	0.999274
Selenow	4369.3	0.752141	0.542006	1.3877	0.165229	0.999274
Atp6v1f	6995.94	0.750655	0.496146	1.51297	0.130287	0.999274
Hk1	2320.48	0.748765	1.93547	0.386865	0.698856	0.999274
Csrp1	1456.01	0.746904	1.4072	0.530773	0.595576	0.999274
Ahnak	18663.8	0.746182	0.366137	2.03798	0.0415517	0.670543
Ndufv2	461.087	0.746145	1.45421	0.513094	0.607885	0.999274
Ube2h	708.486	0.746115	1.60979	0.463485	0.643017	0.999274
Ebp	1242.56	0.742016	1.89978	0.39058	0.696108	0.999274
Wbp2	2608.97	0.739004	1.26421	0.584556	0.558846	0.999274
Adgre5	11526.2	0.738347	0.46861	1.57561	0.115115	0.992086
Scp2	2399.29	0.734629	0.421085	1.74461	0.0810527	0.861362
Arl8b	249.659	0.73364	2.26142	0.324415	0.745624	0.999274
Eif3l	3008.4	0.733527	1.66118	0.44157	0.6588	0.999274
Elmo2	1950.88	0.732217	1.98022	0.369766	0.711557	0.999274
Psmb8	11379.8	0.731188	0.462303	1.58162	0.113736	0.992086
Csl	25.424	0.727745	1.09731	0.66321	0.507196	0.999274
Lgals1	27227.7	0.726412	0.31071	2.33791	0.0193919	0.441384
Utrn	2744.24	0.726178	1.09414	0.663698	0.506884	0.999274
Atp5d	11242.3	0.725275	0.461449	1.57174	0.116012	0.992086
Srebf2	6450.83	0.725219	0.665447	1.08982	0.275791	0.999274
Rbfa	1484.81	0.72497	2.08794	0.347218	0.728427	0.999274
Serpinb9	2512.37	0.724627	0.908741	0.797397	0.425221	0.999274
Cops9	671.25	0.724084	0.927027	0.781082	0.434754	0.999274
Ap3d1	4397.08	0.723254	1.52347	0.47474	0.634972	0.999274
Rnaset2a	375.256	0.722347	0.508835	1.41961	0.155721	0.999274
Arpc4	3439.87	0.72213	0.942896	0.765864	0.443757	0.999274
Nr3c1	7053.55	0.721656	0.462838	1.5592	0.118949	0.994757
Kat7	1503.85	0.721563	1.89595	0.380582	0.703513	0.999274
Fkbp4	6739.86	0.721217	0.460583	1.56588	0.117377	0.992086
Rora	24328.7	0.720879	0.432153	1.66811	0.0952942	0.912797
Man2b1	3576.58	0.718847	2.04737	0.351107	0.725508	0.999274
S100a10	11612	0.716007	0.43127	1.66023	0.0968684	0.920761
Mppe1	1672.26	0.715335	0.918096	0.779151	0.435891	0.999274
Gpat4	1791.99	0.7147	2.3962	0.298264	0.765501	0.999274
Ifngr2	4284.19	0.713072	0.92859	0.767909	0.442541	0.999274
Xrn2	571.126	0.711423	1.65967	0.428653	0.668176	0.999274
Pcyt2	4340.54	0.709815	2.42688	0.29248	0.769919	0.999274
Usp14	146.347	0.70828	2.00593	0.353092	0.724019	0.999274
Sp100	815.776	0.708107	1.51301	0.468012	0.639776	0.999274
Hivep2	1343.1	0.707187	1.33221	0.530839	0.595531	0.999274
Pnkd	730.243	0.70607	1.68441	0.419181	0.675084	0.999274
Pim1	3814.95	0.704199	0.336876	2.09038	0.036584	0.630402
Il17rb	1084.27	0.703031	2.22858	0.315462	0.752411	0.999274
Copg1	6172.56	0.700969	1.47146	0.476378	0.633805	0.999274
S100a13	2037.35	0.700607	0.511077	1.37085	0.170423	0.999274
Cox10	2366.24	0.699239	1.95577	0.357526	0.720698	0.999274
Tyk2	3868.22	0.69893	1.95263	0.357944	0.720385	0.999274
Uqcrb	171.602	0.697714	0.931341	0.749149	0.453767	0.999274
Erdr1	421.87	0.694573	0.903605	0.768669	0.44209	0.999274
Mmd	385.256	0.69149	2.12637	0.325198	0.745031	0.999274
Fcf1	581.773	0.691489	1.4913	0.463684	0.642874	0.999274
Sptssa	1882.62	0.690726	0.426186	1.62072	0.105078	0.953838
Actr1a	4736.99	0.690019	1.43127	0.482101	0.629734	0.999274
ND6	52.3987	0.689713	0.618252	1.11559	0.264599	0.999274
Arpc1a	1221.3	0.686335	1.54585	0.443987	0.657052	0.999274
Psme1	4927.53	0.686287	0.821145	0.835767	0.403286	0.999274
Rab11fip1	5947.31	0.684123	0.884169	0.773747	0.43908	0.999274
Psma5	673.573	0.683714	1.8809	0.363504	0.716228	0.999274
Il7r	3128.83	0.683706	0.432977	1.57908	0.114317	0.992086
Dok2	5353.51	0.683269	0.982244	0.69562	0.486667	0.999274
Usp25	457.367	0.681767	1.74414	0.390891	0.695878	0.999274
Crip1	27110.8	0.681062	0.383109	1.77772	0.075449	0.833488
Cops6	2557.02	0.679485	1.27911	0.531215	0.59527	0.999274
Usp16	630.445	0.675159	1.3707	0.492566	0.622319	0.999274
Glmp	5171.52	0.675108	1.29558	0.521086	0.602307	0.999274
Pdha1	2151.75	0.675089	1.26129	0.535239	0.592485	0.999274
Hexa	2465.02	0.674433	2.03737	0.331031	0.740621	0.999274
Kmt2c	755.646	0.674413	1.82435	0.369674	0.711626	0.999274
Rtn3	996.116	0.67233	1.6988	0.395769	0.692275	0.999274
Mrpl4	4682.95	0.671614	0.940216	0.714319	0.47503	0.999274
Vapb	252.868	0.671167	2.26642	0.296135	0.767127	0.999274
Ccnd2	12261.6	0.670324	0.788493	0.850133	0.395251	0.999274
Clint1	1427.23	0.670172	1.32831	0.504529	0.61389	0.999274
Emc6	1329.58	0.66827	1.47596	0.452771	0.650714	0.999274
Srp54a	95.7216	0.668237	1.33205	0.501661	0.615906	0.999274
Snord104	528.136	0.667406	1.6491	0.40471	0.685691	0.999274
Son	3141.17	0.667386	0.555665	1.20106	0.229729	0.999274
Ppil1	3360.7	0.667132	1.77799	0.375217	0.707499	0.999274
Lypla2	2363.5	0.666606	1.8124	0.367804	0.71302	0.999274
Sae1	2196.56	0.666278	1.7063	0.390481	0.696181	0.999274
Lmna	92714.2	0.664896	0.307552	2.1619	0.0306261	0.569626
Klf7	1074.81	0.662125	1.57939	0.419228	0.67505	0.999274
Elob	5627.99	0.660948	0.437516	1.51068	0.130869	0.999274
Eif6	5393.4	0.660484	1.29841	0.508687	0.610972	0.999274
Ndufa11	2925.78	0.660045	1.29308	0.510443	0.609741	0.999274
Cox16	287.641	0.659243	1.41316	0.466502	0.640856	0.999274
Pon2	1109.33	0.658432	1.56656	0.420304	0.674263	0.999274
Atp5o	4009.62	0.658097	0.438015	1.50245	0.13298	0.999274
Ctsb	9227.62	0.657674	0.501475	1.31148	0.189696	0.999274
Rab8a	3094.15	0.655582	1.50677	0.43509	0.663497	0.999274
Sat1	1798.85	0.655387	0.569088	1.15164	0.249467	0.999274
Thoc7	194.823	0.654851	1.86121	0.351841	0.724958	0.999274
Wdfy1	554.268	0.654809	2.2822	0.28692	0.774173	0.999274
Mast3	1961.98	0.654245	1.67087	0.39156	0.695383	0.999274
Prr7	8833.97	0.652923	1.03218	0.632566	0.527017	0.999274
Sytl3	2859.94	0.651469	1.31073	0.497029	0.619168	0.999274
Itpk1	3152.71	0.65082	1.85064	0.351673	0.725083	0.999274
4833439L19Rik	1678.1	0.647154	1.97439	0.327774	0.743082	0.999274
Hmgn1	320.504	0.645428	1.91726	0.33664	0.736388	0.999274
Atg3	831.341	0.644798	1.78948	0.360327	0.718602	0.999274
Xbp1	13174.7	0.644789	0.405483	1.59017	0.111796	0.985481
Tap2	8659.96	0.644268	1.02407	0.629122	0.529269	0.999274
Atp6v0c	1874.63	0.643444	0.411276	1.56451	0.117699	0.992086
Add1	2035.74	0.643047	2.06951	0.310725	0.75601	0.999274
Itm2b	39896.5	0.641748	0.242084	2.65093	0.00802711	0.288032
Cdv3	996.034	0.641261	1.65802	0.386763	0.698932	0.999274
Snx18	4156.17	0.639004	1.26569	0.504868	0.613652	0.999274
Uqcrh	3454.14	0.638731	0.395823	1.61368	0.106597	0.956237
H1f2	2820.66	0.638178	1.27437	0.500778	0.616528	0.999274
Psme2b	1651.17	0.637685	0.391187	1.63013	0.103074	0.946914
Pin1	2068.45	0.636094	1.35681	0.468817	0.639201	0.999274
Rrp7a	3317.53	0.633944	1.2394	0.511492	0.609007	0.999274
Naa10	1304	0.632941	1.91782	0.330031	0.741377	0.999274
Crtc3	982.13	0.632896	2.17555	0.290914	0.771117	0.999274
Laptm4a	988.767	0.631536	1.19016	0.530633	0.595673	0.999274
Cox7c	520.927	0.631475	0.559231	1.12918	0.25882	0.999274
Psme2	7072.73	0.631236	0.346362	1.82247	0.0683831	0.799112
Mta3	1361.73	0.630649	2.17529	0.289915	0.771882	0.999274
Nup50	1570.12	0.629462	1.38446	0.454663	0.649352	0.999274
Hp1bp3	1914.84	0.629417	1.27427	0.493945	0.621345	0.999274
Rwdd1	204.544	0.629145	0.887894	0.708581	0.478585	0.999274
Szrd1	1651.33	0.628775	1.52936	0.411137	0.680972	0.999274
Slc25a11	2326.43	0.628256	1.95727	0.320986	0.748221	0.999274
Guk1	3001.4	0.627737	1.20643	0.520325	0.602837	0.999274
Mrps6	500.948	0.626447	2.10746	0.297252	0.766274	0.999274
Plin3	1626.59	0.625865	2.23236	0.280361	0.779201	0.999274
Fyco1	2015.91	0.625538	2.009	0.311368	0.755521	0.999274
Gramd1a	7542.76	0.625368	1.28885	0.485215	0.627524	0.999274
Mpp7	355.737	0.625129	1.40458	0.445065	0.656273	0.999274
Gabarap	3117.13	0.624917	0.378493	1.65106	0.0987254	0.926499
Arf5	2638.5	0.623512	0.884154	0.705207	0.480681	0.999274
Khnyn	2274.85	0.623178	1.9103	0.32622	0.744258	0.999274
Ndufb9	1605.7	0.621697	0.890136	0.698429	0.484909	0.999274
Bcl11b	3604.74	0.62168	1.7817	0.348924	0.727146	0.999274
Ndufs7	3790.71	0.621517	1.20215	0.517004	0.605153	0.999274
Ndufc1	189.455	0.619668	1.37515	0.450618	0.652265	0.999274
Fnbp1	5362.14	0.619425	0.491752	1.25963	0.207803	0.999274
Jund	273.988	0.61778	0.603338	1.02394	0.305865	0.999274
Etfb	794.797	0.615853	1.34783	0.456924	0.647726	0.999274
Rps17	3832.66	0.614434	0.56458	1.0883	0.276461	0.999274
Mysm1	164.037	0.61348	1.72883	0.354853	0.7227	0.999274
Myl12a	11822.1	0.611291	0.29036	2.10529	0.0352662	0.614639
Rnf166	2658.68	0.611156	1.5034	0.406515	0.684365	0.999274
Gtf3a	377.725	0.610909	2.01988	0.302448	0.76231	0.999274
Stxbp2	5637.85	0.609258	0.918852	0.663064	0.507289	0.999274
Cox5b	3387.94	0.609149	0.518944	1.17382	0.240465	0.999274
Atxn7l3b	469.244	0.608366	1.14107	0.533153	0.593928	0.999274
Gpbp1l1	76.5324	0.60504	1.4593	0.414611	0.678427	0.999274
Derl1	2652.21	0.604934	1.15014	0.525967	0.598911	0.999274
Nedd8	2745.36	0.603476	0.406782	1.48354	0.137932	0.999274
Furin	16354.3	0.602034	0.485909	1.23899	0.215351	0.999274
Ccdc124	4567.67	0.601427	0.493015	1.21989	0.222505	0.999274
Ddit3	1766.37	0.601278	1.82346	0.329746	0.741592	0.999274
Timm17a	1174.53	0.600368	1.18149	0.508145	0.611352	0.999274
Ubxn1	2507.46	0.599636	1.31395	0.45636	0.648131	0.999274
Pfkl	4275.63	0.598947	2.10409	0.284658	0.775906	0.999274
Psmd8	6697.04	0.59841	0.390441	1.53265	0.125362	0.996564
Lamp1	3156.82	0.59697	1.07996	0.552768	0.580422	0.999274
Ddost	7867.03	0.596482	0.487249	1.22418	0.220883	0.999274
Ddx54	3168.33	0.596211	2.09356	0.284783	0.77581	0.999274
Hectd1	2379.3	0.595769	1.39722	0.426396	0.669819	0.999274
Calr	4753.41	0.595699	0.421	1.41496	0.157079	0.999274
Gm4750	13.3302	0.595441	0.684212	0.870258	0.38416	0.999274
Calm1	15431.9	0.595189	0.249348	2.38698	0.0169875	0.427612
Vars	8478.74	0.59408	0.755019	0.786841	0.431375	0.999274
Acadvl	2425.98	0.593933	0.657999	0.902635	0.36672	0.999274
Lbr	2185.17	0.592941	0.709017	0.836285	0.402994	0.999274
Rae1	2389.73	0.592823	1.62777	0.364194	0.715713	0.999274
Camk4	1808.35	0.592715	1.10033	0.538668	0.590116	0.999274
Rsl1d1	445.72	0.591879	1.91011	0.309866	0.756663	0.999274
Polr2e	4550.73	0.591224	1.55154	0.381056	0.703162	0.999274
Calm3	1826.61	0.590643	1.31411	0.449464	0.653097	0.999274
Aspscr1	2217.65	0.590011	1.75086	0.336984	0.736129	0.999274
Eif3c	3585.54	0.587914	0.657496	0.894172	0.37123	0.999274
Lrp10	4160.19	0.587638	1.63459	0.359503	0.719219	0.999274
Ndufs2	2118.49	0.585522	2.1699	0.269838	0.787285	0.999274
Dctn3	2917.46	0.585386	1.02291	0.572277	0.567135	0.999274
Psmc3	4546.72	0.585213	1.18836	0.492454	0.622398	0.999274
Lonp2	3096.92	0.583908	0.647713	0.901493	0.367326	0.999274
Cox8a	7527.7	0.583571	0.587989	0.992486	0.320961	0.999274
Srp9	682.043	0.582507	1.43304	0.406484	0.684387	0.999274
Dctn4	1076.63	0.581153	1.49076	0.389836	0.696658	0.999274
Hspa5	45581.6	0.580406	0.295946	1.96119	0.0498574	0.714429
Abhd8	6204.68	0.5789	0.790701	0.732135	0.464086	0.999274
Csnk1a1	2593.14	0.578672	0.67904	0.852192	0.394107	0.999274
Ndufa5	245.711	0.577977	1.19801	0.482446	0.629489	0.999274
Copb2	1847.94	0.575704	1.70727	0.337208	0.73596	0.999274
Tob2	7634.02	0.575491	0.393184	1.46367	0.143284	0.999274
Adpgk	2228.78	0.575486	2.18585	0.263278	0.792336	0.999274
Ahsa1	4230.18	0.574635	0.803841	0.714862	0.474694	0.999274
Smndc1	256.743	0.574343	1.35709	0.423217	0.672137	0.999274
Skp1a	568.063	0.574342	0.905566	0.634236	0.525927	0.999274
Creg1	1260.99	0.573874	2.34967	0.244236	0.807048	0.999274
Rab37	2448	0.567754	1.50296	0.377758	0.705611	0.999274
Spsb3	788.179	0.567083	2.11796	0.267749	0.788892	0.999274
Vdac1	1654.84	0.566021	1.25776	0.450023	0.652694	0.999274
Nono	2192.41	0.565642	1.22893	0.460271	0.645322	0.999274
Pttg1	815.878	0.562741	0.974241	0.57762	0.563521	0.999274
1700094D03Rik	1262.73	0.562028	1.36813	0.410799	0.68122	0.999274
Tmed10	4729.71	0.561906	0.416538	1.34899	0.17734	0.999274
Cers4	4253	0.561288	2.0406	0.275061	0.78327	0.999274
Emb	12572.4	0.559076	0.366141	1.52694	0.126776	0.999274
Anapc2	4318.7	0.558695	1.79987	0.310409	0.75625	0.999274
Cd82	48350	0.558443	0.385242	1.44959	0.147173	0.999274
Birc3	5132.48	0.557913	0.475363	1.17366	0.240533	0.999274
Tagln2	29952	0.557771	0.280605	1.98775	0.0468398	0.70375
Gnb1	4349.06	0.556793	0.543843	1.02381	0.305924	0.999274
Slc2a1	3569.39	0.55548	2.06977	0.268378	0.788409	0.999274
Scaf11	540.682	0.555261	1.38334	0.401392	0.688132	0.999274
Rasa3	2438.31	0.553994	1.97182	0.280956	0.778744	0.999274
Eapp	518.595	0.55344	1.81638	0.304694	0.760599	0.999274
Naa50	302.204	0.551456	1.95205	0.282501	0.777559	0.999274
Spcs3	371.657	0.549317	1.73958	0.315776	0.752173	0.999274
Ywhae	1046.2	0.548525	0.810889	0.676449	0.498756	0.999274
Gmip	2417.01	0.548146	2.20495	0.248598	0.803672	0.999274
Dcaf7	3755.47	0.547318	1.53004	0.357714	0.720557	0.999274
Nfkb2	13344.6	0.547018	0.833545	0.656255	0.51166	0.999274
H13	7682.23	0.546539	0.557314	0.980666	0.326757	0.999274
Synj2	2483.43	0.542877	1.86311	0.291381	0.77076	0.999274
Bcl2a1d	962.846	0.542154	0.449959	1.2049	0.228243	0.999274
Mrps5	1018.02	0.540892	1.41705	0.381703	0.702681	0.999274
Selplg	39404.7	0.540767	0.24209	2.23374	0.0255003	0.51563
AI662270	308.247	0.53998	1.21463	0.444563	0.656636	0.999274
Tbc1d10c	9024.96	0.5384	0.694186	0.775585	0.437994	0.999274
Tmem59	2804.68	0.537879	0.949354	0.566573	0.571004	0.999274
Lax1	1707.1	0.535306	1.77232	0.302036	0.762624	0.999274
Pym1	156.513	0.533187	1.5288	0.348762	0.727268	0.999274
Azi2	1759.69	0.53256	1.28492	0.414469	0.678531	0.999274
Tomm22	854.568	0.531946	1.18301	0.449654	0.65296	0.999274
Tspo	13677.7	0.531236	1.01335	0.524238	0.600113	0.999274
Nsfl1c	2266.89	0.531157	1.47512	0.360078	0.718789	0.999274
Ppp1r15b	1152.05	0.530487	1.81505	0.292271	0.77008	0.999274
Tpr	1194.58	0.530032	0.974538	0.54388	0.586524	0.999274
Anp32a	396.74	0.529653	1.26505	0.41868	0.67545	0.999274
Atp2a3	7376.51	0.529309	1.21769	0.434683	0.663793	0.999274
Map2k2	6369.48	0.527609	0.450617	1.17086	0.241656	0.999274
Srebf1	5309.55	0.52735	1.45367	0.362772	0.716775	0.999274
Tmem173	1748.89	0.526429	2.25885	0.233052	0.815721	0.999274
Larp4	440.04	0.526374	2.12644	0.247537	0.804492	0.999274
P2rx4	1061.88	0.526203	2.18703	0.240601	0.809864	0.999274
Gltp	3847.91	0.52395	1.63025	0.321391	0.747914	0.999274
Aagab	2537.32	0.523859	1.70426	0.307382	0.758552	0.999274
Mrpl48	679.511	0.523595	2.14708	0.243864	0.807336	0.999274
Usp38	535.964	0.523558	2.52398	0.207434	0.835671	0.999274
Tmem9b	811.826	0.521725	1.41309	0.36921	0.711972	0.999274
Fgfr1op2	1954.57	0.521286	1.08585	0.480071	0.631177	0.999274
Irf2	427.589	0.521226	1.51839	0.343275	0.731392	0.999274
Arhgap30	2608.14	0.520886	1.27459	0.408668	0.682783	0.999274
Cish	13200.4	0.520625	0.337673	1.5418	0.123122	0.996564
Gm7030	134.762	0.520335	0.443669	1.1728	0.240876	0.999274
Ccnd3	17569.6	0.520144	0.97796	0.531866	0.594819	0.999274
Hpf1	148.1	0.514504	1.6955	0.303453	0.761545	0.999274
Wwp2	3631.95	0.514276	1.58444	0.32458	0.745499	0.999274
Pdcl3	650.343	0.512627	2.26704	0.226122	0.821107	0.999274
Leng8	3968.13	0.512559	1.2134	0.422416	0.672721	0.999274
Cstb	1520.37	0.512007	0.634035	0.807537	0.419357	0.999274
Rbx1	1246.06	0.511705	0.971854	0.526524	0.598524	0.999274
Cox14	2093.15	0.511181	1.23261	0.414716	0.67835	0.999274
Brap	1265.1	0.510128	1.69156	0.301573	0.762977	0.999274
Nfkbia	110990	0.510074	0.197433	2.58353	0.00977936	0.318781
Cyba	10941.9	0.509774	0.296186	1.72113	0.0852277	0.875659
Nsa2	326.03	0.509555	1.47166	0.346246	0.729158	0.999274
ND1	1975.49	0.508693	0.417674	1.21792	0.223256	0.999274
Eif3i	4082.25	0.507386	1.781	0.284888	0.77573	0.999274
Hars	1925.25	0.507326	1.98646	0.255392	0.79842	0.999274
AI506816	2201.72	0.507149	1.44586	0.350759	0.725769	0.999274
Nucb1	10116.8	0.506961	0.850255	0.596246	0.551011	0.999274
Snapc1	293.953	0.506384	2.23824	0.226242	0.821014	0.999274
Ddb1	4867.85	0.505933	1.813	0.279059	0.7802	0.999274
Elmsan1	2436.6	0.505137	1.16772	0.432583	0.665318	0.999274
Itgb7	74317.6	0.504044	0.274654	1.8352	0.0664765	0.793493
Aff4	696.384	0.503422	2.15423	0.23369	0.815226	0.999274
Lsp1	34047.1	0.503202	0.327385	1.53704	0.124284	0.996564
Ncor1	2062.32	0.502757	0.791623	0.635096	0.525366	0.999274
Hspbp1	2698	0.502377	1.98727	0.252797	0.800425	0.999274
Polr2f	840.481	0.500595	1.44589	0.346219	0.729178	0.999274
Edf1	5266.83	0.500099	0.422421	1.18389	0.236457	0.999274
Arfgap2	2141.89	0.499935	1.31355	0.380599	0.703501	0.999274
Psmc5	2760.36	0.499454	1.29948	0.384348	0.70072	0.999274
Rrp1	6252.41	0.498202	0.500197	0.996011	0.319245	0.999274
Api5	779.554	0.496611	1.89097	0.262622	0.792842	0.999274
Cox6c	861.884	0.495183	0.619217	0.799693	0.423889	0.999274
Smap1	206.801	0.49517	1.48816	0.332741	0.73933	0.999274
Os9	5473.23	0.4948	1.01057	0.489626	0.624399	0.999274
Capn2	3685.01	0.493775	1.15953	0.425841	0.670224	0.999274
Pycard	1334.89	0.493665	2.05089	0.240707	0.809782	0.999274
Dock2	6010.21	0.490246	0.717115	0.683636	0.494205	0.999274
Mtpap	300.749	0.490219	2.04173	0.2401	0.810253	0.999274
Lamtor1	1255	0.489988	2.13688	0.2293	0.818636	0.999274
Ell2	378.159	0.489095	1.40159	0.348958	0.727121	0.999274
Mtor	878.627	0.488902	2.0385	0.239834	0.810459	0.999274
Glipr1	372.761	0.485797	1.86528	0.260441	0.794524	0.999274
Kxd1	1829.13	0.485076	1.79762	0.269843	0.787281	0.999274
Cox6b1	5902.15	0.484512	0.420754	1.15153	0.249513	0.999274
Ube2n	494.35	0.483309	0.528985	0.913653	0.360899	0.999274
Syngr2	3112.14	0.482676	1.3073	0.369215	0.711967	0.999274
Ube2i	3379.41	0.482149	0.4099	1.17626	0.23949	0.999274
Rbbp4	1576.77	0.481401	1.07259	0.448821	0.653561	0.999274
Chchd1	347.601	0.481314	1.85718	0.259164	0.795509	0.999274
Sharpin	2636.28	0.481085	1.97908	0.243085	0.80794	0.999274
Iqgap1	14217.7	0.480901	0.336374	1.42966	0.152814	0.999274
Snrpb	10786.3	0.480728	0.611935	0.785587	0.432109	0.999274
Bola3	446.697	0.480281	1.7542	0.273789	0.784247	0.999274
Cnot7	159.177	0.479448	2.06615	0.232049	0.8165	0.999274
Sh3bgrl3	27494.1	0.476982	0.309708	1.5401	0.123536	0.996564
Hsp90b1	5933.61	0.476909	0.482679	0.988045	0.32313	0.999274
Eif5b	299.218	0.476342	1.29162	0.368794	0.712281	0.999274
Eif2s2	288.188	0.476159	0.764394	0.622923	0.533335	0.999274
Adamts10	3162.48	0.475712	2.09808	0.226737	0.820628	0.999274
Stx5a	2591.26	0.474534	0.995972	0.476453	0.633752	0.999274
Prelid1	10183.1	0.47301	0.349078	1.35503	0.175409	0.999274
Ap2m1	6615.49	0.470611	0.430202	1.09393	0.273985	0.999274
Il16	2439.74	0.469587	1.67093	0.281033	0.778685	0.999274
Uap1	982.227	0.468011	2.07035	0.226054	0.821159	0.999274
Acat1	1849.29	0.467819	1.78083	0.262697	0.792784	0.999274
Lrpap1	3734.49	0.467517	0.936536	0.499198	0.61764	0.999274
Mgat5	2729.37	0.466697	1.04561	0.44634	0.655352	0.999274
Arf1	12227	0.46635	0.447312	1.04256	0.297151	0.999274
Rrbp1	1705.94	0.465033	1.90218	0.244474	0.806864	0.999274
Ndufa6	844.185	0.464469	0.959057	0.484297	0.628175	0.999274
Acap1	14966	0.460987	0.470133	0.980546	0.326817	0.999274
Hagh	1676.2	0.459843	2.25033	0.204345	0.838084	0.999274
Ilk	152.458	0.458988	1.55327	0.295498	0.767613	0.999274
Tnrc6a	261.115	0.458425	1.82469	0.251234	0.801633	0.999274
Ppp1r2	434.522	0.455456	1.62199	0.280801	0.778863	0.999274
Hcls1	6620.19	0.454788	0.505816	0.899118	0.36859	0.999274
Map3k8	1354.32	0.453721	0.646084	0.702264	0.482514	0.999274
Ndufb10	2710.7	0.452562	0.731283	0.618861	0.536008	0.999274
Nt5c2	774.656	0.452242	2.08994	0.21639	0.828684	0.999274
Cox7b	956.757	0.451525	0.573798	0.786906	0.431337	0.999274
Gemin7	2327.98	0.450803	1.6566	0.272125	0.785526	0.999274
Sel1l	1987.29	0.450463	1.08108	0.416677	0.676914	0.999274
Srrm1	831.576	0.44875	1.14215	0.392899	0.694394	0.999274
Serinc3	6983.31	0.448654	0.254755	1.76112	0.0782186	0.840023
Fkbp8	5501.45	0.4481	1.04757	0.427751	0.668832	0.999274
Lcp1	18144.5	0.446406	0.44106	1.01212	0.311479	0.999274
Sar1a	1970	0.446152	0.83492	0.534364	0.59309	0.999274
Ergic3	2129.05	0.445991	2.3224	0.192039	0.847712	0.999274
Tmem134	4655.28	0.444649	0.944862	0.470597	0.637928	0.999274
Rnf10	3598.86	0.44464	2.2849	0.194599	0.845707	0.999274
Nelfb	2594.48	0.444467	2.21336	0.200811	0.840846	0.999274
Sertad1	3163.21	0.443648	1.68603	0.263132	0.792449	0.999274
Fcho1	5530	0.44287	1.41086	0.313901	0.753596	0.999274
Ptprcap	10219.9	0.441879	0.456511	0.967948	0.33307	0.999274
H2-T22	2556.65	0.440704	1.30118	0.338695	0.734839	0.999274
Arf4	3278.26	0.439318	0.345014	1.27334	0.202899	0.999274
Dusp5	5752.53	0.439139	0.84607	0.519034	0.603737	0.999274
Stt3a	1662.64	0.437744	1.26685	0.345539	0.72969	0.999274
Timm8b	523.669	0.436912	1.52317	0.286844	0.774232	0.999274
Tuba1c	2861.36	0.435831	0.646145	0.67451	0.499987	0.999274
Ucp2	50847.4	0.434301	0.280791	1.54671	0.121934	0.996564
Ccpg1	113.64	0.432916	1.92128	0.225327	0.821725	0.999274
Mrpl20	715.981	0.432749	1.37	0.315876	0.752097	0.999274
S1pr4	3500.84	0.432302	1.21824	0.354857	0.722696	0.999274
Cisd1	1227.43	0.432268	1.93556	0.22333	0.823279	0.999274
Mrpl51	919.839	0.43156	1.39808	0.30868	0.757565	0.999274
Tm9sf4	2187.37	0.428051	2.24727	0.190476	0.848936	0.999274
Hax1	1082.26	0.427998	1.75845	0.243395	0.8077	0.999274
Ctsz	4351.94	0.427335	1.81604	0.235311	0.813967	0.999274
Myl6	11770.8	0.425517	0.310819	1.36902	0.170993	0.999274
Gstp1	4264.72	0.425372	0.518548	0.820313	0.412038	0.999274
Cd3e	5066.13	0.424659	0.465886	0.911507	0.362028	0.999274
Psmb2	2111.16	0.424054	0.388202	1.09235	0.274677	0.999274
Rgcc	23513.1	0.423857	0.451077	0.939655	0.347395	0.999274
Pdcd6	2513.44	0.422053	1.26182	0.33448	0.738018	0.999274
Cope	10489.4	0.421469	1.01517	0.415169	0.678018	0.999274
Brd2	4525.81	0.421038	0.961723	0.437796	0.661534	0.999274
Lpxn	7937.13	0.419444	0.706881	0.593374	0.552931	0.999274
Cd44	14155.3	0.419099	0.380419	1.10168	0.270603	0.999274
Crlf2	521.079	0.418429	1.82913	0.228758	0.819057	0.999274
Rasgrp1	7059.56	0.418105	0.588076	0.71097	0.477103	0.999274
Eml3	1377.83	0.415967	1.86154	0.223453	0.823183	0.999274
Denr	765.033	0.415644	0.870183	0.477651	NA	NA
Rnf123	3980.11	0.415267	1.79383	0.231497	0.816928	0.999274
Tnfsf11	3686.66	0.413823	1.04605	0.395604	0.692397	0.999274
Ccdc174	316.499	0.413765	1.8687	0.221418	0.824767	0.999274
Ndufb7	2883.61	0.413681	0.676678	0.611341	0.540974	0.999274
Rasa2	336.972	0.411245	1.43224	0.287133	0.77401	0.999274
Desi1	650.931	0.409115	2.08796	0.19594	0.844657	0.999274
Arl6ip4	1645.65	0.408434	2.03073	0.201126	0.8406	0.999274
Arhgap31	1012.05	0.408272	1.62137	0.251807	0.80119	0.999274
Mark2	1177.23	0.407802	1.78445	0.228531	0.819234	0.999274
Epc1	1146.76	0.407528	1.81393	0.224665	0.82224	0.999274
Hadha	1665.95	0.407425	1.418	0.287323	0.773865	0.999274
Inpp5k	2802.55	0.403776	1.69974	0.237551	0.81223	0.999274
Got2	1909.06	0.403586	1.72292	0.234246	0.814794	0.999274
Bccip	1197.9	0.401944	1.03876	0.386947	0.698796	0.999274
Srpr	3044.21	0.400183	1.01118	0.395759	0.692283	0.999274
Nop56	4646.23	0.399037	1.01074	0.394797	0.692993	0.999274
Hcst	3642.63	0.399031	0.493333	0.808847	0.418603	0.999274
Eloa	2175.93	0.398845	1.51506	0.263253	0.792355	0.999274
Cdkn1a	24310.8	0.398655	0.463055	0.860923	0.38928	0.999274
Plekhb2	2583.47	0.39733	1.59745	0.248728	0.803571	0.999274
Stub1	2538.41	0.397252	0.94502	0.420364	0.67422	0.999274
Rhof	2919.9	0.395693	1.49823	0.264106	0.791698	0.999274
Banf1	3038.58	0.395435	0.517809	0.763669	0.445065	0.999274
Cyc1	5701.63	0.394954	1.00924	0.391339	0.695546	0.999274
Clic1	12968.4	0.394287	0.526139	0.749397	0.453618	0.999274
A730008H23Rik	1066.26	0.392911	2.29909	0.170898	0.864304	0.999274
Cdkal1	472.12	0.392287	1.80832	0.216935	0.828259	0.999274
Pycr2	3822.9	0.392071	1.42438	0.275257	0.783119	0.999274
Idh3b	2848.71	0.392035	1.39904	0.280216	0.779312	0.999274
Riok1	1729.12	0.391776	0.904999	0.432902	0.665086	0.999274
Cysltr1	465.49	0.390855	2.23424	0.174939	0.861128	0.999274
Mical1	5124.07	0.389995	1.29972	0.30006	0.764131	0.999274
Pdia6	6945.81	0.389743	0.621603	0.626996	0.530662	0.999274
Ak2	4074.2	0.389623	1.27686	0.30514	0.760259	0.999274
Otub1	2335.13	0.388715	1.51173	0.257133	0.797076	0.999274
Prex1	6729.73	0.388494	0.688752	0.564056	0.572716	0.999274
Gadd45b	21252.8	0.386613	0.321342	1.20312	0.22893	0.999274
Tmem120a	1690.41	0.384679	1.79692	0.214077	0.830487	0.999274
Wipf1	132.367	0.38341	1.67443	0.228979	0.818885	0.999274
Ubap1	1413.61	0.383158	1.96715	0.194779	0.845566	0.999274
Acin1	1079.82	0.382519	1.39294	0.274614	0.783613	0.999274
Mpdu1	2610.7	0.381592	1.74198	0.219056	0.826606	0.999274
Tut7	1181.34	0.381213	1.31058	0.290874	0.771147	0.999274
Tsn	851.721	0.38118	1.18023	0.322972	0.746716	0.999274
Tpi1	4696.9	0.379731	1.53018	0.248161	0.80401	0.999274
Fam104a	691.614	0.374044	0.800186	0.467446	0.640181	0.999274
Cdc37	9696.27	0.372706	0.422888	0.881335	0.378136	0.999274
Cd48	1201.71	0.372122	1.73972	0.213897	0.830627	0.999274
Rhoa	4254.48	0.371885	0.417687	0.890343	0.373282	0.999274
Strap	2512.04	0.371213	0.992415	0.37405	0.708367	0.999274
Sem1	2258.59	0.370322	0.425382	0.870565	0.383992	0.999274
Rbms1	1365.99	0.369021	1.33662	0.276084	0.782483	0.999274
Eif4g2	2450.67	0.368772	0.396209	0.930751	0.351982	0.999274
Suclg1	1447.6	0.367965	1.95914	0.187819	0.851018	0.999274
H2-D1	262273	0.36769	0.168887	2.17714	0.0294704	0.565313
Bcap31	2864.35	0.367111	0.981574	0.374002	0.708403	0.999274
Rpa1	1929.43	0.36649	1.8027	0.203301	0.8389	0.999274
Htatsf1	645.323	0.365353	2.31878	0.157563	0.874801	0.999274
Tor1aip1	1079.59	0.364242	1.66302	0.219025	0.826631	0.999274
Fam173a	2479.25	0.363942	0.807835	0.450515	0.652339	0.999274
Med11	3129.77	0.363377	1.19997	0.302822	0.762025	0.999274
Pcnt	1230.77	0.363027	2.04481	0.177536	0.859088	0.999274
Ost4	1790.57	0.362297	0.540968	0.66972	0.503036	0.999274
Slc9a3r1	6335.46	0.362213	1.50139	0.241252	0.80936	0.999274
Man1a	533.519	0.361761	1.86179	0.194308	0.845935	0.999274
Rbm6	586.8	0.361356	1.93026	0.187206	0.851499	0.999274
Casp8	1161.68	0.360493	1.79426	0.200914	0.840766	0.999274
Rapgef1	923.388	0.360252	1.90226	0.189381	0.849794	0.999274
Vdac2	1154.27	0.35992	1.69695	0.212098	0.83203	0.999274
ATP6	24.134	0.359801	0.692089	0.519876	0.60315	0.999274
Carhsp1	1330.6	0.358691	1.82475	0.19657	0.844164	0.999274
Cysltr2	490.354	0.357679	1.7226	0.207639	0.835511	0.999274
Stmn1	808.559	0.357308	1.19851	0.298127	0.765606	0.999274
Ski	830.567	0.35619	2.38492	0.149351	0.881276	0.999274
Ess2	2235.51	0.35387	2.07933	0.170184	0.864865	0.999274
Abhd16a	4882.8	0.352009	1.43051	0.246073	0.805626	0.999274
Serpinb6b	2112.55	0.351951	0.594179	0.592332	0.553628	0.999274
Lcp2	8953.33	0.350998	0.556932	0.630234	0.528541	0.999274
Atp5l	446.576	0.350842	0.637858	0.550032	0.582298	0.999274
Hbp1	1010.61	0.350522	1.77659	0.1973	0.843593	0.999274
Ccr4	1679.44	0.349483	2.26179	0.154516	0.877203	0.999274
Sms	327.528	0.347881	1.5903	0.218752	0.826844	0.999274
Fus	1511.61	0.347011	0.988456	0.351064	0.72554	0.999274
Hnrnpf	3047.86	0.345134	0.369824	0.933237	0.350698	0.999274
Irf2bp2	2045.93	0.34461	1.43771	0.239694	0.810568	0.999274
Trp53	5007.22	0.344426	1.17071	0.294203	0.768602	0.999274
Ifi27	4533.39	0.344182	0.917266	0.375226	0.707492	0.999274
Fosb	15151.8	0.3436	0.523622	0.656198	0.511697	0.999274
Maf	424.074	0.343308	1.08261	0.317111	0.751159	0.999274
Rgs19	1179.17	0.342782	2.43075	0.141019	0.887855	0.999274
Gm33104	431.644	0.34263	1.99579	0.171676	0.863692	0.999274
Eif4g3	483.266	0.341946	2.36275	0.144724	0.884929	0.999274
Kdm6b	6557.45	0.341603	0.536521	0.6367	0.52432	0.999274
Rnf44	810.498	0.340657	1.13801	0.299346	0.764676	0.999274
Pias1	948.74	0.340635	2.17702	0.156468	0.875664	0.999274
Tmed9	7526.99	0.339924	0.481144	0.70649	0.479883	0.999274
Lta4h	2404.68	0.339131	1.724	0.196712	0.844053	0.999274
Eif4h	5855.91	0.338983	1.36287	0.248727	0.803572	0.999274
Ppp1ca	18913.3	0.337895	0.246973	1.36815	0.171265	0.999274
Osbpl9	4757.51	0.335439	0.508147	0.660122	0.509175	0.999274
Mfap1b	328.904	0.33363	1.58961	0.209882	0.83376	0.999274
Il18rap	846.189	0.333628	1.5723	0.212191	0.831958	0.999274
Ppp2r1a	12036.9	0.332732	0.491016	0.677639	0.498	0.999274
Tnfrsf1b	16655	0.332627	0.905941	0.367162	0.713498	0.999274
Ap1s1	1549	0.331987	1.47098	0.225691	0.821442	0.999274
Snrpf	598.443	0.330208	0.946348	0.348928	0.727143	0.999274
Atp6v1g1	1829.87	0.329501	1.31801	0.249999	0.802588	0.999274
Uqcrc2	2716.82	0.328435	0.830453	0.395489	0.692482	0.999274
Lman2	9167.2	0.328302	0.359132	0.914153	0.360636	0.999274
Ddx50	610.2	0.327187	1.79934	0.181837	0.85571	0.999274
Mcl1	892.743	0.325561	1.64632	0.197751	0.84324	0.999274
Ppp1r12a	1332.61	0.324962	0.95129	0.341601	0.732651	0.999274
Cript	461.558	0.324808	0.638228	0.508922	0.610807	0.999274
Adrb2	3604.54	0.321457	0.872294	0.368519	0.712486	0.999274
Esyt2	773.47	0.319345	1.45676	0.219215	0.826483	0.999274
Dnajb11	1811.11	0.318211	1.08704	0.292733	0.769726	0.999274
Nup98	2418.01	0.317379	0.807922	0.392833	0.694443	0.999274
Nans	4114.39	0.317097	1.61182	0.196733	0.844037	0.999274
Dpm3	482.721	0.31616	2.14496	0.147397	0.882819	0.999274
Vasp	1317.08	0.315698	0.787436	0.400919	0.68848	0.999274
Csk	1526.17	0.314207	2.23343	0.140684	0.88812	0.999274
Tet2	934.476	0.312659	1.74916	0.178748	0.858135	0.999274
Stx4a	2024.19	0.311905	1.40209	0.222458	0.823958	0.999274
Dennd1c	3340.81	0.311712	1.0448	0.298346	0.765439	0.999274
Stam2	1038.62	0.310441	1.99212	0.155834	0.876164	0.999274
Ddit4	670.248	0.310057	0.895812	0.346118	0.729254	0.999274
Tomm7	1048.88	0.309999	0.952569	0.325434	0.744852	0.999274
Apbb1ip	399.484	0.308067	1.42769	0.21578	0.829159	0.999274
Arl13b	527.144	0.307311	2.0787	0.147838	0.882471	0.999274
Dph3	479.582	0.307279	1.30028	0.236317	0.813187	0.999274
Adh5	1717.24	0.307212	0.946184	0.324685	0.74542	0.999274
Prdx5	4102.93	0.30615	0.603216	0.507529	0.611784	0.999274
Ddx3x	952.861	0.305816	1.05093	0.290995	0.771055	0.999274
Eno1b	545.23	0.305717	0.28913	1.05737	0.290343	0.999274
Eno1	28515.9	0.304787	0.307029	0.992698	0.320857	0.999274
Ndufb2	418.479	0.304531	1.17333	0.259544	0.795215	0.999274
Cyth2	2062.07	0.302858	1.97463	0.153375	0.878103	0.999274
Isca1	648.055	0.302196	1.75629	0.172064	0.863387	0.999274
Ift20	555.587	0.301908	1.7345	0.174061	0.861818	0.999274
H2afv	2813.57	0.30167	0.591961	0.509612	0.610324	0.999274
Zbtb7a	2603.69	0.30108	1.7394	0.173094	0.862578	0.999274
Tmem250-ps	994.945	0.299527	1.92047	0.155966	0.87606	0.999274
B9d2	1752.71	0.298239	1.70965	0.174445	0.861516	0.999274
Bst2	2178.31	0.297759	1.51179	0.196958	0.84386	0.999274
Atp5b	24426.7	0.297569	0.386252	0.770401	0.441062	0.999274
Actb	488133	0.296693	0.13724	2.16186	0.030629	0.569626
Slc25a5	10540.9	0.296046	0.502907	0.58867	0.556083	0.999274
Arglu1	159.546	0.295307	1.32179	0.223415	0.823213	0.999274
Erap1	1382.57	0.295038	1.33908	0.220329	0.825615	0.999274
Gpi1	9407.43	0.295022	1.30808	0.225538	0.821561	0.999274
Il12rb1	6749.96	0.293149	1.3182	0.222386	0.824013	0.999274
AW112010	1181.56	0.293133	0.679745	0.431239	0.666294	0.999274
Ywhaq	1073.19	0.292832	0.435915	0.671763	0.501734	0.999274
Zfp36	6863.42	0.292571	0.42611	0.68661	0.492328	0.999274
Sft2d1	757.673	0.291537	1.88704	0.154494	0.87722	0.999274
Ddx3y	438.015	0.291208	1.91063	0.152414	0.87886	0.999274
COX1	3233.65	0.29107	0.497942	0.584546	0.558853	0.999274
H2-Q5	5616.03	0.289977	0.627685	0.461978	0.644097	0.999274
Snord13	70.1905	0.289901	0.506682	0.572155	0.567217	0.999274
Laptm5	65696.2	0.289147	0.19755	1.46366	0.143287	0.999274
Nrip1	2627.15	0.288867	0.672785	0.42936	0.667661	0.999274
Atp6v1c1	646.597	0.288167	2.5841	0.111516	0.911207	0.999274
Atp5c1	2528.42	0.287066	0.788681	0.363982	0.715872	0.999274
Ptpn7	3650.49	0.286251	1.46498	0.195396	0.845083	0.999274
Slc35b1	1966.87	0.285707	1.4831	0.192643	0.847239	0.999274
Rab10os	661.964	0.284425	1.65252	0.172116	0.863346	0.999274
Sap18b	396.517	0.284308	0.461567	0.615962	0.537919	0.999274
Srp19	334.006	0.284209	1.9706	0.144225	0.885323	0.999274
Rps6ka1	2872.78	0.283728	2.15862	0.13144	0.895428	0.999274
Raly	6719.03	0.283175	0.976305	0.290047	0.77178	0.999274
Diaph1	1452.73	0.282586	1.15266	0.24516	0.806333	0.999274
Adrm1	3846.32	0.280259	1.328	0.211039	0.832857	0.999274
Klf3	924.566	0.279215	1.7965	0.155422	0.876488	0.999274
Ltb	21640.8	0.27905	0.317241	0.879613	0.379069	0.999274
Arpc1b	28071.1	0.278148	0.247379	1.12438	0.260851	0.999274
Snx3	3055.25	0.276649	0.929211	0.297725	0.765913	0.999274
Impdh1	4153.87	0.276469	1.06875	0.258684	0.795879	0.999274
Ddx18	428.885	0.275193	1.94276	0.14165	0.887356	0.999274
Riok3	1041.92	0.275054	1.48952	0.184659	0.853497	0.999274
Snhg15	4649	0.274091	0.437246	0.626858	0.530752	0.999274
Fkbp3	326.368	0.273733	0.623796	0.438817	0.660794	0.999274
Llph	650.783	0.273287	1.48177	0.184432	0.853675	0.999274
Fos	38215.8	0.272352	0.436555	0.623867	0.532715	0.999274
Usp39	1175.75	0.272121	2.37807	0.11443	0.908897	0.999274
Coa3	1134.98	0.271304	1.73626	0.156257	0.87583	0.999274
Zc3h7a	989.814	0.27114	1.12657	0.240676	0.809806	0.999274
Fip1l1	1094.98	0.270874	1.26508	0.214116	0.830457	0.999274
Snord118	180.262	0.270136	0.713648	0.378528	0.705038	0.999274
Mob1a	1754.59	0.270136	0.68543	0.394111	0.693499	0.999274
Bloc1s2	253.648	0.269684	1.81254	0.148788	0.881721	0.999274
Chmp1b	1724.38	0.265877	1.35452	0.196289	0.844384	0.999274
Nop58	659.176	0.265067	0.679174	0.390279	0.696331	0.999274
Myo1g	7913.63	0.26428	1.54942	0.170567	0.864564	0.999274
9530068E07Rik	1486.72	0.263453	2.14832	0.122632	0.902399	0.999274
B4galnt1	8376.49	0.262813	0.459079	0.572478	0.566998	0.999274
Cnn2	18330.2	0.262168	0.474397	0.552634	0.580514	0.999274
Tex2	7487.72	0.259986	1.01094	0.257172	0.797046	0.999274
Nfil3	8167.29	0.259742	0.470221	0.552383	0.580686	0.999274
Ppp6c	448.325	0.259525	1.70147	0.15253	0.878769	0.999274
Arl4c	1287.18	0.258581	1.81838	0.142204	0.886919	0.999274
Pim3	10150.3	0.258217	1.32206	0.195315	0.845147	0.999274
Atp5h	3491.27	0.257313	0.458236	0.56153	0.574437	0.999274
Epb41	1685.48	0.257162	1.13735	0.226107	0.821119	0.999274
Ergic1	2595.19	0.256576	1.69798	0.151107	0.879892	0.999274
2410002F23Rik	1575.29	0.25617	1.68519	0.152012	0.879177	0.999274
Syncrip	224.955	0.252699	2.07064	0.122039	0.902868	0.999274
Prdx1	1431.2	0.252119	0.468229	0.538454	0.590264	0.999274
Samsn1	4847.27	0.251027	0.374123	0.670974	0.502237	0.999274
Pop5	2701.37	0.250561	1.26665	0.197815	0.84319	0.999274
Mrps26	2014.82	0.250536	1.97187	0.127055	0.898897	0.999274
1810037I17Rik	1042.34	0.248708	0.566638	0.43892	0.66072	0.999274
H2-Q6	25036.2	0.248217	0.398506	0.622868	0.533371	0.999274
Ogdh	5509.8	0.247455	1.18783	0.208324	0.834976	0.999274
Anxa6	22337	0.246765	0.385479	0.640152	0.522073	0.999274
Atp5k	448.202	0.244513	0.948688	0.257738	0.796609	0.999274
Tmbim4	1286.3	0.244326	1.44001	0.169669	0.86527	0.999274
H2-T23	19831.1	0.242763	0.454404	0.534245	0.593172	0.999274
Zbtb17	3844.94	0.242675	2.06959	0.117257	0.906656	0.999274
Gatad2a	4134.84	0.241499	1.70697	0.141478	0.887492	0.999274
Rpl21	3909.52	0.24118	0.309982	0.778046	0.436542	0.999274
Fbxo38	2273.77	0.241013	1.90991	0.12619	0.899581	0.999274
Sh3bp5	2144.81	0.239062	1.7646	0.135477	0.892235	0.999274
Higd2a	1713.58	0.238677	1.01982	0.234039	0.814955	0.999274
Lmbr1l	2259.65	0.23802	1.62329	0.146628	0.883426	0.999274
Srp54b	81.4016	0.236262	0.880135	0.268439	0.788362	0.999274
Smim14	1327.08	0.236098	1.42512	0.165669	0.868417	0.999274
Vti1b	973.44	0.23603	0.66226	0.356401	0.721541	0.999274
Sp110	1236.88	0.234943	1.51034	0.155557	0.876383	0.999274
Sgta	4629.59	0.234311	2.06546	0.113443	0.909679	0.999274
Hdac5	2616.41	0.233833	2.15321	0.108597	0.913522	0.999274
Dnajc19	501.214	0.233827	1.39478	0.167645	0.866863	0.999274
Canx	1960.48	0.233304	0.688893	0.338665	0.734862	0.999274
Dot1l	1907.15	0.232711	1.71067	0.136035	0.891794	0.999274
Nap1l4	3186.1	0.23247	1.0112	0.229896	0.818173	0.999274
Fbxl5	680.448	0.231414	2.10602	0.109882	0.912503	0.999274
Cdc42se2	4915.1	0.230523	0.726237	0.317421	0.750924	0.999274
Pdlim1	3827.93	0.230023	0.899352	0.255765	0.798132	0.999274
Mrpl21	563.65	0.228687	1.71976	0.132976	0.894212	0.999274
COX3	38.8629	0.227167	0.620719	0.365973	0.714385	0.999274
Mcm6	1343.29	0.22683	1.82648	0.12419	0.901165	0.999274
Ern1	2710.45	0.226307	1.32605	0.170663	0.864489	0.999274
Mllt3	369.481	0.225879	1.4386	0.157014	0.875234	0.999274
Cers2	3093.27	0.225824	1.67634	0.134712	0.892839	0.999274
Rnf7	853.166	0.22474	0.614457	0.365753	0.714549	0.999274
Rcsd1	3675.02	0.224549	1.24758	0.179987	0.857163	0.999274
Serf2	3548.49	0.223376	0.296875	0.752423	0.451797	0.999274
Iscu	2480.76	0.223058	1.41438	0.157707	0.874688	0.999274
Id2	14760.5	0.222208	0.386845	0.574411	0.56569	0.999274
CYTB	2921.74	0.221142	0.406655	0.543807	0.586574	0.999274
Dnajc14	1530.68	0.219376	2.17094	0.101051	0.91951	0.999274
Map1lc3b	6890.6	0.219246	0.5702	0.384507	0.700603	0.999274
Mrpl28	2432.32	0.218237	1.51121	0.144412	0.885175	0.999274
Cdc123	762.396	0.21771	1.94573	0.111891	0.91091	0.999274
Sec13	5459.27	0.217618	1.30206	0.167134	0.867265	0.999274
Vim	14075.1	0.21741	0.438989	0.495253	0.620422	0.999274
Inpp5d	5353.98	0.216477	1.02633	0.210923	0.832947	0.999274
Cotl1	23408.4	0.216379	0.313258	0.690737	0.489731	0.999274
Atp5j2	2324.52	0.215791	0.569289	0.379054	0.704648	0.999274
Wasl	678.803	0.21572	1.79402	0.120244	0.90429	0.999274
Sec31a	2169.4	0.213947	1.73817	0.123088	0.902038	0.999274
Rnh1	5593.14	0.212598	1.60741	0.132261	0.894777	0.999274
Morf4l1	525.14	0.212463	0.724436	0.293281	0.769308	0.999274
Ndufa3	1998.1	0.212338	0.506342	0.419356	0.674956	0.999274
Msn	15926.4	0.210574	0.342345	0.615092	0.538494	0.999274
Polr2m	1522.99	0.210548	0.942599	0.22337	0.823248	0.999274
B2m	48302.1	0.209465	0.217605	0.96259	0.335753	0.999274
C1qbp	903.701	0.209451	1.46417	0.143051	0.88625	0.999274
Mrpl13	198.994	0.20896	1.79875	0.116169	0.907518	0.999274
Oaz1	26815	0.207493	0.273523	0.758595	0.448095	0.999274
Actr3	3187.12	0.206705	0.412992	0.500507	0.616718	0.999274
Dock11	531.314	0.205489	1.5333	0.134017	0.893389	0.999274
Tmem123	2677.37	0.204851	0.681989	0.300372	0.763893	0.999274
Cct7	9450.95	0.204037	0.431725	0.47261	0.636492	0.999274
Slc37a3	731.16	0.20364	2.50477	0.0813008	0.935203	0.999274
Was	1281.11	0.202905	1.20215	0.168785	0.865966	0.999274
Kcnn4	10073.2	0.202132	0.679954	0.297273	0.766258	0.999274
Glo1	659.288	0.201982	1.70894	0.118191	0.905916	0.999274
Gbp6	125.398	0.201087	1.24785	0.161147	0.871978	0.999274
Bax	2561.56	0.200179	0.896559	0.223275	0.823321	0.999274
Glod4	573.51	0.199298	1.73254	0.115032	0.90842	0.999274
Ccng1	399.493	0.198597	1.95665	0.101499	0.919155	0.999274
Jmjd1c	1011.33	0.197935	1.29677	0.152637	0.878685	0.999274
Ppp1r18	1476.92	0.19501	0.551492	0.353605	0.723635	0.999274
Sp3	760.467	0.194035	1.31622	0.147418	0.882802	0.999274
Ppfia1	1013.23	0.193767	1.74939	0.110763	0.911805	0.999274
Rnf167	2942.84	0.192483	0.978834	0.196646	0.844105	0.999274
Arcn1	1225.97	0.191882	1.44093	0.133166	0.894062	0.999274
Smarca2	1479.94	0.19169	1.72866	0.110889	0.911704	0.999274
U2af2	696.138	0.191448	1.17819	0.162494	0.870917	0.999274
Trappc4	816.255	0.191332	1.70805	0.112018	0.910809	0.999274
Cdk11b	4658.37	0.190951	0.611063	0.312491	0.754668	0.999274
Hipk1	1262.07	0.189498	1.6294	0.116299	0.907416	0.999274
Cr1l	930.906	0.189344	0.765931	0.247208	0.804748	0.999274
Lasp1	2535.41	0.189313	1.78706	0.105936	0.915633	0.999274
Eif2s1	560.828	0.188978	1.68452	0.112185	0.910676	0.999274
Grina	2212.39	0.18877	2.01058	0.0938883	0.925198	0.999274
Aurkaip1	2806.05	0.18584	1.56738	0.118568	0.905618	0.999274
Eif5a	13975.8	0.18539	0.362475	0.511456	0.609032	0.999274
Cfl1	43456.9	0.183712	0.209782	0.875728	0.381178	0.999274
Bhlhe40	35564.2	0.18338	0.428977	0.427483	0.669028	0.999274
Kpna1	1161.37	0.182797	1.26087	0.144977	0.884729	0.999274
Clasp2	999.93	0.180913	0.86561	0.209001	0.834448	0.999274
Ndufs6	877.999	0.179831	1.03776	0.173288	0.862425	0.999274
Rpl31	3306.66	0.179299	0.474798	0.377631	0.705704	0.999274
Dda1	3377.26	0.178405	1.27147	0.140314	0.888412	0.999274
Rab11b	1980.05	0.178123	1.05837	0.168298	0.866349	0.999274
Babam2	1679.61	0.177474	1.29953	0.136568	0.891372	0.999274
COX2	41.5075	0.176725	0.60415	0.292518	0.769891	0.999274
Map3k1	151.939	0.176688	1.87638	0.0941643	0.924979	0.999274
Egr1	3663.8	0.176592	0.592105	0.298245	0.765517	0.999274
Ptp4a2	2726.71	0.174984	0.462062	0.378703	0.704908	0.999274
Tnfaip3	67408.6	0.174315	0.37109	0.469737	0.638543	0.999274
Cd3g	9464.55	0.17384	0.380979	0.456298	0.648176	0.999274
Celf2	2685.65	0.1713	0.817402	0.209566	0.834006	0.999274
Becn1	3558.2	0.171163	1.32803	0.128886	0.897448	0.999274
Ctnnbl1	2626.75	0.170309	1.88348	0.0904222	0.927952	0.999274
Mbnl2	1069.56	0.169985	1.18543	0.143395	0.885979	0.999274
Cd37	10645.5	0.169886	0.439229	0.386782	0.698917	0.999274
Prr14	3362.92	0.168683	1.78799	0.0943425	0.924837	0.999274
Odc1	7187.15	0.168266	0.402818	0.417723	0.67615	0.999274
Nmt1	2264.49	0.167442	0.857857	0.195186	0.845247	0.999274
Dad1	13725.4	0.166984	0.29087	0.574083	0.565911	0.999274
Emc4	1300.34	0.166384	1.92257	0.0865425	0.931035	0.999274
Pik3cd	7618.39	0.166224	0.743561	0.223551	0.823107	0.999274
ND4	1066.11	0.165795	0.508029	0.326349	0.74416	0.999274
Tomm34	3907.89	0.16556	1.53377	0.107943	NA	NA
Unc119b	4866.47	0.164503	1.55172	0.106013	0.915572	0.999274
Mrps36	120.72	0.161585	1.99112	0.0811525	0.935321	0.999274
Mcts1	112.421	0.161366	1.24627	0.129479	0.896978	0.999274
Snrnp27	220.736	0.161141	1.26533	0.127351	0.898663	0.999274
Emd	4599.65	0.160937	0.982743	0.163763	0.869918	0.999274
Tle5	2345.26	0.160551	0.952267	0.168599	0.866112	0.999274
Acot13	535.527	0.160396	2.33761	0.0686156	0.945296	0.999274
Zfp207	1089.61	0.160357	1.7266	0.0928745	0.926003	0.999274
Cand1	1491.13	0.160337	1.30459	0.122902	0.902185	0.999274
Tbc1d10a	5262.38	0.158473	1.86273	0.0850757	0.932201	0.999274
Slc25a3	7738.19	0.158451	0.344776	0.459576	0.645821	0.999274
Gstp2	262.809	0.158077	0.770765	0.205091	0.837501	0.999274
Elovl5	2822.05	0.157551	1.39192	0.11319	0.90988	0.999274
Ube2d2a	155.871	0.156592	0.820112	0.19094	0.848572	0.999274
Cdk4	2149	0.155743	2.37003	0.0657136	0.947606	0.999274
Znrf1	1373.58	0.155602	1.95734	0.0794966	0.936638	0.999274
Hsf1	3008.8	0.155371	1.77211	0.0876759	0.930134	0.999274
Vps35	396.855	0.154677	1.71813	0.0900268	0.928266	0.999274
Ndufa9	1310.61	0.154638	1.7872	0.0865253	0.931049	0.999274
Hspa1a	29294	0.153355	0.523194	0.293112	0.769436	0.999274
Timm13	4585.58	0.152477	0.66731	0.228495	0.819262	0.999274
Sipa1	4720.43	0.151888	1.84094	0.0825056	0.934245	0.999274
Slbp	887.219	0.151176	1.20144	0.12583	0.899867	0.999274
Ptk2b	3966.96	0.150331	1.27105	0.118274	0.905851	0.999274
Prpf19	940.945	0.150234	1.84696	0.0813413	0.935171	0.999274
Ctsc	1001.3	0.150083	1.88001	0.079831	0.936372	0.999274
Cops4	1580.66	0.149883	1.22597	0.122256	0.902696	0.999274
Cd52	9962.43	0.149499	0.280184	0.533575	0.593636	0.999274
Ube2k	378.651	0.147278	1.36389	0.107984	0.914008	0.999274
Traf4	7529.08	0.147201	1.00891	0.145901	0.883999	0.999274
Atp6v1b2	1357.59	0.145978	2.26461	0.0644605	0.948604	0.999274
Il10rb	643.311	0.144168	1.96713	0.0732884	0.941577	0.999274
Sf3b1	6759.3	0.143915	0.437154	0.329209	0.741998	0.999274
Rasal3	15783.9	0.142802	0.688242	0.207488	0.835629	0.999274
Sit1	6408.87	0.141744	0.552338	0.256626	0.797468	0.999274
Mapk1ip1l	830.928	0.141196	1.77754	0.0794333	0.936688	0.999274
Myc	5730.9	0.13966	1.00316	0.13922	0.889276	0.999274
Ubac2	2188.94	0.138844	0.850837	0.163185	0.870373	0.999274
Pfn1	31950.5	0.138741	0.222543	0.623436	0.532998	0.999274
Taldo1	6871.25	0.138553	0.538702	0.257198	0.797026	0.999274
Mrpl46	1705.52	0.136605	1.95425	0.0699016	0.944272	0.999274
Mbd2	361.256	0.133378	1.85046	0.072078	0.94254	0.999274
Eif3k	5022.79	0.133272	0.466682	0.285574	0.775205	0.999274
Jun	36078.9	0.132822	0.482654	0.27519	0.78317	0.999274
Dusp6	3330.21	0.132586	1.18828	0.111578	0.911158	0.999274
Ago2	3201.56	0.132578	1.16276	0.11402	0.909222	0.999274
D8Ertd738e	9279.64	0.132128	0.275111	0.48027	0.631036	0.999274
Ndufb11	2852.58	0.131802	0.996557	0.132257	0.894781	0.999274
Irf3	1991.51	0.131256	2.43059	0.0540017	0.956934	0.999274
Oga	802.89	0.13102	1.49614	0.0875721	0.930217	0.999274
Rbck1	8498.81	0.131002	1.04233	0.125682	0.899983	0.999274
Nckap1l	4171.47	0.13073	1.07557	0.121544	0.90326	0.999274
Sec61a1	9637.07	0.129612	0.539144	0.240404	0.810017	0.999274
Ndufa12	738.084	0.128626	0.46327	0.277649	0.781282	0.999274
Mcrip1	2802.37	0.128172	1.90042	0.0674441	0.946228	0.999274
Uba1	5501.33	0.121956	1.01763	0.119843	0.904608	0.999274
Hdlbp	2543.57	0.120956	1.18265	0.102275	0.918538	0.999274
Txnl1	878.302	0.12062	1.38342	0.0871901	0.93052	0.999274
Pdia3	10526.2	0.119337	0.367095	0.325086	0.745116	0.999274
Mrpl15	728.433	0.117901	1.69874	0.069405	0.944667	0.999274
Cenpx	845.993	0.117261	1.24783	0.0939713	0.925132	0.999274
Nhp2	1343.8	0.116162	1.82372	0.0636948	0.949213	0.999274
Nap1l1	267.226	0.115548	1.52373	0.0758322	0.939553	0.999274
Utp4	1371.76	0.113519	2.25654	0.0503065	0.959878	0.999274
Cwc15	1429.54	0.112584	0.913645	0.123225	0.901929	0.999274
Ndufs3	1422.55	0.112453	1.23567	0.0910056	0.927488	0.999274
Yipf4	320.204	0.112426	1.15512	0.0973288	0.922465	0.999274
Selenok	4065.22	0.112382	0.440072	0.255371	0.798436	0.999274
Chd9	364.618	0.111574	1.92895	0.0578421	0.953874	0.999274
Rnf187	7196.89	0.111117	1.28082	0.0867545	0.930867	0.999274
Lpcat3	1741.21	0.110203	1.84049	0.0598767	0.952254	0.999274
Gzmb	8845.91	0.109749	0.624141	0.17584	0.86042	0.999274
Eif3f	5135.42	0.109529	0.621072	0.176354	0.860016	0.999274
Polr2c	2743.29	0.109477	1.73545	0.0630826	0.949701	0.999274
Erp44	259.696	0.109472	1.55856	0.0702389	0.944004	0.999274
Slc1a5	8852.7	0.109437	0.430066	0.254466	0.799135	0.999274
Txnip	2750.8	0.106614	1.36643	0.0780241	0.937809	0.999274
Nfkbib	5853.88	0.10563	0.525289	0.20109	0.840628	0.999274
Pik3r1	3213.85	0.105558	0.700386	0.150715	0.880201	0.999274
Flna	5619.08	0.105512	1.56221	0.0675399	0.946152	0.999274
Fam221b	329.842	0.104433	0.369788	0.282413	0.777627	0.999274
Ssr1	517.031	0.102023	1.24251	0.0821105	0.934559	0.999274
Tapbpl	5933.37	0.0988872	1.22281	0.0808691	0.935546	0.999274
Nsmce1	1432.19	0.0987719	1.23375	0.080058	0.936191	0.999274
Tubb4b	6042.05	0.0972	0.63587	0.152861	0.878508	0.999274
Git2	2350.18	0.0968584	1.67008	0.0579963	0.953752	0.999274
Arfrp1	1085.61	0.0968557	1.9637	0.0493231	0.960662	0.999274
Gbp8	1170.76	0.0967961	1.6911	0.0572384	0.954355	0.999274
Gpr171	645.859	0.0958151	1.80337	0.0531312	0.957627	0.999274
Notch2	884.72	0.0948509	1.28237	0.0739656	0.941038	0.999274
Ubr4	2374.2	0.0938367	2.14991	0.0436468	0.965186	0.999274
Mrps12	844.954	0.0910556	1.65637	0.0549728	0.95616	0.999274
Erbin	144.491	0.0898115	1.72184	0.0521603	0.958401	0.999274
Borcs8	902.96	0.0888243	1.71057	0.0519269	0.958587	0.999274
Brix1	215.436	0.0877278	1.81171	0.0484225	0.961379	0.999274
Cacybp	376.34	0.08576	0.802906	0.106812	0.914938	0.999274
Reep5	3827.91	0.0847508	0.478734	0.177031	0.859484	0.999274
Atp5g3	1360.37	0.0844139	0.869957	0.0970322	0.922701	0.999274
Wdr61	576.343	0.0842386	1.74969	0.0481448	0.961601	0.999274
Chd4	1334.73	0.0840758	1.19122	0.0705794	0.943732	0.999274
H2afj	4205.33	0.083717	0.527784	0.15862	0.873968	0.999274
Hnrnpc	3193.13	0.0829217	0.414679	0.199966	0.841507	0.999274
Akirin1	1145.02	0.0816908	1.03984	0.0785612	0.937382	0.999274
Ywhaz	8970.37	0.080482	0.331668	0.242658	0.80827	0.999274
Hspa1b	5745.74	0.0803657	0.736006	0.109192	0.91305	0.999274
Jpt1	6185.09	0.0802601	0.765298	0.104874	0.916476	0.999274
Anxa5	3729.14	0.0796801	0.96854	0.0822683	0.934433	0.999274
Btg2	13281	0.0791372	0.387302	0.204329	0.838096	0.999274
Hsd11b1	1010.13	0.0778621	2.00917	0.0387533	0.969087	0.999274
Nabp1	1793.44	0.0777534	0.516905	0.150421	0.880432	0.999274
Arrdc3	945.618	0.0775119	1.85985	0.0416765	0.966757	0.999274
Fxyd5	22273.2	0.0772255	0.243697	0.316891	0.751326	0.999274
Ik	1179.98	0.0754267	2.04638	0.0368587	0.970598	0.999274
2001-09-01	8196.59	0.0745443	0.245884	0.303169	0.761761	0.999274
Kat6a	724.874	0.0741735	1.67019	0.0444101	0.964577	0.999274
Pgk1	2197.88	0.0741626	0.972923	0.0762266	0.939239	0.999274
Nbn	682.18	0.0735367	1.3212	0.0556591	0.955613	0.999274
Rab5c	1505.61	0.0719521	1.27071	0.0566234	0.954845	0.999274
Eif4a3	5826.55	0.0718918	0.546307	0.131596	0.895304	0.999274
D16Ertd472e	8591.15	0.071885	0.474878	0.151376	0.879679	0.999274
Fbl	738.063	0.070574	1.5401	0.0458244	0.96345	0.999274
Sqstm1	32293.8	0.0689379	0.269902	0.255418	0.7984	0.999274
Avl9	1485.78	0.0683547	1.6113	0.0424221	0.966162	0.999274
Tagap	2132.75	0.066928	1.45684	0.0459405	0.963358	0.999274
Phb2	2960.74	0.0667571	1.27701	0.0522762	0.958309	0.999274
Usp48	1034.25	0.0662322	2.0247	0.032712	0.973904	0.999274
Vbp1	139.697	0.066044	0.878867	0.0751467	0.940098	0.999274
Abt1	2307.22	0.0640107	1.54948	0.041311	0.967048	0.999274
Tmbim6	19981.2	0.0639453	0.523996	0.122034	0.902872	0.999274
ND5	680.903	0.0638426	0.44179	0.144509	0.885099	0.999274
Gch1	4718	0.0625508	0.985216	0.0634895	0.949377	0.999274
Spcs2	2424.19	0.0619363	0.391952	0.15802	0.874441	0.999274
Ssu72	1078.61	0.0616559	1.43885	0.0428508	0.96582	0.999274
Ppp5c	2095.75	0.0610341	1.2973	0.0470471	0.962476	0.999274
Tnf	2534.59	0.0602304	1.48299	0.0406143	0.967603	0.999274
Ndufb6	741.105	0.0600348	1.04866	0.0572489	0.954347	0.999274
Cenpl	469.706	0.0600165	1.66012	0.0361518	0.971161	0.999274
Sf3b4	1340.17	0.0597099	1.31674	0.0453469	0.963831	0.999274
St13	1534.44	0.0593972	0.752332	0.0789507	0.937072	0.999274
Vgll4	6346.88	0.0583035	0.639438	0.0911792	0.92735	0.999274
Tex261	1873.14	0.0579236	2.02635	0.0285852	0.977195	0.999274
Sdhc	1682.32	0.0579188	0.759178	0.0762914	0.939187	0.999274
Cat	810.037	0.0567166	2.1293	0.0266363	0.97875	0.999274
Zbtb25	707.283	0.0557687	1.94545	0.0286662	0.977131	0.999274
1810058I24Rik	2229.45	0.0547919	0.671883	0.0815497	0.935005	0.999274
Sp4	755.152	0.0539828	1.66495	0.0324232	0.974135	0.999274
Timm50	2301.39	0.0519472	2.06692	0.0251327	0.979949	0.999274
Skap1	12174.3	0.0513661	0.321297	0.159871	0.872983	0.999274
Safb	2043.57	0.0501191	1.80144	0.0278216	0.977804	0.999274
Usp50	70.2341	0.0486962	0.561654	0.0867013	0.930909	0.999274
Mbp	3071.14	0.0485113	1.53482	0.0316072	0.974785	0.999274
Gpx4	6256.52	0.046425	0.953766	0.0486755	0.961178	0.999274
Nek7	330.624	0.046055	1.66359	0.027684	0.977914	0.999274
Ergic2	454.993	0.0455014	1.11105	0.0409536	0.967333	0.999274
Fam110a	14421.4	0.0451885	0.577634	0.0782305	0.937645	0.999274
Eif2s3x	321.39	0.045067	1.60305	0.0281134	0.977572	0.999274
Trmt112	578.84	0.0432856	1.57057	0.0275604	0.978013	0.999274
Numa1	2494.73	0.0429985	1.89128	0.0227352	0.981862	0.999274
Hnrnpl	369.891	0.0428801	1.48847	0.0288082	0.977018	0.999274
Prkcsh	2409.61	0.0406336	1.87349	0.0216887	0.982696	0.999274
Chmp2a	4568.16	0.0395277	0.469397	0.0842095	0.93289	0.999274
Sec61g	476.602	0.0365	0.639838	0.0570457	0.954509	0.999274
Matr3	315.857	0.03511	1.02819	0.0341475	0.97276	0.999274
Sri	4608.08	0.0345568	0.300474	0.115007	0.908439	0.999274
Acly	6007.53	0.034362	1.03597	0.0331688	0.97354	0.999274
Slc35a4	5115.13	0.0342073	1.15144	0.0297082	0.9763	0.999274
Srrt	1379.57	0.0339881	1.64444	0.0206685	0.98351	0.999274
Tgtp1	69.0292	0.0337904	1.61844	0.0208784	0.983343	0.999274
Safb2	2092.19	0.0326561	1.89699	0.0172147	0.986265	0.999274
Arpc3	13452.1	0.0321745	0.327642	0.0982	0.921774	0.999274
Tpp2	719.303	0.0321397	1.0614	0.0302805	0.975843	0.999274
Exoc2	1070.2	0.0315043	1.7313	0.0181969	0.985482	0.999274
Uba2	1134.16	0.0310642	2.26991	0.0136852	0.989081	0.999274
Arpc2	6872.3	0.0293742	0.355815	0.0825547	0.934206	0.999274
Arap2	738.705	0.0284276	1.48556	0.0191359	0.984733	0.999274
Slc3a2	30617.1	0.0278734	0.230078	0.121147	0.903574	0.999274
Uqcrq	3731	0.0268067	0.474763	0.0564633	0.954973	0.999274
Tnpo3	1156.57	0.0257605	2.04607	0.0125903	0.989955	0.999274
Aff1	2055.83	0.0237358	1.3701	0.0173241	0.986178	0.999274
Edem1	1406.13	0.0234014	1.32902	0.0176079	0.985952	0.999274
Cpm	4848.99	0.0217225	0.647474	0.0335497	0.973236	0.999274
Ubc	16391.4	0.0214965	0.226861	0.094756	0.924509	0.999274
Set	837.423	0.0202232	0.600882	0.0336558	0.973152	0.999274
Snrpd3	853.535	0.0186565	0.928388	0.0200956	0.983967	0.999274
Hspb1	1843.72	0.018256	1.986	0.00919233	0.992666	0.999274
Sirt7	4538.93	0.0179988	1.05722	0.0170247	0.986417	0.999274
Ep400	2529.05	0.0170169	1.3304	0.0127908	0.989795	0.999274
Clic4	1222.33	0.0168244	1.92045	0.00876065	0.99301	0.999274
Ly6a	4484.8	0.0157795	0.626513	0.0251862	0.979906	0.999274
Atp5a1	17038.1	0.0156125	0.472365	0.0330518	0.973633	0.999274
Adsl	2117.12	0.014578	1.78405	0.00817127	0.99348	0.999274
Scamp3	2901.13	0.0143246	1.4953	0.00957977	0.992357	0.999274
Rpl36al	91.1325	0.0137128	0.845596	0.0162168	0.987061	0.999274
Snrpc	247.498	0.0121476	0.723696	0.0167855	0.986608	0.999274
Gapdh	2530.88	0.0108574	0.335491	0.0323629	0.974183	0.999274
Rbm3	4727.12	0.0104878	0.901634	0.011632	0.990719	0.999274
Eif3e	486.203	0.00949977	0.56629	0.0167754	0.986616	0.999274
Eif3h	2581.8	0.00931856	0.535891	0.0173889	0.986126	0.999274
Eif3g	4495.21	0.00877541	0.567249	0.0154701	0.987657	0.999274
Smc4	169.23	0.00830801	1.71363	0.00484818	0.996132	0.999274
Pcmt1	1038.18	0.00824257	1.19845	0.0068777	0.994512	0.999274
Crnkl1	547.564	0.00759103	1.55263	0.00488913	0.996099	0.999274
Dcaf12	903.147	0.0060552	2.20475	0.00274643	0.997809	0.999274
Eif3d	4877.06	0.00588671	1.03886	0.00566652	0.995479	0.999274
Ifrd1	4707.91	0.00584302	0.476898	0.0122521	0.990224	0.999274
Nadk	4856.84	0.00570919	1.15498	0.00494312	0.996056	0.999274
Slc7a6	1506.62	0.00540258	1.99501	0.00270805	0.997839	0.999274
Otulinl	750.526	0.00538396	2.33479	0.00230597	0.99816	0.999274
Stip1	4186.01	0.00489568	0.600855	0.00814786	0.993499	0.999274
Atg16l2	2600.73	0.00292487	2.32012	0.00126065	0.998994	0.999322
Asb2	6889.39	0.00237194	0.751948	0.00315439	0.997483	0.999274
Csrnp1	27611.6	-0.000862036	0.347835	-0.00247829	0.998023	0.999274
Lgals9	4674.3	-0.00149002	1.78926	-0.000832761	0.999336	0.999336
Spty2d1	4586.91	-0.00267062	0.619423	-0.00431147	0.99656	0.999274
Rftn1	4402.19	-0.00273036	1.86758	-0.00146198	0.998834	0.999322
Rab11a	496.632	-0.0041081	0.857998	-0.00478801	0.99618	0.999274
Gna13	7147.62	-0.00422291	0.528009	-0.0079978	0.993619	0.999274
Ap1b1	2683.73	-0.00478096	2.23212	-0.00214189	0.998291	0.999274
Zbed5	840.634	-0.0050734	0.314231	-0.0161454	0.987118	0.999274
Cdk2ap2	20514.1	-0.00560057	0.360976	-0.0155151	0.987621	0.999274
Rpl34	5489.88	-0.00895983	0.354629	-0.0252654	0.979843	0.999274
Fam189b	2590.07	-0.0091202	1.92634	-0.00473447	0.996222	0.999274
Gabarapl1	1239.1	-0.0111817	1.54204	-0.00725121	0.994214	0.999274
Saraf	30717.9	-0.0121397	0.352783	-0.0344113	0.972549	0.999274
Aup1	4751.85	-0.0144636	0.754776	-0.0191628	0.984711	0.999274
Lypla1	93.1697	-0.014827	1.96733	-0.00753658	0.993987	0.999274
Mdp1	1678.88	-0.0151425	1.58713	-0.00954081	0.992388	0.999274
Atp6v1e1	2364.91	-0.0177178	0.793534	-0.0223277	0.982187	0.999274
Tpd52l2	1526.86	-0.0178406	1.58277	-0.0112717	0.991007	0.999274
Atf3	15265.8	-0.0184724	0.452869	-0.0407898	0.967463	0.999274
B4galt1	4313.46	-0.019484	0.484099	-0.0402478	0.967896	0.999274
Mcrs1	2785.86	-0.0200682	1.79287	-0.0111933	0.991069	0.999274
Sub1	2031.08	-0.0220018	0.302026	-0.0728472	0.941928	0.999274
Cmtm6	6598.14	-0.0221311	1.47385	-0.0150159	0.988019	0.999274
Acaa2	3572.7	-0.0221318	2.00065	-0.0110623	0.991174	0.999274
Gng5	695.762	-0.0226171	0.528297	-0.0428113	0.965852	0.999274
Cox4i1	12342.2	-0.0236158	0.386044	-0.0611738	0.951221	0.999274
Rhog	11361.9	-0.0243838	0.452741	-0.0538582	0.957048	0.999274
Txndc17	1183.79	-0.0244236	1.19991	-0.0203545	0.983761	0.999274
Hspe1	1313.05	-0.0246797	0.634649	-0.0388872	0.96898	0.999274
Tmx1	338.472	-0.0248649	1.88433	-0.0131956	0.989472	0.999274
Gtf3c6	421.712	-0.0253752	1.90886	-0.0132934	0.989394	0.999274
Dazap2	9602.9	-0.0260729	0.344051	-0.0757822	0.939592	0.999274
Fbxw2	1498.94	-0.0263905	1.37574	-0.0191828	0.984695	0.999274
Ramac	290.151	-0.0272175	0.979481	-0.0277877	0.977831	0.999274
Lars2	8641.53	-0.0284794	0.288241	-0.0988041	0.921294	0.999274
H2-Q1	38.407	-0.0302755	0.6219	-0.0486822	0.961173	0.999274
Rnf19a	798.035	-0.0313588	1.83365	-0.0171018	0.986355	0.999274
Ube2f	547.743	-0.032505	1.56601	-0.0207566	0.98344	0.999274
Qsox1	1593.01	-0.0361398	1.9462	-0.0185694	0.985185	0.999274
Ttc5	1231.15	-0.0366424	2.26567	-0.0161728	0.987097	0.999274
Map1lc3a	719.959	-0.0382743	2.32462	-0.0164648	0.986864	0.999274
Il2rg	16112.2	-0.0390513	0.251072	-0.155538	0.876397	0.999274
Gpr65	1199.61	-0.0395594	1.13372	-0.0348934	0.972165	0.999274
Chchd2	5144.51	-0.0399328	0.281519	-0.141848	0.8872	0.999274
Ikbkb	3304.81	-0.0399428	0.998394	-0.040007	0.968088	0.999274
Gtf2f1	1567.88	-0.0404091	2.08196	-0.0194092	0.984515	0.999274
BC031181	2448.8	-0.0416567	0.595558	-0.0699457	0.944237	0.999274
Atp6v0e	4118.42	-0.0419386	0.859441	-0.0487975	0.961081	0.999274
Mdh2	12115	-0.0423153	0.619636	-0.0682906	0.945554	0.999274
Rbm8a	729.627	-0.0425525	0.706625	-0.0602193	0.951981	0.999274
Adcy7	4198.04	-0.0455415	2.48487	-0.0183275	0.985378	0.999274
Capzb	16037	-0.0458013	0.34994	-0.130883	0.895868	0.999274
Sbds	1253.86	-0.0466962	1.4152	-0.0329962	0.973678	0.999274
Fth1	41002.2	-0.0472877	0.232134	-0.203709	0.838581	0.999274
Sod2	1640.49	-0.048161	1.19887	-0.040172	0.967956	0.999274
Cnppd1	1770.18	-0.0496547	1.11418	-0.0445662	0.964453	0.999274
Gm2a	9895.2	-0.0511417	0.474691	-0.107737	0.914205	0.999274
Eif4a2	761.627	-0.0523262	0.648866	-0.0806425	0.935726	0.999274
Mif	4850.8	-0.0538033	0.570912	-0.0942411	0.924918	0.999274
Il17a	2145.32	-0.053976	1.67652	-0.0321952	0.974316	0.999274
Gimap3	12222.3	-0.0544939	0.341713	-0.159473	0.873297	0.999274
Ppia	10394.1	-0.0549814	0.243552	-0.225748	0.821398	0.999274
Nop10	946.14	-0.0553123	0.888013	-0.0622877	0.950334	0.999274
Arhgdia	21452.1	-0.0562298	0.283426	-0.198393	0.842738	0.999274
Cisd3	846.896	-0.0572541	1.85974	-0.030786	0.97544	0.999274
Myl12b	16338.7	-0.0590472	0.328633	-0.179675	0.857408	0.999274
Opa3	1905.37	-0.0595484	2.10223	-0.0283262	0.977402	0.999274
Gng10	107.566	-0.0596022	1.96783	-0.0302883	0.975837	0.999274
Rtraf	329.324	-0.0605411	1.38786	-0.043622	0.965206	0.999274
Naca	2804.58	-0.0607986	0.799341	-0.076061	0.939371	0.999274
Sh3bp1	2554.42	-0.0608086	1.56284	-0.0389091	0.968963	0.999274
Mob4	182.878	-0.0633689	1.80056	-0.035194	0.971925	0.999274
Emc10	2553.67	-0.0661704	1.77819	-0.0372122	0.970316	0.999274
Nosip	1686.7	-0.0662624	2.12914	-0.0311217	0.975172	0.999274
Tox4	1996.31	-0.0667216	1.98486	-0.0336154	0.973184	0.999274
Rpl38	2447.85	-0.0668432	0.310608	-0.215201	0.829611	0.999274
Ddx47	2419.74	-0.0675976	0.970173	-0.0696758	0.944452	0.999274
Rpl27	3595.42	-0.0676456	0.32969	-0.205179	0.837432	0.999274
Atg5	538.658	-0.0678057	2.53459	-0.0267521	0.978657	0.999274
Eif4g1	2112.55	-0.0683958	1.10278	-0.0620212	0.950546	0.999274
Rpl35a	494.038	-0.0688203	0.558292	-0.123269	0.901894	0.999274
Pink1	2908.16	-0.0697596	1.79838	-0.0387902	0.969058	0.999274
Ndufa8	2666.95	-0.071024	1.97986	-0.0358733	0.971383	0.999274
Arhgef1	14512.7	-0.0723423	0.460417	-0.157123	0.875148	0.999274
Tor1aip2	751.656	-0.0728472	1.30444	-0.0558456	0.955465	0.999274
Npc2	3334.6	-0.0743156	0.982019	-0.0756764	0.939677	0.999274
Mydgf	3055.28	-0.074434	1.20558	-0.0617412	0.950769	0.999274
Sh2d2a	21665.7	-0.0745147	0.380924	-0.195616	0.844911	0.999274
Cnp	4281.02	-0.0745841	1.02441	-0.072807	0.94196	0.999274
Btg1	5726.92	-0.0747076	0.330709	-0.225902	0.821278	0.999274
Mrps34	605.025	-0.0747521	2.18408	-0.0342259	0.972697	0.999274
Chp1	2733.93	-0.0763649	1.29813	-0.058827	0.95309	0.999274
Ppp1r10	475.735	-0.0768029	1.98996	-0.0385952	0.969213	0.999274
Zfp110	546.518	-0.0770696	2.30424	-0.0334469	0.973318	0.999274
4930523C07Rik	6006.55	-0.0773743	0.455371	-0.169915	0.865077	0.999274
Ganab	2549.14	-0.0796961	1.92144	-0.0414773	0.966915	0.999274
Ankrd44	2305.77	-0.0797802	1.49817	-0.0532517	0.957531	0.999274
Tes	3225.33	-0.0804894	1.08815	-0.0739692	0.941035	0.999274
Cyth1	7248.52	-0.0806796	0.743147	-0.108565	0.913548	0.999274
Brk1	2023.37	-0.0839087	0.961106	-0.0873042	0.93043	0.999274
Rtcb	2171.62	-0.0863907	1.71291	-0.0504351	0.959776	0.999274
Ncstn	2596.62	-0.0875133	2.19353	-0.0398961	0.968176	0.999274
Sipa1l1	2718.77	-0.0876293	1.36446	-0.0642227	0.948793	0.999274
Mrps24	1942.32	-0.0889053	0.911886	-0.0974961	0.922332	0.999274
Copb1	652.326	-0.0906184	2.11683	-0.0428085	0.965854	0.999274
Tax1bp1	1859.83	-0.0906946	0.666904	-0.135993	0.891826	0.999274
Atp5g1	3433.2	-0.0914177	0.492682	-0.185551	0.852797	0.999274
Ptbp1	8258.37	-0.0915608	0.639626	-0.143147	0.886174	0.999274
Samd8	421.246	-0.0917966	2.09044	-0.0439126	0.964974	0.999274
Nktr	881.468	-0.0931986	1.25837	-0.0740627	0.940961	0.999274
Cxcr4	564.067	-0.0938064	1.5105	-0.0621028	0.950481	0.999274
Lmbrd1	740.027	-0.0956757	2.03717	-0.0469651	0.962541	0.999274
Ranbp1	1739.49	-0.0968924	0.613563	-0.157917	0.874522	0.999274
Nudc	4214.12	-0.0973283	0.60821	-0.160024	0.872862	0.999274
Snrpb2	131.807	-0.0992146	2.04145	-0.0486	0.961238	0.999274
Cep85	871.228	-0.100401	1.96472	-0.051102	0.959244	0.999274
Zap70	16892.8	-0.100641	0.59542	-0.169026	0.865776	0.999274
Tln1	14546.3	-0.100956	0.44375	-0.227507	0.820029	0.999274
Sumo1	751.229	-0.101193	0.431864	-0.234318	0.814738	0.999274
Ssrp1	2407.79	-0.101833	0.981141	-0.10379	0.917336	0.999274
Rpl11	9177.39	-0.102355	0.399266	-0.256359	0.797674	0.999274
Ncoa3	2412.79	-0.103537	1.64697	-0.0628653	0.949874	0.999274
Snrpg	1502.02	-0.104721	0.446683	-0.234441	0.814643	0.999274
Gcnt2	1807.7	-0.104897	1.45957	-0.0718685	0.942707	0.999274
Csnk2b	2476.8	-0.106	0.517951	-0.204653	0.837843	0.999274
Adipor1	6075.05	-0.107014	0.99127	-0.107957	0.91403	0.999274
Pa2g4	1139.03	-0.107603	1.17664	-0.0914496	0.927135	0.999274
Top1	738.76	-0.107637	1.36511	-0.0788484	0.937153	0.999274
H2-K1	191583	-0.107974	0.1754	-0.615588	0.538166	0.999274
Hprt	293.03	-0.108817	1.3859	-0.0785172	0.937417	0.999274
Rps12	924.311	-0.110053	0.80869	-0.136088	0.891752	0.999274
Mta2	4001.33	-0.110106	0.984616	-0.111827	0.910961	0.999274
G3bp1	5505.67	-0.110378	0.992754	-0.111183	0.911471	0.999274
Eif1	6722.93	-0.111657	0.269668	-0.414055	0.678834	0.999274
Smu1	2231.77	-0.112258	1.33905	-0.0838341	0.933188	0.999274
Ets1	7990.84	-0.113147	0.45224	-0.250193	0.802438	0.999274
Atp5md	780.427	-0.114569	0.396414	-0.289013	0.772571	0.999274
Ythdf3	505.789	-0.114811	1.91374	-0.0599932	0.952161	0.999274
Ubald2	1462.01	-0.116273	0.37287	-0.311832	0.755169	0.999274
Ghitm	5686.56	-0.118472	0.385536	-0.307292	0.758621	0.999274
Wdr1	10962.8	-0.11906	0.70729	-0.168333	0.866321	0.999274
Tmsb4x	29339.4	-0.11933	0.255294	-0.467422	0.640198	0.999274
Plekhj1	1966.92	-0.119547	1.19267	-0.100234	0.920158	0.999274
Ssr3	559.81	-0.120314	1.61098	-0.0746839	0.940466	0.999274
Kif5b	2122.78	-0.120482	1.12715	-0.106891	0.914876	0.999274
Ifngr1	27723.8	-0.120761	0.191032	-0.632151	0.527288	0.999274
Chchd3	1794.24	-0.121053	0.972225	-0.124512	0.90091	0.999274
Chmp1a	4844.42	-0.121566	1.39734	-0.0869981	0.930673	0.999274
Srpk1	1621.8	-0.122832	0.498899	-0.246206	0.805522	0.999274
Tmed5	443.274	-0.123268	1.65787	-0.0743536	0.940729	0.999274
Phb	2266.18	-0.124235	1.42293	-0.0873094	0.930426	0.999274
Rpl41	14495.4	-0.125237	0.268136	-0.467066	0.640452	0.999274
Babam1	1585.94	-0.125728	2.39829	-0.0524239	0.958191	0.999274
Bin2	11039	-0.12654	0.482716	-0.262142	0.793212	0.999274
Esyt1	9611.84	-0.127069	0.552565	-0.229962	0.818121	0.999274
Rps8	1626.31	-0.128367	0.608873	-0.210828	0.833022	0.999274
Coro1b	10093.5	-0.12981	0.680701	-0.1907	0.84876	0.999274
Ddx17	1086.12	-0.131146	2.11444	-0.0620238	0.950544	0.999274
Lat	23263	-0.133251	0.281468	-0.473416	0.635916	0.999274
Nfx1	1383.42	-0.135357	2.34072	-0.057827	0.953886	0.999274
Atp1a1	4647.61	-0.136864	1.18716	-0.115287	0.908218	0.999274
Spn	774.602	-0.137949	2.03224	-0.0678803	0.945881	0.999274
Vamp8	2354.79	-0.13892	0.570012	-0.243715	0.807452	0.999274
Ptp4a1	652.146	-0.139945	0.484517	-0.288835	0.772708	0.999274
Txnl4a	7088.95	-0.140552	0.605125	-0.232269	0.816329	0.999274
Etfa	681.037	-0.141738	1.66706	-0.0850223	0.932244	0.999274
Gm1821	16382.6	-0.14224	0.119793	-1.18738	0.235076	0.999274
Psma7	5571.33	-0.142842	0.802855	-0.177918	0.858788	0.999274
Zfand5	874.148	-0.144235	1.20221	-0.119975	0.904503	0.999274
Itpkb	1529.39	-0.144808	1.38064	-0.104885	0.916467	0.999274
Srp14	1569.55	-0.145167	1.18271	-0.122741	0.902313	0.999274
Hsbp1	1000.48	-0.14524	1.12212	-0.129434	0.897014	0.999274
Nt5e	3627.21	-0.145696	0.611873	-0.238115	0.811792	0.999274
Ubxn7	506.676	-0.146145	2.37232	-0.0616043	0.950878	0.999274
Ldha	33549.4	-0.147536	0.307855	-0.479239	0.631768	0.999274
Cd274	1864.52	-0.147893	1.67859	-0.0881055	0.929793	0.999274
Tob1	674.548	-0.148936	1.46651	-0.101558	0.919107	0.999274
Amz2	685.333	-0.149625	1.69695	-0.0881731	0.929739	0.999274
Puf60	10527	-0.149699	0.385181	-0.388646	0.697538	0.999274
Ubb	113640	-0.149959	0.120514	-1.24433	0.213379	0.999274
Srp68	1937.71	-0.150241	1.98968	-0.0755101	0.939809	0.999274
Pias4	2063.84	-0.150574	2.34139	-0.0643096	0.948724	0.999274
Rpl13a	558.821	-0.151762	1.06702	-0.14223	0.886898	0.999274
Vapa	647.142	-0.151893	1.01003	-0.150384	0.880461	0.999274
Pdcd6ip	2988.47	-0.152758	0.966661	-0.158027	0.874436	0.999274
Prpf40a	762.158	-0.153764	1.65333	-0.0930027	0.925901	0.999274
Mien1	1558.46	-0.154268	1.24006	-0.124404	0.900995	0.999274
Emp3	7900.53	-0.154952	0.453836	-0.341428	0.732781	0.999274
Gas5	1767.91	-0.155272	0.31511	-0.492754	0.622186	0.999274
Rack1	10686.8	-0.156345	0.403464	-0.387506	0.698382	0.999274
Sfr1	1177.63	-0.156853	1.20591	-0.130071	0.896511	0.999274
Sf3b2	5649.51	-0.157634	0.683874	-0.230501	0.817703	0.999274
Tmem248	998.701	-0.159233	2.4354	-0.0653824	0.94787	0.999274
Rab6a	343.076	-0.160192	1.37272	-0.116697	0.9071	0.999274
Cbx3	50.4258	-0.160416	1.14977	-0.13952	0.88904	0.999274
Mrpl32	425.139	-0.161958	1.83537	-0.0882427	0.929684	0.999274
U2af1	1532.68	-0.162184	0.578349	-0.280426	0.77915	0.999274
Me2	1483.82	-0.162936	0.692324	-0.235346	0.81394	0.999274
Xlr4b	163.389	-0.16297	1.1	-0.148154	0.882221	0.999274
Park7	5271.1	-0.164119	0.537071	-0.305582	0.759923	0.999274
Ptpn22	4203.38	-0.16455	0.864913	-0.19025	0.849113	0.999274
Rce1	2041.03	-0.16482	2.39661	-0.0687722	0.945171	0.999274
Tnpo1	566.702	-0.165656	2.03694	-0.081326	0.935183	0.999274
Znrd1	1506.76	-0.166561	1.74208	-0.0956104	0.92383	0.999274
Nfkbiz	19052.6	-0.166673	0.587386	-0.283753	0.776599	0.999274
Ngdn	3733.12	-0.167606	1.09984	-0.152391	0.878878	0.999274
Frg1	262.567	-0.167766	1.66336	-0.10086	0.919662	0.999274
Cirbp	1499.76	-0.167796	1.67859	-0.0999624	0.920374	0.999274
Ccdc12	2548.66	-0.167899	0.959171	-0.175046	0.861043	0.999274
Sgk1	1776.14	-0.168474	1.75978	-0.0957358	0.92373	0.999274
Klf13	4241.24	-0.169012	0.456133	-0.370532	0.710986	0.999274
Pcgf5	460.739	-0.169243	1.80413	-0.0938089	0.925261	0.999274
Pet100	431.159	-0.170493	1.22411	-0.139278	0.88923	0.999274
Pag1	2001.5	-0.172248	1.52144	-0.113214	0.909861	0.999274
2002-03-01	2669.39	-0.172808	1.48009	-0.116755	0.907054	0.999274
Cblb	2207.32	-0.174409	1.00728	-0.173148	0.862535	0.999274
Herc1	556.866	-0.174619	1.74488	-0.100075	0.920285	0.999274
Slc39a7	474.266	-0.175363	0.960751	-0.182527	0.855169	0.999274
Tpd52	872.509	-0.175581	1.3215	-0.132865	0.8943	0.999274
Rpl36	10301.8	-0.176487	0.456293	-0.386783	0.698917	0.999274
Nebl	1301.13	-0.176524	1.92605	-0.0916507	0.926976	0.999274
Tgfbr2	6233.08	-0.176534	0.877202	-0.201247	0.840505	0.999274
Hspa8	97560.7	-0.177557	0.350627	-0.5064	0.612576	0.999274
Klf6	25132.4	-0.178433	0.334766	-0.533009	0.594028	0.999274
Hmgb1	858.664	-0.178439	0.402384	-0.443455	0.657437	0.999274
Ramp3	58723.5	-0.178746	0.396172	-0.451183	0.651858	0.999274
AI413582	1053.57	-0.180298	1.94372	-0.0927592	0.926095	0.999274
Mcm5	2716.9	-0.180553	2.69127	-0.0670882	0.946512	0.999274
Mtpn	1255.32	-0.180603	0.861484	-0.209641	0.833948	0.999274
Psma3	1110.14	-0.180909	0.577632	-0.313191	0.754136	0.999274
Zmat2	639.215	-0.181277	1.6197	-0.11192	0.910887	0.999274
Ostf1	7227.47	-0.181829	0.471672	-0.385498	0.699868	0.999274
Snrnp70	1423.62	-0.18205	0.742511	-0.245181	0.806316	0.999274
Golm1	1252.47	-0.182644	2.14936	-0.0849763	0.93228	0.999274
Polr2l	712.975	-0.182992	0.661266	-0.276729	0.781988	0.999274
Dym	1044.24	-0.184972	1.90072	-0.0973169	0.922475	0.999274
Stk38	1173.74	-0.186123	1.79177	-0.103877	0.917267	0.999274
Nubp1	799.154	-0.186505	2.21049	-0.0843729	0.93276	0.999274
Rpl37	3976.43	-0.186967	0.483641	-0.386582	0.699066	0.999274
Fam32a	3280.74	-0.187102	1.44545	-0.129442	0.897008	0.999274
Zcchc9	386.803	-0.187745	1.94855	-0.0963511	0.923242	0.999274
Stk10	8192.91	-0.187834	0.493565	-0.380567	0.703525	0.999274
Itpr2	3225.63	-0.189663	1.42274	-0.133308	0.89395	0.999274
Tpst2	16332.6	-0.189701	0.506605	-0.374456	0.708065	0.999274
Cdkn2aipnl	1067.39	-0.190262	2.01341	-0.0944971	0.924714	0.999274
Tgif1	10942.5	-0.192349	0.478034	-0.402375	0.687408	0.999274
Mff	598.443	-0.19258	1.62187	-0.118739	0.905482	0.999274
Cetn2	207.28	-0.192827	2.29687	-0.0839517	0.933095	0.999274
Clk3	5286.71	-0.195205	1.28972	-0.151354	0.879696	0.999274
Sumo2	586.504	-0.195299	0.435412	-0.448538	0.653765	0.999274
Dut	699.098	-0.195695	1.70993	-0.114446	0.908884	0.999274
Apobec3	1559.12	-0.196888	1.35923	-0.144852	0.884827	0.999274
Fdps	213.258	-0.19734	2.03328	-0.0970547	0.922683	0.999274
Tesc	1014.9	-0.197455	1.91449	-0.103137	0.917854	0.999274
Tceal9	415.594	-0.198125	1.86969	-0.105967	0.915609	0.999274
Mapk6	1115.38	-0.198621	1.76342	-0.112634	0.910321	0.999274
Dnajc5	1538.02	-0.199198	1.96287	-0.101483	0.919167	0.999274
Rsu1	949.766	-0.200262	1.4599	-0.137175	0.890893	0.999274
Ubr2	896.126	-0.200669	2.25506	-0.0889859	0.929093	0.999274
Helz	1254.26	-0.20303	2.05096	-0.098993	0.921144	0.999274
Ntan1	743.12	-0.203126	0.900255	-0.225632	0.821488	0.999274
Dpm1	687.311	-0.20414	1.85805	-0.109868	0.912514	0.999274
Rps3	26028.8	-0.205357	0.273127	-0.751873	0.452127	0.999274
Hnrnpk	4254.14	-0.206423	0.444275	-0.464629	0.642197	0.999274
Bri3bp	1088.5	-0.206772	1.78703	-0.115707	0.907885	0.999274
Tkt	6521.45	-0.207009	1.56631	-0.132163	0.894855	0.999274
Smarcc2	1044.51	-0.208053	1.77831	-0.116995	0.906864	0.999274
M6pr	4765.68	-0.208316	0.414193	-0.502945	0.615003	0.999274
Dynll1	1963.89	-0.209927	0.887324	-0.236584	0.812979	0.999274
Gng2	1933.03	-0.210955	1.07465	-0.196301	0.844374	0.999274
Eif4ebp1	1364.31	-0.211071	1.91791	-0.110053	0.912368	0.999274
Smarca4	2268.04	-0.211345	1.6918	-0.124923	0.900584	0.999274
Rexo1	2439.01	-0.211584	1.60389	-0.131919	0.895049	0.999274
Gnl3	503.011	-0.212879	1.58936	-0.13394	0.89345	0.999274
Wbp11	525.336	-0.213487	1.6793	-0.127129	0.898839	0.999274
Araf	2448.36	-0.21414	1.90086	-0.112655	0.910304	0.999274
Eef1d	4405.3	-0.214743	0.556056	-0.386191	0.699355	0.999274
Junb	223565	-0.214871	0.175849	-1.22191	0.221743	0.999274
Tspyl1	1736.89	-0.214912	1.64382	-0.130739	0.895982	0.999274
Sppl2a	486.349	-0.215085	1.53964	-0.139699	0.888898	0.999274
Rac2	32033.1	-0.215915	0.223748	-0.964993	0.334548	0.999274
Pomp	1632.25	-0.216058	0.656299	-0.329207	0.741999	0.999274
Itm2c	6498.27	-0.216648	0.897517	-0.241386	0.809256	0.999274
Sod1	11860.9	-0.217422	0.344806	-0.630562	0.528327	0.999274
N4bp2l2	320.968	-0.220924	1.88721	-0.117064	0.90681	0.999274
Phf6	644.466	-0.221171	0.789189	-0.280251	0.779285	0.999274
Stk17b	4480.61	-0.22182	0.363142	-0.610835	0.541309	0.999274
Sarnp	268.733	-0.222903	0.810614	-0.27498	0.783331	0.999274
Ube2d3	2430.07	-0.223381	0.571116	-0.391131	0.6957	0.999274
Srsf6	1457.61	-0.224318	1.47738	-0.151835	0.879317	0.999274
Srrm2	5717.6	-0.224516	0.601423	-0.373309	0.708919	0.999274
H2-Q7	28666.8	-0.224671	0.281293	-0.798708	0.42446	0.999274
Mrpl38	1395.81	-0.225058	1.7613	-0.12778	0.898323	0.999274
Mxd1	12787.1	-0.225217	0.454326	-0.495716	0.620095	0.999274
Slc38a2	2368.53	-0.225739	1.16931	-0.193053	0.846917	0.999274
Eif4a1	7438.89	-0.225803	0.436838	-0.516903	0.605224	0.999274
Rpl37a	8937.51	-0.227604	0.359856	-0.632487	0.527069	0.999274
Map3k2	349.174	-0.227735	1.91682	-0.118809	0.905427	0.999274
Nfatc2	1334.76	-0.228095	1.88162	-0.121223	0.903515	0.999274
Atp6v0d1	1980.46	-0.228385	0.894134	-0.255426	0.798394	0.999274
Copa	4445.86	-0.22866	1.28424	-0.178051	0.858683	0.999274
Rn7sk	403.201	-0.229011	1.45098	-0.157832	0.874589	0.999274
Gpr183	11949.6	-0.229272	0.396876	-0.577692	0.563472	0.999274
Ier3ip1	149.462	-0.230176	0.878447	-0.262026	0.793301	0.999274
Map2k4	334.724	-0.230319	2.09611	-0.109879	0.912505	0.999274
Elf1	3995.16	-0.230544	0.371199	-0.621079	0.534547	0.999274
Maf1	4517.95	-0.230624	1.32753	-0.173725	0.862082	0.999274
Romo1	1067.35	-0.231741	0.575532	-0.402655	0.687202	0.999274
Dbnl	7203.67	-0.232715	0.557908	-0.41712	0.676591	0.999274
Per1	13954.5	-0.233781	0.457682	-0.510793	0.609496	0.999274
Sar1b	416.112	-0.233925	1.76388	-0.13262	0.894494	0.999274
Ssbp4	2662.33	-0.234668	1.54328	-0.152058	0.879141	0.999274
Ccdc82	158.422	-0.234736	1.82343	-0.128733	0.897569	0.999274
H4c4	573.02	-0.235095	0.842861	-0.278925	0.780303	0.999274
Rpl15	4653.41	-0.235463	0.365293	-0.644588	0.519194	0.999274
Tmod3	1621.42	-0.235592	1.22005	-0.193101	0.84688	0.999274
Ppm1g	5375.58	-0.237242	1.05309	-0.225282	0.82176	0.999274
Fermt3	10873.5	-0.237827	0.994726	-0.239088	0.811037	0.999274
Traf1	20373.6	-0.238752	0.44538	-0.536065	0.591914	0.999274
Ddx39	4104	-0.239889	1.19446	-0.200835	0.840827	0.999274
Zbp1	1380.94	-0.240977	1.92847	-0.124958	0.900557	0.999274
Prpf4b	365.055	-0.241418	1.14898	-0.210114	0.833579	0.999274
Rps26	6230.93	-0.241429	0.314564	-0.767503	0.442783	0.999274
Fli1	2119.03	-0.241656	1.02133	-0.236608	0.812961	0.999274
Selenot	575.07	-0.244339	1.2472	-0.19591	0.844681	0.999274
Ndfip1	4623.15	-0.244443	0.332443	-0.735292	0.462162	0.999274
Grcc10	814.016	-0.244555	0.564935	-0.43289	0.665094	0.999274
Rbm39	8247.42	-0.246228	0.253017	-0.973168	0.33047	0.999274
Nrbp1	6767.18	-0.248712	0.441803	-0.562947	0.573471	0.999274
Psmd4	6769.4	-0.248789	0.939121	-0.264917	0.791073	0.999274
Ypel5	828.178	-0.250599	0.669764	-0.374161	0.708285	0.999274
Gak	3116.87	-0.251288	0.581403	-0.432211	0.665588	0.999274
Glud1	2558.49	-0.252943	1.19716	-0.211287	0.832664	0.999274
Sap18	786.563	-0.253066	0.399617	-0.633273	0.526555	0.999274
Cdc42	4576.42	-0.253718	0.348854	-0.72729	0.467048	0.999274
Mea1	2472.04	-0.253959	1.28714	-0.197305	0.843589	0.999274
Cds2	1709.92	-0.256096	1.7177	-0.149092	0.881481	0.999274
Usp3	762.955	-0.256102	1.36944	-0.187012	0.851651	0.999274
Neat1	2038.06	-0.256586	1.29308	-0.19843	0.842708	0.999274
Tnfrsf1a	3220.15	-0.257082	1.20251	-0.213788	0.830712	0.999274
Ccnl1	2411.97	-0.257563	0.330992	-0.778156	0.436477	0.999274
Bcas2	633.648	-0.258091	1.43412	-0.179965	0.85718	0.999274
Rbm25	377.215	-0.258664	1.31215	-0.197129	0.843727	0.999274
Ubxn4	1389.29	-0.25943	0.730339	-0.355218	0.722426	0.999274
Trim27	2086.5	-0.259991	2.1808	-0.119219	0.905102	0.999274
Bambi	1755.67	-0.260221	2.49831	-0.104159	0.917043	0.999274
Cycs	634.819	-0.260483	0.652023	-0.399499	0.689526	0.999274
Wdr33	658.803	-0.262578	1.62823	-0.161266	0.871884	0.999274
Mlec	1759.3	-0.26514	1.80885	-0.14658	0.883464	0.999274
Crem	11936.6	-0.265579	0.340063	-0.780968	0.434821	0.999274
Ctsa	6882.08	-0.266178	0.564704	-0.471358	0.637385	0.999274
Tsg101	490.148	-0.267515	1.64178	-0.162942	0.870564	0.999274
Gm8909	164.345	-0.267812	0.714962	-0.374582	0.707971	0.999274
Znhit1	543.204	-0.269418	2.32626	-0.115816	0.907799	0.999274
Rnps1	2778.74	-0.269864	1.11182	-0.242724	0.80822	0.999274
Hnrnph2	764.331	-0.270015	1.10533	-0.244285	0.80701	0.999274
Ddx5	22982.1	-0.270706	0.247791	-1.09247	0.274625	0.999274
Rnaset2b	974.365	-0.270964	0.437377	-0.61952	0.535574	0.999274
Mir6236	136.539	-0.272639	0.343335	-0.794091	0.427142	0.999274
Ablim1	5208.05	-0.272904	0.411222	-0.663641	0.50692	0.999274
Gm12174	88.5703	-0.273512	0.518114	-0.527899	0.59757	0.999274
Prelid3b	1145.51	-0.277062	1.71854	-0.161219	0.871921	0.999274
Use1	6005.69	-0.277412	0.694037	-0.399709	0.689371	0.999274
Sra1	2007.21	-0.278096	1.23148	-0.225822	0.82134	0.999274
Dnajb6	1282.13	-0.278868	0.531671	-0.524513	0.599922	0.999274
Syvn1	3534.3	-0.279318	1.35899	-0.205533	0.837156	0.999274
Cnbp	19387.2	-0.279358	0.330017	-0.846497	0.397275	0.999274
Nt5c	2790.12	-0.282315	1.23423	-0.228738	0.819072	0.999274
Dusp1	75391.9	-0.283576	0.397742	-0.712964	0.475868	0.999274
Ssr2	2150.54	-0.284045	1.36755	-0.207703	0.835461	0.999274
Cdkn2d	1607.82	-0.285143	2.39124	-0.119245	0.905081	0.999274
Snx1	1677.53	-0.286607	1.9962	-0.143576	0.885835	0.999274
Mapre2	2452.9	-0.28727	1.76837	-0.16245	0.870952	0.999274
Rab1b	6012.51	-0.287787	1.13156	-0.254327	0.799243	0.999274
Bscl2	2002.77	-0.28829	2.08859	-0.138031	0.890216	0.999274
Stat6	5647.38	-0.288894	0.630462	-0.458225	0.646791	0.999274
Sesn3	347.746	-0.288907	1.12788	-0.25615	0.797835	0.999274
Hnrnpab	377.347	-0.289498	2.05278	-0.141027	0.887848	0.999274
Tnfrsf25	4919.6	-0.289971	1.8458	-0.157098	0.875168	0.999274
Ran	2316.74	-0.290106	0.935247	-0.310192	0.756415	0.999274
Rps15	8303.99	-0.290152	0.431387	-0.672602	0.5012	0.999274
Sf3b5	2652.49	-0.290308	1.10697	-0.262255	0.793125	0.999274
Srsf10	263.494	-0.290697	1.1532	-0.252079	0.80098	0.999274
ND2	85.283	-0.292512	0.611131	-0.478641	0.632194	0.999274
Ncaph2	5676.73	-0.292679	0.992138	-0.294999	0.767995	0.999274
Mepce	731.508	-0.293442	2.35689	-0.124504	0.900916	0.999274
[truncated: 1,055 more rows]

## Sheet: Supp_Table_5_DN_gene_module
Supplemental Table 5: DN Gene Module
H2-M3
Blk
Cryba4
Golt1b
Gtf2b
Hk2
Il23r
Il2rb
Krtcap2
Lmo4
Ly6g5b
Pigs
Plxdc2
Polr2i
Ppp1r14c
Psap
Ramp1
Rbpms2
Ret
Rorc
S100a4
Scpep1
St3gal6
Tmem176a
Tmem176b
Wls
Zbtb16
