# Supplementary material for: A conserved population of MHC II-restricted, innate-like, commensal-reactive T cells in the gut of humans and mice
Source: Nat Commun. 2022 Dec 3;13:7472. doi: 10.1038/s41467-022-35126-3 (PMC9719512; doi:10.1038/s41467-022-35126-3)
Supplement: Supplementary file 9 — Supplementary Data 6 [file 41467_2022_35126_MOESM9_ESM.xlsx]

## Sheet: Supplementary Data 6_Rhap_targ.
gene_symbol	transcript_id	polyA_site
ACE2	ENST00000252519.7	Reference_end
ADA	NM_000022.3
ADAR	ENST00000368474.9	Reference_end
ADGRE1	NM_001974.4
ADGRG1	ENST00000567835.5	Reference_end
ADGRG3	NM_170776.4
AHNAK	ENST00000257247.11	Reference_end
AHR	ENST00000242057.9	PolyA_1
AIM2	NM_004833.1
ALAS2	NM_000032.4
ANXA1	ENST00000257497.11	Reference_end
ANXA5	NM_001154.3
AOC3	NM_003734.3
APOBEC3G	NM_021822.3
APOE	NM_000041.3
AQP3	ENST00000297991.6	Reference_end
AQP9	NM_020980.4
AREG	ENST00000395748.8	Reference_end
ARG1	NM_000045.3
ARL4C	NM_005737.3
ATF6B	NM_004381.4
AURKB	NM_004217.3
AZU1	NM_001700.4
B3GAT1	NM_018644.3
BACH1	ENST00000286800.8	PolyA_1
BACH2	NM_021813.3
BATF	ENST00000286639.6	PolyA_1
BATF3	ENST00000243440.2	PolyA_1
BAX	NM_001291428.1
BCL11B	NM_022898.2
BCL2	NM_000633.2
BCL2A1	NM_004049.3
BCL2L1	ENST00000307677.5	Reference_end
BCL6	NM_001706.4
BIN2	NM_016293.3
BIRC3	NM_001165.4
BLK	NM_001715.2
BLNK	NM_013314.3
BPI	NM_001725.2
BTG1	NM_001731.2
BTG2	ENST00000290551.5	Reference_end
BTLA	NM_181780.3
C10orf54	NM_022153.1
C1QA	NM_015991.2
C1QB	NM_000491.3
CASP1	ENST00000436863.7	Reference_end
CASP3	ENST00000308394.9	Reference_end
CASP5	NM_004347.3
CASP8	ENST00000432109.6	Reference_end
CBLB	NM_170662.4
CCL1	NM_002981.2
CCL13	NM_005408.2
CCL17	NM_002987.2
CCL19	NM_006274.2
CCL2	NM_002982.3
CCL20	NM_004591.2
CCL22	NM_002990.4
CCL3	NM_002983.2
CCL4	NM_002984.3
CCL5	NM_002985.2
CCND2	NM_001759.3
CCR1	NM_001295.2
CCR10	NM_016602.2
CCR2	NM_001123041.2
CCR3	NM_001837.3
CCR4	NM_005508.4
CCR5	NM_000579.3
CCR6	ENST00000341935.9	PolyA_1
CCR6	ENST00000341935.9	PolyA_2
CCR7	NM_001838.3
CCR8	NM_005201.3
CCR9	NM_006641.3
CD14	NM_000591.3
CD160	NM_007053.3
CD163	NM_004244.5
CD1A	NM_001763.2
CD1B	NM_001764.2
CD1C	NM_001765.2
CD2	NM_001767.3	chr1:116768823
CD2	NM_001767.3	chr1:116769226
CD200	NM_005944.6
CD209	NM_021155.3
CD22	NM_001771.3
CD24	NM_013230.3
CD244	NM_016382.3
CD247	NM_000734.3
CD27	NM_001242.4
CD274	NM_014143.3
CD28	ENST00000374481.7
CD300A	NM_007261.3
CD33	NM_001772.3
CD34	NM_001773.2
CD36	NM_000072.3
CD37	NM_001774.2
CD38	NM_001775.3
CD3D	NM_000732.4
CD3E	NM_000733.3
CD3G	NM_000073.2
CD4	NM_000616.4
CD40	NM_001250.5
CD40LG	ENST00000370629.6	PolyA_1
CD44	NM_000610.3
CD48	NM_001778.3
CD5	NM_014207.3
CD52	NM_001803.2
CD6	NM_006725.4
CD63	NM_001780.5
CD68	ENST00000250092.11	Reference_end
CD69	NM_001781.2
CD7	NM_006137.6
CD70	NM_001252.4
CD72	NM_001782.2
CD74	NM_004355.3
CD79A	NM_001783.3
CD79B	NM_000626.2
CD80	NM_005191.3
CD86	NM_006889.4
CD8A	NM_001768.6
CD8B	NM_004931.4
CD9	NM_001769.3
CEACAM8	NM_001816.3
CEBPD	ENST00000408965.3	Reference_end
CHI3L1	NM_001276.2
CHI3L2	NM_004000.2
CLC	NM_001828.5
CLEC10A	NM_006344.2
CLEC4D	NM_080387.4
CLEC4E	NM_014358.3
CMKLR1	NM_004072.2
CMTM2	NM_144673.2
CNOT2	NM_014515.5
CNTNAP3	NM_033655.3
CPA3	NM_001870.3
CR2	NM_001877.4
CREM	ENST00000345491.7	PolyA_1
CSF1	ENST00000329608.11	Reference_end
CSF2	NM_000758.3
CSF3	NM_000759.3
CST7	NM_003650.3
CTLA4	NM_005214.4
CTSD	NM_001909.4
CTSG	NM_001911.2
CTSW	NM_001335.3
CX3CR1	NM_001337.3
CXCL1	NM_001511.3
CXCL10	NM_001565.3
CXCL11	NM_005409.4
CXCL13	NM_006419.2
CXCL16	NM_022059.3
CXCL2	NM_002089.3
CXCL3	NM_002090.2
CXCL5	NM_002994.4
CXCL8	NM_000584.3
CXCL9	NM_002416.2
CXCR1	NM_000634.2
CXCR2	NM_001557.3
CXCR3	NM_001504.1
CXCR4	NM_003467.2
CXCR5	NM_001716.4
CXCR6	NM_006564.1
DDIT3	ENST00000346473.7	Reference_end
DDX58	ENST00000379883.3	PolyA_1
DEFA3	NM_005217.3
DEFA4	NM_001925.2
DLL4	ENST00000249749.7	Reference_end
DOCK8	NM_203447.3
DPP4	NM_001935.3
DUSP1	NM_004417.3
DUSP2	NM_004418.3
DUSP4	NM_001394.6
EBF1	NM_024007.4
EGR1	NM_001964.2
EGR3	NM_004430.2
ELANE	NM_001972.3
ENTPD1	NM_001776.5
EOMES	NM_005442.3
EPX	NM_000502.5
F13A1	NM_000129.3
F5	NM_000130.4
FAM129C	NM_173544.4
FAM65B	NM_014722.3
FAS	NM_000043.5
FASLG	NM_000639.2
FCER1A	NM_002001.3
FCER1G	NM_004106.1
FCER2	NM_002002.4
FCGR3A	NM_000569.6
FCN1	NM_002003.3
FGF1	ENST00000337706.7	Reference_end
FGF22	ENST00000215530.6	Reference_end
FGF9	ENST00000382353.5	PolyA_1
FLT3	NM_004119.2
FN1	NM_002026.3
FOS	ENST00000303562.9	Reference_end
FOSB	NM_006732.2
FOSL1	NM_005438.4
FOSL2	ENST00000264716.9	Reference_end
FOXO1	NM_002015.3
FOXO3	ENST00000343882.10	Reference_end
FOXP1	NM_032682.5
FOXP3	NM_014009.3
FTH1	NM_002032.2
FURIN	ENST00000268171.8	Reference_end
FUT4	NM_002033.3
FYB	NM_001465.4
FYN	NM_002037.5
GAB2	NM_012296.3
GAPDH	NM_002046.5
GATA3	ENST00000346208.4	Reference_end
GBP5	ENST00000370459.7	Reference_end
GIMAP2	NM_015660.2
GIMAP5	NM_018384.4
GNAI2	NM_002070.3
GNLY	NM_006433.4
GPR171	ENST00000309180.5	Reference_end
GPR183	ENST00000376414.5	Reference_end
GPR183	ENST00000376414.5	PolyA_1
GPR65	ENST00000267549.5	PolyA_1
GPR65	ENST00000267549.5	PolyA_2
GZMA	NM_006144.3
GZMB	NM_004131.4
GZMH	NM_033423.4
GZMK	NM_002104.2
GZMM	ENST00000264553.6	Reference_end
HAVCR2	NM_032782.4
HIF1A	ENST00000337138.9	Reference_end
HLA-A	NM_002116.7
HLA-DMA	NM_006120.3
HLA-DPA1	NM_033554.3
HLA-DQB1	NM_002123.4
HLA-DRA	NM_019111.4
HMMR	NM_012484.2
HOPX	ENST00000317745.11	Reference_end
ICAM1	NM_000201.2
ICOS	NM_012092.3
ID2	ENST00000234091.8	PolyA_1
ID3	ENST00000374561.6	Reference_end
IER3	NM_003897.3
IFI16	ENST00000368131.8	Reference_end
IFI27	ENST00000612813.4	Reference_end
IFIH1	ENST00000649979.2	Reference_end
IFITM1	ENST00000328221.5	Reference_end
IFITM2	NM_006435.2
IFITM3	NM_021034.2
IFNA1	NM_024013.2
IFNAR1	ENST00000270139.8	PolyA_1
IFNAR2	ENST00000342136.8	Reference_end
IFNG	NM_000619.2
IFNGR1	NM_000416.2
IFNGR2	ENST00000290219.10	Reference_end
IGBP1	NM_001551.2
IGHA1_secreted	ENST00000633714.1
IGHD_membrane	ENST00000390556.6
IGHE_secreted	ENST00000390541.2
IGHG1_membrane	ENST00000390548.6
IGHG1_secreted	ENST00000390542.6
IGHG2_secreted	ENST00000390545.2
IGHG3_secreted	ENST00000390551.6
IGHG4_secreted	ENST00000390543.3
IGHM_membrane	ENST00000637539.1
IGHM_secreted	ENST00000390559.6
IGKC	ENST00000390237.2
IGLC3	ENST00000390325.2
IKZF1	NM_006060.5
IKZF2	NM_016260.2
IKZF3	ENST00000346872.8	Reference_end
IL10	ENST00000423557.1	Reference_end
IL12A	NM_000882.3
IL12RB1	NM_005535.2
IL12RB2	NM_001559.2
IL13	NM_002188.2
IL15	ENST00000477265.5
IL15RA	NM_002189.3
IL17A	NM_002190.2
IL17F	NM_052872.3
IL17RE	ENST00000383814.8	Reference_end
IL18	NM_001562.3
IL18BP	ENST00000497194.6	PolyA_1
IL18R1	NM_003855.3
IL18RAP	NM_003853.3
IL1A	ENST00000263339.3	Reference_end
IL1B	NM_000576.2
IL1R1	ENST00000410023.6	Reference_end
IL1R2	NM_004633.3
IL1RL1	NM_003856.3
IL1RN	NM_000577.4
IL2	NM_000586.3
IL21	NM_021803.3
IL21R	ENST00000337929.8	Reference_end
IL22	NM_020525.4
IL23A	ENST00000228534.6	Reference_end
IL23R	NM_144701.2
IL25	NM_022789.3
IL26	ENST00000229134.5	Reference_end
IL2RA	NM_000417.2
IL2RB	NM_000878.3
IL2RG	ENST00000374202.6	Reference_end
IL3	NM_000588.3
IL31	NM_001014336.1
IL32	NM_004221.4
IL33	NM_033439.3
IL3RA	NM_002183.3
IL4	NM_000589.3
IL4R	NM_000418.3
IL5	NM_000879.2
IL6	NM_000600.4
IL6R	ENST00000368485.8	Reference_end
IL6ST	ENST00000336909.9	PolyA_1
IL7R	NM_002185.3
IL9	NM_000590.1
IL9R	ENST00000244174.10	Reference_end
IRF1	ENST00000245414.9	PolyA_1
IRF3	ENST00000309877.11	Reference_end
IRF4	NM_002460.3
IRF7	ENST00000330243.9	Reference_end
IRF8	NM_002163.2
IRF9	ENST00000396864.7	Reference_end
ISG15	ENST00000649529.1	Reference_end
ITGA1	ENST00000282588.6	PolyA_1
ITGA4	NM_000885.5
ITGAE	NM_002208.4
ITGAL	ENST00000356798.10	Reference_end
ITGAM	NM_000632.3
ITGAX	NM_000887.4
ITGB2	NM_000211.4
ITK	ENST00000422843.7	Reference_end
JCHAIN	NM_144646.3
JUN	NM_002228.3
JUNB	NM_002229.2
JUND	ENST00000252818.4	Reference_end
KCNE3	NM_005472.4
KDELR1	NM_006801.2
KIAA0101	NM_014736.5
KIR2DL1	NM_014218.2
KIR2DL4	ENST00000345540.9	Reference_end
KIT	NM_000222.2
KLRB1	NM_002258.2
KLRC1	NM_002259.4
KLRC2	ENST00000381902.6	Reference_end
KLRC3	NM_002261.2
KLRC4	NM_013431.2
KLRD1	ENST00000336164.9	PolyA_1
KLRF1	NM_016523.2
KLRG1	NM_005810.3
KLRK1	NM_007360.3
LAG3	NM_002286.5
LAIR2	NM_002288.5
LAMP1	NM_005561.3
LAMP3	NM_014398.3
LAP3	NM_015907.2
LAT	NM_014387.3
LAT2	NM_014146.3
LAYN	ENST00000375614.6	PolyA_1
LCK	NM_005356.4
LEF1	NM_016269.4
LGALS1	NM_002305.3
LGALS3	NM_002306.3
LGALS9	NM_002308.3
LIF	NM_002309.4
LILRB4	NM_001278426.3
LIPA	NM_000235.3
LRRC32	NM_005512.2
LTA	NM_000595.3
LTB	NM_002341.1
LY86	NM_004271.3
LYN	NM_002350.3
MAF	ENST00000326043.5	Reference_end
MAF	ENST00000326043.5	PolyA_1
MAPK1	ENST00000215832.10	PolyA_2
MCM2	NM_004526.3
MCM4	NM_005914.3
MGST1	NM_020300.4
MITF	NM_000248.3
MKI67	NM_002417.4
MME	NM_000902.3
MMP12	NM_002426.5
MMP25	ENST00000336577.9	Reference_end
MMP28	ENST00000605424.6	Reference_end
MMP9	NM_004994.2
MR1	ENST00000367580.5	Reference_end
MS4A1	NM_021950.3
MT2A	ENST00000245185.6	Reference_end
MYB	ENST00000367814.8	Reference_end
MYC	NM_002467.4
MZB1	NM_016459.3
NAMPT	NM_005746.2
NCAM1	NM_000615.6
NCR3	NM_147130.2
NFAT5	ENST00000354436.6	Reference_end
NFATC1	ENST00000253506.9	Reference_end
NFATC2	ENST00000396009.7	Reference_end
NFKB1	ENST00000226574.9	Reference_end
NFKB2	ENST00000369966.8	Reference_end
NFKBIA	ENST00000216797.9	Reference_end
NFKBIZ	ENST00000326172.9	Reference_end
NINJ2	NM_016533.5
NKG7	NM_005601.3
NOTCH1	ENST00000651671.1	Reference_end
NR1D1	ENST00000246672.4	Reference_end
NR3C1	ENST00000343796.6	Reference_end
NR4A1	ENST00000243050.5	Reference_end
NR4A2	ENST00000339562.9	Reference_end
NR4A2	ENST00000339562.9	PolyA_1
NR4A3	ENST00000330847.1	Reference_end
NRP1	NM_003873.5
NT5E	NM_002526.3
OAS1	ENST00000445409.6	Reference_end
OSM	ENST00000215781.3	Reference_end
PASK	NM_015148.3
PAX5	NM_016734.2
PCNA	NM_002592.2
PDCD1	NM_005018.2
PDGFA	ENST00000402802.7	Reference_end
PDGFB	ENST00000331163.10	PolyA_1
PDIA4	NM_004911.4
PDIA6	NM_005742.3
PGF	ENST00000555567.6	Reference_end
PI3	NM_002638.3
PIK3AP1	NM_152309.2
PIK3IP1	NM_052880.4
PMCH	NM_002674.3
POU2AF1	NM_006235.2
PRDM1	NM_001198.3	chr6:106107903
PRDM1	NM_001198.3	chr6:106109933
PRF1	NM_005041.4
PSEN1	NM_000021.3
PTGDR2	NM_004778.2
PTPN22	ENST00000359785.10	Reference_end
PTPRC	NM_002838.4
PTTG2	NM_006607.2
QPCT	NM_012413.3
REL	ENST00000295025.12	Reference_end
RGS1	NM_002922.3
RNASE2	NM_002934.2
RNASE6	NM_005615.4
RORA	NM_002943.3
RORC	NM_005060.3
RPN2	NM_002951.4
RUNX1	ENST00000300305.7	Reference_end
RUNX2	ENST00000371438.5	Reference_end
RUNX3	NM_004350.2
S100A10	NM_002966.2
S100A11	ENST00000271638.3	Reference_end
S100A12	NM_005621.1
S100A8	ENST00000368732.5	Reference_end
S100A9	NM_002965.3
S1PR1	ENST00000305352.6	Reference_end
SATB1	ENST00000338745.11	PolyA_1
SATB1	ENST00000338745.11	PolyA_2
SELL	NM_000655.4
SELPLG	NM_003006.4
SGK1	ENST00000237305.11	Reference_end
SIT1	ENST00000259608.8	Reference_end
SLAMF1	ENST00000302035.11	PolyA_1
SLC16A1	ENST00000369626.7	PolyA_1
SLC25A37	NM_016612.3
SLC4A10	ENST00000415876.6	Reference_end
SLC7A7	NR_040448.1
SMAD3	ENST00000327367.9	Reference_end
SNCA	NM_000345.3
SOCS1	ENST00000332029.2	PolyA_1
SOCS2	ENST00000340600.6	PolyA_1
SOCS3	ENST00000330871.3	PolyA_1
SPP1	NM_000582.2
STAT1	NM_007315.3
STAT2	ENST00000314128.9	Reference_end
STAT3	NM_003150.3
STAT4	NM_003151.3
STAT5A	NM_003152.3
STAT6	NM_003153.4
STING1	ENST00000330794.9	Reference_end
TARP	NM_001003799.1
TBX21	NM_013351.1
TCF4	NM_003199.2
TCF7	NM_003202.3
TCL1A	NM_021966.2
TGFA	ENST00000295400.11	Reference_end
TGFB1	NM_000660.5
TGFB3	NM_003239.3
TGFBI	NM_000358.2
THBD	NM_000361.2
THBS1	NM_003246.3
THEMIS	ENST00000368248.4	Reference_end
TIAF1	NM_004740.3
TIGIT	ENST00000481065.5
TLR2	NM_003264.4
TLR7	NM_016562.3
TLR8	NM_016610.3
TLR9	NM_017442.3
TMEM97	NM_014573.2
TNF	NM_000594.3
TNFAIP3	ENST00000237289.8	Reference_end
TNFAIP3	ENST00000237289.8	PolyA_1
TNFRSF13C	NM_052945.3
TNFRSF17	NM_001192.2
TNFRSF18	ENST00000328596.10	Reference_end
TNFRSF1A	ENST00000162749.6	Reference_end
TNFRSF1B	ENST00000376259.7	Reference_end
TNFRSF25	NM_003790.2
TNFRSF4	NM_003327.3
TNFRSF8	NM_001243.4
TNFRSF9	ENST00000377507.7
TNFSF10	NM_003810.3
TNFSF13	NM_003808.3
TNFSF13B	NM_006573.4
TNFSF14	NM_003807.4
TNFSF8	NM_001244.3
TNFSF9	ENST00000245817.5	Reference_end
TOP2A	NM_001067.3
TOX	ENST00000361421.2	PolyA_1
TPSAB1	NM_003294.3
TRAC	ENST00000611116.1
TRAT1	NM_016388.3
TRBC2	ENST00000466254.1
TRBV28	ENST00000390400.2	Reference_end
TRDC	ENST00000390477.2
TRDV2	ENST00000390469.2	Reference_end
TREM1	NM_018643.4
TRIB2	NM_021643.3
TSPAN32	NM_139022.2
TXK	NM_003328.2
TYMS	NM_001071.2
UBE2C	NM_007019.3
USP18	ENST00000215794.7	Reference_end
VCAM1	ENST00000294728.7	Reference_end
VDR	ENST00000229022.7	Reference_end
VEGFA	NM_003376.5
VMO1	NM_182566.2
VNN2	NM_004665.4
VPREB3	NM_013378.2
VPS28	NM_016208.3
VSIG4	NM_007268.2
WNT1	ENST00000293549.3	Reference_end
WNT10A	ENST00000258411.8	Reference_end
WNT3A	ENST00000284523.2	Reference_end
WNT6	ENST00000233948.4	Reference_end
XBP1	NM_005080.3
XCL1	ENST00000367818.4	Reference_end
XCL2	ENST00000367819.3	Reference_end
YBX3	NM_003651.4
ZAP70	NM_001079.3
ZBED2	NM_024508.4
ZBP1	ENST00000371173.8	Reference_end
ZBTB16	NM_006006.4
ZBTB32	ENST00000262630.7	Reference_end
ZEB2	ENST00000409487.7	Reference_end
ZFP36	ENST00000594442.2	Reference_end
ZNF683	NM_173574.3
