# Supplementary material for: A conserved population of MHC II-restricted, innate-like, commensal-reactive T cells in the gut of humans and mice
Source: Nat Commun. 2022 Dec 3;13:7472. doi: 10.1038/s41467-022-35126-3 (PMC9719512; doi:10.1038/s41467-022-35126-3)
Supplement: Supplementary file 11 — Source Data [file 41467_2022_35126_MOESM11_ESM.xlsx]

## Sheet: Figure 1b
Figure 1b
	TNF+/10e6 CD4s
	no microbe	E.coli Nissle	S. aureus	C.albicans
	150	10400	1800	11200
	200	6900	1000	1750
	100	3430	1730	2120
	100	3650	1130	3400
	21.3	1910	1500	1900
	120	1610	1600	7600
	140	1100	1100	1600
	326	3420	983	12900
	391	1616	2520	1770

## Sheet: Figure 1d
Figure 1d
	%TNF+
E.coli	CD161-	CD161int	CD161hi	DP
	0	0	0.3	1
	0.1	0.1	0.3	0.4
	0.1	0.1	0.3	0.7
	0	0	0.5	0.9
	0.1	0.2	0.9	2
	0.3	0.11	2.1	3.4
	0.1	0.2	0.5	0.8
	0	0	0.7	0.9
	0.2	0.12	1.22	1.06
	0.02	0.059	0.17	0.39
	%TNF+
S.aureus	CD161-	CD161int	CD161hi	DP
	0	0.1	0.5	1.6
	0	0.1	0.1	0.1
	0	0	0.1	0.2
	0	0	0.2	0
	0.2	0.19	1.1	0.9
	0.3	0.15	0.81	0.71
	0.1	0.1	0.4	1.2
	0	0	0.3	0
	0.089	0.19	0.28	0.39
	0.057	0.055	0.91	0.4
	%TNF+
C.albicans	CD161-	CD161int	CD161hi	DP
	0	0.1	0.45	1.6
	0.2	0.03	1.1	2.5
	0	0.2	0.5	1.4
	0	0	0.4	0.1
	0	0.2	0.9	1.1
	0.06	0.1	0.51	0.58
	0	0.1	0.75	2.6
	0.3	0.1	2.1	2
	0.2	0.176	3.22	5.6
	0.02	0.059	0.37	0.39

## Sheet: Figure 1f
Figure 1f
	%IL18Ra+
	control (TNF-)	SEB	C.albicans	E.coli	S.aureus
	64.3	91.1	95.6	95.5	87.5
	73.3	96.5		86.2	94.7
	71.8	92.8	100	91.2	95.5
	65.5	91.4	87.5	86.9	86.5
	%IFNg+
	control (TNF-)	SEB	C.albicans	E.coli	S.aureus
	0.00234	52.5	3.8	31.8	8.33
	0.027	42.7		24.6	10.5
	3.42	64.6	25	56.2	31.8
	0.01	54.6	16.7	35	10.8

## Sheet: Figure 1h
Figure 1h
	gMFI PLZF: increase over TNF-
	SEB	microbes
	33.5	61.5	C.albicans
	0
	16	143	C.albicans
	33	115	C.albicans
		73.5	E.coli
		70	E.coli
		122	E.coli
		118	E.coli
		30.8	S.aureus
		131	S.aureus
		60	S.aureus
		86	S.aureus

## Sheet: Figure 1i
Figure 1i
	%specific response
aMHCII (Tü39)	E.coli	S.aureus	C.albicans
	18.6275	5.39216
	4.49438	1.68539
	19.7571	19.7571
	26.671	18.5844
	3.2612	25.7004
	0	0
	22.8514	2.11932	0
	2.53238	0	29.5977
	17.567	0	5.22466
	%specific response
aCD1d	E.coli	S.aureus	C.albicans
	115.518	60.7553	87.6998
	64.1898	75.9524
	95.2363	104.225	130.214
	80.4139	89.967	113.486
	%specific response
aMR1	E.coli	S.aureus	C.albicans
	82.8563	103.56	87.5206
	71.622	50.0111
	101.204	119.397	115.088
	134.025	115.357	73.0775
	%specific response
aIL12/18	E.coli	S.aureus	C.albicans
	113.471	49.4076	81.4788
	83.3777	50.0582
	96.9821	90.6798	99.792
	98.7633	111.923	82.7773

## Sheet: Figure 1k
Figure 1k
	%IFNg+
CD161-	control	IL-12/18
	0	1.4
	0	0
	0.04	2.3
	0.09	0.64
	0.05	0.88
	0.08	0.88
	%IFNg+
CD161int	control	IL-12/18
	0.34	0.73
	0	0
	0.35	1.59
	0	0.86
	0.08	1.01
	0.03	1.13
	%IFNg+
CD161hi	control	IL-12/18
	0.32	12
	0	10.8
	1.57	4.56
	0.06	5.32
	0.1	5.34
	0.13	5.91
	%IFNg+
DP	control	IL-12/18
	2.44	33.3
	0	29.3
	1.8	10
	0.33	13.79
	0.64	5.08
	0.44	9.05

## Sheet: Figure 1l
Figure 1l
	%IFNg+
IL12/18	CD161-	CD161int	CD161hi	DP
	4.84	1.38	63	24.9
	8.1	1.77	67.7	13.2
	0	0	57.1	28.6
	17.6	8.82	47.1	5.88
	16.5	14.3	57.8	6.84
	6.57	9.99	52.3	11.2

## Sheet: Figure 2a 
Figure 2a
	CD4	CD8	DN
% of IL23R/IL7R+	31.4	2.92	63.5
	41.8	2.69	54.3
	34.6	0	65.4
	56.8	1.35	39.9
	52.3	1.56	43.8
	66	4.85	21.4
% IL7R/IL23R+ among subset	CD4	CD8	DN
	1.55	0.59	11.6
	2.94	1.09	26.1
	0.63	0	48.3
	2.7	0.89	26.9
	4.68	0.55	32
	0.71	0.12	8.93

## Sheet: Figure 2c
Figure 2c
	Colon	Lung	Liver	MLN	Spleen	Thymus
% DN of total T cells	8.69	6.18	2.82	0.68	2.62	0.51
	10.1	8.02	4.2	0.63	2.33	0.8
	9.62	8.48	5.43	1.02	2.3	0.82
	8.91	9.64	3.34	1.38	2.73	1.02
	12	11.1	4.59	0.88	2.79	0.68
		10.9	4.32	0.72	1.88	0.79
	note: 1 colon LPL was lost during processing

## Sheet: Figure 2d
Figure 2d
% IL7R PLZF+ of DN cells	Colon	Lung	Liver	MLN	Spleen	Thymus
	35.4	24	5.56	10.9	1.12	1.76
	35.2	26.6	23.4	11.7	1.64	19.1
	35.4	34.4	21.1	5.66	1.31	0.89
	25.1	37.5	55	0.62	1.72	1.68
	30.8	31.9	13.7	12.1	2.37	2.58
		33.3	16.7	12.3	1.85	6.44
	note: 1 colon LPL was lost during processing

[truncated: 40 more sheets: Figure 2e, Figure 2f, Figure 2g, Figure 2h, Figure 2i, Figure 3b, Figure 3c, Figure 3d, Figure 4c, Figure 5a, Figure 5b, Figure 5c, Figure 5d, Figure 5e, Figure 5f, Figure 5h, Figure 5i, Suppl Figure 1c, Suppl Figure 1e, Suppl Figure 2a …]
